# Supplementary material for: How far are volcanologists from volcanoes?
Source: Bull Volcanol. 2025 Jul 3;87(8):60. doi: 10.1007/s00445-025-01849-6 (PMC12226685; doi:10.1007/s00445-025-01849-6)
Supplement: Supplementary file 1 — (zip 1378 KB) [file 445_2025_1849_MOESM1_ESM.zip]

Archive with 6 entries (6 files):
- Specific_volcano_distance_results.csv
- Holocene_volcano_list.csv
- Author_database.csv
- Affiliation_database.csv
- 25_most_studied_volcanoes.csv
- 1974-2024_volcano_list.csv
