# Supplementary material for: How far are volcanologists from volcanoes?
Source: Bull Volcanol. 2025 Jul 3;87(8):60. doi: 10.1007/s00445-025-01849-6 (PMC12226685; doi:10.1007/s00445-025-01849-6)
Supplement: Supplementary file 1 — (zip 1378 KB) [file 445_2025_1849_MOESM1_ESM.zip › Specific_volcano_distance_results.csv]

publicationName	coverDate	doi	affilname	afid	affiliation_city	affiliation_country	author_count	author_afids	authkeywords	author_position	volc_name	country	dist2volc
Journal of Applied Volcanology	2017-12-01	10.1186/s13617-017-0063-8	Durham University;University College London;Università degli Studi di Torino;Istituto Nazionale Di Geofisica E Vulcanologia, Rome	60022175;60022148;60012259;60000243	Durham;London;Turin;Rome	United Kingdom;United Kingdom;Italy;Italy	8.0	60022175	Etna | Fenton chemistry | Respiratory health | Surface reactivity | Volcanic ash | Volcanic hazard	1	Etna	Italy	2269.0894726760343
Journal of Applied Volcanology	2017-12-01	10.1186/s13617-017-0063-8	Durham University;University College London;Università degli Studi di Torino;Istituto Nazionale Di Geofisica E Vulcanologia, Rome	60022175;60022148;60012259;60000243	Durham;London;Turin;Rome	United Kingdom;United Kingdom;Italy;Italy	8.0	60022175	Etna | Fenton chemistry | Respiratory health | Surface reactivity | Volcanic ash | Volcanic hazard	2	Etna	Italy	2269.0894726760343
Journal of Applied Volcanology	2017-12-01	10.1186/s13617-017-0063-8	Durham University;University College London;Università degli Studi di Torino;Istituto Nazionale Di Geofisica E Vulcanologia, Rome	60022175;60022148;60012259;60000243	Durham;London;Turin;Rome	United Kingdom;United Kingdom;Italy;Italy	8.0	60000243	Etna | Fenton chemistry | Respiratory health | Surface reactivity | Volcanic ash | Volcanic hazard	3	Etna	Italy	500.8125151227917
Journal of Applied Volcanology	2017-12-01	10.1186/s13617-017-0063-8	Durham University;University College London;Università degli Studi di Torino;Istituto Nazionale Di Geofisica E Vulcanologia, Rome	60022175;60022148;60012259;60000243	Durham;London;Turin;Rome	United Kingdom;United Kingdom;Italy;Italy	8.0	60000243	Etna | Fenton chemistry | Respiratory health | Surface reactivity | Volcanic ash | Volcanic hazard	4	Etna	Italy	500.8125151227917
Journal of Applied Volcanology	2017-12-01	10.1186/s13617-017-0063-8	Durham University;University College London;Università degli Studi di Torino;Istituto Nazionale Di Geofisica E Vulcanologia, Rome	60022175;60022148;60012259;60000243	Durham;London;Turin;Rome	United Kingdom;United Kingdom;Italy;Italy	8.0	60012259	Etna | Fenton chemistry | Respiratory health | Surface reactivity | Volcanic ash | Volcanic hazard	5	Etna	Italy	1015.7269439879858
Journal of Applied Volcanology	2017-12-01	10.1186/s13617-017-0063-8	Durham University;University College London;Università degli Studi di Torino;Istituto Nazionale Di Geofisica E Vulcanologia, Rome	60022175;60022148;60012259;60000243	Durham;London;Turin;Rome	United Kingdom;United Kingdom;Italy;Italy	8.0	60022175	Etna | Fenton chemistry | Respiratory health | Surface reactivity | Volcanic ash | Volcanic hazard	6	Etna	Italy	2269.0894726760343
Journal of Applied Volcanology	2017-12-01	10.1186/s13617-017-0063-8	Durham University;University College London;Università degli Studi di Torino;Istituto Nazionale Di Geofisica E Vulcanologia, Rome	60022175;60022148;60012259;60000243	Durham;London;Turin;Rome	United Kingdom;United Kingdom;Italy;Italy	8.0	60022175	Etna | Fenton chemistry | Respiratory health | Surface reactivity | Volcanic ash | Volcanic hazard	7	Etna	Italy	2269.0894726760343
Journal of Applied Volcanology	2017-12-01	10.1186/s13617-017-0063-8	Durham University;University College London;Università degli Studi di Torino;Istituto Nazionale Di Geofisica E Vulcanologia, Rome	60022175;60022148;60012259;60000243	Durham;London;Turin;Rome	United Kingdom;United Kingdom;Italy;Italy	8.0	60022148	Etna | Fenton chemistry | Respiratory health | Surface reactivity | Volcanic ash | Volcanic hazard	7	Etna	Italy	1936.1774320806828
Journal of Applied Volcanology	2017-12-01	10.1186/s13617-017-0063-8	Durham University;University College London;Università degli Studi di Torino;Istituto Nazionale Di Geofisica E Vulcanologia, Rome	60022175;60022148;60012259;60000243	Durham;London;Turin;Rome	United Kingdom;United Kingdom;Italy;Italy	8.0	60012259	Etna | Fenton chemistry | Respiratory health | Surface reactivity | Volcanic ash | Volcanic hazard	8	Etna	Italy	1015.7269439879858
Bulletin of Volcanology	2024-04-01	10.1007/s00445-024-01728-6	Istituto Nazionale Di Geofisica E Vulcanologia, Rome	60000243	Rome	Italy	6.0	60000243	Computer-assisted procedure | Etna volcano | Hazard mitigation | Monitoring activity | VONA messages	1	Etna	Italy	500.8125151227917
Bulletin of Volcanology	2024-04-01	10.1007/s00445-024-01728-6	Istituto Nazionale Di Geofisica E Vulcanologia, Rome	60000243	Rome	Italy	6.0	60000243	Computer-assisted procedure | Etna volcano | Hazard mitigation | Monitoring activity | VONA messages	2	Etna	Italy	500.8125151227917
Bulletin of Volcanology	2024-04-01	10.1007/s00445-024-01728-6	Istituto Nazionale Di Geofisica E Vulcanologia, Rome	60000243	Rome	Italy	6.0	60000243	Computer-assisted procedure | Etna volcano | Hazard mitigation | Monitoring activity | VONA messages	3	Etna	Italy	500.8125151227917
Bulletin of Volcanology	2024-04-01	10.1007/s00445-024-01728-6	Istituto Nazionale Di Geofisica E Vulcanologia, Rome	60000243	Rome	Italy	6.0	60000243	Computer-assisted procedure | Etna volcano | Hazard mitigation | Monitoring activity | VONA messages	4	Etna	Italy	500.8125151227917
Bulletin of Volcanology	2024-04-01	10.1007/s00445-024-01728-6	Istituto Nazionale Di Geofisica E Vulcanologia, Rome	60000243	Rome	Italy	6.0	60000243	Computer-assisted procedure | Etna volcano | Hazard mitigation | Monitoring activity | VONA messages	5	Etna	Italy	500.8125151227917
Bulletin of Volcanology	2024-04-01	10.1007/s00445-024-01728-6	Istituto Nazionale Di Geofisica E Vulcanologia, Rome	60000243	Rome	Italy	6.0	60000243	Computer-assisted procedure | Etna volcano | Hazard mitigation | Monitoring activity | VONA messages	6	Etna	Italy	500.8125151227917
Bulletin of Volcanology	2023-10-01	10.1007/s00445-023-01673-w	Istituto Nazionale Di Geofisica E Vulcanologia, Rome	60000243	Rome	Italy	5.0	60000243	Etna volcano | GIS | Multi-sensor | Permanent camera images | Rapid lava flow mapping | Remote sensing | Satellite images | UAS images	1	Etna	Italy	500.8125151227917
Bulletin of Volcanology	2023-10-01	10.1007/s00445-023-01673-w	Istituto Nazionale Di Geofisica E Vulcanologia, Rome	60000243	Rome	Italy	5.0	60000243	Etna volcano | GIS | Multi-sensor | Permanent camera images | Rapid lava flow mapping | Remote sensing | Satellite images | UAS images	2	Etna	Italy	500.8125151227917
Bulletin of Volcanology	2023-10-01	10.1007/s00445-023-01673-w	Istituto Nazionale Di Geofisica E Vulcanologia, Rome	60000243	Rome	Italy	5.0	60000243	Etna volcano | GIS | Multi-sensor | Permanent camera images | Rapid lava flow mapping | Remote sensing | Satellite images | UAS images	3	Etna	Italy	500.8125151227917
Bulletin of Volcanology	2023-10-01	10.1007/s00445-023-01673-w	Istituto Nazionale Di Geofisica E Vulcanologia, Rome	60000243	Rome	Italy	5.0	60000243	Etna volcano | GIS | Multi-sensor | Permanent camera images | Rapid lava flow mapping | Remote sensing | Satellite images | UAS images	4	Etna	Italy	500.8125151227917
Bulletin of Volcanology	2023-10-01	10.1007/s00445-023-01673-w	Istituto Nazionale Di Geofisica E Vulcanologia, Rome	60000243	Rome	Italy	5.0	60000243	Etna volcano | GIS | Multi-sensor | Permanent camera images | Rapid lava flow mapping | Remote sensing | Satellite images | UAS images	5	Etna	Italy	500.8125151227917
Bulletin of Volcanology	2023-10-01	10.1007/s00445-023-01672-x	University of Canterbury;Università degli Studi di Catania;Boise State University;Istituto Nazionale Di Geofisica E Vulcanologia, Rome	60020585;60010146;60001456;60000243	Christchurch;Catania;Boise;Rome	New Zealand;Italy;United States;Italy	11.0	60010146	Infrasound signals | Location of the acoustic source | Mt. Etna | Topography	1	Etna	Italy	28.40096251123345
Bulletin of Volcanology	2023-10-01	10.1007/s00445-023-01672-x	University of Canterbury;Università degli Studi di Catania;Boise State University;Istituto Nazionale Di Geofisica E Vulcanologia, Rome	60020585;60010146;60001456;60000243	Christchurch;Catania;Boise;Rome	New Zealand;Italy;United States;Italy	11.0	60000243	Infrasound signals | Location of the acoustic source | Mt. Etna | Topography	1	Etna	Italy	500.8125151227917
Bulletin of Volcanology	2023-10-01	10.1007/s00445-023-01672-x	University of Canterbury;Università degli Studi di Catania;Boise State University;Istituto Nazionale Di Geofisica E Vulcanologia, Rome	60020585;60010146;60001456;60000243	Christchurch;Catania;Boise;Rome	New Zealand;Italy;United States;Italy	11.0	60020585	Infrasound signals | Location of the acoustic source | Mt. Etna | Topography	2	Etna	Italy	18024.632566594835
Bulletin of Volcanology	2023-10-01	10.1007/s00445-023-01672-x	University of Canterbury;Università degli Studi di Catania;Boise State University;Istituto Nazionale Di Geofisica E Vulcanologia, Rome	60020585;60010146;60001456;60000243	Christchurch;Catania;Boise;Rome	New Zealand;Italy;United States;Italy	11.0	60000243	Infrasound signals | Location of the acoustic source | Mt. Etna | Topography	3	Etna	Italy	500.8125151227917
Bulletin of Volcanology	2023-10-01	10.1007/s00445-023-01672-x	University of Canterbury;Università degli Studi di Catania;Boise State University;Istituto Nazionale Di Geofisica E Vulcanologia, Rome	60020585;60010146;60001456;60000243	Christchurch;Catania;Boise;Rome	New Zealand;Italy;United States;Italy	11.0	60000243	Infrasound signals | Location of the acoustic source | Mt. Etna | Topography	4	Etna	Italy	500.8125151227917
Bulletin of Volcanology	2023-10-01	10.1007/s00445-023-01672-x	University of Canterbury;Università degli Studi di Catania;Boise State University;Istituto Nazionale Di Geofisica E Vulcanologia, Rome	60020585;60010146;60001456;60000243	Christchurch;Catania;Boise;Rome	New Zealand;Italy;United States;Italy	11.0	60000243	Infrasound signals | Location of the acoustic source | Mt. Etna | Topography	5	Etna	Italy	500.8125151227917
Bulletin of Volcanology	2023-10-01	10.1007/s00445-023-01672-x	University of Canterbury;Università degli Studi di Catania;Boise State University;Istituto Nazionale Di Geofisica E Vulcanologia, Rome	60020585;60010146;60001456;60000243	Christchurch;Catania;Boise;Rome	New Zealand;Italy;United States;Italy	11.0	60000243	Infrasound signals | Location of the acoustic source | Mt. Etna | Topography	6	Etna	Italy	500.8125151227917
Bulletin of Volcanology	2023-10-01	10.1007/s00445-023-01672-x	University of Canterbury;Università degli Studi di Catania;Boise State University;Istituto Nazionale Di Geofisica E Vulcanologia, Rome	60020585;60010146;60001456;60000243	Christchurch;Catania;Boise;Rome	New Zealand;Italy;United States;Italy	11.0	60001456	Infrasound signals | Location of the acoustic source | Mt. Etna | Topography	7	Etna	Italy	9720.457833702498
Bulletin of Volcanology	2023-10-01	10.1007/s00445-023-01672-x	University of Canterbury;Università degli Studi di Catania;Boise State University;Istituto Nazionale Di Geofisica E Vulcanologia, Rome	60020585;60010146;60001456;60000243	Christchurch;Catania;Boise;Rome	New Zealand;Italy;United States;Italy	11.0	60000243	Infrasound signals | Location of the acoustic source | Mt. Etna | Topography	8	Etna	Italy	500.8125151227917
Bulletin of Volcanology	2023-10-01	10.1007/s00445-023-01672-x	University of Canterbury;Università degli Studi di Catania;Boise State University;Istituto Nazionale Di Geofisica E Vulcanologia, Rome	60020585;60010146;60001456;60000243	Christchurch;Catania;Boise;Rome	New Zealand;Italy;United States;Italy	11.0	60000243	Infrasound signals | Location of the acoustic source | Mt. Etna | Topography	9	Etna	Italy	500.8125151227917
Bulletin of Volcanology	2023-10-01	10.1007/s00445-023-01672-x	University of Canterbury;Università degli Studi di Catania;Boise State University;Istituto Nazionale Di Geofisica E Vulcanologia, Rome	60020585;60010146;60001456;60000243	Christchurch;Catania;Boise;Rome	New Zealand;Italy;United States;Italy	11.0	60000243	Infrasound signals | Location of the acoustic source | Mt. Etna | Topography	10	Etna	Italy	500.8125151227917
Bulletin of Volcanology	2023-10-01	10.1007/s00445-023-01672-x	University of Canterbury;Università degli Studi di Catania;Boise State University;Istituto Nazionale Di Geofisica E Vulcanologia, Rome	60020585;60010146;60001456;60000243	Christchurch;Catania;Boise;Rome	New Zealand;Italy;United States;Italy	11.0	60010146	Infrasound signals | Location of the acoustic source | Mt. Etna | Topography	11	Etna	Italy	28.40096251123345
Bulletin of Volcanology	2023-10-01	10.1007/s00445-023-01672-x	University of Canterbury;Università degli Studi di Catania;Boise State University;Istituto Nazionale Di Geofisica E Vulcanologia, Rome	60020585;60010146;60001456;60000243	Christchurch;Catania;Boise;Rome	New Zealand;Italy;United States;Italy	11.0	60000243	Infrasound signals | Location of the acoustic source | Mt. Etna | Topography	11	Etna	Italy	500.8125151227917
Bulletin of Volcanology	2023-01-01	10.1007/s00445-022-01614-z	Istituto Nazionale di Geofisica e Vulcanologia, Pisa;University at Buffalo, The State University of New York;Istituto Nazionale Di Geofisica E Vulcanologia, Rome	60113656;60032083;60000243	Pisa;Buffalo;Rome	Italy;United States;Italy	6.0	60113656	HYSPLIT | Mt. Etna | Numerical modelling | Paroxysmal episodes | PLUME-MoM-TSM | Volcanic hazard assessment | VONA	1	Etna	Italy	768.7181914569152
Bulletin of Volcanology	2023-01-01	10.1007/s00445-022-01614-z	Istituto Nazionale di Geofisica e Vulcanologia, Pisa;University at Buffalo, The State University of New York;Istituto Nazionale Di Geofisica E Vulcanologia, Rome	60113656;60032083;60000243	Pisa;Buffalo;Rome	Italy;United States;Italy	6.0	60113656	HYSPLIT | Mt. Etna | Numerical modelling | Paroxysmal episodes | PLUME-MoM-TSM | Volcanic hazard assessment | VONA	2	Etna	Italy	768.7181914569152
Bulletin of Volcanology	2023-01-01	10.1007/s00445-022-01614-z	Istituto Nazionale di Geofisica e Vulcanologia, Pisa;University at Buffalo, The State University of New York;Istituto Nazionale Di Geofisica E Vulcanologia, Rome	60113656;60032083;60000243	Pisa;Buffalo;Rome	Italy;United States;Italy	6.0	60032083	HYSPLIT | Mt. Etna | Numerical modelling | Paroxysmal episodes | PLUME-MoM-TSM | Volcanic hazard assessment | VONA	2	Etna	Italy	9026.525371483023
Bulletin of Volcanology	2023-01-01	10.1007/s00445-022-01614-z	Istituto Nazionale di Geofisica e Vulcanologia, Pisa;University at Buffalo, The State University of New York;Istituto Nazionale Di Geofisica E Vulcanologia, Rome	60113656;60032083;60000243	Pisa;Buffalo;Rome	Italy;United States;Italy	6.0	60000243	HYSPLIT | Mt. Etna | Numerical modelling | Paroxysmal episodes | PLUME-MoM-TSM | Volcanic hazard assessment | VONA	3	Etna	Italy	500.8125151227917
Bulletin of Volcanology	2023-01-01	10.1007/s00445-022-01614-z	Istituto Nazionale di Geofisica e Vulcanologia, Pisa;University at Buffalo, The State University of New York;Istituto Nazionale Di Geofisica E Vulcanologia, Rome	60113656;60032083;60000243	Pisa;Buffalo;Rome	Italy;United States;Italy	6.0	60113656	HYSPLIT | Mt. Etna | Numerical modelling | Paroxysmal episodes | PLUME-MoM-TSM | Volcanic hazard assessment | VONA	4	Etna	Italy	768.7181914569152
Bulletin of Volcanology	2023-01-01	10.1007/s00445-022-01614-z	Istituto Nazionale di Geofisica e Vulcanologia, Pisa;University at Buffalo, The State University of New York;Istituto Nazionale Di Geofisica E Vulcanologia, Rome	60113656;60032083;60000243	Pisa;Buffalo;Rome	Italy;United States;Italy	6.0	60000243	HYSPLIT | Mt. Etna | Numerical modelling | Paroxysmal episodes | PLUME-MoM-TSM | Volcanic hazard assessment | VONA	5	Etna	Italy	500.8125151227917
Bulletin of Volcanology	2023-01-01	10.1007/s00445-022-01614-z	Istituto Nazionale di Geofisica e Vulcanologia, Pisa;University at Buffalo, The State University of New York;Istituto Nazionale Di Geofisica E Vulcanologia, Rome	60113656;60032083;60000243	Pisa;Buffalo;Rome	Italy;United States;Italy	6.0	60113656	HYSPLIT | Mt. Etna | Numerical modelling | Paroxysmal episodes | PLUME-MoM-TSM | Volcanic hazard assessment | VONA	6	Etna	Italy	768.7181914569152
Bulletin of Volcanology	2020-07-01	10.1007/s00445-020-01391-7	Université Clermont Auvergne;Haskoli Islands;Institut de Physique du Globe de Paris	60138276;60071113;60001970	Clermont-Ferrand;Reykjavik;Paris	France;Iceland;France	3.0	60138276	Etna | Holuhraun lava | Kilauea | Partition coefficients | Rayleigh distillation | Volcanic gas	1	Etna	Italy	1326.1539229727064
Bulletin of Volcanology	2020-07-01	10.1007/s00445-020-01391-7	Université Clermont Auvergne;Haskoli Islands;Institut de Physique du Globe de Paris	60138276;60071113;60001970	Clermont-Ferrand;Reykjavik;Paris	France;Iceland;France	3.0	60071113	Etna | Holuhraun lava | Kilauea | Partition coefficients | Rayleigh distillation | Volcanic gas	1	Etna	Italy	3809.497347661657
Bulletin of Volcanology	2020-07-01	10.1007/s00445-020-01391-7	Université Clermont Auvergne;Haskoli Islands;Institut de Physique du Globe de Paris	60138276;60071113;60001970	Clermont-Ferrand;Reykjavik;Paris	France;Iceland;France	3.0	60138276	Etna | Holuhraun lava | Kilauea | Partition coefficients | Rayleigh distillation | Volcanic gas	2	Etna	Italy	1326.1539229727064
Bulletin of Volcanology	2020-07-01	10.1007/s00445-020-01391-7	Université Clermont Auvergne;Haskoli Islands;Institut de Physique du Globe de Paris	60138276;60071113;60001970	Clermont-Ferrand;Reykjavik;Paris	France;Iceland;France	3.0	60001970	Etna | Holuhraun lava | Kilauea | Partition coefficients | Rayleigh distillation | Volcanic gas	2	Etna	Italy	1598.5629768360225
Bulletin of Volcanology	2020-07-01	10.1007/s00445-020-01391-7	Université Clermont Auvergne;Haskoli Islands;Institut de Physique du Globe de Paris	60138276;60071113;60001970	Clermont-Ferrand;Reykjavik;Paris	France;Iceland;France	3.0	60138276	Etna | Holuhraun lava | Kilauea | Partition coefficients | Rayleigh distillation | Volcanic gas	3	Etna	Italy	1326.1539229727064
Bulletin of Volcanology	2020-04-01	10.1007/s00445-020-01374-8	Serco Group plc;Niccolò Cusano University;Sapienza Università di Roma;Istituto Nazionale Di Geofisica E Vulcanologia, Rome	60109022;60104640;60032350;60000243	Hook;Rome;Rome;Rome	United Kingdom;Italy;Italy;Italy	6.0	60000243	Eruption volume | Etna volcano | High-spatial resolution DEM | Magma output rate | Pleiades satellite	1	Etna	Italy	500.8125151227917
Bulletin of Volcanology	2020-04-01	10.1007/s00445-020-01374-8	Serco Group plc;Niccolò Cusano University;Sapienza Università di Roma;Istituto Nazionale Di Geofisica E Vulcanologia, Rome	60109022;60104640;60032350;60000243	Hook;Rome;Rome;Rome	United Kingdom;Italy;Italy;Italy	6.0	60000243	Eruption volume | Etna volcano | High-spatial resolution DEM | Magma output rate | Pleiades satellite	2	Etna	Italy	500.8125151227917
Bulletin of Volcanology	2020-04-01	10.1007/s00445-020-01374-8	Serco Group plc;Niccolò Cusano University;Sapienza Università di Roma;Istituto Nazionale Di Geofisica E Vulcanologia, Rome	60109022;60104640;60032350;60000243	Hook;Rome;Rome;Rome	United Kingdom;Italy;Italy;Italy	6.0	60032350	Eruption volume | Etna volcano | High-spatial resolution DEM | Magma output rate | Pleiades satellite	3	Etna	Italy	508.3760961677714
Bulletin of Volcanology	2020-04-01	10.1007/s00445-020-01374-8	Serco Group plc;Niccolò Cusano University;Sapienza Università di Roma;Istituto Nazionale Di Geofisica E Vulcanologia, Rome	60109022;60104640;60032350;60000243	Hook;Rome;Rome;Rome	United Kingdom;Italy;Italy;Italy	6.0	60032350	Eruption volume | Etna volcano | High-spatial resolution DEM | Magma output rate | Pleiades satellite	4	Etna	Italy	508.3760961677714
Bulletin of Volcanology	2020-04-01	10.1007/s00445-020-01374-8	Serco Group plc;Niccolò Cusano University;Sapienza Università di Roma;Istituto Nazionale Di Geofisica E Vulcanologia, Rome	60109022;60104640;60032350;60000243	Hook;Rome;Rome;Rome	United Kingdom;Italy;Italy;Italy	6.0	60109022	Eruption volume | Etna volcano | High-spatial resolution DEM | Magma output rate | Pleiades satellite	4	Etna	Italy	1957.3990945984488
Bulletin of Volcanology	2020-04-01	10.1007/s00445-020-01374-8	Serco Group plc;Niccolò Cusano University;Sapienza Università di Roma;Istituto Nazionale Di Geofisica E Vulcanologia, Rome	60109022;60104640;60032350;60000243	Hook;Rome;Rome;Rome	United Kingdom;Italy;Italy;Italy	6.0	60032350	Eruption volume | Etna volcano | High-spatial resolution DEM | Magma output rate | Pleiades satellite	5	Etna	Italy	508.3760961677714
Bulletin of Volcanology	2020-04-01	10.1007/s00445-020-01374-8	Serco Group plc;Niccolò Cusano University;Sapienza Università di Roma;Istituto Nazionale Di Geofisica E Vulcanologia, Rome	60109022;60104640;60032350;60000243	Hook;Rome;Rome;Rome	United Kingdom;Italy;Italy;Italy	6.0	60109022	Eruption volume | Etna volcano | High-spatial resolution DEM | Magma output rate | Pleiades satellite	5	Etna	Italy	1957.3990945984488
Bulletin of Volcanology	2020-04-01	10.1007/s00445-020-01374-8	Serco Group plc;Niccolò Cusano University;Sapienza Università di Roma;Istituto Nazionale Di Geofisica E Vulcanologia, Rome	60109022;60104640;60032350;60000243	Hook;Rome;Rome;Rome	United Kingdom;Italy;Italy;Italy	6.0	60104640	Eruption volume | Etna volcano | High-spatial resolution DEM | Magma output rate | Pleiades satellite	6	Etna	Italy	513.700376837042
Bulletin of Volcanology	2019-12-01	10.1007/s00445-019-1338-1	L-Università ta' Malta;ETH Zürich;Università degli Studi di Catania;Istituto Nazionale Di Geofisica E Vulcanologia, Rome	60072651;60025858;60010146;60000243	Msida;Zurich;Catania;Rome	Malta;Switzerland;Italy;Italy	4.0	60025858	Etna volcano | f-k analysis | HVSR ratio | Polarization | Pyroclastic cone	1	Etna	Italy	1196.8412347248363
Bulletin of Volcanology	2019-12-01	10.1007/s00445-019-1338-1	L-Università ta' Malta;ETH Zürich;Università degli Studi di Catania;Istituto Nazionale Di Geofisica E Vulcanologia, Rome	60072651;60025858;60010146;60000243	Msida;Zurich;Catania;Rome	Malta;Switzerland;Italy;Italy	4.0	60010146	Etna volcano | f-k analysis | HVSR ratio | Polarization | Pyroclastic cone	1	Etna	Italy	28.40096251123345
Bulletin of Volcanology	2019-12-01	10.1007/s00445-019-1338-1	L-Università ta' Malta;ETH Zürich;Università degli Studi di Catania;Istituto Nazionale Di Geofisica E Vulcanologia, Rome	60072651;60025858;60010146;60000243	Msida;Zurich;Catania;Rome	Malta;Switzerland;Italy;Italy	4.0	60072651	Etna volcano | f-k analysis | HVSR ratio | Polarization | Pyroclastic cone	2	Etna	Italy	210.32079845316392
Bulletin of Volcanology	2019-12-01	10.1007/s00445-019-1338-1	L-Università ta' Malta;ETH Zürich;Università degli Studi di Catania;Istituto Nazionale Di Geofisica E Vulcanologia, Rome	60072651;60025858;60010146;60000243	Msida;Zurich;Catania;Rome	Malta;Switzerland;Italy;Italy	4.0	60072651	Etna volcano | f-k analysis | HVSR ratio | Polarization | Pyroclastic cone	3	Etna	Italy	210.32079845316392
Bulletin of Volcanology	2019-12-01	10.1007/s00445-019-1338-1	L-Università ta' Malta;ETH Zürich;Università degli Studi di Catania;Istituto Nazionale Di Geofisica E Vulcanologia, Rome	60072651;60025858;60010146;60000243	Msida;Zurich;Catania;Rome	Malta;Switzerland;Italy;Italy	4.0	60010146	Etna volcano | f-k analysis | HVSR ratio | Polarization | Pyroclastic cone	4	Etna	Italy	28.40096251123345
Bulletin of Volcanology	2019-12-01	10.1007/s00445-019-1338-1	L-Università ta' Malta;ETH Zürich;Università degli Studi di Catania;Istituto Nazionale Di Geofisica E Vulcanologia, Rome	60072651;60025858;60010146;60000243	Msida;Zurich;Catania;Rome	Malta;Switzerland;Italy;Italy	4.0	60000243	Etna volcano | f-k analysis | HVSR ratio | Polarization | Pyroclastic cone	4	Etna	Italy	500.8125151227917
Bulletin of Volcanology	2019-07-01	10.1007/s00445-019-1299-4	University of Colorado Denver;Università degli Studi di Catania;Istituto Nazionale Di Geofisica E Vulcanologia, Rome;Semeion Research Center of Sciences of Communication	60010307;60010146;60000243;101861783	Denver;Catania;Rome;Rome	United States;Italy;Italy;Italy	6.0	60000243	Flank eruption | Monitoring data complex system | Mt. Etna volcano | Neural networks | Supervised pattern recognition	1	Etna	Italy	500.8125151227917
Bulletin of Volcanology	2019-07-01	10.1007/s00445-019-1299-4	University of Colorado Denver;Università degli Studi di Catania;Istituto Nazionale Di Geofisica E Vulcanologia, Rome;Semeion Research Center of Sciences of Communication	60010307;60010146;60000243;101861783	Denver;Catania;Rome;Rome	United States;Italy;Italy;Italy	6.0	101861783	Flank eruption | Monitoring data complex system | Mt. Etna volcano | Neural networks | Supervised pattern recognition	2	Etna	Italy	508.50081610191864
Bulletin of Volcanology	2019-07-01	10.1007/s00445-019-1299-4	University of Colorado Denver;Università degli Studi di Catania;Istituto Nazionale Di Geofisica E Vulcanologia, Rome;Semeion Research Center of Sciences of Communication	60010307;60010146;60000243;101861783	Denver;Catania;Rome;Rome	United States;Italy;Italy;Italy	6.0	60010307	Flank eruption | Monitoring data complex system | Mt. Etna volcano | Neural networks | Supervised pattern recognition	2	Etna	Italy	9450.28512051944
Bulletin of Volcanology	2019-07-01	10.1007/s00445-019-1299-4	University of Colorado Denver;Università degli Studi di Catania;Istituto Nazionale Di Geofisica E Vulcanologia, Rome;Semeion Research Center of Sciences of Communication	60010307;60010146;60000243;101861783	Denver;Catania;Rome;Rome	United States;Italy;Italy;Italy	6.0	101861783	Flank eruption | Monitoring data complex system | Mt. Etna volcano | Neural networks | Supervised pattern recognition	3	Etna	Italy	508.50081610191864
Bulletin of Volcanology	2019-07-01	10.1007/s00445-019-1299-4	University of Colorado Denver;Università degli Studi di Catania;Istituto Nazionale Di Geofisica E Vulcanologia, Rome;Semeion Research Center of Sciences of Communication	60010307;60010146;60000243;101861783	Denver;Catania;Rome;Rome	United States;Italy;Italy;Italy	6.0	60010146	Flank eruption | Monitoring data complex system | Mt. Etna volcano | Neural networks | Supervised pattern recognition	4	Etna	Italy	28.40096251123345
Bulletin of Volcanology	2019-07-01	10.1007/s00445-019-1299-4	University of Colorado Denver;Università degli Studi di Catania;Istituto Nazionale Di Geofisica E Vulcanologia, Rome;Semeion Research Center of Sciences of Communication	60010307;60010146;60000243;101861783	Denver;Catania;Rome;Rome	United States;Italy;Italy;Italy	6.0	60000243	Flank eruption | Monitoring data complex system | Mt. Etna volcano | Neural networks | Supervised pattern recognition	5	Etna	Italy	500.8125151227917
Bulletin of Volcanology	2019-07-01	10.1007/s00445-019-1299-4	University of Colorado Denver;Università degli Studi di Catania;Istituto Nazionale Di Geofisica E Vulcanologia, Rome;Semeion Research Center of Sciences of Communication	60010307;60010146;60000243;101861783	Denver;Catania;Rome;Rome	United States;Italy;Italy;Italy	6.0	101861783	Flank eruption | Monitoring data complex system | Mt. Etna volcano | Neural networks | Supervised pattern recognition	6	Etna	Italy	508.50081610191864
Bulletin of Volcanology	2019-01-01	10.1007/s00445-018-1261-x	Istituto Nazionale di Geofisica e Vulcanologia, Palermo;Agenzia Spaziale Italiana	60113657;60031612	Palermo;Rome	Italy;Italy	6.0	60113657	Gas emission | Mt Etna | Mud volcano	1	Etna	Italy	149.953356646627
Bulletin of Volcanology	2019-01-01	10.1007/s00445-018-1261-x	Istituto Nazionale di Geofisica e Vulcanologia, Palermo;Agenzia Spaziale Italiana	60113657;60031612	Palermo;Rome	Italy;Italy	6.0	60113657	Gas emission | Mt Etna | Mud volcano	2	Etna	Italy	149.953356646627
Bulletin of Volcanology	2019-01-01	10.1007/s00445-018-1261-x	Istituto Nazionale di Geofisica e Vulcanologia, Palermo;Agenzia Spaziale Italiana	60113657;60031612	Palermo;Rome	Italy;Italy	6.0	60113657	Gas emission | Mt Etna | Mud volcano	3	Etna	Italy	149.953356646627
Bulletin of Volcanology	2019-01-01	10.1007/s00445-018-1261-x	Istituto Nazionale di Geofisica e Vulcanologia, Palermo;Agenzia Spaziale Italiana	60113657;60031612	Palermo;Rome	Italy;Italy	6.0	60113657	Gas emission | Mt Etna | Mud volcano	4	Etna	Italy	149.953356646627
Bulletin of Volcanology	2019-01-01	10.1007/s00445-018-1261-x	Istituto Nazionale di Geofisica e Vulcanologia, Palermo;Agenzia Spaziale Italiana	60113657;60031612	Palermo;Rome	Italy;Italy	6.0	60113657	Gas emission | Mt Etna | Mud volcano	5	Etna	Italy	149.953356646627
Bulletin of Volcanology	2019-01-01	10.1007/s00445-018-1261-x	Istituto Nazionale di Geofisica e Vulcanologia, Palermo;Agenzia Spaziale Italiana	60113657;60031612	Palermo;Rome	Italy;Italy	6.0	60031612	Gas emission | Mt Etna | Mud volcano	6	Etna	Italy	499.7833859409743
Bulletin of Volcanology	2018-03-01	10.1007/s00445-018-1192-6	Université Clermont Auvergne;Istituto Nazionale di Geofisica e Vulcanologia, Pisa;Alma Mater Studiorum Università di Bologna;Massey University;Istituto Nazionale Di Geofisica E Vulcanologia, Rome	60138276;60113656;60028218;60008221;60000243	Clermont-Ferrand;Pisa;Bologna;Palmerston North;Rome	France;Italy;Italy;New Zealand;Italy	6.0	60113656	Digital elevation model (DEM) | Etna 1974 eruption | Lava flow | Structure from motion (SfM) | Unmanned aerial vehicle (UAV)	1	Etna	Italy	768.7181914569152
Bulletin of Volcanology	2018-03-01	10.1007/s00445-018-1192-6	Université Clermont Auvergne;Istituto Nazionale di Geofisica e Vulcanologia, Pisa;Alma Mater Studiorum Università di Bologna;Massey University;Istituto Nazionale Di Geofisica E Vulcanologia, Rome	60138276;60113656;60028218;60008221;60000243	Clermont-Ferrand;Pisa;Bologna;Palmerston North;Rome	France;Italy;Italy;New Zealand;Italy	6.0	60113656	Digital elevation model (DEM) | Etna 1974 eruption | Lava flow | Structure from motion (SfM) | Unmanned aerial vehicle (UAV)	2	Etna	Italy	768.7181914569152
Bulletin of Volcanology	2018-03-01	10.1007/s00445-018-1192-6	Université Clermont Auvergne;Istituto Nazionale di Geofisica e Vulcanologia, Pisa;Alma Mater Studiorum Università di Bologna;Massey University;Istituto Nazionale Di Geofisica E Vulcanologia, Rome	60138276;60113656;60028218;60008221;60000243	Clermont-Ferrand;Pisa;Bologna;Palmerston North;Rome	France;Italy;Italy;New Zealand;Italy	6.0	60028218	Digital elevation model (DEM) | Etna 1974 eruption | Lava flow | Structure from motion (SfM) | Unmanned aerial vehicle (UAV)	2	Etna	Italy	809.9924159746015
Bulletin of Volcanology	2018-03-01	10.1007/s00445-018-1192-6	Université Clermont Auvergne;Istituto Nazionale di Geofisica e Vulcanologia, Pisa;Alma Mater Studiorum Università di Bologna;Massey University;Istituto Nazionale Di Geofisica E Vulcanologia, Rome	60138276;60113656;60028218;60008221;60000243	Clermont-Ferrand;Pisa;Bologna;Palmerston North;Rome	France;Italy;Italy;New Zealand;Italy	6.0	60113656	Digital elevation model (DEM) | Etna 1974 eruption | Lava flow | Structure from motion (SfM) | Unmanned aerial vehicle (UAV)	3	Etna	Italy	768.7181914569152
Bulletin of Volcanology	2018-03-01	10.1007/s00445-018-1192-6	Université Clermont Auvergne;Istituto Nazionale di Geofisica e Vulcanologia, Pisa;Alma Mater Studiorum Università di Bologna;Massey University;Istituto Nazionale Di Geofisica E Vulcanologia, Rome	60138276;60113656;60028218;60008221;60000243	Clermont-Ferrand;Pisa;Bologna;Palmerston North;Rome	France;Italy;Italy;New Zealand;Italy	6.0	60138276	Digital elevation model (DEM) | Etna 1974 eruption | Lava flow | Structure from motion (SfM) | Unmanned aerial vehicle (UAV)	4	Etna	Italy	1326.1539229727064
Bulletin of Volcanology	2018-03-01	10.1007/s00445-018-1192-6	Université Clermont Auvergne;Istituto Nazionale di Geofisica e Vulcanologia, Pisa;Alma Mater Studiorum Università di Bologna;Massey University;Istituto Nazionale Di Geofisica E Vulcanologia, Rome	60138276;60113656;60028218;60008221;60000243	Clermont-Ferrand;Pisa;Bologna;Palmerston North;Rome	France;Italy;Italy;New Zealand;Italy	6.0	60000243	Digital elevation model (DEM) | Etna 1974 eruption | Lava flow | Structure from motion (SfM) | Unmanned aerial vehicle (UAV)	5	Etna	Italy	500.8125151227917
Bulletin of Volcanology	2018-03-01	10.1007/s00445-018-1192-6	Université Clermont Auvergne;Istituto Nazionale di Geofisica e Vulcanologia, Pisa;Alma Mater Studiorum Università di Bologna;Massey University;Istituto Nazionale Di Geofisica E Vulcanologia, Rome	60138276;60113656;60028218;60008221;60000243	Clermont-Ferrand;Pisa;Bologna;Palmerston North;Rome	France;Italy;Italy;New Zealand;Italy	6.0	60008221	Digital elevation model (DEM) | Etna 1974 eruption | Lava flow | Structure from motion (SfM) | Unmanned aerial vehicle (UAV)	6	Etna	Italy	18319.812442342965
Bulletin of Volcanology	2017-07-01	10.1007/s00445-017-1135-7	Istituto Nazionale di Geofisica e Vulcanologia, Palermo;Istituto Nazionale di Geofisica e Vulcanologia, Pisa;Istituto Nazionale Di Geofisica E Vulcanologia, Rome	60113657;60113656;60000243	Palermo;Pisa;Rome	Italy;Italy;Italy	3.0	60113656	Ellittico volcano | Etna | Explosive eruptions | Tephra | Y-1	1	Etna	Italy	768.7181914569152
Bulletin of Volcanology	2017-07-01	10.1007/s00445-017-1135-7	Istituto Nazionale di Geofisica e Vulcanologia, Palermo;Istituto Nazionale di Geofisica e Vulcanologia, Pisa;Istituto Nazionale Di Geofisica E Vulcanologia, Rome	60113657;60113656;60000243	Palermo;Pisa;Rome	Italy;Italy;Italy	3.0	60000243	Ellittico volcano | Etna | Explosive eruptions | Tephra | Y-1	2	Etna	Italy	500.8125151227917
Bulletin of Volcanology	2017-07-01	10.1007/s00445-017-1135-7	Istituto Nazionale di Geofisica e Vulcanologia, Palermo;Istituto Nazionale di Geofisica e Vulcanologia, Pisa;Istituto Nazionale Di Geofisica E Vulcanologia, Rome	60113657;60113656;60000243	Palermo;Pisa;Rome	Italy;Italy;Italy	3.0	60113657	Ellittico volcano | Etna | Explosive eruptions | Tephra | Y-1	3	Etna	Italy	149.953356646627
Bulletin of Volcanology	2016-07-01	10.1007/s00445-016-1042-3	Università degli Studi di Catania;Istituto Nazionale Di Geofisica E Vulcanologia, Rome	60010146;60000243	Catania;Rome	Italy;Italy	5.0	60000243	Dyke | Magnetic anomalies | Mount Etna | Mt. Calanna volcanics	1	Etna	Italy	500.8125151227917
Bulletin of Volcanology	2016-07-01	10.1007/s00445-016-1042-3	Università degli Studi di Catania;Istituto Nazionale Di Geofisica E Vulcanologia, Rome	60010146;60000243	Catania;Rome	Italy;Italy	5.0	60000243	Dyke | Magnetic anomalies | Mount Etna | Mt. Calanna volcanics	2	Etna	Italy	500.8125151227917
Bulletin of Volcanology	2016-07-01	10.1007/s00445-016-1042-3	Università degli Studi di Catania;Istituto Nazionale Di Geofisica E Vulcanologia, Rome	60010146;60000243	Catania;Rome	Italy;Italy	5.0	60000243	Dyke | Magnetic anomalies | Mount Etna | Mt. Calanna volcanics	3	Etna	Italy	500.8125151227917
Bulletin of Volcanology	2016-07-01	10.1007/s00445-016-1042-3	Università degli Studi di Catania;Istituto Nazionale Di Geofisica E Vulcanologia, Rome	60010146;60000243	Catania;Rome	Italy;Italy	5.0	60010146	Dyke | Magnetic anomalies | Mount Etna | Mt. Calanna volcanics	4	Etna	Italy	28.40096251123345
Bulletin of Volcanology	2016-07-01	10.1007/s00445-016-1042-3	Università degli Studi di Catania;Istituto Nazionale Di Geofisica E Vulcanologia, Rome	60010146;60000243	Catania;Rome	Italy;Italy	5.0	60000243	Dyke | Magnetic anomalies | Mount Etna | Mt. Calanna volcanics	5	Etna	Italy	500.8125151227917
Bulletin of Volcanology	2016-02-01	10.1007/s00445-016-1009-4	Université Clermont Auvergne;Laboratoire d Informatique de Modelisation et d Optimisation des Systems;CNRS Centre National de la Recherche Scientifique;Istituto Nazionale Di Geofisica E Vulcanologia, Rome	60138276;60121963;60008134;60000243	Clermont-Ferrand;Aubiere;Paris;Rome	France;France;France;Italy	5.0	60138276	Explosive regime transition | Lava fountaining | Mount Etna | Radiometry | Strombolian events	1	Etna	Italy	1326.1539229727064
Bulletin of Volcanology	2016-02-01	10.1007/s00445-016-1009-4	Université Clermont Auvergne;Laboratoire d Informatique de Modelisation et d Optimisation des Systems;CNRS Centre National de la Recherche Scientifique;Istituto Nazionale Di Geofisica E Vulcanologia, Rome	60138276;60121963;60008134;60000243	Clermont-Ferrand;Aubiere;Paris;Rome	France;France;France;Italy	5.0	60008134	Explosive regime transition | Lava fountaining | Mount Etna | Radiometry | Strombolian events	1	Etna	Italy	1599.653061617885
Bulletin of Volcanology	2016-02-01	10.1007/s00445-016-1009-4	Université Clermont Auvergne;Laboratoire d Informatique de Modelisation et d Optimisation des Systems;CNRS Centre National de la Recherche Scientifique;Istituto Nazionale Di Geofisica E Vulcanologia, Rome	60138276;60121963;60008134;60000243	Clermont-Ferrand;Aubiere;Paris;Rome	France;France;France;Italy	5.0	60121963	Explosive regime transition | Lava fountaining | Mount Etna | Radiometry | Strombolian events	1	Etna	Italy	1325.5547414315736
Bulletin of Volcanology	2016-02-01	10.1007/s00445-016-1009-4	Université Clermont Auvergne;Laboratoire d Informatique de Modelisation et d Optimisation des Systems;CNRS Centre National de la Recherche Scientifique;Istituto Nazionale Di Geofisica E Vulcanologia, Rome	60138276;60121963;60008134;60000243	Clermont-Ferrand;Aubiere;Paris;Rome	France;France;France;Italy	5.0	60000243	Explosive regime transition | Lava fountaining | Mount Etna | Radiometry | Strombolian events	2	Etna	Italy	500.8125151227917
Bulletin of Volcanology	2016-02-01	10.1007/s00445-016-1009-4	Université Clermont Auvergne;Laboratoire d Informatique de Modelisation et d Optimisation des Systems;CNRS Centre National de la Recherche Scientifique;Istituto Nazionale Di Geofisica E Vulcanologia, Rome	60138276;60121963;60008134;60000243	Clermont-Ferrand;Aubiere;Paris;Rome	France;France;France;Italy	5.0	60138276	Explosive regime transition | Lava fountaining | Mount Etna | Radiometry | Strombolian events	3	Etna	Italy	1326.1539229727064
Bulletin of Volcanology	2016-02-01	10.1007/s00445-016-1009-4	Université Clermont Auvergne;Laboratoire d Informatique de Modelisation et d Optimisation des Systems;CNRS Centre National de la Recherche Scientifique;Istituto Nazionale Di Geofisica E Vulcanologia, Rome	60138276;60121963;60008134;60000243	Clermont-Ferrand;Aubiere;Paris;Rome	France;France;France;Italy	5.0	60008134	Explosive regime transition | Lava fountaining | Mount Etna | Radiometry | Strombolian events	3	Etna	Italy	1599.653061617885
Bulletin of Volcanology	2016-02-01	10.1007/s00445-016-1009-4	Université Clermont Auvergne;Laboratoire d Informatique de Modelisation et d Optimisation des Systems;CNRS Centre National de la Recherche Scientifique;Istituto Nazionale Di Geofisica E Vulcanologia, Rome	60138276;60121963;60008134;60000243	Clermont-Ferrand;Aubiere;Paris;Rome	France;France;France;Italy	5.0	60138276	Explosive regime transition | Lava fountaining | Mount Etna | Radiometry | Strombolian events	4	Etna	Italy	1326.1539229727064
Bulletin of Volcanology	2016-02-01	10.1007/s00445-016-1009-4	Université Clermont Auvergne;Laboratoire d Informatique de Modelisation et d Optimisation des Systems;CNRS Centre National de la Recherche Scientifique;Istituto Nazionale Di Geofisica E Vulcanologia, Rome	60138276;60121963;60008134;60000243	Clermont-Ferrand;Aubiere;Paris;Rome	France;France;France;Italy	5.0	60121963	Explosive regime transition | Lava fountaining | Mount Etna | Radiometry | Strombolian events	4	Etna	Italy	1325.5547414315736
Bulletin of Volcanology	2016-02-01	10.1007/s00445-016-1009-4	Université Clermont Auvergne;Laboratoire d Informatique de Modelisation et d Optimisation des Systems;CNRS Centre National de la Recherche Scientifique;Istituto Nazionale Di Geofisica E Vulcanologia, Rome	60138276;60121963;60008134;60000243	Clermont-Ferrand;Aubiere;Paris;Rome	France;France;France;Italy	5.0	60000243	Explosive regime transition | Lava fountaining | Mount Etna | Radiometry | Strombolian events	5	Etna	Italy	500.8125151227917
Bulletin of Volcanology	2015-11-01	10.1007/s00445-015-0979-y	Istituto Di Scienze Marine, Bologna;Istituto Nazionale Di Geofisica E Vulcanologia, Rome	60104470;60000243	Bologna;Rome	Italy;Italy	2.0	60000243	Etna volcano | Flank eruption | Geological data | Historical sources | Seventeenth century	1	Etna	Italy	500.8125151227917
Bulletin of Volcanology	2015-11-01	10.1007/s00445-015-0979-y	Istituto Di Scienze Marine, Bologna;Istituto Nazionale Di Geofisica E Vulcanologia, Rome	60104470;60000243	Bologna;Rome	Italy;Italy	2.0	60104470	Etna volcano | Flank eruption | Geological data | Historical sources | Seventeenth century	2	Etna	Italy	813.1866388790509
Bulletin of Volcanology	2014-10-01	10.1007/s00445-014-0861-3	Istituto Nazionale Di Geofisica E Vulcanologia, Rome	60000243	Rome	Italy	4.0	60000243	Column height | Lava fountain | Mass eruption rate | Mt. Etna | Total erupted mass | Total grain-size	1	Etna	Italy	500.8125151227917
Bulletin of Volcanology	2014-10-01	10.1007/s00445-014-0861-3	Istituto Nazionale Di Geofisica E Vulcanologia, Rome	60000243	Rome	Italy	4.0	60000243	Column height | Lava fountain | Mass eruption rate | Mt. Etna | Total erupted mass | Total grain-size	2	Etna	Italy	500.8125151227917
Bulletin of Volcanology	2014-10-01	10.1007/s00445-014-0861-3	Istituto Nazionale Di Geofisica E Vulcanologia, Rome	60000243	Rome	Italy	4.0	60000243	Column height | Lava fountain | Mass eruption rate | Mt. Etna | Total erupted mass | Total grain-size	3	Etna	Italy	500.8125151227917
Bulletin of Volcanology	2014-10-01	10.1007/s00445-014-0861-3	Istituto Nazionale Di Geofisica E Vulcanologia, Rome	60000243	Rome	Italy	4.0	60000243	Column height | Lava fountain | Mass eruption rate | Mt. Etna | Total erupted mass | Total grain-size	4	Etna	Italy	500.8125151227917
Bulletin of Volcanology	2015-08-25	10.1007/s00445-015-0953-8	Istituto Nazionale di Geofisica e Vulcanologia, Pisa;Sapienza Università di Roma;Università di Pisa;Alma Mater Studiorum Università di Bologna	60113656;60032350;60028868;60028218	Pisa;Rome;Pisa;Bologna	Italy;Italy;Italy;Italy	4.0	60113656	2001 Eruption | Crystal size distributions (CSDs) | Mount Etna | Plagioclase | Residence time	1	Etna	Italy	768.7181914569152
Bulletin of Volcanology	2015-08-25	10.1007/s00445-015-0953-8	Istituto Nazionale di Geofisica e Vulcanologia, Pisa;Sapienza Università di Roma;Università di Pisa;Alma Mater Studiorum Università di Bologna	60113656;60032350;60028868;60028218	Pisa;Rome;Pisa;Bologna	Italy;Italy;Italy;Italy	4.0	60028218	2001 Eruption | Crystal size distributions (CSDs) | Mount Etna | Plagioclase | Residence time	1	Etna	Italy	809.9924159746015
Bulletin of Volcanology	2015-08-25	10.1007/s00445-015-0953-8	Istituto Nazionale di Geofisica e Vulcanologia, Pisa;Sapienza Università di Roma;Università di Pisa;Alma Mater Studiorum Università di Bologna	60113656;60032350;60028868;60028218	Pisa;Rome;Pisa;Bologna	Italy;Italy;Italy;Italy	4.0	60032350	2001 Eruption | Crystal size distributions (CSDs) | Mount Etna | Plagioclase | Residence time	2	Etna	Italy	508.3760961677714
Bulletin of Volcanology	2015-08-25	10.1007/s00445-015-0953-8	Istituto Nazionale di Geofisica e Vulcanologia, Pisa;Sapienza Università di Roma;Università di Pisa;Alma Mater Studiorum Università di Bologna	60113656;60032350;60028868;60028218	Pisa;Rome;Pisa;Bologna	Italy;Italy;Italy;Italy	4.0	60028868	2001 Eruption | Crystal size distributions (CSDs) | Mount Etna | Plagioclase | Residence time	3	Etna	Italy	763.5745437180869
Bulletin of Volcanology	2015-08-25	10.1007/s00445-015-0953-8	Istituto Nazionale di Geofisica e Vulcanologia, Pisa;Sapienza Università di Roma;Università di Pisa;Alma Mater Studiorum Università di Bologna	60113656;60032350;60028868;60028218	Pisa;Rome;Pisa;Bologna	Italy;Italy;Italy;Italy	4.0	60113656	2001 Eruption | Crystal size distributions (CSDs) | Mount Etna | Plagioclase | Residence time	4	Etna	Italy	768.7181914569152
Bulletin of Volcanology	2015-05-01	10.1007/s00445-015-0931-1	University of Ferrara;Università degli Studi di Catania;Gottfried Wilhelm Leibniz Universität Hannover;University of G. d'Annunzio Chieti and Pescara;Università degli Studi di Perugia;Istituto Nazionale Di Geofisica E Vulcanologia, Rome	60024690;60010146;60004935;60004638;60003003;60000243	Ferrara;Catania;Hannover;Chieti;Perugia;Rome	Italy;Italy;Germany;Italy;Italy;Italy	9.0	60003003	Degassing | Mt. Etna | Pahoehoe cicirara lavas | Water exsolution	1	Etna	Italy	633.3993542564449
Bulletin of Volcanology	2015-05-01	10.1007/s00445-015-0931-1	University of Ferrara;Università degli Studi di Catania;Gottfried Wilhelm Leibniz Universität Hannover;University of G. d'Annunzio Chieti and Pescara;Università degli Studi di Perugia;Istituto Nazionale Di Geofisica E Vulcanologia, Rome	60024690;60010146;60004935;60004638;60003003;60000243	Ferrara;Catania;Hannover;Chieti;Perugia;Rome	Italy;Italy;Germany;Italy;Italy;Italy	9.0	60004935	Degassing | Mt. Etna | Pahoehoe cicirara lavas | Water exsolution	1	Etna	Italy	1676.9190197707323
Bulletin of Volcanology	2015-05-01	10.1007/s00445-015-0931-1	University of Ferrara;Università degli Studi di Catania;Gottfried Wilhelm Leibniz Universität Hannover;University of G. d'Annunzio Chieti and Pescara;Università degli Studi di Perugia;Istituto Nazionale Di Geofisica E Vulcanologia, Rome	60024690;60010146;60004935;60004638;60003003;60000243	Ferrara;Catania;Hannover;Chieti;Perugia;Rome	Italy;Italy;Germany;Italy;Italy;Italy	9.0	60000243	Degassing | Mt. Etna | Pahoehoe cicirara lavas | Water exsolution	2	Etna	Italy	500.8125151227917
Bulletin of Volcanology	2015-05-01	10.1007/s00445-015-0931-1	University of Ferrara;Università degli Studi di Catania;Gottfried Wilhelm Leibniz Universität Hannover;University of G. d'Annunzio Chieti and Pescara;Università degli Studi di Perugia;Istituto Nazionale Di Geofisica E Vulcanologia, Rome	60024690;60010146;60004935;60004638;60003003;60000243	Ferrara;Catania;Hannover;Chieti;Perugia;Rome	Italy;Italy;Germany;Italy;Italy;Italy	9.0	60024690	Degassing | Mt. Etna | Pahoehoe cicirara lavas | Water exsolution	3	Etna	Italy	824.056273499709
Bulletin of Volcanology	2015-05-01	10.1007/s00445-015-0931-1	University of Ferrara;Università degli Studi di Catania;Gottfried Wilhelm Leibniz Universität Hannover;University of G. d'Annunzio Chieti and Pescara;Università degli Studi di Perugia;Istituto Nazionale Di Geofisica E Vulcanologia, Rome	60024690;60010146;60004935;60004638;60003003;60000243	Ferrara;Catania;Hannover;Chieti;Perugia;Rome	Italy;Italy;Germany;Italy;Italy;Italy	9.0	60000243	Degassing | Mt. Etna | Pahoehoe cicirara lavas | Water exsolution	4	Etna	Italy	500.8125151227917
Bulletin of Volcanology	2015-05-01	10.1007/s00445-015-0931-1	University of Ferrara;Università degli Studi di Catania;Gottfried Wilhelm Leibniz Universität Hannover;University of G. d'Annunzio Chieti and Pescara;Università degli Studi di Perugia;Istituto Nazionale Di Geofisica E Vulcanologia, Rome	60024690;60010146;60004935;60004638;60003003;60000243	Ferrara;Catania;Hannover;Chieti;Perugia;Rome	Italy;Italy;Germany;Italy;Italy;Italy	9.0	60004638	Degassing | Mt. Etna | Pahoehoe cicirara lavas | Water exsolution	4	Etna	Italy	486.76214521940136
Bulletin of Volcanology	2015-05-01	10.1007/s00445-015-0931-1	University of Ferrara;Università degli Studi di Catania;Gottfried Wilhelm Leibniz Universität Hannover;University of G. d'Annunzio Chieti and Pescara;Università degli Studi di Perugia;Istituto Nazionale Di Geofisica E Vulcanologia, Rome	60024690;60010146;60004935;60004638;60003003;60000243	Ferrara;Catania;Hannover;Chieti;Perugia;Rome	Italy;Italy;Germany;Italy;Italy;Italy	9.0	60024690	Degassing | Mt. Etna | Pahoehoe cicirara lavas | Water exsolution	5	Etna	Italy	824.056273499709
Bulletin of Volcanology	2015-05-01	10.1007/s00445-015-0931-1	University of Ferrara;Università degli Studi di Catania;Gottfried Wilhelm Leibniz Universität Hannover;University of G. d'Annunzio Chieti and Pescara;Università degli Studi di Perugia;Istituto Nazionale Di Geofisica E Vulcanologia, Rome	60024690;60010146;60004935;60004638;60003003;60000243	Ferrara;Catania;Hannover;Chieti;Perugia;Rome	Italy;Italy;Germany;Italy;Italy;Italy	9.0	60010146	Degassing | Mt. Etna | Pahoehoe cicirara lavas | Water exsolution	6	Etna	Italy	28.40096251123345
Bulletin of Volcanology	2015-05-01	10.1007/s00445-015-0931-1	University of Ferrara;Università degli Studi di Catania;Gottfried Wilhelm Leibniz Universität Hannover;University of G. d'Annunzio Chieti and Pescara;Università degli Studi di Perugia;Istituto Nazionale Di Geofisica E Vulcanologia, Rome	60024690;60010146;60004935;60004638;60003003;60000243	Ferrara;Catania;Hannover;Chieti;Perugia;Rome	Italy;Italy;Germany;Italy;Italy;Italy	9.0	60004935	Degassing | Mt. Etna | Pahoehoe cicirara lavas | Water exsolution	7	Etna	Italy	1676.9190197707323
Bulletin of Volcanology	2015-05-01	10.1007/s00445-015-0931-1	University of Ferrara;Università degli Studi di Catania;Gottfried Wilhelm Leibniz Universität Hannover;University of G. d'Annunzio Chieti and Pescara;Università degli Studi di Perugia;Istituto Nazionale Di Geofisica E Vulcanologia, Rome	60024690;60010146;60004935;60004638;60003003;60000243	Ferrara;Catania;Hannover;Chieti;Perugia;Rome	Italy;Italy;Germany;Italy;Italy;Italy	9.0	60003003	Degassing | Mt. Etna | Pahoehoe cicirara lavas | Water exsolution	8	Etna	Italy	633.3993542564449
Bulletin of Volcanology	2015-05-01	10.1007/s00445-015-0931-1	University of Ferrara;Università degli Studi di Catania;Gottfried Wilhelm Leibniz Universität Hannover;University of G. d'Annunzio Chieti and Pescara;Università degli Studi di Perugia;Istituto Nazionale Di Geofisica E Vulcanologia, Rome	60024690;60010146;60004935;60004638;60003003;60000243	Ferrara;Catania;Hannover;Chieti;Perugia;Rome	Italy;Italy;Germany;Italy;Italy;Italy	9.0	60000243	Degassing | Mt. Etna | Pahoehoe cicirara lavas | Water exsolution	9	Etna	Italy	500.8125151227917
Bulletin of Volcanology	2014-10-31	10.1007/s00445-014-0864-0	Istituto Nazionale di Geofisica e Vulcanologia, Palermo;Università degli Studi della Campania Luigi Vanvitelli	60113657;60026777	Palermo;Naples	Italy;Italy	2.0	60026777	Evolution | Mt. Etna | Volcanic plumes	1	Etna	Italy	349.3699836753675
Bulletin of Volcanology	2014-10-31	10.1007/s00445-014-0864-0	Istituto Nazionale di Geofisica e Vulcanologia, Palermo;Università degli Studi della Campania Luigi Vanvitelli	60113657;60026777	Palermo;Naples	Italy;Italy	2.0	60113657	Evolution | Mt. Etna | Volcanic plumes	2	Etna	Italy	149.953356646627
Bulletin of Volcanology	2014-10-31	10.1007/s00445-014-0865-z	Istituto Nazionale di Geofisica e Vulcanologia, Palermo;Johannes Gutenberg-Universität Mainz;Universität Heidelberg;Deutsches Zentrum für Luft- und Raumfahrt (DLR);Istituto Nazionale Di Geofisica E Vulcanologia, Rome	60113657;60031216;60016908;60007798;60000243	Palermo;Mainz;Heidelberg;Koln;Rome	Italy;Germany;Germany;Germany;Italy	9.0	60007798	Chemical evolution of trace gases | Etna | Volcanic degassing | Volcanic plume	1	Etna	Italy	1584.0794923562746
Bulletin of Volcanology	2014-10-31	10.1007/s00445-014-0865-z	Istituto Nazionale di Geofisica e Vulcanologia, Palermo;Johannes Gutenberg-Universität Mainz;Universität Heidelberg;Deutsches Zentrum für Luft- und Raumfahrt (DLR);Istituto Nazionale Di Geofisica E Vulcanologia, Rome	60113657;60031216;60016908;60007798;60000243	Palermo;Mainz;Heidelberg;Koln;Rome	Italy;Germany;Germany;Germany;Italy	9.0	60031216	Chemical evolution of trace gases | Etna | Volcanic degassing | Volcanic plume	1	Etna	Italy	1463.911242104926
Bulletin of Volcanology	2014-10-31	10.1007/s00445-014-0865-z	Istituto Nazionale di Geofisica e Vulcanologia, Palermo;Johannes Gutenberg-Universität Mainz;Universität Heidelberg;Deutsches Zentrum für Luft- und Raumfahrt (DLR);Istituto Nazionale Di Geofisica E Vulcanologia, Rome	60113657;60031216;60016908;60007798;60000243	Palermo;Mainz;Heidelberg;Koln;Rome	Italy;Germany;Germany;Germany;Italy	9.0	60007798	Chemical evolution of trace gases | Etna | Volcanic degassing | Volcanic plume	2	Etna	Italy	1584.0794923562746
Bulletin of Volcanology	2014-10-31	10.1007/s00445-014-0865-z	Istituto Nazionale di Geofisica e Vulcanologia, Palermo;Johannes Gutenberg-Universität Mainz;Universität Heidelberg;Deutsches Zentrum für Luft- und Raumfahrt (DLR);Istituto Nazionale Di Geofisica E Vulcanologia, Rome	60113657;60031216;60016908;60007798;60000243	Palermo;Mainz;Heidelberg;Koln;Rome	Italy;Germany;Germany;Germany;Italy	9.0	60007798	Chemical evolution of trace gases | Etna | Volcanic degassing | Volcanic plume	3	Etna	Italy	1584.0794923562746
Bulletin of Volcanology	2014-10-31	10.1007/s00445-014-0865-z	Istituto Nazionale di Geofisica e Vulcanologia, Palermo;Johannes Gutenberg-Universität Mainz;Universität Heidelberg;Deutsches Zentrum für Luft- und Raumfahrt (DLR);Istituto Nazionale Di Geofisica E Vulcanologia, Rome	60113657;60031216;60016908;60007798;60000243	Palermo;Mainz;Heidelberg;Koln;Rome	Italy;Germany;Germany;Germany;Italy	9.0	60007798	Chemical evolution of trace gases | Etna | Volcanic degassing | Volcanic plume	4	Etna	Italy	1584.0794923562746
Bulletin of Volcanology	2014-10-31	10.1007/s00445-014-0865-z	Istituto Nazionale di Geofisica e Vulcanologia, Palermo;Johannes Gutenberg-Universität Mainz;Universität Heidelberg;Deutsches Zentrum für Luft- und Raumfahrt (DLR);Istituto Nazionale Di Geofisica E Vulcanologia, Rome	60113657;60031216;60016908;60007798;60000243	Palermo;Mainz;Heidelberg;Koln;Rome	Italy;Germany;Germany;Germany;Italy	9.0	60007798	Chemical evolution of trace gases | Etna | Volcanic degassing | Volcanic plume	5	Etna	Italy	1584.0794923562746
Bulletin of Volcanology	2014-10-31	10.1007/s00445-014-0865-z	Istituto Nazionale di Geofisica e Vulcanologia, Palermo;Johannes Gutenberg-Universität Mainz;Universität Heidelberg;Deutsches Zentrum für Luft- und Raumfahrt (DLR);Istituto Nazionale Di Geofisica E Vulcanologia, Rome	60113657;60031216;60016908;60007798;60000243	Palermo;Mainz;Heidelberg;Koln;Rome	Italy;Germany;Germany;Germany;Italy	9.0	60007798	Chemical evolution of trace gases | Etna | Volcanic degassing | Volcanic plume	6	Etna	Italy	1584.0794923562746
Bulletin of Volcanology	2014-10-31	10.1007/s00445-014-0865-z	Istituto Nazionale di Geofisica e Vulcanologia, Palermo;Johannes Gutenberg-Universität Mainz;Universität Heidelberg;Deutsches Zentrum für Luft- und Raumfahrt (DLR);Istituto Nazionale Di Geofisica E Vulcanologia, Rome	60113657;60031216;60016908;60007798;60000243	Palermo;Mainz;Heidelberg;Koln;Rome	Italy;Germany;Germany;Germany;Italy	9.0	60016908	Chemical evolution of trace gases | Etna | Volcanic degassing | Volcanic plume	7	Etna	Italy	1393.069602300424
Bulletin of Volcanology	2014-10-31	10.1007/s00445-014-0865-z	Istituto Nazionale di Geofisica e Vulcanologia, Palermo;Johannes Gutenberg-Universität Mainz;Universität Heidelberg;Deutsches Zentrum für Luft- und Raumfahrt (DLR);Istituto Nazionale Di Geofisica E Vulcanologia, Rome	60113657;60031216;60016908;60007798;60000243	Palermo;Mainz;Heidelberg;Koln;Rome	Italy;Germany;Germany;Germany;Italy	9.0	60113657	Chemical evolution of trace gases | Etna | Volcanic degassing | Volcanic plume	8	Etna	Italy	149.953356646627
Bulletin of Volcanology	2014-10-31	10.1007/s00445-014-0865-z	Istituto Nazionale di Geofisica e Vulcanologia, Palermo;Johannes Gutenberg-Universität Mainz;Universität Heidelberg;Deutsches Zentrum für Luft- und Raumfahrt (DLR);Istituto Nazionale Di Geofisica E Vulcanologia, Rome	60113657;60031216;60016908;60007798;60000243	Palermo;Mainz;Heidelberg;Koln;Rome	Italy;Germany;Germany;Germany;Italy	9.0	60000243	Chemical evolution of trace gases | Etna | Volcanic degassing | Volcanic plume	9	Etna	Italy	500.8125151227917
Bulletin of Volcanology	2014-01-01	10.1007/s00445-014-0846-2	Istituto Nazionale di Geofisica e Vulcanologia, Palermo	60113657	Palermo	Italy	4.0	60113657	Lava fountain | Magma supply dynamics | Mt. Etna	1	Etna	Italy	149.953356646627
Bulletin of Volcanology	2014-01-01	10.1007/s00445-014-0846-2	Istituto Nazionale di Geofisica e Vulcanologia, Palermo	60113657	Palermo	Italy	4.0	60113657	Lava fountain | Magma supply dynamics | Mt. Etna	2	Etna	Italy	149.953356646627
Bulletin of Volcanology	2014-01-01	10.1007/s00445-014-0846-2	Istituto Nazionale di Geofisica e Vulcanologia, Palermo	60113657	Palermo	Italy	4.0	60113657	Lava fountain | Magma supply dynamics | Mt. Etna	3	Etna	Italy	149.953356646627
Bulletin of Volcanology	2014-01-01	10.1007/s00445-014-0846-2	Istituto Nazionale di Geofisica e Vulcanologia, Palermo	60113657	Palermo	Italy	4.0	60113657	Lava fountain | Magma supply dynamics | Mt. Etna	4	Etna	Italy	149.953356646627
Bulletin of Volcanology	2014-01-01	10.1007/s00445-014-0816-8	Università degli Studi di Catania;Istituto Nazionale Di Geofisica E Vulcanologia, Rome	60010146;60000243	Catania;Rome	Italy;Italy	4.0	60010146	Crustal structure | Doming process | Mt. Etna | Recent deformation | Sicily | Volcanotectonics	1	Etna	Italy	28.40096251123345
Bulletin of Volcanology	2014-01-01	10.1007/s00445-014-0816-8	Università degli Studi di Catania;Istituto Nazionale Di Geofisica E Vulcanologia, Rome	60010146;60000243	Catania;Rome	Italy;Italy	4.0	60010146	Crustal structure | Doming process | Mt. Etna | Recent deformation | Sicily | Volcanotectonics	2	Etna	Italy	28.40096251123345
Bulletin of Volcanology	2014-01-01	10.1007/s00445-014-0816-8	Università degli Studi di Catania;Istituto Nazionale Di Geofisica E Vulcanologia, Rome	60010146;60000243	Catania;Rome	Italy;Italy	4.0	60010146	Crustal structure | Doming process | Mt. Etna | Recent deformation | Sicily | Volcanotectonics	3	Etna	Italy	28.40096251123345
Bulletin of Volcanology	2014-01-01	10.1007/s00445-014-0816-8	Università degli Studi di Catania;Istituto Nazionale Di Geofisica E Vulcanologia, Rome	60010146;60000243	Catania;Rome	Italy;Italy	4.0	60000243	Crustal structure | Doming process | Mt. Etna | Recent deformation | Sicily | Volcanotectonics	4	Etna	Italy	500.8125151227917
Bulletin of Volcanology	2014-01-01	10.1007/s00445-014-0810-1	Consiglio Nazionale delle Ricerche;University of Bristol;University of G. d'Annunzio Chieti and Pescara;Istituto Nazionale Di Geofisica E Vulcanologia, Rome	60021199;60020650;60004638;60000243	Rome;Bristol;Chieti;Rome	Italy;United Kingdom;Italy;Italy	5.0	60000243	Mt. Etna | Natural solidification path | Partition coefficient | REE	1	Etna	Italy	500.8125151227917
Bulletin of Volcanology	2014-01-01	10.1007/s00445-014-0810-1	Consiglio Nazionale delle Ricerche;University of Bristol;University of G. d'Annunzio Chieti and Pescara;Istituto Nazionale Di Geofisica E Vulcanologia, Rome	60021199;60020650;60004638;60000243	Rome;Bristol;Chieti;Rome	Italy;United Kingdom;Italy;Italy	5.0	60000243	Mt. Etna | Natural solidification path | Partition coefficient | REE	2	Etna	Italy	500.8125151227917
Bulletin of Volcanology	2014-01-01	10.1007/s00445-014-0810-1	Consiglio Nazionale delle Ricerche;University of Bristol;University of G. d'Annunzio Chieti and Pescara;Istituto Nazionale Di Geofisica E Vulcanologia, Rome	60021199;60020650;60004638;60000243	Rome;Bristol;Chieti;Rome	Italy;United Kingdom;Italy;Italy	5.0	60020650	Mt. Etna | Natural solidification path | Partition coefficient | REE	3	Etna	Italy	2055.1397410318323
Bulletin of Volcanology	2014-01-01	10.1007/s00445-014-0810-1	Consiglio Nazionale delle Ricerche;University of Bristol;University of G. d'Annunzio Chieti and Pescara;Istituto Nazionale Di Geofisica E Vulcanologia, Rome	60021199;60020650;60004638;60000243	Rome;Bristol;Chieti;Rome	Italy;United Kingdom;Italy;Italy	5.0	60004638	Mt. Etna | Natural solidification path | Partition coefficient | REE	4	Etna	Italy	486.76214521940136
Bulletin of Volcanology	2014-01-01	10.1007/s00445-014-0810-1	Consiglio Nazionale delle Ricerche;University of Bristol;University of G. d'Annunzio Chieti and Pescara;Istituto Nazionale Di Geofisica E Vulcanologia, Rome	60021199;60020650;60004638;60000243	Rome;Bristol;Chieti;Rome	Italy;United Kingdom;Italy;Italy	5.0	60021199	Mt. Etna | Natural solidification path | Partition coefficient | REE	5	Etna	Italy	508.1427259118582
Bulletin of Volcanology	2014-01-01	10.1007/s00445-014-0801-2	Istituto Nazionale di Geofisica e Vulcanologia, Pisa	60113656	Pisa	Italy	2.0	60113656	Emplacement dynamics | Lava flow modeling | Lava flows | Mount Etna	1	Etna	Italy	768.7181914569152
Bulletin of Volcanology	2014-01-01	10.1007/s00445-014-0801-2	Istituto Nazionale di Geofisica e Vulcanologia, Pisa	60113656	Pisa	Italy	2.0	60113656	Emplacement dynamics | Lava flow modeling | Lava flows | Mount Etna	2	Etna	Italy	768.7181914569152
Bulletin of Volcanology	2014-01-01	10.1007/s00445-013-0780-8	The Open University	60012113	Milton Keynes	United Kingdom	4.0	60012113	Eruption duration | Etna | Probabilistic forecasts | Volcanic hazards	1	Etna	Italy	2003.7922906231356
Bulletin of Volcanology	2014-01-01	10.1007/s00445-013-0780-8	The Open University	60012113	Milton Keynes	United Kingdom	4.0	60012113	Eruption duration | Etna | Probabilistic forecasts | Volcanic hazards	2	Etna	Italy	2003.7922906231356
Bulletin of Volcanology	2014-01-01	10.1007/s00445-013-0780-8	The Open University	60012113	Milton Keynes	United Kingdom	4.0	60012113	Eruption duration | Etna | Probabilistic forecasts | Volcanic hazards	3	Etna	Italy	2003.7922906231356
Bulletin of Volcanology	2014-01-01	10.1007/s00445-013-0780-8	The Open University	60012113	Milton Keynes	United Kingdom	4.0	60012113	Eruption duration | Etna | Probabilistic forecasts | Volcanic hazards	4	Etna	Italy	2003.7922906231356
Bulletin of Volcanology	2014-01-01	10.1007/s00445-013-0772-8	Istituto Nazionale di Geofisica e Vulcanologia, Palermo;Università degli Studi di Palermo;ENI S.p.A., Italy;Istituto Nazionale Di Geofisica E Vulcanologia, Rome	60113657;60017697;60015202;60000243	Palermo;Palermo;Rome;Rome	Italy;Italy;Italy;Italy	4.0	60000243	Cognate xenoliths | Gabbro | Geobarometry | Mt. Etna | P-wave velocity | Rock density	1	Etna	Italy	500.8125151227917
Bulletin of Volcanology	2014-01-01	10.1007/s00445-013-0772-8	Istituto Nazionale di Geofisica e Vulcanologia, Palermo;Università degli Studi di Palermo;ENI S.p.A., Italy;Istituto Nazionale Di Geofisica E Vulcanologia, Rome	60113657;60017697;60015202;60000243	Palermo;Palermo;Rome;Rome	Italy;Italy;Italy;Italy	4.0	60017697	Cognate xenoliths | Gabbro | Geobarometry | Mt. Etna | P-wave velocity | Rock density	2	Etna	Italy	148.65301468997356
Bulletin of Volcanology	2014-01-01	10.1007/s00445-013-0772-8	Istituto Nazionale di Geofisica e Vulcanologia, Palermo;Università degli Studi di Palermo;ENI S.p.A., Italy;Istituto Nazionale Di Geofisica E Vulcanologia, Rome	60113657;60017697;60015202;60000243	Palermo;Palermo;Rome;Rome	Italy;Italy;Italy;Italy	4.0	60113657	Cognate xenoliths | Gabbro | Geobarometry | Mt. Etna | P-wave velocity | Rock density	2	Etna	Italy	149.953356646627
Bulletin of Volcanology	2014-01-01	10.1007/s00445-013-0772-8	Istituto Nazionale di Geofisica e Vulcanologia, Palermo;Università degli Studi di Palermo;ENI S.p.A., Italy;Istituto Nazionale Di Geofisica E Vulcanologia, Rome	60113657;60017697;60015202;60000243	Palermo;Palermo;Rome;Rome	Italy;Italy;Italy;Italy	4.0	60000243	Cognate xenoliths | Gabbro | Geobarometry | Mt. Etna | P-wave velocity | Rock density	3	Etna	Italy	500.8125151227917
Bulletin of Volcanology	2014-01-01	10.1007/s00445-013-0772-8	Istituto Nazionale di Geofisica e Vulcanologia, Palermo;Università degli Studi di Palermo;ENI S.p.A., Italy;Istituto Nazionale Di Geofisica E Vulcanologia, Rome	60113657;60017697;60015202;60000243	Palermo;Palermo;Rome;Rome	Italy;Italy;Italy;Italy	4.0	60015202	Cognate xenoliths | Gabbro | Geobarometry | Mt. Etna | P-wave velocity | Rock density	4	Etna	Italy	508.50081610191864
Bulletin of Volcanology	2013-04-01	10.1007/s00445-013-0703-8	Università degli Studi di Catania;University of G. d'Annunzio Chieti and Pescara;Istituto Nazionale Di Geofisica E Vulcanologia, Rome	60010146;60004638;60000243	Catania;Chieti;Rome	Italy;Italy;Italy	5.0	60010146	"Cicirara" | CSD | Mount Etna | Pahoehoe lava | Thermobarometers	1	Etna	Italy	28.40096251123345
Bulletin of Volcanology	2013-04-01	10.1007/s00445-013-0703-8	Università degli Studi di Catania;University of G. d'Annunzio Chieti and Pescara;Istituto Nazionale Di Geofisica E Vulcanologia, Rome	60010146;60004638;60000243	Catania;Chieti;Rome	Italy;Italy;Italy	5.0	60000243	"Cicirara" | CSD | Mount Etna | Pahoehoe lava | Thermobarometers	2	Etna	Italy	500.8125151227917
Bulletin of Volcanology	2013-04-01	10.1007/s00445-013-0703-8	Università degli Studi di Catania;University of G. d'Annunzio Chieti and Pescara;Istituto Nazionale Di Geofisica E Vulcanologia, Rome	60010146;60004638;60000243	Catania;Chieti;Rome	Italy;Italy;Italy	5.0	60000243	"Cicirara" | CSD | Mount Etna | Pahoehoe lava | Thermobarometers	3	Etna	Italy	500.8125151227917
Bulletin of Volcanology	2013-04-01	10.1007/s00445-013-0703-8	Università degli Studi di Catania;University of G. d'Annunzio Chieti and Pescara;Istituto Nazionale Di Geofisica E Vulcanologia, Rome	60010146;60004638;60000243	Catania;Chieti;Rome	Italy;Italy;Italy	5.0	60004638	"Cicirara" | CSD | Mount Etna | Pahoehoe lava | Thermobarometers	3	Etna	Italy	486.76214521940136
Bulletin of Volcanology	2013-04-01	10.1007/s00445-013-0703-8	Università degli Studi di Catania;University of G. d'Annunzio Chieti and Pescara;Istituto Nazionale Di Geofisica E Vulcanologia, Rome	60010146;60004638;60000243	Catania;Chieti;Rome	Italy;Italy;Italy	5.0	60010146	"Cicirara" | CSD | Mount Etna | Pahoehoe lava | Thermobarometers	4	Etna	Italy	28.40096251123345
Bulletin of Volcanology	2013-04-01	10.1007/s00445-013-0703-8	Università degli Studi di Catania;University of G. d'Annunzio Chieti and Pescara;Istituto Nazionale Di Geofisica E Vulcanologia, Rome	60010146;60004638;60000243	Catania;Chieti;Rome	Italy;Italy;Italy	5.0	60000243	"Cicirara" | CSD | Mount Etna | Pahoehoe lava | Thermobarometers	5	Etna	Italy	500.8125151227917
Bulletin of Volcanology	2013-02-01	10.1007/s00445-013-0694-5	Istituto Nazionale Di Geofisica E Vulcanologia, Rome	60000243	Rome	Italy	3.0	60000243	1669 | Effusion rate trend | Lava flow field | Lava volume | Mount Etna	1	Etna	Italy	500.8125151227917
Bulletin of Volcanology	2013-02-01	10.1007/s00445-013-0694-5	Istituto Nazionale Di Geofisica E Vulcanologia, Rome	60000243	Rome	Italy	3.0	60000243	1669 | Effusion rate trend | Lava flow field | Lava volume | Mount Etna	2	Etna	Italy	500.8125151227917
Bulletin of Volcanology	2013-02-01	10.1007/s00445-013-0694-5	Istituto Nazionale Di Geofisica E Vulcanologia, Rome	60000243	Rome	Italy	3.0	60000243	1669 | Effusion rate trend | Lava flow field | Lava volume | Mount Etna	3	Etna	Italy	500.8125151227917
Bulletin of Volcanology	2013-02-01	10.1007/s00445-013-0692-7	Earth Observatory of Singapore;Istituto Nazionale di Geofisica e Vulcanologia, Palermo;Istituto Nazionale di Geofisica e Vulcanologia, Pisa;University of Leeds;Università degli Studi di Catania;Ruhr-Universitat Bochum	60118622;60113657;60113656;60012070;60010146;60005322	Singapore City;Palermo;Pisa;Leeds;Catania;Bochum	Singapore;Italy;Italy;United Kingdom;Italy;Germany	6.0	60005322	Crystal zoning | Gas monitoring | Magma mixing | Mt. Etna | Plumbing system | Timescales	1	Etna	Italy	1639.3404578962186
Bulletin of Volcanology	2013-02-01	10.1007/s00445-013-0692-7	Earth Observatory of Singapore;Istituto Nazionale di Geofisica e Vulcanologia, Palermo;Istituto Nazionale di Geofisica e Vulcanologia, Pisa;University of Leeds;Università degli Studi di Catania;Ruhr-Universitat Bochum	60118622;60113657;60113656;60012070;60010146;60005322	Singapore City;Palermo;Pisa;Leeds;Catania;Bochum	Singapore;Italy;Italy;United Kingdom;Italy;Germany	6.0	60012070	Crystal zoning | Gas monitoring | Magma mixing | Mt. Etna | Plumbing system | Timescales	1	Etna	Italy	2187.670951148179
Bulletin of Volcanology	2013-02-01	10.1007/s00445-013-0692-7	Earth Observatory of Singapore;Istituto Nazionale di Geofisica e Vulcanologia, Palermo;Istituto Nazionale di Geofisica e Vulcanologia, Pisa;University of Leeds;Università degli Studi di Catania;Ruhr-Universitat Bochum	60118622;60113657;60113656;60012070;60010146;60005322	Singapore City;Palermo;Pisa;Leeds;Catania;Bochum	Singapore;Italy;Italy;United Kingdom;Italy;Germany	6.0	60005322	Crystal zoning | Gas monitoring | Magma mixing | Mt. Etna | Plumbing system | Timescales	2	Etna	Italy	1639.3404578962186
Bulletin of Volcanology	2013-02-01	10.1007/s00445-013-0692-7	Earth Observatory of Singapore;Istituto Nazionale di Geofisica e Vulcanologia, Palermo;Istituto Nazionale di Geofisica e Vulcanologia, Pisa;University of Leeds;Università degli Studi di Catania;Ruhr-Universitat Bochum	60118622;60113657;60113656;60012070;60010146;60005322	Singapore City;Palermo;Pisa;Leeds;Catania;Bochum	Singapore;Italy;Italy;United Kingdom;Italy;Germany	6.0	60118622	Crystal zoning | Gas monitoring | Magma mixing | Mt. Etna | Plumbing system | Timescales	3	Etna	Italy	9818.891887066
Bulletin of Volcanology	2013-02-01	10.1007/s00445-013-0692-7	Earth Observatory of Singapore;Istituto Nazionale di Geofisica e Vulcanologia, Palermo;Istituto Nazionale di Geofisica e Vulcanologia, Pisa;University of Leeds;Università degli Studi di Catania;Ruhr-Universitat Bochum	60118622;60113657;60113656;60012070;60010146;60005322	Singapore City;Palermo;Pisa;Leeds;Catania;Bochum	Singapore;Italy;Italy;United Kingdom;Italy;Germany	6.0	60113656	Crystal zoning | Gas monitoring | Magma mixing | Mt. Etna | Plumbing system | Timescales	4	Etna	Italy	768.7181914569152
Bulletin of Volcanology	2013-02-01	10.1007/s00445-013-0692-7	Earth Observatory of Singapore;Istituto Nazionale di Geofisica e Vulcanologia, Palermo;Istituto Nazionale di Geofisica e Vulcanologia, Pisa;University of Leeds;Università degli Studi di Catania;Ruhr-Universitat Bochum	60118622;60113657;60113656;60012070;60010146;60005322	Singapore City;Palermo;Pisa;Leeds;Catania;Bochum	Singapore;Italy;Italy;United Kingdom;Italy;Germany	6.0	60113657	Crystal zoning | Gas monitoring | Magma mixing | Mt. Etna | Plumbing system | Timescales	5	Etna	Italy	149.953356646627
Bulletin of Volcanology	2013-02-01	10.1007/s00445-013-0692-7	Earth Observatory of Singapore;Istituto Nazionale di Geofisica e Vulcanologia, Palermo;Istituto Nazionale di Geofisica e Vulcanologia, Pisa;University of Leeds;Università degli Studi di Catania;Ruhr-Universitat Bochum	60118622;60113657;60113656;60012070;60010146;60005322	Singapore City;Palermo;Pisa;Leeds;Catania;Bochum	Singapore;Italy;Italy;United Kingdom;Italy;Germany	6.0	60010146	Crystal zoning | Gas monitoring | Magma mixing | Mt. Etna | Plumbing system | Timescales	6	Etna	Italy	28.40096251123345
Bulletin of Volcanology	2013-02-01	10.1007/s00445-013-0690-9	Istituto Nazionale Di Geofisica E Vulcanologia, Rome	60000243	Rome	Italy	9.0	60000243	Etna volcano | Lava fountains | Magnetic data | Strain | Thermal data	1	Etna	Italy	500.8125151227917
Bulletin of Volcanology	2013-02-01	10.1007/s00445-013-0690-9	Istituto Nazionale Di Geofisica E Vulcanologia, Rome	60000243	Rome	Italy	9.0	60000243	Etna volcano | Lava fountains | Magnetic data | Strain | Thermal data	2	Etna	Italy	500.8125151227917
Bulletin of Volcanology	2013-02-01	10.1007/s00445-013-0690-9	Istituto Nazionale Di Geofisica E Vulcanologia, Rome	60000243	Rome	Italy	9.0	60000243	Etna volcano | Lava fountains | Magnetic data | Strain | Thermal data	3	Etna	Italy	500.8125151227917
Bulletin of Volcanology	2013-02-01	10.1007/s00445-013-0690-9	Istituto Nazionale Di Geofisica E Vulcanologia, Rome	60000243	Rome	Italy	9.0	60000243	Etna volcano | Lava fountains | Magnetic data | Strain | Thermal data	4	Etna	Italy	500.8125151227917
Bulletin of Volcanology	2013-02-01	10.1007/s00445-013-0690-9	Istituto Nazionale Di Geofisica E Vulcanologia, Rome	60000243	Rome	Italy	9.0	60000243	Etna volcano | Lava fountains | Magnetic data | Strain | Thermal data	5	Etna	Italy	500.8125151227917
Bulletin of Volcanology	2013-02-01	10.1007/s00445-013-0690-9	Istituto Nazionale Di Geofisica E Vulcanologia, Rome	60000243	Rome	Italy	9.0	60000243	Etna volcano | Lava fountains | Magnetic data | Strain | Thermal data	7	Etna	Italy	500.8125151227917
Bulletin of Volcanology	2013-02-01	10.1007/s00445-013-0690-9	Istituto Nazionale Di Geofisica E Vulcanologia, Rome	60000243	Rome	Italy	9.0	60000243	Etna volcano | Lava fountains | Magnetic data | Strain | Thermal data	9	Etna	Italy	500.8125151227917
Bulletin of Volcanology	2012-12-01	10.1007/s00445-012-0672-3	University of Ferrara;Università degli Studi di Catania	60024690;60010146	Ferrara;Catania	Italy;Italy	7.0	60024690	2002/2003 eruption | Fractionation model | Magma dynamics | Mount Etna | Plagioclase textures	1	Etna	Italy	824.056273499709
Bulletin of Volcanology	2012-12-01	10.1007/s00445-012-0672-3	University of Ferrara;Università degli Studi di Catania	60024690;60010146	Ferrara;Catania	Italy;Italy	7.0	60010146	2002/2003 eruption | Fractionation model | Magma dynamics | Mount Etna | Plagioclase textures	2	Etna	Italy	28.40096251123345
Bulletin of Volcanology	2012-12-01	10.1007/s00445-012-0672-3	University of Ferrara;Università degli Studi di Catania	60024690;60010146	Ferrara;Catania	Italy;Italy	7.0	60024690	2002/2003 eruption | Fractionation model | Magma dynamics | Mount Etna | Plagioclase textures	3	Etna	Italy	824.056273499709
Bulletin of Volcanology	2012-12-01	10.1007/s00445-012-0672-3	University of Ferrara;Università degli Studi di Catania	60024690;60010146	Ferrara;Catania	Italy;Italy	7.0	60024690	2002/2003 eruption | Fractionation model | Magma dynamics | Mount Etna | Plagioclase textures	4	Etna	Italy	824.056273499709
Bulletin of Volcanology	2012-12-01	10.1007/s00445-012-0672-3	University of Ferrara;Università degli Studi di Catania	60024690;60010146	Ferrara;Catania	Italy;Italy	7.0	60010146	2002/2003 eruption | Fractionation model | Magma dynamics | Mount Etna | Plagioclase textures	5	Etna	Italy	28.40096251123345
Bulletin of Volcanology	2012-12-01	10.1007/s00445-012-0672-3	University of Ferrara;Università degli Studi di Catania	60024690;60010146	Ferrara;Catania	Italy;Italy	7.0	60010146	2002/2003 eruption | Fractionation model | Magma dynamics | Mount Etna | Plagioclase textures	6	Etna	Italy	28.40096251123345
Bulletin of Volcanology	2012-12-01	10.1007/s00445-012-0672-3	University of Ferrara;Università degli Studi di Catania	60024690;60010146	Ferrara;Catania	Italy;Italy	7.0	60010146	2002/2003 eruption | Fractionation model | Magma dynamics | Mount Etna | Plagioclase textures	7	Etna	Italy	28.40096251123345
Bulletin of Volcanology	2012-12-01	10.1007/s00445-012-0669-y	Osservatorio Astrofisico di Catania;Consiglio Nazionale delle Ricerche;Università degli Studi di Napoli Federico II;Istituto Nazionale Di Geofisica E Vulcanologia, Rome	60051252;60021199;60017293;60000243	Catania;Rome;Naples;Rome	Italy;Italy;Italy;Italy	7.0	60000243	Ash emission episodes | Etna | Scanning LiDAR measurements | Volcanic plume	1	Etna	Italy	500.8125151227917
Bulletin of Volcanology	2012-12-01	10.1007/s00445-012-0669-y	Osservatorio Astrofisico di Catania;Consiglio Nazionale delle Ricerche;Università degli Studi di Napoli Federico II;Istituto Nazionale Di Geofisica E Vulcanologia, Rome	60051252;60021199;60017293;60000243	Catania;Rome;Naples;Rome	Italy;Italy;Italy;Italy	7.0	60021199	Ash emission episodes | Etna | Scanning LiDAR measurements | Volcanic plume	2	Etna	Italy	508.1427259118582
Bulletin of Volcanology	2012-12-01	10.1007/s00445-012-0669-y	Osservatorio Astrofisico di Catania;Consiglio Nazionale delle Ricerche;Università degli Studi di Napoli Federico II;Istituto Nazionale Di Geofisica E Vulcanologia, Rome	60051252;60021199;60017293;60000243	Catania;Rome;Naples;Rome	Italy;Italy;Italy;Italy	7.0	60000243	Ash emission episodes | Etna | Scanning LiDAR measurements | Volcanic plume	3	Etna	Italy	500.8125151227917
Bulletin of Volcanology	2012-12-01	10.1007/s00445-012-0669-y	Osservatorio Astrofisico di Catania;Consiglio Nazionale delle Ricerche;Università degli Studi di Napoli Federico II;Istituto Nazionale Di Geofisica E Vulcanologia, Rome	60051252;60021199;60017293;60000243	Catania;Rome;Naples;Rome	Italy;Italy;Italy;Italy	7.0	60051252	Ash emission episodes | Etna | Scanning LiDAR measurements | Volcanic plume	4	Etna	Italy	6.521581151188609
Bulletin of Volcanology	2012-12-01	10.1007/s00445-012-0669-y	Osservatorio Astrofisico di Catania;Consiglio Nazionale delle Ricerche;Università degli Studi di Napoli Federico II;Istituto Nazionale Di Geofisica E Vulcanologia, Rome	60051252;60021199;60017293;60000243	Catania;Rome;Naples;Rome	Italy;Italy;Italy;Italy	7.0	60017293	Ash emission episodes | Etna | Scanning LiDAR measurements | Volcanic plume	5	Etna	Italy	349.3699836753675
Bulletin of Volcanology	2012-12-01	10.1007/s00445-012-0669-y	Osservatorio Astrofisico di Catania;Consiglio Nazionale delle Ricerche;Università degli Studi di Napoli Federico II;Istituto Nazionale Di Geofisica E Vulcanologia, Rome	60051252;60021199;60017293;60000243	Catania;Rome;Naples;Rome	Italy;Italy;Italy;Italy	7.0	60017293	Ash emission episodes | Etna | Scanning LiDAR measurements | Volcanic plume	6	Etna	Italy	349.3699836753675
Bulletin of Volcanology	2012-12-01	10.1007/s00445-012-0669-y	Osservatorio Astrofisico di Catania;Consiglio Nazionale delle Ricerche;Università degli Studi di Napoli Federico II;Istituto Nazionale Di Geofisica E Vulcanologia, Rome	60051252;60021199;60017293;60000243	Catania;Rome;Naples;Rome	Italy;Italy;Italy;Italy	7.0	60017293	Ash emission episodes | Etna | Scanning LiDAR measurements | Volcanic plume	7	Etna	Italy	349.3699836753675
Bulletin of Volcanology	2012-09-01	10.1007/s00445-012-0630-0	Istituto Nazionale di Ricerca Metrologica;Istituto Nazionale Di Geofisica E Vulcanologia, Rome	60073835;60000243	Turin;Rome	Italy;Italy	7.0	60000243	Absolute gravity | Hybrid method | Mt Etna | Relative gravity | Volcano monitoring	1	Etna	Italy	500.8125151227917
Bulletin of Volcanology	2012-09-01	10.1007/s00445-012-0630-0	Istituto Nazionale di Ricerca Metrologica;Istituto Nazionale Di Geofisica E Vulcanologia, Rome	60073835;60000243	Turin;Rome	Italy;Italy	7.0	60000243	Absolute gravity | Hybrid method | Mt Etna | Relative gravity | Volcano monitoring	2	Etna	Italy	500.8125151227917
Bulletin of Volcanology	2012-09-01	10.1007/s00445-012-0630-0	Istituto Nazionale di Ricerca Metrologica;Istituto Nazionale Di Geofisica E Vulcanologia, Rome	60073835;60000243	Turin;Rome	Italy;Italy	7.0	60073835	Absolute gravity | Hybrid method | Mt Etna | Relative gravity | Volcano monitoring	3	Etna	Italy	1013.8887429983912
Bulletin of Volcanology	2012-09-01	10.1007/s00445-012-0630-0	Istituto Nazionale di Ricerca Metrologica;Istituto Nazionale Di Geofisica E Vulcanologia, Rome	60073835;60000243	Turin;Rome	Italy;Italy	7.0	60073835	Absolute gravity | Hybrid method | Mt Etna | Relative gravity | Volcano monitoring	4	Etna	Italy	1013.8887429983912
Bulletin of Volcanology	2012-09-01	10.1007/s00445-012-0630-0	Istituto Nazionale di Ricerca Metrologica;Istituto Nazionale Di Geofisica E Vulcanologia, Rome	60073835;60000243	Turin;Rome	Italy;Italy	7.0	60000243	Absolute gravity | Hybrid method | Mt Etna | Relative gravity | Volcano monitoring	5	Etna	Italy	500.8125151227917
Bulletin of Volcanology	2012-09-01	10.1007/s00445-012-0630-0	Istituto Nazionale di Ricerca Metrologica;Istituto Nazionale Di Geofisica E Vulcanologia, Rome	60073835;60000243	Turin;Rome	Italy;Italy	7.0	60000243	Absolute gravity | Hybrid method | Mt Etna | Relative gravity | Volcano monitoring	6	Etna	Italy	500.8125151227917
Bulletin of Volcanology	2012-09-01	10.1007/s00445-012-0630-0	Istituto Nazionale di Ricerca Metrologica;Istituto Nazionale Di Geofisica E Vulcanologia, Rome	60073835;60000243	Turin;Rome	Italy;Italy	7.0	60000243	Absolute gravity | Hybrid method | Mt Etna | Relative gravity | Volcano monitoring	7	Etna	Italy	500.8125151227917
Bulletin of Volcanology	2012-05-01	10.1007/s00445-011-0566-9	Università degli Studi di Catania	60010146	Catania	Italy	2.0	60010146	Ascent dynamics | Caldera collapse | Cicirara | Crystallization | Etna | Magma chamber | Plagioclase megacryst | Texture	1	Etna	Italy	28.40096251123345
Bulletin of Volcanology	2012-05-01	10.1007/s00445-011-0566-9	Università degli Studi di Catania	60010146	Catania	Italy	2.0	60010146	Ascent dynamics | Caldera collapse | Cicirara | Crystallization | Etna | Magma chamber | Plagioclase megacryst | Texture	2	Etna	Italy	28.40096251123345
Bulletin of Volcanology	2012-01-01	10.1007/s00445-011-0572-y	Université Clermont Auvergne;IRD Institut de Recherche pour le Developpement;CNRS Centre National de la Recherche Scientifique;Istituto Nazionale Di Geofisica E Vulcanologia, Rome	60138276;60028993;60008134;60000243	Clermont-Ferrand;Marseille;Paris;Rome	France;France;France;Italy	7.0	60138276	Discharge rate | Etna volcano | Fire fountain | Lava flux | MSG-SEVIRI	1	Etna	Italy	1326.1539229727064
Bulletin of Volcanology	2012-01-01	10.1007/s00445-011-0572-y	Université Clermont Auvergne;IRD Institut de Recherche pour le Developpement;CNRS Centre National de la Recherche Scientifique;Istituto Nazionale Di Geofisica E Vulcanologia, Rome	60138276;60028993;60008134;60000243	Clermont-Ferrand;Marseille;Paris;Rome	France;France;France;Italy	7.0	60008134	Discharge rate | Etna volcano | Fire fountain | Lava flux | MSG-SEVIRI	1	Etna	Italy	1599.653061617885
Bulletin of Volcanology	2012-01-01	10.1007/s00445-011-0572-y	Université Clermont Auvergne;IRD Institut de Recherche pour le Developpement;CNRS Centre National de la Recherche Scientifique;Istituto Nazionale Di Geofisica E Vulcanologia, Rome	60138276;60028993;60008134;60000243	Clermont-Ferrand;Marseille;Paris;Rome	France;France;France;Italy	7.0	60028993	Discharge rate | Etna volcano | Fire fountain | Lava flux | MSG-SEVIRI	1	Etna	Italy	1020.1575302919592
Bulletin of Volcanology	2012-01-01	10.1007/s00445-011-0572-y	Université Clermont Auvergne;IRD Institut de Recherche pour le Developpement;CNRS Centre National de la Recherche Scientifique;Istituto Nazionale Di Geofisica E Vulcanologia, Rome	60138276;60028993;60008134;60000243	Clermont-Ferrand;Marseille;Paris;Rome	France;France;France;Italy	7.0	60138276	Discharge rate | Etna volcano | Fire fountain | Lava flux | MSG-SEVIRI	2	Etna	Italy	1326.1539229727064
Bulletin of Volcanology	2012-01-01	10.1007/s00445-011-0572-y	Université Clermont Auvergne;IRD Institut de Recherche pour le Developpement;CNRS Centre National de la Recherche Scientifique;Istituto Nazionale Di Geofisica E Vulcanologia, Rome	60138276;60028993;60008134;60000243	Clermont-Ferrand;Marseille;Paris;Rome	France;France;France;Italy	7.0	60008134	Discharge rate | Etna volcano | Fire fountain | Lava flux | MSG-SEVIRI	2	Etna	Italy	1599.653061617885
Bulletin of Volcanology	2012-01-01	10.1007/s00445-011-0572-y	Université Clermont Auvergne;IRD Institut de Recherche pour le Developpement;CNRS Centre National de la Recherche Scientifique;Istituto Nazionale Di Geofisica E Vulcanologia, Rome	60138276;60028993;60008134;60000243	Clermont-Ferrand;Marseille;Paris;Rome	France;France;France;Italy	7.0	60028993	Discharge rate | Etna volcano | Fire fountain | Lava flux | MSG-SEVIRI	2	Etna	Italy	1020.1575302919592
Bulletin of Volcanology	2012-01-01	10.1007/s00445-011-0572-y	Université Clermont Auvergne;IRD Institut de Recherche pour le Developpement;CNRS Centre National de la Recherche Scientifique;Istituto Nazionale Di Geofisica E Vulcanologia, Rome	60138276;60028993;60008134;60000243	Clermont-Ferrand;Marseille;Paris;Rome	France;France;France;Italy	7.0	60000243	Discharge rate | Etna volcano | Fire fountain | Lava flux | MSG-SEVIRI	3	Etna	Italy	500.8125151227917
Bulletin of Volcanology	2012-01-01	10.1007/s00445-011-0572-y	Université Clermont Auvergne;IRD Institut de Recherche pour le Developpement;CNRS Centre National de la Recherche Scientifique;Istituto Nazionale Di Geofisica E Vulcanologia, Rome	60138276;60028993;60008134;60000243	Clermont-Ferrand;Marseille;Paris;Rome	France;France;France;Italy	7.0	60138276	Discharge rate | Etna volcano | Fire fountain | Lava flux | MSG-SEVIRI	4	Etna	Italy	1326.1539229727064
Bulletin of Volcanology	2012-01-01	10.1007/s00445-011-0572-y	Université Clermont Auvergne;IRD Institut de Recherche pour le Developpement;CNRS Centre National de la Recherche Scientifique;Istituto Nazionale Di Geofisica E Vulcanologia, Rome	60138276;60028993;60008134;60000243	Clermont-Ferrand;Marseille;Paris;Rome	France;France;France;Italy	7.0	60008134	Discharge rate | Etna volcano | Fire fountain | Lava flux | MSG-SEVIRI	4	Etna	Italy	1599.653061617885
Bulletin of Volcanology	2012-01-01	10.1007/s00445-011-0572-y	Université Clermont Auvergne;IRD Institut de Recherche pour le Developpement;CNRS Centre National de la Recherche Scientifique;Istituto Nazionale Di Geofisica E Vulcanologia, Rome	60138276;60028993;60008134;60000243	Clermont-Ferrand;Marseille;Paris;Rome	France;France;France;Italy	7.0	60028993	Discharge rate | Etna volcano | Fire fountain | Lava flux | MSG-SEVIRI	4	Etna	Italy	1020.1575302919592
Bulletin of Volcanology	2012-01-01	10.1007/s00445-011-0572-y	Université Clermont Auvergne;IRD Institut de Recherche pour le Developpement;CNRS Centre National de la Recherche Scientifique;Istituto Nazionale Di Geofisica E Vulcanologia, Rome	60138276;60028993;60008134;60000243	Clermont-Ferrand;Marseille;Paris;Rome	France;France;France;Italy	7.0	60138276	Discharge rate | Etna volcano | Fire fountain | Lava flux | MSG-SEVIRI	5	Etna	Italy	1326.1539229727064
Bulletin of Volcanology	2012-01-01	10.1007/s00445-011-0572-y	Université Clermont Auvergne;IRD Institut de Recherche pour le Developpement;CNRS Centre National de la Recherche Scientifique;Istituto Nazionale Di Geofisica E Vulcanologia, Rome	60138276;60028993;60008134;60000243	Clermont-Ferrand;Marseille;Paris;Rome	France;France;France;Italy	7.0	60008134	Discharge rate | Etna volcano | Fire fountain | Lava flux | MSG-SEVIRI	5	Etna	Italy	1599.653061617885
Bulletin of Volcanology	2012-01-01	10.1007/s00445-011-0572-y	Université Clermont Auvergne;IRD Institut de Recherche pour le Developpement;CNRS Centre National de la Recherche Scientifique;Istituto Nazionale Di Geofisica E Vulcanologia, Rome	60138276;60028993;60008134;60000243	Clermont-Ferrand;Marseille;Paris;Rome	France;France;France;Italy	7.0	60028993	Discharge rate | Etna volcano | Fire fountain | Lava flux | MSG-SEVIRI	5	Etna	Italy	1020.1575302919592
Bulletin of Volcanology	2012-01-01	10.1007/s00445-011-0572-y	Université Clermont Auvergne;IRD Institut de Recherche pour le Developpement;CNRS Centre National de la Recherche Scientifique;Istituto Nazionale Di Geofisica E Vulcanologia, Rome	60138276;60028993;60008134;60000243	Clermont-Ferrand;Marseille;Paris;Rome	France;France;France;Italy	7.0	60138276	Discharge rate | Etna volcano | Fire fountain | Lava flux | MSG-SEVIRI	6	Etna	Italy	1326.1539229727064
Bulletin of Volcanology	2012-01-01	10.1007/s00445-011-0572-y	Université Clermont Auvergne;IRD Institut de Recherche pour le Developpement;CNRS Centre National de la Recherche Scientifique;Istituto Nazionale Di Geofisica E Vulcanologia, Rome	60138276;60028993;60008134;60000243	Clermont-Ferrand;Marseille;Paris;Rome	France;France;France;Italy	7.0	60008134	Discharge rate | Etna volcano | Fire fountain | Lava flux | MSG-SEVIRI	6	Etna	Italy	1599.653061617885
Bulletin of Volcanology	2012-01-01	10.1007/s00445-011-0572-y	Université Clermont Auvergne;IRD Institut de Recherche pour le Developpement;CNRS Centre National de la Recherche Scientifique;Istituto Nazionale Di Geofisica E Vulcanologia, Rome	60138276;60028993;60008134;60000243	Clermont-Ferrand;Marseille;Paris;Rome	France;France;France;Italy	7.0	60028993	Discharge rate | Etna volcano | Fire fountain | Lava flux | MSG-SEVIRI	6	Etna	Italy	1020.1575302919592
Bulletin of Volcanology	2012-01-01	10.1007/s00445-011-0572-y	Université Clermont Auvergne;IRD Institut de Recherche pour le Developpement;CNRS Centre National de la Recherche Scientifique;Istituto Nazionale Di Geofisica E Vulcanologia, Rome	60138276;60028993;60008134;60000243	Clermont-Ferrand;Marseille;Paris;Rome	France;France;France;Italy	7.0	60138276	Discharge rate | Etna volcano | Fire fountain | Lava flux | MSG-SEVIRI	7	Etna	Italy	1326.1539229727064
Bulletin of Volcanology	2012-01-01	10.1007/s00445-011-0572-y	Université Clermont Auvergne;IRD Institut de Recherche pour le Developpement;CNRS Centre National de la Recherche Scientifique;Istituto Nazionale Di Geofisica E Vulcanologia, Rome	60138276;60028993;60008134;60000243	Clermont-Ferrand;Marseille;Paris;Rome	France;France;France;Italy	7.0	60008134	Discharge rate | Etna volcano | Fire fountain | Lava flux | MSG-SEVIRI	7	Etna	Italy	1599.653061617885
Bulletin of Volcanology	2012-01-01	10.1007/s00445-011-0572-y	Université Clermont Auvergne;IRD Institut de Recherche pour le Developpement;CNRS Centre National de la Recherche Scientifique;Istituto Nazionale Di Geofisica E Vulcanologia, Rome	60138276;60028993;60008134;60000243	Clermont-Ferrand;Marseille;Paris;Rome	France;France;France;Italy	7.0	60028993	Discharge rate | Etna volcano | Fire fountain | Lava flux | MSG-SEVIRI	7	Etna	Italy	1020.1575302919592
Bulletin of Volcanology	2012-04-01	10.1007/s00445-011-0563-z	Institut de Physique du Globe de Paris	60001970	Paris	France	2.0	60001970	Bubble | Decadal cycle | Degassing | Eruption dynamics | Etna volcano	1	Etna	Italy	1598.5629768360225
Bulletin of Volcanology	2012-04-01	10.1007/s00445-011-0563-z	Institut de Physique du Globe de Paris	60001970	Paris	France	2.0	60001970	Bubble | Decadal cycle | Degassing | Eruption dynamics | Etna volcano	2	Etna	Italy	1598.5629768360225
Bulletin of Volcanology	2012-01-01	10.1007/s00445-011-0513-9	Lancaster Environment Centre	60117630	Lancaster	United Kingdom	3.0	60117630	Basalt | Lava channel | Lava flow field | Lava tube | Levee breach | Mt. Etna | Overflows	1	Etna	Italy	2262.826092109198
Bulletin of Volcanology	2012-01-01	10.1007/s00445-011-0513-9	Lancaster Environment Centre	60117630	Lancaster	United Kingdom	3.0	60117630	Basalt | Lava channel | Lava flow field | Lava tube | Levee breach | Mt. Etna | Overflows	2	Etna	Italy	2262.826092109198
Bulletin of Volcanology	2012-01-01	10.1007/s00445-011-0513-9	Lancaster Environment Centre	60117630	Lancaster	United Kingdom	3.0	60117630	Basalt | Lava channel | Lava flow field | Lava tube | Levee breach | Mt. Etna | Overflows	3	Etna	Italy	2262.826092109198
Bulletin of Volcanology	2011-11-01	10.1007/s00445-011-0467-y	Istituto Nazionale Di Geofisica E Vulcanologia, Rome	60000243	Rome	Italy	2.0	60000243	Collapsing foam model | Episodic eruption | Lava fountains | Magma mixing | Mt. Etna	1	Etna	Italy	500.8125151227917
Bulletin of Volcanology	2011-11-01	10.1007/s00445-011-0467-y	Istituto Nazionale Di Geofisica E Vulcanologia, Rome	60000243	Rome	Italy	2.0	60000243	Collapsing foam model | Episodic eruption | Lava fountains | Magma mixing | Mt. Etna	2	Etna	Italy	500.8125151227917
Bulletin of Volcanology	2011-11-01	10.1007/s00445-011-0500-1	Université Clermont Auvergne;Laboratoire Magmas et Volcans, Clermont-Ferrand;IRD Institut de Recherche pour le Developpement	60138276;60101369;60028993	Clermont-Ferrand;Aubiere;Marseille	France;France;France	2.0	60138276	Doppler radar | Ejecta velocities | Etna volcano | Gas fluxes | Particle sizes	1	Etna	Italy	1326.1539229727064
Bulletin of Volcanology	2011-11-01	10.1007/s00445-011-0500-1	Université Clermont Auvergne;Laboratoire Magmas et Volcans, Clermont-Ferrand;IRD Institut de Recherche pour le Developpement	60138276;60101369;60028993	Clermont-Ferrand;Aubiere;Marseille	France;France;France	2.0	60101369	Doppler radar | Ejecta velocities | Etna volcano | Gas fluxes | Particle sizes	1	Etna	Italy	1326.3995082186675
Bulletin of Volcanology	2011-11-01	10.1007/s00445-011-0500-1	Université Clermont Auvergne;Laboratoire Magmas et Volcans, Clermont-Ferrand;IRD Institut de Recherche pour le Developpement	60138276;60101369;60028993	Clermont-Ferrand;Aubiere;Marseille	France;France;France	2.0	60028993	Doppler radar | Ejecta velocities | Etna volcano | Gas fluxes | Particle sizes	1	Etna	Italy	1020.1575302919592
Bulletin of Volcanology	2011-11-01	10.1007/s00445-011-0500-1	Université Clermont Auvergne;Laboratoire Magmas et Volcans, Clermont-Ferrand;IRD Institut de Recherche pour le Developpement	60138276;60101369;60028993	Clermont-Ferrand;Aubiere;Marseille	France;France;France	2.0	60138276	Doppler radar | Ejecta velocities | Etna volcano | Gas fluxes | Particle sizes	2	Etna	Italy	1326.1539229727064
Bulletin of Volcanology	2011-11-01	10.1007/s00445-011-0500-1	Université Clermont Auvergne;Laboratoire Magmas et Volcans, Clermont-Ferrand;IRD Institut de Recherche pour le Developpement	60138276;60101369;60028993	Clermont-Ferrand;Aubiere;Marseille	France;France;France	2.0	60101369	Doppler radar | Ejecta velocities | Etna volcano | Gas fluxes | Particle sizes	2	Etna	Italy	1326.3995082186675
Bulletin of Volcanology	2011-11-01	10.1007/s00445-011-0500-1	Université Clermont Auvergne;Laboratoire Magmas et Volcans, Clermont-Ferrand;IRD Institut de Recherche pour le Developpement	60138276;60101369;60028993	Clermont-Ferrand;Aubiere;Marseille	France;France;France	2.0	60028993	Doppler radar | Ejecta velocities | Etna volcano | Gas fluxes | Particle sizes	2	Etna	Italy	1020.1575302919592
Bulletin of Volcanology	2011-01-01	10.1007/s00445-011-0497-5	Università degli Studi di Catania;Istituto Nazionale Di Geofisica E Vulcanologia, Rome	60010146;60000243	Catania;Rome	Italy;Italy	5.0	60000243	1865 lateral eruption | Etna volcano | Italy | Mts. Sartorius | NE flank | Sicily	2	Etna	Italy	500.8125151227917
Bulletin of Volcanology	2011-01-01	10.1007/s00445-011-0497-5	Università degli Studi di Catania;Istituto Nazionale Di Geofisica E Vulcanologia, Rome	60010146;60000243	Catania;Rome	Italy;Italy	5.0	60010146	1865 lateral eruption | Etna volcano | Italy | Mts. Sartorius | NE flank | Sicily	4	Etna	Italy	28.40096251123345
Bulletin of Volcanology	2011-09-01	10.1007/s00445-011-0456-1	Istituto Nazionale Di Geofisica E Vulcanologia, Rome	60000243	Rome	Italy	5.0	60000243	Earthquake location | Etna volcano | Fault plane solutions | Geodetic strain | Inter-eruptive seismicity | Seismic strain | Seismogenic stress	1	Etna	Italy	500.8125151227917
Bulletin of Volcanology	2011-09-01	10.1007/s00445-011-0456-1	Istituto Nazionale Di Geofisica E Vulcanologia, Rome	60000243	Rome	Italy	5.0	60000243	Earthquake location | Etna volcano | Fault plane solutions | Geodetic strain | Inter-eruptive seismicity | Seismic strain | Seismogenic stress	2	Etna	Italy	500.8125151227917
Bulletin of Volcanology	2011-09-01	10.1007/s00445-011-0456-1	Istituto Nazionale Di Geofisica E Vulcanologia, Rome	60000243	Rome	Italy	5.0	60000243	Earthquake location | Etna volcano | Fault plane solutions | Geodetic strain | Inter-eruptive seismicity | Seismic strain | Seismogenic stress	3	Etna	Italy	500.8125151227917
Bulletin of Volcanology	2011-09-01	10.1007/s00445-011-0456-1	Istituto Nazionale Di Geofisica E Vulcanologia, Rome	60000243	Rome	Italy	5.0	60000243	Earthquake location | Etna volcano | Fault plane solutions | Geodetic strain | Inter-eruptive seismicity | Seismic strain | Seismogenic stress	4	Etna	Italy	500.8125151227917
Bulletin of Volcanology	2011-09-01	10.1007/s00445-011-0456-1	Istituto Nazionale Di Geofisica E Vulcanologia, Rome	60000243	Rome	Italy	5.0	60000243	Earthquake location | Etna volcano | Fault plane solutions | Geodetic strain | Inter-eruptive seismicity | Seismic strain | Seismogenic stress	5	Etna	Italy	500.8125151227917
Bulletin of Volcanology	2011-08-01	10.1007/s00445-011-0446-3	Università degli Studi di Catania;Istituto Nazionale Di Geofisica E Vulcanologia, Rome	60010146;60000243	Catania;Rome	Italy;Italy	5.0	60000243	Etna volcano | Lava trees | Sicily | Tree molds	2	Etna	Italy	500.8125151227917
Bulletin of Volcanology	2011-08-01	10.1007/s00445-011-0446-3	Università degli Studi di Catania;Istituto Nazionale Di Geofisica E Vulcanologia, Rome	60010146;60000243	Catania;Rome	Italy;Italy	5.0	60010146	Etna volcano | Lava trees | Sicily | Tree molds	4	Etna	Italy	28.40096251123345
Bulletin of Volcanology	2011-07-01	10.1007/s00445-010-0423-2	Istituto Nazionale di Geofisica e Vulcanologia, Palermo;Istituto Nazionale di Geofisica e Vulcanologia, Pisa;Università degli Studi di Palermo;Istituto Nazionale Di Geofisica E Vulcanologia, Rome	60113657;60113656;60017697;60000243	Palermo;Pisa;Palermo;Rome	Italy;Italy;Italy;Italy	7.0	60000243	Carbon isotope | Etna | Magmatic degassing | Volcanic plume	1	Etna	Italy	500.8125151227917
Bulletin of Volcanology	2011-07-01	10.1007/s00445-010-0423-2	Istituto Nazionale di Geofisica e Vulcanologia, Palermo;Istituto Nazionale di Geofisica e Vulcanologia, Pisa;Università degli Studi di Palermo;Istituto Nazionale Di Geofisica E Vulcanologia, Rome	60113657;60113656;60017697;60000243	Palermo;Pisa;Palermo;Rome	Italy;Italy;Italy;Italy	7.0	60000243	Carbon isotope | Etna | Magmatic degassing | Volcanic plume	2	Etna	Italy	500.8125151227917
Bulletin of Volcanology	2011-07-01	10.1007/s00445-010-0423-2	Istituto Nazionale di Geofisica e Vulcanologia, Palermo;Istituto Nazionale di Geofisica e Vulcanologia, Pisa;Università degli Studi di Palermo;Istituto Nazionale Di Geofisica E Vulcanologia, Rome	60113657;60113656;60017697;60000243	Palermo;Pisa;Palermo;Rome	Italy;Italy;Italy;Italy	7.0	60017697	Carbon isotope | Etna | Magmatic degassing | Volcanic plume	3	Etna	Italy	148.65301468997356
Bulletin of Volcanology	2011-07-01	10.1007/s00445-010-0423-2	Istituto Nazionale di Geofisica e Vulcanologia, Palermo;Istituto Nazionale di Geofisica e Vulcanologia, Pisa;Università degli Studi di Palermo;Istituto Nazionale Di Geofisica E Vulcanologia, Rome	60113657;60113656;60017697;60000243	Palermo;Pisa;Palermo;Rome	Italy;Italy;Italy;Italy	7.0	60113657	Carbon isotope | Etna | Magmatic degassing | Volcanic plume	3	Etna	Italy	149.953356646627
Bulletin of Volcanology	2011-07-01	10.1007/s00445-010-0423-2	Istituto Nazionale di Geofisica e Vulcanologia, Palermo;Istituto Nazionale di Geofisica e Vulcanologia, Pisa;Università degli Studi di Palermo;Istituto Nazionale Di Geofisica E Vulcanologia, Rome	60113657;60113656;60017697;60000243	Palermo;Pisa;Palermo;Rome	Italy;Italy;Italy;Italy	7.0	60000243	Carbon isotope | Etna | Magmatic degassing | Volcanic plume	4	Etna	Italy	500.8125151227917
Bulletin of Volcanology	2011-07-01	10.1007/s00445-010-0423-2	Istituto Nazionale di Geofisica e Vulcanologia, Palermo;Istituto Nazionale di Geofisica e Vulcanologia, Pisa;Università degli Studi di Palermo;Istituto Nazionale Di Geofisica E Vulcanologia, Rome	60113657;60113656;60017697;60000243	Palermo;Pisa;Palermo;Rome	Italy;Italy;Italy;Italy	7.0	60113656	Carbon isotope | Etna | Magmatic degassing | Volcanic plume	5	Etna	Italy	768.7181914569152
Bulletin of Volcanology	2011-07-01	10.1007/s00445-010-0423-2	Istituto Nazionale di Geofisica e Vulcanologia, Palermo;Istituto Nazionale di Geofisica e Vulcanologia, Pisa;Università degli Studi di Palermo;Istituto Nazionale Di Geofisica E Vulcanologia, Rome	60113657;60113656;60017697;60000243	Palermo;Pisa;Palermo;Rome	Italy;Italy;Italy;Italy	7.0	60000243	Carbon isotope | Etna | Magmatic degassing | Volcanic plume	6	Etna	Italy	500.8125151227917
Bulletin of Volcanology	2011-07-01	10.1007/s00445-010-0423-2	Istituto Nazionale di Geofisica e Vulcanologia, Palermo;Istituto Nazionale di Geofisica e Vulcanologia, Pisa;Università degli Studi di Palermo;Istituto Nazionale Di Geofisica E Vulcanologia, Rome	60113657;60113656;60017697;60000243	Palermo;Pisa;Palermo;Rome	Italy;Italy;Italy;Italy	7.0	60017697	Carbon isotope | Etna | Magmatic degassing | Volcanic plume	7	Etna	Italy	148.65301468997356
Bulletin of Volcanology	2010-12-01	10.1007/s00445-010-0394-3	Istituto Nazionale di Geofisica e Vulcanologia, Pisa;Istituto Nazionale Di Geofisica E Vulcanologia, Rome	60113656;60000243	Pisa;Rome	Italy;Italy	6.0	60113656	DEM | Erosion | LIDAR | Mount Etna | Scoria cone evolution	1	Etna	Italy	768.7181914569152
Bulletin of Volcanology	2010-12-01	10.1007/s00445-010-0394-3	Istituto Nazionale di Geofisica e Vulcanologia, Pisa;Istituto Nazionale Di Geofisica E Vulcanologia, Rome	60113656;60000243	Pisa;Rome	Italy;Italy	6.0	60000243	DEM | Erosion | LIDAR | Mount Etna | Scoria cone evolution	2	Etna	Italy	500.8125151227917
Bulletin of Volcanology	2010-12-01	10.1007/s00445-010-0394-3	Istituto Nazionale di Geofisica e Vulcanologia, Pisa;Istituto Nazionale Di Geofisica E Vulcanologia, Rome	60113656;60000243	Pisa;Rome	Italy;Italy	6.0	60113656	DEM | Erosion | LIDAR | Mount Etna | Scoria cone evolution	3	Etna	Italy	768.7181914569152
Bulletin of Volcanology	2010-12-01	10.1007/s00445-010-0394-3	Istituto Nazionale di Geofisica e Vulcanologia, Pisa;Istituto Nazionale Di Geofisica E Vulcanologia, Rome	60113656;60000243	Pisa;Rome	Italy;Italy	6.0	60000243	DEM | Erosion | LIDAR | Mount Etna | Scoria cone evolution	4	Etna	Italy	500.8125151227917
Bulletin of Volcanology	2010-12-01	10.1007/s00445-010-0394-3	Istituto Nazionale di Geofisica e Vulcanologia, Pisa;Istituto Nazionale Di Geofisica E Vulcanologia, Rome	60113656;60000243	Pisa;Rome	Italy;Italy	6.0	60113656	DEM | Erosion | LIDAR | Mount Etna | Scoria cone evolution	5	Etna	Italy	768.7181914569152
Bulletin of Volcanology	2010-12-01	10.1007/s00445-010-0394-3	Istituto Nazionale di Geofisica e Vulcanologia, Pisa;Istituto Nazionale Di Geofisica E Vulcanologia, Rome	60113656;60000243	Pisa;Rome	Italy;Italy	6.0	60113656	DEM | Erosion | LIDAR | Mount Etna | Scoria cone evolution	6	Etna	Italy	768.7181914569152
Bulletin of Volcanology	2010-12-01	10.1007/s00445-010-0398-z	Università degli Studi di Catania	60010146	Catania	Italy	2.0	60010146	Etna | Faults | Gravitational spreading | Magma density | Shallow plumbing system	1	Etna	Italy	28.40096251123345
Bulletin of Volcanology	2010-12-01	10.1007/s00445-010-0398-z	Università degli Studi di Catania	60010146	Catania	Italy	2.0	60010146	Etna | Faults | Gravitational spreading | Magma density | Shallow plumbing system	2	Etna	Italy	28.40096251123345
Bulletin of Volcanology	2010-03-08	10.1007/s00445-010-0354-y	Lancaster Environment Centre;Università degli Studi di Firenze	60117630;60021859	Lancaster;Florence	United Kingdom;Italy	3.0	60117630	Effusion rate | Lava | Mt. Etna | Pulse | Time-lapse imaging | Unsteady flow	1	Etna	Italy	2262.826092109198
Bulletin of Volcanology	2010-03-08	10.1007/s00445-010-0354-y	Lancaster Environment Centre;Università degli Studi di Firenze	60117630;60021859	Lancaster;Florence	United Kingdom;Italy	3.0	60117630	Effusion rate | Lava | Mt. Etna | Pulse | Time-lapse imaging | Unsteady flow	2	Etna	Italy	2262.826092109198
Bulletin of Volcanology	2010-03-08	10.1007/s00445-010-0354-y	Lancaster Environment Centre;Università degli Studi di Firenze	60117630;60021859	Lancaster;Florence	United Kingdom;Italy	3.0	60021859	Effusion rate | Lava | Mt. Etna | Pulse | Time-lapse imaging | Unsteady flow	3	Etna	Italy	740.3034841136845
Bulletin of Volcanology	2010-03-08	10.1007/s00445-010-0351-1	Lancaster Environment Centre;Istituto Nazionale Di Geofisica E Vulcanologia, Rome	60117630;60000243	Lancaster;Rome	United Kingdom;Italy	4.0	60117630	Basaltic 'a'a | Channel-fed lava | Effusion rate | Etna | Squeeze-up | Tumuli	1	Etna	Italy	2262.826092109198
Bulletin of Volcanology	2010-03-08	10.1007/s00445-010-0351-1	Lancaster Environment Centre;Istituto Nazionale Di Geofisica E Vulcanologia, Rome	60117630;60000243	Lancaster;Rome	United Kingdom;Italy	4.0	60117630	Basaltic 'a'a | Channel-fed lava | Effusion rate | Etna | Squeeze-up | Tumuli	2	Etna	Italy	2262.826092109198
Bulletin of Volcanology	2010-03-08	10.1007/s00445-010-0351-1	Lancaster Environment Centre;Istituto Nazionale Di Geofisica E Vulcanologia, Rome	60117630;60000243	Lancaster;Rome	United Kingdom;Italy	4.0	60117630	Basaltic 'a'a | Channel-fed lava | Effusion rate | Etna | Squeeze-up | Tumuli	3	Etna	Italy	2262.826092109198
Bulletin of Volcanology	2010-03-08	10.1007/s00445-010-0351-1	Lancaster Environment Centre;Istituto Nazionale Di Geofisica E Vulcanologia, Rome	60117630;60000243	Lancaster;Rome	United Kingdom;Italy	4.0	60000243	Basaltic 'a'a | Channel-fed lava | Effusion rate | Etna | Squeeze-up | Tumuli	4	Etna	Italy	500.8125151227917
Bulletin of Volcanology	2009-12-01	10.1007/s00445-009-0290-x	Università degli Studi di Catania	60010146	Catania	Italy	3.0	60010146	Degassing | Eruptive behavior | Etna | Exsolution | Mixing | Viscosity	1	Etna	Italy	28.40096251123345
Bulletin of Volcanology	2009-12-01	10.1007/s00445-009-0290-x	Università degli Studi di Catania	60010146	Catania	Italy	3.0	60010146	Degassing | Eruptive behavior | Etna | Exsolution | Mixing | Viscosity	2	Etna	Italy	28.40096251123345
Bulletin of Volcanology	2009-12-01	10.1007/s00445-009-0290-x	Università degli Studi di Catania	60010146	Catania	Italy	3.0	60010146	Degassing | Eruptive behavior | Etna | Exsolution | Mixing | Viscosity	3	Etna	Italy	28.40096251123345
Bulletin of Volcanology	2010-01-01	10.1007/s00445-009-0300-z	Istituto Nazionale di Geofisica e Vulcanologia, Pisa;Laboratoire Magmas et Volcans, Clermont-Ferrand;School of Ocean and Earth Science and Technology	60113656;60101369;60003579	Pisa;Aubiere;Honolulu	Italy;France;United States	5.0	60113656	Basalt lava | Channelised lava flow | Etna | Flow dynamics | Flow front | LIDAR | Zone of dispersed flow	1	Etna	Italy	768.7181914569152
Bulletin of Volcanology	2010-01-01	10.1007/s00445-009-0300-z	Istituto Nazionale di Geofisica e Vulcanologia, Pisa;Laboratoire Magmas et Volcans, Clermont-Ferrand;School of Ocean and Earth Science and Technology	60113656;60101369;60003579	Pisa;Aubiere;Honolulu	Italy;France;United States	5.0	60003579	Basalt lava | Channelised lava flow | Etna | Flow dynamics | Flow front | LIDAR | Zone of dispersed flow	2	Etna	Italy	13406.327903800277
Bulletin of Volcanology	2010-01-01	10.1007/s00445-009-0300-z	Istituto Nazionale di Geofisica e Vulcanologia, Pisa;Laboratoire Magmas et Volcans, Clermont-Ferrand;School of Ocean and Earth Science and Technology	60113656;60101369;60003579	Pisa;Aubiere;Honolulu	Italy;France;United States	5.0	60101369	Basalt lava | Channelised lava flow | Etna | Flow dynamics | Flow front | LIDAR | Zone of dispersed flow	2	Etna	Italy	1326.3995082186675
Bulletin of Volcanology	2010-01-01	10.1007/s00445-009-0300-z	Istituto Nazionale di Geofisica e Vulcanologia, Pisa;Laboratoire Magmas et Volcans, Clermont-Ferrand;School of Ocean and Earth Science and Technology	60113656;60101369;60003579	Pisa;Aubiere;Honolulu	Italy;France;United States	5.0	60113656	Basalt lava | Channelised lava flow | Etna | Flow dynamics | Flow front | LIDAR | Zone of dispersed flow	3	Etna	Italy	768.7181914569152
Bulletin of Volcanology	2010-01-01	10.1007/s00445-009-0300-z	Istituto Nazionale di Geofisica e Vulcanologia, Pisa;Laboratoire Magmas et Volcans, Clermont-Ferrand;School of Ocean and Earth Science and Technology	60113656;60101369;60003579	Pisa;Aubiere;Honolulu	Italy;France;United States	5.0	60113656	Basalt lava | Channelised lava flow | Etna | Flow dynamics | Flow front | LIDAR | Zone of dispersed flow	4	Etna	Italy	768.7181914569152
Bulletin of Volcanology	2010-01-01	10.1007/s00445-009-0300-z	Istituto Nazionale di Geofisica e Vulcanologia, Pisa;Laboratoire Magmas et Volcans, Clermont-Ferrand;School of Ocean and Earth Science and Technology	60113656;60101369;60003579	Pisa;Aubiere;Honolulu	Italy;France;United States	5.0	60113656	Basalt lava | Channelised lava flow | Etna | Flow dynamics | Flow front | LIDAR | Zone of dispersed flow	5	Etna	Italy	768.7181914569152
Bulletin of Volcanology	2009-01-21	10.1007/s00445-008-0260-8	Göteborgs Universitet;Chalmers University of Technology;Swedish Metrological and Hydrological Institute	60016437;60000990;105496939	Gothenburg;Gothenburg;Norrkoping	Sweden;Sweden;Sweden	6.0	60000990	DOAS | Emission | Etna | MM5 | SO 2 | Volcanic gas | Winds peed	1	Etna	Italy	2228.3772025473113
Bulletin of Volcanology	2009-01-21	10.1007/s00445-008-0260-8	Göteborgs Universitet;Chalmers University of Technology;Swedish Metrological and Hydrological Institute	60016437;60000990;105496939	Gothenburg;Gothenburg;Norrkoping	Sweden;Sweden;Sweden	6.0	60000990	DOAS | Emission | Etna | MM5 | SO 2 | Volcanic gas | Winds peed	2	Etna	Italy	2228.3772025473113
Bulletin of Volcanology	2009-01-21	10.1007/s00445-008-0260-8	Göteborgs Universitet;Chalmers University of Technology;Swedish Metrological and Hydrological Institute	60016437;60000990;105496939	Gothenburg;Gothenburg;Norrkoping	Sweden;Sweden;Sweden	6.0	60000990	DOAS | Emission | Etna | MM5 | SO 2 | Volcanic gas | Winds peed	3	Etna	Italy	2228.3772025473113
Bulletin of Volcanology	2009-01-21	10.1007/s00445-008-0260-8	Göteborgs Universitet;Chalmers University of Technology;Swedish Metrological and Hydrological Institute	60016437;60000990;105496939	Gothenburg;Gothenburg;Norrkoping	Sweden;Sweden;Sweden	6.0	60000990	DOAS | Emission | Etna | MM5 | SO 2 | Volcanic gas | Winds peed	4	Etna	Italy	2228.3772025473113
Bulletin of Volcanology	2009-01-21	10.1007/s00445-008-0260-8	Göteborgs Universitet;Chalmers University of Technology;Swedish Metrological and Hydrological Institute	60016437;60000990;105496939	Gothenburg;Gothenburg;Norrkoping	Sweden;Sweden;Sweden	6.0	60016437	DOAS | Emission | Etna | MM5 | SO 2 | Volcanic gas | Winds peed	5	Etna	Italy	2229.3867187769133
Bulletin of Volcanology	2009-01-21	10.1007/s00445-008-0260-8	Göteborgs Universitet;Chalmers University of Technology;Swedish Metrological and Hydrological Institute	60016437;60000990;105496939	Gothenburg;Gothenburg;Norrkoping	Sweden;Sweden;Sweden	6.0	105496939	DOAS | Emission | Etna | MM5 | SO 2 | Volcanic gas | Winds peed	6	Etna	Italy	2319.220581695062
Bulletin of Volcanology	2009-02-12	10.1007/s00445-009-0264-z	Università degli Studi di Napoli Federico II;Istituto Nazionale Di Geofisica E Vulcanologia, Rome	60017293;60000243	Naples;Rome	Italy;Italy	4.0	60000243	Geochemistry | Isotopic compositions | Magma feeding system | Magma mixing | Mt. Etna	1	Etna	Italy	500.8125151227917
Bulletin of Volcanology	2009-02-12	10.1007/s00445-009-0264-z	Università degli Studi di Napoli Federico II;Istituto Nazionale Di Geofisica E Vulcanologia, Rome	60017293;60000243	Naples;Rome	Italy;Italy	4.0	60000243	Geochemistry | Isotopic compositions | Magma feeding system | Magma mixing | Mt. Etna	2	Etna	Italy	500.8125151227917
Bulletin of Volcanology	2009-02-12	10.1007/s00445-009-0264-z	Università degli Studi di Napoli Federico II;Istituto Nazionale Di Geofisica E Vulcanologia, Rome	60017293;60000243	Naples;Rome	Italy;Italy	4.0	60017293	Geochemistry | Isotopic compositions | Magma feeding system | Magma mixing | Mt. Etna	2	Etna	Italy	349.3699836753675
Bulletin of Volcanology	2009-02-12	10.1007/s00445-009-0264-z	Università degli Studi di Napoli Federico II;Istituto Nazionale Di Geofisica E Vulcanologia, Rome	60017293;60000243	Naples;Rome	Italy;Italy	4.0	60017293	Geochemistry | Isotopic compositions | Magma feeding system | Magma mixing | Mt. Etna	3	Etna	Italy	349.3699836753675
Bulletin of Volcanology	2009-02-12	10.1007/s00445-009-0264-z	Università degli Studi di Napoli Federico II;Istituto Nazionale Di Geofisica E Vulcanologia, Rome	60017293;60000243	Naples;Rome	Italy;Italy	4.0	60000243	Geochemistry | Isotopic compositions | Magma feeding system | Magma mixing | Mt. Etna	4	Etna	Italy	500.8125151227917
Bulletin of Volcanology	2009-01-01	10.1007/s00445-008-0243-9	University of Ferrara;Università degli Studi di Catania	60024690;60010146	Ferrara;Catania	Italy;Italy	4.0	60010146	2002-2003 eruption | Etna | High-Kand low-K magmas | NE rift	1	Etna	Italy	28.40096251123345
Bulletin of Volcanology	2009-01-01	10.1007/s00445-008-0243-9	University of Ferrara;Università degli Studi di Catania	60024690;60010146	Ferrara;Catania	Italy;Italy	4.0	60024690	2002-2003 eruption | Etna | High-Kand low-K magmas | NE rift	2	Etna	Italy	824.056273499709
Bulletin of Volcanology	2009-01-01	10.1007/s00445-008-0243-9	University of Ferrara;Università degli Studi di Catania	60024690;60010146	Ferrara;Catania	Italy;Italy	4.0	60010146	2002-2003 eruption | Etna | High-Kand low-K magmas | NE rift	3	Etna	Italy	28.40096251123345
Bulletin of Volcanology	2009-01-01	10.1007/s00445-008-0243-9	University of Ferrara;Università degli Studi di Catania	60024690;60010146	Ferrara;Catania	Italy;Italy	4.0	60010146	2002-2003 eruption | Etna | High-Kand low-K magmas | NE rift	4	Etna	Italy	28.40096251123345
Bulletin of Volcanology	2009-01-01	10.1007/s00445-008-0243-9	University of Ferrara;Università degli Studi di Catania	60024690;60010146	Ferrara;Catania	Italy;Italy	4.0	60024690	2002-2003 eruption | Etna | High-Kand low-K magmas | NE rift	4	Etna	Italy	824.056273499709
Bulletin of Volcanology	2009-01-01	10.1007/s00445-008-0218-x	Istituto Nazionale di Geofisica e Vulcanologia, Palermo;Istituto Nazionale Di Geofisica E Vulcanologia, Rome	60113657;60000243	Palermo;Rome	Italy;Italy	2.0	60000243	Cluster analysis | Degassing model | Diffuse degassing | Mt. Etna | SoilCO 2 | Time series analysis | Volcanic activity	1	Etna	Italy	500.8125151227917
Bulletin of Volcanology	2009-01-01	10.1007/s00445-008-0218-x	Istituto Nazionale di Geofisica e Vulcanologia, Palermo;Istituto Nazionale Di Geofisica E Vulcanologia, Rome	60113657;60000243	Palermo;Rome	Italy;Italy	2.0	60113657	Cluster analysis | Degassing model | Diffuse degassing | Mt. Etna | SoilCO 2 | Time series analysis | Volcanic activity	2	Etna	Italy	149.953356646627
Bulletin of Volcanology	2009-01-01	10.1007/s00445-008-0210-5	Istituto Nazionale di Geofisica e Vulcanologia, Pisa;Vrije Universiteit Amsterdam;Istituto Nazionale Di Geofisica E Vulcanologia, Rome	60113656;60008734;60000243	Pisa;Amsterdam;Rome	Italy;Netherlands;Italy	5.0	60000243	40 39 Ar/ Ar age determination | Eruptive style | Etna volcano | Flankeruption | Simeto River | Tephrostratigraphy | Unconformity	1	Etna	Italy	500.8125151227917
Bulletin of Volcanology	2009-01-01	10.1007/s00445-008-0210-5	Istituto Nazionale di Geofisica e Vulcanologia, Pisa;Vrije Universiteit Amsterdam;Istituto Nazionale Di Geofisica E Vulcanologia, Rome	60113656;60008734;60000243	Pisa;Amsterdam;Rome	Italy;Netherlands;Italy	5.0	60000243	40 39 Ar/ Ar age determination | Eruptive style | Etna volcano | Flankeruption | Simeto River | Tephrostratigraphy | Unconformity	2	Etna	Italy	500.8125151227917
Bulletin of Volcanology	2009-01-01	10.1007/s00445-008-0210-5	Istituto Nazionale di Geofisica e Vulcanologia, Pisa;Vrije Universiteit Amsterdam;Istituto Nazionale Di Geofisica E Vulcanologia, Rome	60113656;60008734;60000243	Pisa;Amsterdam;Rome	Italy;Netherlands;Italy	5.0	60113656	40 39 Ar/ Ar age determination | Eruptive style | Etna volcano | Flankeruption | Simeto River | Tephrostratigraphy | Unconformity	2	Etna	Italy	768.7181914569152
Bulletin of Volcanology	2009-01-01	10.1007/s00445-008-0210-5	Istituto Nazionale di Geofisica e Vulcanologia, Pisa;Vrije Universiteit Amsterdam;Istituto Nazionale Di Geofisica E Vulcanologia, Rome	60113656;60008734;60000243	Pisa;Amsterdam;Rome	Italy;Netherlands;Italy	5.0	60000243	40 39 Ar/ Ar age determination | Eruptive style | Etna volcano | Flankeruption | Simeto River | Tephrostratigraphy | Unconformity	3	Etna	Italy	500.8125151227917
Bulletin of Volcanology	2009-01-01	10.1007/s00445-008-0210-5	Istituto Nazionale di Geofisica e Vulcanologia, Pisa;Vrije Universiteit Amsterdam;Istituto Nazionale Di Geofisica E Vulcanologia, Rome	60113656;60008734;60000243	Pisa;Amsterdam;Rome	Italy;Netherlands;Italy	5.0	60000243	40 39 Ar/ Ar age determination | Eruptive style | Etna volcano | Flankeruption | Simeto River | Tephrostratigraphy | Unconformity	4	Etna	Italy	500.8125151227917
Bulletin of Volcanology	2009-01-01	10.1007/s00445-008-0210-5	Istituto Nazionale di Geofisica e Vulcanologia, Pisa;Vrije Universiteit Amsterdam;Istituto Nazionale Di Geofisica E Vulcanologia, Rome	60113656;60008734;60000243	Pisa;Amsterdam;Rome	Italy;Netherlands;Italy	5.0	60008734	40 39 Ar/ Ar age determination | Eruptive style | Etna volcano | Flankeruption | Simeto River | Tephrostratigraphy | Unconformity	5	Etna	Italy	1802.7379687666971
Bulletin of Volcanology	2008-04-28	10.1007/s00445-008-0200-7	Lancaster Environment Centre;Istituto Nazionale Di Geofisica E Vulcanologia, Rome	60117630;60000243	Lancaster;Rome	United Kingdom;Italy	5.0	60000243	2006 eruption | Hazards | Hydrothermal alteration | Lava-water interaction | Mount Etna | Pyroclastic density currents | Volcano instability	1	Etna	Italy	500.8125151227917
Bulletin of Volcanology	2008-04-28	10.1007/s00445-008-0200-7	Lancaster Environment Centre;Istituto Nazionale Di Geofisica E Vulcanologia, Rome	60117630;60000243	Lancaster;Rome	United Kingdom;Italy	5.0	60000243	2006 eruption | Hazards | Hydrothermal alteration | Lava-water interaction | Mount Etna | Pyroclastic density currents | Volcano instability	2	Etna	Italy	500.8125151227917
Bulletin of Volcanology	2008-04-28	10.1007/s00445-008-0200-7	Lancaster Environment Centre;Istituto Nazionale Di Geofisica E Vulcanologia, Rome	60117630;60000243	Lancaster;Rome	United Kingdom;Italy	5.0	60000243	2006 eruption | Hazards | Hydrothermal alteration | Lava-water interaction | Mount Etna | Pyroclastic density currents | Volcano instability	3	Etna	Italy	500.8125151227917
Bulletin of Volcanology	2008-04-28	10.1007/s00445-008-0200-7	Lancaster Environment Centre;Istituto Nazionale Di Geofisica E Vulcanologia, Rome	60117630;60000243	Lancaster;Rome	United Kingdom;Italy	5.0	60000243	2006 eruption | Hazards | Hydrothermal alteration | Lava-water interaction | Mount Etna | Pyroclastic density currents | Volcano instability	4	Etna	Italy	500.8125151227917
Bulletin of Volcanology	2008-04-28	10.1007/s00445-008-0200-7	Lancaster Environment Centre;Istituto Nazionale Di Geofisica E Vulcanologia, Rome	60117630;60000243	Lancaster;Rome	United Kingdom;Italy	5.0	60117630	2006 eruption | Hazards | Hydrothermal alteration | Lava-water interaction | Mount Etna | Pyroclastic density currents | Volcano instability	5	Etna	Italy	2262.826092109198
Bulletin of Volcanology	2008-03-27	10.1007/s00445-007-0192-8	Istituto Nazionale Di Geofisica E Vulcanologia, Rome	60000243	Rome	Italy	3.0	60000243	2002 eruption | Back scattered image analysis | Mt. Etna | Scanning electron microscopy | Shape parameters | Tephra dispersal model | Terminal settling velocity	1	Etna	Italy	500.8125151227917
Bulletin of Volcanology	2008-03-27	10.1007/s00445-007-0192-8	Istituto Nazionale Di Geofisica E Vulcanologia, Rome	60000243	Rome	Italy	3.0	60000243	2002 eruption | Back scattered image analysis | Mt. Etna | Scanning electron microscopy | Shape parameters | Tephra dispersal model | Terminal settling velocity	2	Etna	Italy	500.8125151227917
Bulletin of Volcanology	2008-03-27	10.1007/s00445-007-0192-8	Istituto Nazionale Di Geofisica E Vulcanologia, Rome	60000243	Rome	Italy	3.0	60000243	2002 eruption | Back scattered image analysis | Mt. Etna | Scanning electron microscopy | Shape parameters | Tephra dispersal model | Terminal settling velocity	3	Etna	Italy	500.8125151227917
Bulletin of Volcanology	2008-05-01	10.1007/s00445-007-0168-8	Université Paris-Est Créteil Val de Marne;Università degli Studi di Catania;Istituto Nazionale Di Geofisica E Vulcanologia, Rome	60025066;60010146;60000243	Creteil;Catania;Rome	France;Italy;Italy	4.0	60000243	Cellular automata | Lava flow | Mount Etna | Simulation	1	Etna	Italy	500.8125151227917
Bulletin of Volcanology	2008-05-01	10.1007/s00445-007-0168-8	Université Paris-Est Créteil Val de Marne;Università degli Studi di Catania;Istituto Nazionale Di Geofisica E Vulcanologia, Rome	60025066;60010146;60000243	Creteil;Catania;Rome	France;Italy;Italy	4.0	60010146	Cellular automata | Lava flow | Mount Etna | Simulation	2	Etna	Italy	28.40096251123345
Bulletin of Volcanology	2008-05-01	10.1007/s00445-007-0168-8	Université Paris-Est Créteil Val de Marne;Università degli Studi di Catania;Istituto Nazionale Di Geofisica E Vulcanologia, Rome	60025066;60010146;60000243	Creteil;Catania;Rome	France;Italy;Italy	4.0	60000243	Cellular automata | Lava flow | Mount Etna | Simulation	3	Etna	Italy	500.8125151227917
Bulletin of Volcanology	2008-05-01	10.1007/s00445-007-0168-8	Université Paris-Est Créteil Val de Marne;Università degli Studi di Catania;Istituto Nazionale Di Geofisica E Vulcanologia, Rome	60025066;60010146;60000243	Creteil;Catania;Rome	France;Italy;Italy	4.0	60025066	Cellular automata | Lava flow | Mount Etna | Simulation	3	Etna	Italy	1589.5731929053848
Bulletin of Volcanology	2008-05-01	10.1007/s00445-007-0168-8	Université Paris-Est Créteil Val de Marne;Università degli Studi di Catania;Istituto Nazionale Di Geofisica E Vulcanologia, Rome	60025066;60010146;60000243	Creteil;Catania;Rome	France;Italy;Italy	4.0	60000243	Cellular automata | Lava flow | Mount Etna | Simulation	4	Etna	Italy	500.8125151227917
Bulletin of Volcanology	2008-02-01	10.1007/s00445-007-0149-y	Università degli Studi di Catania	60010146	Catania	Italy	3.0	60010146	2001 eruption | Alkali enrichment | Chlorine | Mount Etna | Tephra, Residual glass | Volatile-induced differentiation	1	Etna	Italy	28.40096251123345
Bulletin of Volcanology	2008-02-01	10.1007/s00445-007-0149-y	Università degli Studi di Catania	60010146	Catania	Italy	3.0	60010146	2001 eruption | Alkali enrichment | Chlorine | Mount Etna | Tephra, Residual glass | Volatile-induced differentiation	2	Etna	Italy	28.40096251123345
Bulletin of Volcanology	2008-02-01	10.1007/s00445-007-0149-y	Università degli Studi di Catania	60010146	Catania	Italy	3.0	60010146	2001 eruption | Alkali enrichment | Chlorine | Mount Etna | Tephra, Residual glass | Volatile-induced differentiation	3	Etna	Italy	28.40096251123345
Bulletin of Volcanology	2007-09-01	10.1007/s00445-007-0121-x	Géosciences Montpellier;Università degli Studi di Catania;Institut de Physique du Globe de Paris;Osservatorio Meteorologico	60108494;60010146;60001970;100800826	Montpellier;Catania;Paris;Milan	France;Italy;France;Italy	6.0	60001970	Archeomagnetism | Chronology of eruptions | Etna | Magmatic evolution | Radium dating | Volcanic hazards | Volcano mapping	1	Etna	Italy	1598.5629768360225
Bulletin of Volcanology	2007-09-01	10.1007/s00445-007-0121-x	Géosciences Montpellier;Università degli Studi di Catania;Institut de Physique du Globe de Paris;Osservatorio Meteorologico	60108494;60010146;60001970;100800826	Montpellier;Catania;Paris;Milan	France;Italy;France;Italy	6.0	60010146	Archeomagnetism | Chronology of eruptions | Etna | Magmatic evolution | Radium dating | Volcanic hazards | Volcano mapping	1	Etna	Italy	28.40096251123345
Bulletin of Volcanology	2007-09-01	10.1007/s00445-007-0121-x	Géosciences Montpellier;Università degli Studi di Catania;Institut de Physique du Globe de Paris;Osservatorio Meteorologico	60108494;60010146;60001970;100800826	Montpellier;Catania;Paris;Milan	France;Italy;France;Italy	6.0	60108494	Archeomagnetism | Chronology of eruptions | Etna | Magmatic evolution | Radium dating | Volcanic hazards | Volcano mapping	2	Etna	Italy	1142.5399967322774
Bulletin of Volcanology	2007-09-01	10.1007/s00445-007-0121-x	Géosciences Montpellier;Università degli Studi di Catania;Institut de Physique du Globe de Paris;Osservatorio Meteorologico	60108494;60010146;60001970;100800826	Montpellier;Catania;Paris;Milan	France;Italy;France;Italy	6.0	60001970	Archeomagnetism | Chronology of eruptions | Etna | Magmatic evolution | Radium dating | Volcanic hazards | Volcano mapping	3	Etna	Italy	1598.5629768360225
Bulletin of Volcanology	2007-09-01	10.1007/s00445-007-0121-x	Géosciences Montpellier;Università degli Studi di Catania;Institut de Physique du Globe de Paris;Osservatorio Meteorologico	60108494;60010146;60001970;100800826	Montpellier;Catania;Paris;Milan	France;Italy;France;Italy	6.0	60010146	Archeomagnetism | Chronology of eruptions | Etna | Magmatic evolution | Radium dating | Volcanic hazards | Volcano mapping	4	Etna	Italy	28.40096251123345
Bulletin of Volcanology	2007-09-01	10.1007/s00445-007-0121-x	Géosciences Montpellier;Università degli Studi di Catania;Institut de Physique du Globe de Paris;Osservatorio Meteorologico	60108494;60010146;60001970;100800826	Montpellier;Catania;Paris;Milan	France;Italy;France;Italy	6.0	60010146	Archeomagnetism | Chronology of eruptions | Etna | Magmatic evolution | Radium dating | Volcanic hazards | Volcano mapping	5	Etna	Italy	28.40096251123345
Bulletin of Volcanology	2007-09-01	10.1007/s00445-007-0121-x	Géosciences Montpellier;Università degli Studi di Catania;Institut de Physique du Globe de Paris;Osservatorio Meteorologico	60108494;60010146;60001970;100800826	Montpellier;Catania;Paris;Milan	France;Italy;France;Italy	6.0	100800826	Archeomagnetism | Chronology of eruptions | Etna | Magmatic evolution | Radium dating | Volcanic hazards | Volcano mapping	5	Etna	Italy	983.966515982834
Bulletin of Volcanology	2007-09-01	10.1007/s00445-007-0121-x	Géosciences Montpellier;Università degli Studi di Catania;Institut de Physique du Globe de Paris;Osservatorio Meteorologico	60108494;60010146;60001970;100800826	Montpellier;Catania;Paris;Milan	France;Italy;France;Italy	6.0	60010146	Archeomagnetism | Chronology of eruptions | Etna | Magmatic evolution | Radium dating | Volcanic hazards | Volcano mapping	6	Etna	Italy	28.40096251123345
Bulletin of Volcanology	2007-06-01	10.1007/s00445-006-0106-1	Istituto Nazionale Di Geofisica E Vulcanologia, Rome	60000243	Rome	Italy	6.0	60000243	Flank dynamics | Ground deformation | Modeling | Mt. Etna volcano | Pernicana fault | Volcano-tectonics	1	Etna	Italy	500.8125151227917
Bulletin of Volcanology	2007-06-01	10.1007/s00445-006-0106-1	Istituto Nazionale Di Geofisica E Vulcanologia, Rome	60000243	Rome	Italy	6.0	60000243	Flank dynamics | Ground deformation | Modeling | Mt. Etna volcano | Pernicana fault | Volcano-tectonics	2	Etna	Italy	500.8125151227917
Bulletin of Volcanology	2007-06-01	10.1007/s00445-006-0106-1	Istituto Nazionale Di Geofisica E Vulcanologia, Rome	60000243	Rome	Italy	6.0	60000243	Flank dynamics | Ground deformation | Modeling | Mt. Etna volcano | Pernicana fault | Volcano-tectonics	3	Etna	Italy	500.8125151227917
Bulletin of Volcanology	2007-06-01	10.1007/s00445-006-0106-1	Istituto Nazionale Di Geofisica E Vulcanologia, Rome	60000243	Rome	Italy	6.0	60000243	Flank dynamics | Ground deformation | Modeling | Mt. Etna volcano | Pernicana fault | Volcano-tectonics	4	Etna	Italy	500.8125151227917
Bulletin of Volcanology	2007-06-01	10.1007/s00445-006-0106-1	Istituto Nazionale Di Geofisica E Vulcanologia, Rome	60000243	Rome	Italy	6.0	60000243	Flank dynamics | Ground deformation | Modeling | Mt. Etna volcano | Pernicana fault | Volcano-tectonics	5	Etna	Italy	500.8125151227917
Bulletin of Volcanology	2007-06-01	10.1007/s00445-006-0106-1	Istituto Nazionale Di Geofisica E Vulcanologia, Rome	60000243	Rome	Italy	6.0	60000243	Flank dynamics | Ground deformation | Modeling | Mt. Etna volcano | Pernicana fault | Volcano-tectonics	6	Etna	Italy	500.8125151227917
Bulletin of Volcanology	2007-03-01	10.1007/s00445-006-0090-5	Istituto Nazionale Di Geofisica E Vulcanologia, Rome	60000243	Rome	Italy	3.0	60000243	Elastic modeling | Genetic algorithms | Gravity | Ground deformation | Inversion | Mount Etna	1	Etna	Italy	500.8125151227917
Bulletin of Volcanology	2007-03-01	10.1007/s00445-006-0090-5	Istituto Nazionale Di Geofisica E Vulcanologia, Rome	60000243	Rome	Italy	3.0	60000243	Elastic modeling | Genetic algorithms | Gravity | Ground deformation | Inversion | Mount Etna	2	Etna	Italy	500.8125151227917
Bulletin of Volcanology	2007-03-01	10.1007/s00445-006-0090-5	Istituto Nazionale Di Geofisica E Vulcanologia, Rome	60000243	Rome	Italy	3.0	60000243	Elastic modeling | Genetic algorithms | Gravity | Ground deformation | Inversion | Mount Etna	3	Etna	Italy	500.8125151227917
Bulletin of Volcanology	2007-02-01	10.1007/s00445-006-0083-4	Istituto Nazionale di Geofisica e Vulcanologia, Pisa;Istituto Nazionale Di Geofisica E Vulcanologia, Rome	60113656;60000243	Pisa;Rome	Italy;Italy	3.0	60000243	Amphibole | Eruption dynamics | Flank eruption | Mt. Etna | Petrologic monitoring | Plumbing system | Xenoliths	1	Etna	Italy	500.8125151227917
Bulletin of Volcanology	2007-02-01	10.1007/s00445-006-0083-4	Istituto Nazionale di Geofisica e Vulcanologia, Pisa;Istituto Nazionale Di Geofisica E Vulcanologia, Rome	60113656;60000243	Pisa;Rome	Italy;Italy	3.0	60113656	Amphibole | Eruption dynamics | Flank eruption | Mt. Etna | Petrologic monitoring | Plumbing system | Xenoliths	2	Etna	Italy	768.7181914569152
Bulletin of Volcanology	2007-02-01	10.1007/s00445-006-0083-4	Istituto Nazionale di Geofisica e Vulcanologia, Pisa;Istituto Nazionale Di Geofisica E Vulcanologia, Rome	60113656;60000243	Pisa;Rome	Italy;Italy	3.0	60113656	Amphibole | Eruption dynamics | Flank eruption | Mt. Etna | Petrologic monitoring | Plumbing system | Xenoliths	3	Etna	Italy	768.7181914569152
Bulletin of Volcanology	2006-09-01	10.1007/s00445-006-0061-x	Istituto Nazionale Di Geofisica E Vulcanologia, Rome	60000243	Rome	Italy	4.0	60000243	Cone growth | Lava fountaining | Microplinian | Mount Etna | Remote video monitoring | Volume calculations	1	Etna	Italy	500.8125151227917
Bulletin of Volcanology	2006-09-01	10.1007/s00445-006-0061-x	Istituto Nazionale Di Geofisica E Vulcanologia, Rome	60000243	Rome	Italy	4.0	60000243	Cone growth | Lava fountaining | Microplinian | Mount Etna | Remote video monitoring | Volume calculations	2	Etna	Italy	500.8125151227917
Bulletin of Volcanology	2006-09-01	10.1007/s00445-006-0061-x	Istituto Nazionale Di Geofisica E Vulcanologia, Rome	60000243	Rome	Italy	4.0	60000243	Cone growth | Lava fountaining | Microplinian | Mount Etna | Remote video monitoring | Volume calculations	3	Etna	Italy	500.8125151227917
Bulletin of Volcanology	2006-09-01	10.1007/s00445-006-0061-x	Istituto Nazionale Di Geofisica E Vulcanologia, Rome	60000243	Rome	Italy	4.0	60000243	Cone growth | Lava fountaining | Microplinian | Mount Etna | Remote video monitoring | Volume calculations	4	Etna	Italy	500.8125151227917
Bulletin of Volcanology	2006-07-01	10.1007/s00445-006-0054-9	Istituto di Geoscienze e Georisorse, Sezione di Pisa;Università degli Studi di Padova	60113671;60000481	Pisa;Padua	Italy;Italy	2.0	60113671	Groundwater | Magma storage | Magnetotellurics | Mt. Etna volcano | Resistivity | Thermal regime | Volcanic structure	1	Etna	Italy	768.0778496475831
Bulletin of Volcanology	2006-07-01	10.1007/s00445-006-0054-9	Istituto di Geoscienze e Georisorse, Sezione di Pisa;Università degli Studi di Padova	60113671;60000481	Pisa;Padua	Italy;Italy	2.0	60000481	Groundwater | Magma storage | Magnetotellurics | Mt. Etna volcano | Resistivity | Thermal regime | Volcanic structure	2	Etna	Italy	890.1136044979786
Bulletin of Volcanology	2006-07-01	10.1007/s00445-006-0062-9	Lancaster University;University College London	60023643;60022148	Lancaster;London	United Kingdom;United Kingdom	4.0	60023643	Close-range photogrammetry | Etna volcano | Lava flows | Thermal imaging	1	Etna	Italy	2259.2165649182216
Bulletin of Volcanology	2006-07-01	10.1007/s00445-006-0062-9	Lancaster University;University College London	60023643;60022148	Lancaster;London	United Kingdom;United Kingdom	4.0	60022148	Close-range photogrammetry | Etna volcano | Lava flows | Thermal imaging	2	Etna	Italy	1936.1774320806828
Bulletin of Volcanology	2006-07-01	10.1007/s00445-006-0062-9	Lancaster University;University College London	60023643;60022148	Lancaster;London	United Kingdom;United Kingdom	4.0	60023643	Close-range photogrammetry | Etna volcano | Lava flows | Thermal imaging	3	Etna	Italy	2259.2165649182216
Bulletin of Volcanology	2006-07-01	10.1007/s00445-006-0062-9	Lancaster University;University College London	60023643;60022148	Lancaster;London	United Kingdom;United Kingdom	4.0	60023643	Close-range photogrammetry | Etna volcano | Lava flows | Thermal imaging	4	Etna	Italy	2259.2165649182216
Bulletin of Volcanology	2006-06-01	10.1007/s00445-005-0037-2	Istituto Nazionale Di Geofisica E Vulcanologia, Rome	60000243	Rome	Italy	3.0	60000243	Degassing vent | Dual-band | Lava-flow | Mount Etna | Remote-sensing | Thermal source	1	Etna	Italy	500.8125151227917
Bulletin of Volcanology	2006-06-01	10.1007/s00445-005-0037-2	Istituto Nazionale Di Geofisica E Vulcanologia, Rome	60000243	Rome	Italy	3.0	60000243	Degassing vent | Dual-band | Lava-flow | Mount Etna | Remote-sensing | Thermal source	2	Etna	Italy	500.8125151227917
Bulletin of Volcanology	2006-06-01	10.1007/s00445-005-0037-2	Istituto Nazionale Di Geofisica E Vulcanologia, Rome	60000243	Rome	Italy	3.0	60000243	Degassing vent | Dual-band | Lava-flow | Mount Etna | Remote-sensing | Thermal source	3	Etna	Italy	500.8125151227917
Bulletin of Volcanology	2006-05-01	10.1007/s00445-005-0025-6	University of Alaska Fairbanks;School of Ocean and Earth Science and Technology;Istituto Nazionale Di Geofisica E Vulcanologia, Rome	60011976;60003579;60000243	Fairbanks;Honolulu;Rome	United States;United States;Italy	5.0	60003579	'a'a | Etna | FLIR | Lava channel | Morphology | Thermal | Unsteady flow	1	Etna	Italy	13406.327903800277
Bulletin of Volcanology	2006-05-01	10.1007/s00445-005-0025-6	University of Alaska Fairbanks;School of Ocean and Earth Science and Technology;Istituto Nazionale Di Geofisica E Vulcanologia, Rome	60011976;60003579;60000243	Fairbanks;Honolulu;Rome	United States;United States;Italy	5.0	60011976	'a'a | Etna | FLIR | Lava channel | Morphology | Thermal | Unsteady flow	1	Etna	Italy	8507.244463476489
Bulletin of Volcanology	2006-05-01	10.1007/s00445-005-0025-6	University of Alaska Fairbanks;School of Ocean and Earth Science and Technology;Istituto Nazionale Di Geofisica E Vulcanologia, Rome	60011976;60003579;60000243	Fairbanks;Honolulu;Rome	United States;United States;Italy	5.0	60003579	'a'a | Etna | FLIR | Lava channel | Morphology | Thermal | Unsteady flow	2	Etna	Italy	13406.327903800277
Bulletin of Volcanology	2006-05-01	10.1007/s00445-005-0025-6	University of Alaska Fairbanks;School of Ocean and Earth Science and Technology;Istituto Nazionale Di Geofisica E Vulcanologia, Rome	60011976;60003579;60000243	Fairbanks;Honolulu;Rome	United States;United States;Italy	5.0	60011976	'a'a | Etna | FLIR | Lava channel | Morphology | Thermal | Unsteady flow	3	Etna	Italy	8507.244463476489
Bulletin of Volcanology	2006-05-01	10.1007/s00445-005-0025-6	University of Alaska Fairbanks;School of Ocean and Earth Science and Technology;Istituto Nazionale Di Geofisica E Vulcanologia, Rome	60011976;60003579;60000243	Fairbanks;Honolulu;Rome	United States;United States;Italy	5.0	60000243	'a'a | Etna | FLIR | Lava channel | Morphology | Thermal | Unsteady flow	4	Etna	Italy	500.8125151227917
Bulletin of Volcanology	2006-05-01	10.1007/s00445-005-0025-6	University of Alaska Fairbanks;School of Ocean and Earth Science and Technology;Istituto Nazionale Di Geofisica E Vulcanologia, Rome	60011976;60003579;60000243	Fairbanks;Honolulu;Rome	United States;United States;Italy	5.0	60003579	'a'a | Etna | FLIR | Lava channel | Morphology | Thermal | Unsteady flow	5	Etna	Italy	13406.327903800277
Bulletin of Volcanology	2006-01-01	10.1007/s00445-005-0005-x	Istituto Nazionale di Geofisica e Vulcanologia, Palermo;Università degli Studi di Palermo	60113657;60017697	Palermo;Palermo	Italy;Italy	6.0	60017697	Bulk deposition chemistry | Environmental volcanology | Etna volcano | Halogen deposition rates | Impact of volcanic eruptions | S deposition rates | Volcanic degassing	1	Etna	Italy	148.65301468997356
Bulletin of Volcanology	2006-01-01	10.1007/s00445-005-0005-x	Istituto Nazionale di Geofisica e Vulcanologia, Palermo;Università degli Studi di Palermo	60113657;60017697	Palermo;Palermo	Italy;Italy	6.0	60017697	Bulk deposition chemistry | Environmental volcanology | Etna volcano | Halogen deposition rates | Impact of volcanic eruptions | S deposition rates | Volcanic degassing	2	Etna	Italy	148.65301468997356
Bulletin of Volcanology	2006-01-01	10.1007/s00445-005-0005-x	Istituto Nazionale di Geofisica e Vulcanologia, Palermo;Università degli Studi di Palermo	60113657;60017697	Palermo;Palermo	Italy;Italy	6.0	60113657	Bulk deposition chemistry | Environmental volcanology | Etna volcano | Halogen deposition rates | Impact of volcanic eruptions | S deposition rates | Volcanic degassing	2	Etna	Italy	149.953356646627
Bulletin of Volcanology	2006-01-01	10.1007/s00445-005-0005-x	Istituto Nazionale di Geofisica e Vulcanologia, Palermo;Università degli Studi di Palermo	60113657;60017697	Palermo;Palermo	Italy;Italy	6.0	60113657	Bulk deposition chemistry | Environmental volcanology | Etna volcano | Halogen deposition rates | Impact of volcanic eruptions | S deposition rates | Volcanic degassing	3	Etna	Italy	149.953356646627
Bulletin of Volcanology	2006-01-01	10.1007/s00445-005-0005-x	Istituto Nazionale di Geofisica e Vulcanologia, Palermo;Università degli Studi di Palermo	60113657;60017697	Palermo;Palermo	Italy;Italy	6.0	60113657	Bulk deposition chemistry | Environmental volcanology | Etna volcano | Halogen deposition rates | Impact of volcanic eruptions | S deposition rates | Volcanic degassing	4	Etna	Italy	149.953356646627
Bulletin of Volcanology	2006-01-01	10.1007/s00445-005-0005-x	Istituto Nazionale di Geofisica e Vulcanologia, Palermo;Università degli Studi di Palermo	60113657;60017697	Palermo;Palermo	Italy;Italy	6.0	60017697	Bulk deposition chemistry | Environmental volcanology | Etna volcano | Halogen deposition rates | Impact of volcanic eruptions | S deposition rates | Volcanic degassing	5	Etna	Italy	148.65301468997356
Bulletin of Volcanology	2006-01-01	10.1007/s00445-005-0005-x	Istituto Nazionale di Geofisica e Vulcanologia, Palermo;Università degli Studi di Palermo	60113657;60017697	Palermo;Palermo	Italy;Italy	6.0	60113657	Bulk deposition chemistry | Environmental volcanology | Etna volcano | Halogen deposition rates | Impact of volcanic eruptions | S deposition rates | Volcanic degassing	5	Etna	Italy	149.953356646627
Bulletin of Volcanology	2006-01-01	10.1007/s00445-005-0005-x	Istituto Nazionale di Geofisica e Vulcanologia, Palermo;Università degli Studi di Palermo	60113657;60017697	Palermo;Palermo	Italy;Italy	6.0	60113657	Bulk deposition chemistry | Environmental volcanology | Etna volcano | Halogen deposition rates | Impact of volcanic eruptions | S deposition rates | Volcanic degassing	6	Etna	Italy	149.953356646627
Bulletin of Volcanology	2004-07-01	10.1007/s00445-003-0322-x	Università degli Studi Roma Tre;Università degli Studi di Catania;Istituto Nazionale Di Geofisica E Vulcanologia, Rome	60012630;60010146;60000243	Rome;Catania;Rome	Italy;Italy;Italy	3.0	60000243	Fracturing | Mt. Etna | NE Rift | Pernicana Fault System | Volcano spreading	1	Etna	Italy	500.8125151227917
Bulletin of Volcanology	2004-07-01	10.1007/s00445-003-0322-x	Università degli Studi Roma Tre;Università degli Studi di Catania;Istituto Nazionale Di Geofisica E Vulcanologia, Rome	60012630;60010146;60000243	Rome;Catania;Rome	Italy;Italy;Italy	3.0	60012630	Fracturing | Mt. Etna | NE Rift | Pernicana Fault System | Volcano spreading	2	Etna	Italy	497.38849801578647
Bulletin of Volcanology	2004-07-01	10.1007/s00445-003-0322-x	Università degli Studi Roma Tre;Università degli Studi di Catania;Istituto Nazionale Di Geofisica E Vulcanologia, Rome	60012630;60010146;60000243	Rome;Catania;Rome	Italy;Italy;Italy	3.0	60010146	Fracturing | Mt. Etna | NE Rift | Pernicana Fault System | Volcano spreading	3	Etna	Italy	28.40096251123345
Bulletin of Volcanology	2005-09-01	10.1007/s00445-005-0412-z	Istituto Nazionale Di Geofisica E Vulcanologia, Rome	60000243	Rome	Italy	2.0	60000243	Eruptive behaviour | Etna | Flank eruptions | Historical record | Summit activity	1	Etna	Italy	500.8125151227917
Bulletin of Volcanology	2005-09-01	10.1007/s00445-005-0412-z	Istituto Nazionale Di Geofisica E Vulcanologia, Rome	60000243	Rome	Italy	2.0	60000243	Eruptive behaviour | Etna | Flank eruptions | Historical record | Summit activity	2	Etna	Italy	500.8125151227917
Bulletin of Volcanology	2005-04-01	10.1007/s00445-004-0372-8	Istituto Nazionale Di Geofisica E Vulcanologia, Rome	60000243	Rome	Italy	16.0	60000243	2002-03 eruption | Eccentric eruptions | Etna feeding system | Flank activity | Mount Etna | Multi-disciplinary study | Volcanic processes	1	Etna	Italy	500.8125151227917
Bulletin of Volcanology	2005-04-01	10.1007/s00445-004-0372-8	Istituto Nazionale Di Geofisica E Vulcanologia, Rome	60000243	Rome	Italy	16.0	60000243	2002-03 eruption | Eccentric eruptions | Etna feeding system | Flank activity | Mount Etna | Multi-disciplinary study | Volcanic processes	2	Etna	Italy	500.8125151227917
Bulletin of Volcanology	2005-04-01	10.1007/s00445-004-0372-8	Istituto Nazionale Di Geofisica E Vulcanologia, Rome	60000243	Rome	Italy	16.0	60000243	2002-03 eruption | Eccentric eruptions | Etna feeding system | Flank activity | Mount Etna | Multi-disciplinary study | Volcanic processes	3	Etna	Italy	500.8125151227917
Bulletin of Volcanology	2005-04-01	10.1007/s00445-004-0372-8	Istituto Nazionale Di Geofisica E Vulcanologia, Rome	60000243	Rome	Italy	16.0	60000243	2002-03 eruption | Eccentric eruptions | Etna feeding system | Flank activity | Mount Etna | Multi-disciplinary study | Volcanic processes	4	Etna	Italy	500.8125151227917
Bulletin of Volcanology	2005-04-01	10.1007/s00445-004-0372-8	Istituto Nazionale Di Geofisica E Vulcanologia, Rome	60000243	Rome	Italy	16.0	60000243	2002-03 eruption | Eccentric eruptions | Etna feeding system | Flank activity | Mount Etna | Multi-disciplinary study | Volcanic processes	5	Etna	Italy	500.8125151227917
Bulletin of Volcanology	2005-04-01	10.1007/s00445-004-0372-8	Istituto Nazionale Di Geofisica E Vulcanologia, Rome	60000243	Rome	Italy	16.0	60000243	2002-03 eruption | Eccentric eruptions | Etna feeding system | Flank activity | Mount Etna | Multi-disciplinary study | Volcanic processes	6	Etna	Italy	500.8125151227917
Bulletin of Volcanology	2005-04-01	10.1007/s00445-004-0372-8	Istituto Nazionale Di Geofisica E Vulcanologia, Rome	60000243	Rome	Italy	16.0	60000243	2002-03 eruption | Eccentric eruptions | Etna feeding system | Flank activity | Mount Etna | Multi-disciplinary study | Volcanic processes	7	Etna	Italy	500.8125151227917
Bulletin of Volcanology	2005-04-01	10.1007/s00445-004-0372-8	Istituto Nazionale Di Geofisica E Vulcanologia, Rome	60000243	Rome	Italy	16.0	60000243	2002-03 eruption | Eccentric eruptions | Etna feeding system | Flank activity | Mount Etna | Multi-disciplinary study | Volcanic processes	8	Etna	Italy	500.8125151227917
Bulletin of Volcanology	2005-04-01	10.1007/s00445-004-0372-8	Istituto Nazionale Di Geofisica E Vulcanologia, Rome	60000243	Rome	Italy	16.0	60000243	2002-03 eruption | Eccentric eruptions | Etna feeding system | Flank activity | Mount Etna | Multi-disciplinary study | Volcanic processes	9	Etna	Italy	500.8125151227917
Bulletin of Volcanology	2005-04-01	10.1007/s00445-004-0372-8	Istituto Nazionale Di Geofisica E Vulcanologia, Rome	60000243	Rome	Italy	16.0	60000243	2002-03 eruption | Eccentric eruptions | Etna feeding system | Flank activity | Mount Etna | Multi-disciplinary study | Volcanic processes	10	Etna	Italy	500.8125151227917
Bulletin of Volcanology	2005-04-01	10.1007/s00445-004-0372-8	Istituto Nazionale Di Geofisica E Vulcanologia, Rome	60000243	Rome	Italy	16.0	60000243	2002-03 eruption | Eccentric eruptions | Etna feeding system | Flank activity | Mount Etna | Multi-disciplinary study | Volcanic processes	11	Etna	Italy	500.8125151227917
Bulletin of Volcanology	2005-04-01	10.1007/s00445-004-0372-8	Istituto Nazionale Di Geofisica E Vulcanologia, Rome	60000243	Rome	Italy	16.0	60000243	2002-03 eruption | Eccentric eruptions | Etna feeding system | Flank activity | Mount Etna | Multi-disciplinary study | Volcanic processes	12	Etna	Italy	500.8125151227917
Bulletin of Volcanology	2005-04-01	10.1007/s00445-004-0372-8	Istituto Nazionale Di Geofisica E Vulcanologia, Rome	60000243	Rome	Italy	16.0	60000243	2002-03 eruption | Eccentric eruptions | Etna feeding system | Flank activity | Mount Etna | Multi-disciplinary study | Volcanic processes	13	Etna	Italy	500.8125151227917
Bulletin of Volcanology	2005-04-01	10.1007/s00445-004-0372-8	Istituto Nazionale Di Geofisica E Vulcanologia, Rome	60000243	Rome	Italy	16.0	60000243	2002-03 eruption | Eccentric eruptions | Etna feeding system | Flank activity | Mount Etna | Multi-disciplinary study | Volcanic processes	14	Etna	Italy	500.8125151227917
Bulletin of Volcanology	2005-04-01	10.1007/s00445-004-0372-8	Istituto Nazionale Di Geofisica E Vulcanologia, Rome	60000243	Rome	Italy	16.0	60000243	2002-03 eruption | Eccentric eruptions | Etna feeding system | Flank activity | Mount Etna | Multi-disciplinary study | Volcanic processes	15	Etna	Italy	500.8125151227917
Bulletin of Volcanology	2005-04-01	10.1007/s00445-004-0372-8	Istituto Nazionale Di Geofisica E Vulcanologia, Rome	60000243	Rome	Italy	16.0	60000243	2002-03 eruption | Eccentric eruptions | Etna feeding system | Flank activity | Mount Etna | Multi-disciplinary study | Volcanic processes	16	Etna	Italy	500.8125151227917
Bulletin of Volcanology	2004-01-01	10.1007/s00445-003-0305-y	NFN Sezione di Catania;Sezione di Palermo	106419738;100411864	Catania;Palermo	Italy;Italy	6.0	100411864	Continuous geochemical monitoring | COSPEC | Degassing model | Eruptive activity | Mt. Etna | Plume SO flux 2 | Soil CO emissions 2	1	Etna	Italy	164.77124152533392
Bulletin of Volcanology	2004-01-01	10.1007/s00445-003-0305-y	NFN Sezione di Catania;Sezione di Palermo	106419738;100411864	Catania;Palermo	Italy;Italy	6.0	106419738	Continuous geochemical monitoring | COSPEC | Degassing model | Eruptive activity | Mt. Etna | Plume SO flux 2 | Soil CO emissions 2	2	Etna	Italy	28.40096251123345
Bulletin of Volcanology	2004-01-01	10.1007/s00445-003-0305-y	NFN Sezione di Catania;Sezione di Palermo	106419738;100411864	Catania;Palermo	Italy;Italy	6.0	106419738	Continuous geochemical monitoring | COSPEC | Degassing model | Eruptive activity | Mt. Etna | Plume SO flux 2 | Soil CO emissions 2	3	Etna	Italy	28.40096251123345
Bulletin of Volcanology	2004-01-01	10.1007/s00445-003-0305-y	NFN Sezione di Catania;Sezione di Palermo	106419738;100411864	Catania;Palermo	Italy;Italy	6.0	100411864	Continuous geochemical monitoring | COSPEC | Degassing model | Eruptive activity | Mt. Etna | Plume SO flux 2 | Soil CO emissions 2	4	Etna	Italy	164.77124152533392
Bulletin of Volcanology	2004-01-01	10.1007/s00445-003-0305-y	NFN Sezione di Catania;Sezione di Palermo	106419738;100411864	Catania;Palermo	Italy;Italy	6.0	100411864	Continuous geochemical monitoring | COSPEC | Degassing model | Eruptive activity | Mt. Etna | Plume SO flux 2 | Soil CO emissions 2	5	Etna	Italy	164.77124152533392
Bulletin of Volcanology	2004-01-01	10.1007/s00445-003-0305-y	NFN Sezione di Catania;Sezione di Palermo	106419738;100411864	Catania;Palermo	Italy;Italy	6.0	106419738	Continuous geochemical monitoring | COSPEC | Degassing model | Eruptive activity | Mt. Etna | Plume SO flux 2 | Soil CO emissions 2	6	Etna	Italy	28.40096251123345
Bulletin of Volcanology	2003-10-01	10.1007/s00445-003-0280-3	Università degli Studi Roma Tre;Istituto Nazionale Di Geofisica E Vulcanologia, Rome	60012630;60000243	Rome;Rome	Italy;Italy	2.0	60012630	Central volcanoes | Dikes | Mount Etna | Summit and flank eruptions | Tectonics | Volcano load	1	Etna	Italy	497.38849801578647
Bulletin of Volcanology	2003-10-01	10.1007/s00445-003-0280-3	Università degli Studi Roma Tre;Istituto Nazionale Di Geofisica E Vulcanologia, Rome	60012630;60000243	Rome;Rome	Italy;Italy	2.0	60000243	Central volcanoes | Dikes | Mount Etna | Summit and flank eruptions | Tectonics | Volcano load	2	Etna	Italy	500.8125151227917
Bulletin of Volcanology	2003-10-01	10.1007/s00445-003-0274-1	Università degli Studi di Catania;Istituto Nazionale Di Geofisica E Vulcanologia, Rome	60010146;60000243	Catania;Rome	Italy;Italy	2.0	60010146	2001 eruption | Central-lateral vs. eccentric activity | Eruption dynamics | Lava flow-field evolution | Mt. Etna | Phreatomagmatism	1	Etna	Italy	28.40096251123345
Bulletin of Volcanology	2003-10-01	10.1007/s00445-003-0274-1	Università degli Studi di Catania;Istituto Nazionale Di Geofisica E Vulcanologia, Rome	60010146;60000243	Catania;Rome	Italy;Italy	2.0	60000243	2001 eruption | Central-lateral vs. eccentric activity | Eruption dynamics | Lava flow-field evolution | Mt. Etna | Phreatomagmatism	2	Etna	Italy	500.8125151227917
Bulletin of Volcanology	2002-05-13	10.1007/s00445-001-0186-x	Università della Calabria;Istituto Nazionale Di Geofisica E Vulcanologia, Rome	60020261;60000243	Rende;Rome	Italy;Italy	3.0	60000243	Data-handling system | Mt. Etna | Volcano monitoring | Volcanomagnetic modeling	1	Etna	Italy	500.8125151227917
Bulletin of Volcanology	2002-05-13	10.1007/s00445-001-0186-x	Università della Calabria;Istituto Nazionale Di Geofisica E Vulcanologia, Rome	60020261;60000243	Rende;Rome	Italy;Italy	3.0	60020261	Data-handling system | Mt. Etna | Volcano monitoring | Volcanomagnetic modeling	2	Etna	Italy	208.70314403305528
Bulletin of Volcanology	2002-05-13	10.1007/s00445-001-0186-x	Università della Calabria;Istituto Nazionale Di Geofisica E Vulcanologia, Rome	60020261;60000243	Rende;Rome	Italy;Italy	3.0	60000243	Data-handling system | Mt. Etna | Volcano monitoring | Volcanomagnetic modeling	3	Etna	Italy	500.8125151227917
Bulletin of Volcanology	2002-02-09	10.1007/s004450100171	Lancaster University;Istituto Nazionale Di Geofisica E Vulcanologia, Rome	60023643;60000243	Lancaster;Rome	United Kingdom;Italy	2.0	60000243	Collapse | Etna volcano | Mass flows | Rockfall | Summit craters	1	Etna	Italy	500.8125151227917
Bulletin of Volcanology	2002-02-09	10.1007/s004450100171	Lancaster University;Istituto Nazionale Di Geofisica E Vulcanologia, Rome	60023643;60000243	Lancaster;Rome	United Kingdom;Italy	2.0	60023643	Collapse | Etna volcano | Mass flows | Rockfall | Summit craters	2	Etna	Italy	2259.2165649182216
Bulletin of Volcanology	2001-01-01	10.1007/s004450000109	Università di Pisa;Consiglio Nazionale delle Ricerche	60028868;60021199	Pisa;Rome	Italy;Italy	2.0	60021199	Etna | Flank cones | Fractal distribution | Fracture sytems	1	Etna	Italy	508.1427259118582
Bulletin of Volcanology	2001-01-01	10.1007/s004450000109	Università di Pisa;Consiglio Nazionale delle Ricerche	60028868;60021199	Pisa;Rome	Italy;Italy	2.0	60028868	Etna | Flank cones | Fractal distribution | Fracture sytems	2	Etna	Italy	763.5745437180869
Bulletin of Volcanology	2001-01-01	10.1007/s004450000112	Consiglio Nazionale delle Ricerche	60021199	Rome	Italy	3.0	60021199	GPS surveying | Ground deformation | Magma reservoirs | Mount Etna | Pernicana fault	1	Etna	Italy	508.1427259118582
Bulletin of Volcanology	2001-01-01	10.1007/s004450000112	Consiglio Nazionale delle Ricerche	60021199	Rome	Italy	3.0	60021199	GPS surveying | Ground deformation | Magma reservoirs | Mount Etna | Pernicana fault	2	Etna	Italy	508.1427259118582
Bulletin of Volcanology	2001-01-01	10.1007/s004450000112	Consiglio Nazionale delle Ricerche	60021199	Rome	Italy	3.0	60021199	GPS surveying | Ground deformation | Magma reservoirs | Mount Etna | Pernicana fault	3	Etna	Italy	508.1427259118582
Bulletin of Volcanology	2001-01-01	10.1007/s004450100124	Brunel University London	60020623	Uxbridge	United Kingdom	3.0	60020623	Landsat ETM+ | Lava flow-field evolution | Mount Etna	1	Etna	Italy	1953.232603102338
Bulletin of Volcanology	2001-01-01	10.1007/s004450100124	Brunel University London	60020623	Uxbridge	United Kingdom	3.0	60020623	Landsat ETM+ | Lava flow-field evolution | Mount Etna	2	Etna	Italy	1953.232603102338
Bulletin of Volcanology	2001-01-01	10.1007/s004450100124	Brunel University London	60020623	Uxbridge	United Kingdom	3.0	60020623	Landsat ETM+ | Lava flow-field evolution | Mount Etna	3	Etna	Italy	1953.232603102338
Bulletin of Volcanology	2001-01-01	10.1007/s004450000120	School of Ocean and Earth Science and Technology	60003579	Honolulu	United States	2.0	60003579	Cooling | Crystallization | Etna | Kilauea | Lava flow | Mauna Loa | Rheology	1	Etna	Italy	13406.327903800277
Bulletin of Volcanology	2001-01-01	10.1007/s004450000120	School of Ocean and Earth Science and Technology	60003579	Honolulu	United States	2.0	60003579	Cooling | Crystallization | Etna | Kilauea | Lava flow | Mauna Loa | Rheology	2	Etna	Italy	13406.327903800277
Bulletin of Volcanology	2001-01-01	10.1007/s004450100153	Consiglio Nazionale delle Ricerche;The Open University;King's College London;School of Ocean and Earth Science and Technology	60021199;60012113;60011520;60003579	Rome;Milton Keynes;London;Honolulu	Italy;United Kingdom;United Kingdom;United States	5.0	60012113	Along track scanning radiometer | Etna | Infrared | Lava flows | Monitoring | Rank order statistics | Remote sensing	1	Etna	Italy	2003.7922906231356
Bulletin of Volcanology	2001-01-01	10.1007/s004450100153	Consiglio Nazionale delle Ricerche;The Open University;King's College London;School of Ocean and Earth Science and Technology	60021199;60012113;60011520;60003579	Rome;Milton Keynes;London;Honolulu	Italy;United Kingdom;United Kingdom;United States	5.0	60021199	Along track scanning radiometer | Etna | Infrared | Lava flows | Monitoring | Rank order statistics | Remote sensing	2	Etna	Italy	508.1427259118582
Bulletin of Volcanology	2001-01-01	10.1007/s004450100153	Consiglio Nazionale delle Ricerche;The Open University;King's College London;School of Ocean and Earth Science and Technology	60021199;60012113;60011520;60003579	Rome;Milton Keynes;London;Honolulu	Italy;United Kingdom;United Kingdom;United States	5.0	60012113	Along track scanning radiometer | Etna | Infrared | Lava flows | Monitoring | Rank order statistics | Remote sensing	3	Etna	Italy	2003.7922906231356
Bulletin of Volcanology	2001-01-01	10.1007/s004450100153	Consiglio Nazionale delle Ricerche;The Open University;King's College London;School of Ocean and Earth Science and Technology	60021199;60012113;60011520;60003579	Rome;Milton Keynes;London;Honolulu	Italy;United Kingdom;United Kingdom;United States	5.0	60011520	Along track scanning radiometer | Etna | Infrared | Lava flows | Monitoring | Rank order statistics | Remote sensing	4	Etna	Italy	1933.717103388533
Bulletin of Volcanology	2001-01-01	10.1007/s004450100153	Consiglio Nazionale delle Ricerche;The Open University;King's College London;School of Ocean and Earth Science and Technology	60021199;60012113;60011520;60003579	Rome;Milton Keynes;London;Honolulu	Italy;United Kingdom;United Kingdom;United States	5.0	60003579	Along track scanning radiometer | Etna | Infrared | Lava flows | Monitoring | Rank order statistics | Remote sensing	5	Etna	Italy	13406.327903800277
Bulletin of Volcanology	2000-01-01	10.1007/s004450000101	Consiglio Nazionale delle Ricerche;Università degli Studi di Messina	60021199;60011576	Rome;Messina	Italy;Italy	5.0	60011576	Earthquakes | Italy | Mt. Etna | Seismic strain | Stress inversion | Volcanic processes	1	Etna	Italy	72.17465540146308
Bulletin of Volcanology	2000-01-01	10.1007/s004450000101	Consiglio Nazionale delle Ricerche;Università degli Studi di Messina	60021199;60011576	Rome;Messina	Italy;Italy	5.0	60021199	Earthquakes | Italy | Mt. Etna | Seismic strain | Stress inversion | Volcanic processes	2	Etna	Italy	508.1427259118582
Bulletin of Volcanology	2000-01-01	10.1007/s004450000101	Consiglio Nazionale delle Ricerche;Università degli Studi di Messina	60021199;60011576	Rome;Messina	Italy;Italy	5.0	60011576	Earthquakes | Italy | Mt. Etna | Seismic strain | Stress inversion | Volcanic processes	3	Etna	Italy	72.17465540146308
Bulletin of Volcanology	2000-01-01	10.1007/s004450000101	Consiglio Nazionale delle Ricerche;Università degli Studi di Messina	60021199;60011576	Rome;Messina	Italy;Italy	5.0	60021199	Earthquakes | Italy | Mt. Etna | Seismic strain | Stress inversion | Volcanic processes	4	Etna	Italy	508.1427259118582
Bulletin of Volcanology	2000-01-01	10.1007/s004450000101	Consiglio Nazionale delle Ricerche;Università degli Studi di Messina	60021199;60011576	Rome;Messina	Italy;Italy	5.0	60021199	Earthquakes | Italy | Mt. Etna | Seismic strain | Stress inversion | Volcanic processes	5	Etna	Italy	508.1427259118582
Bulletin of Volcanology	2000-01-01	10.1007/s004450000104	University of Hawaiʻi at Mānoa;The Open University;Jet Propulsion Laboratory	60013791;60012113;60009037	Honolulu;Milton Keynes;Pasadena	United States;United Kingdom;United States	4.0	60012113	1991-1993 eruption | Landsat TM | Lava tubes | Mount Etna	1	Etna	Italy	2003.7922906231356
Bulletin of Volcanology	2000-01-01	10.1007/s004450000104	University of Hawaiʻi at Mānoa;The Open University;Jet Propulsion Laboratory	60013791;60012113;60009037	Honolulu;Milton Keynes;Pasadena	United States;United Kingdom;United States	4.0	60013791	1991-1993 eruption | Landsat TM | Lava tubes | Mount Etna	1	Etna	Italy	13406.58144397116
Bulletin of Volcanology	2000-01-01	10.1007/s004450000104	University of Hawaiʻi at Mānoa;The Open University;Jet Propulsion Laboratory	60013791;60012113;60009037	Honolulu;Milton Keynes;Pasadena	United States;United Kingdom;United States	4.0	60012113	1991-1993 eruption | Landsat TM | Lava tubes | Mount Etna	2	Etna	Italy	2003.7922906231356
Bulletin of Volcanology	2000-01-01	10.1007/s004450000104	University of Hawaiʻi at Mānoa;The Open University;Jet Propulsion Laboratory	60013791;60012113;60009037	Honolulu;Milton Keynes;Pasadena	United States;United Kingdom;United States	4.0	60012113	1991-1993 eruption | Landsat TM | Lava tubes | Mount Etna	3	Etna	Italy	2003.7922906231356
Bulletin of Volcanology	2000-01-01	10.1007/s004450000104	University of Hawaiʻi at Mānoa;The Open University;Jet Propulsion Laboratory	60013791;60012113;60009037	Honolulu;Milton Keynes;Pasadena	United States;United Kingdom;United States	4.0	60009037	1991-1993 eruption | Landsat TM | Lava tubes | Mount Etna	4	Etna	Italy	10667.004010477109
Bulletin of Volcanology	2000-01-01	10.1007/s004450050002	The Open University	60012113	Milton Keynes	United Kingdom	2.0	60012113	Flow morphometry | Lava flow | Lava output | Lava volume | Mount Etna | Time series	1	Etna	Italy	2003.7922906231356
Bulletin of Volcanology	2000-01-01	10.1007/s004450050002	The Open University	60012113	Milton Keynes	United Kingdom	2.0	60012113	Flow morphometry | Lava flow | Lava output | Lava volume | Mount Etna | Time series	2	Etna	Italy	2003.7922906231356
Bulletin of Volcanology	1999-03-01	10.1007/s004450050240	Consiglio Nazionale delle Ricerche	60021199	Rome	Italy	3.0	60021199	COSPEC | Mt. Etna | SO flux 2	1	Etna	Italy	508.1427259118582
Bulletin of Volcanology	1999-03-01	10.1007/s004450050240	Consiglio Nazionale delle Ricerche	60021199	Rome	Italy	3.0	60021199	COSPEC | Mt. Etna | SO flux 2	2	Etna	Italy	508.1427259118582
Bulletin of Volcanology	1999-03-01	10.1007/s004450050240	Consiglio Nazionale delle Ricerche	60021199	Rome	Italy	3.0	60021199	COSPEC | Mt. Etna | SO flux 2	3	Etna	Italy	508.1427259118582
Bulletin of Volcanology	1998-12-01	10.1007/s004450050231	Consiglio Nazionale delle Ricerche	60021199	Rome	Italy	3.0	60021199	CO 2 | Etna | Soil degassing | Tectonics | Volcanic activity	1	Etna	Italy	508.1427259118582
Bulletin of Volcanology	1998-12-01	10.1007/s004450050231	Consiglio Nazionale delle Ricerche	60021199	Rome	Italy	3.0	60021199	CO 2 | Etna | Soil degassing | Tectonics | Volcanic activity	2	Etna	Italy	508.1427259118582
Bulletin of Volcanology	1998-12-01	10.1007/s004450050231	Consiglio Nazionale delle Ricerche	60021199	Rome	Italy	3.0	60021199	CO 2 | Etna | Soil degassing | Tectonics | Volcanic activity	3	Etna	Italy	508.1427259118582
Bulletin of Volcanology	1998-01-01	10.1007/s004450050194	Consiglio Nazionale delle Ricerche	60021199	Rome	Italy	2.0	60021199	Magma sources Modelling | Microgravity | Mt. Etna	1	Etna	Italy	508.1427259118582
Bulletin of Volcanology	1998-01-01	10.1007/s004450050194	Consiglio Nazionale delle Ricerche	60021199	Rome	Italy	2.0	60021199	Magma sources Modelling | Microgravity | Mt. Etna	2	Etna	Italy	508.1427259118582
Bulletin of Volcanology	1997-01-01	10.1007/s004450050154	Università degli Studi di Palermo;Istituto di Geochimica dei Fluidi	60017697;100467287	Palermo;Palermo	Italy;Italy	4.0	100467287	Carbon dioxide output | Etna | Magma degassing | Volcanic activity	1	Etna	Italy	149.953356646627
Bulletin of Volcanology	1997-01-01	10.1007/s004450050154	Università degli Studi di Palermo;Istituto di Geochimica dei Fluidi	60017697;100467287	Palermo;Palermo	Italy;Italy	4.0	100467287	Carbon dioxide output | Etna | Magma degassing | Volcanic activity	2	Etna	Italy	149.953356646627
Bulletin of Volcanology	1997-01-01	10.1007/s004450050154	Università degli Studi di Palermo;Istituto di Geochimica dei Fluidi	60017697;100467287	Palermo;Palermo	Italy;Italy	4.0	60017697	Carbon dioxide output | Etna | Magma degassing | Volcanic activity	3	Etna	Italy	148.65301468997356
Bulletin of Volcanology	1997-01-01	10.1007/s004450050154	Università degli Studi di Palermo;Istituto di Geochimica dei Fluidi	60017697;100467287	Palermo;Palermo	Italy;Italy	4.0	60017697	Carbon dioxide output | Etna | Magma degassing | Volcanic activity	4	Etna	Italy	148.65301468997356
Bulletin of Volcanology	1997-01-01	10.1007/s004450050153	University of Reading;The Open University	60012197;60012113	Reading;Milton Keynes	United Kingdom;United Kingdom	3.0	60012197	1991-1993 eruption | Etna | Shape | Topographic mapping | Volume	1	Etna	Italy	1968.861049545088
Bulletin of Volcanology	1997-01-01	10.1007/s004450050153	University of Reading;The Open University	60012197;60012113	Reading;Milton Keynes	United Kingdom;United Kingdom	3.0	60012113	1991-1993 eruption | Etna | Shape | Topographic mapping | Volume	2	Etna	Italy	2003.7922906231356
Bulletin of Volcanology	1997-01-01	10.1007/s004450050153	University of Reading;The Open University	60012197;60012113	Reading;Milton Keynes	United Kingdom;United Kingdom	3.0	60012197	1991-1993 eruption | Etna | Shape | Topographic mapping | Volume	3	Etna	Italy	1968.861049545088
Bulletin of Volcanology	1996-01-01	10.1007/s004450050125	Università degli Studi di Palermo;Università degli Studi di Perugia;Istituto di Geochimica dei Fluidi	60017697;60003003;100467287	Palermo;Perugia;Palermo	Italy;Italy;Italy	3.0	60003003	Etna volcano | Fluid chemistry | Gas separation | Hydrothermal system | Mud volcanoes | Volcanic surveillance	1	Etna	Italy	633.3993542564449
Bulletin of Volcanology	1996-01-01	10.1007/s004450050125	Università degli Studi di Palermo;Università degli Studi di Perugia;Istituto di Geochimica dei Fluidi	60017697;60003003;100467287	Palermo;Perugia;Palermo	Italy;Italy;Italy	3.0	100467287	Etna volcano | Fluid chemistry | Gas separation | Hydrothermal system | Mud volcanoes | Volcanic surveillance	2	Etna	Italy	149.953356646627
Bulletin of Volcanology	1996-01-01	10.1007/s004450050125	Università degli Studi di Palermo;Università degli Studi di Perugia;Istituto di Geochimica dei Fluidi	60017697;60003003;100467287	Palermo;Perugia;Palermo	Italy;Italy;Italy	3.0	60017697	Etna volcano | Fluid chemistry | Gas separation | Hydrothermal system | Mud volcanoes | Volcanic surveillance	3	Etna	Italy	148.65301468997356
Bulletin of Volcanology	1996-01-01	10.1007/s004450050144	Università degli Studi di Catania	60010146	Catania	Italy	3.0	60010146	1669 eruption | Lava compositions | Magma sources | Mount Etna | Plume ascent	1	Etna	Italy	28.40096251123345
Bulletin of Volcanology	1996-01-01	10.1007/s004450050144	Università degli Studi di Catania	60010146	Catania	Italy	3.0	60010146	1669 eruption | Lava compositions | Magma sources | Mount Etna | Plume ascent	2	Etna	Italy	28.40096251123345
Bulletin of Volcanology	1996-01-01	10.1007/s004450050144	Università degli Studi di Catania	60010146	Catania	Italy	3.0	60010146	1669 eruption | Lava compositions | Magma sources | Mount Etna | Plume ascent	3	Etna	Italy	28.40096251123345
Bulletin of Volcanology	1995-08-01	10.1007/BF00265422	Università di Pisa;Università degli Studi di Catania	60028868;60010146	Pisa;Catania	Italy;Italy	3.0	60028868	Echo-resonance theory | Etna | Volcanic eruptions | Volcanic seismology | Volcanic tremor	1	Etna	Italy	763.5745437180869
Bulletin of Volcanology	1995-08-01	10.1007/BF00265422	Università di Pisa;Università degli Studi di Catania	60028868;60010146	Pisa;Catania	Italy;Italy	3.0	60010146	Echo-resonance theory | Etna | Volcanic eruptions | Volcanic seismology | Volcanic tremor	2	Etna	Italy	28.40096251123345
Bulletin of Volcanology	1995-08-01	10.1007/BF00265422	Università di Pisa;Università degli Studi di Catania	60028868;60010146	Pisa;Catania	Italy;Italy	3.0	60010146	Echo-resonance theory | Etna | Volcanic eruptions | Volcanic seismology | Volcanic tremor	3	Etna	Italy	28.40096251123345
Bulletin of Volcanology	1995-03-01	10.1007/BF00298707	Consiglio Nazionale delle Ricerche;Università degli Studi di Palermo	60021199;60017697	Rome;Palermo	Italy;Italy	3.0	60021199	Carbon dioxide | Etna | Seasonal influences | Soil degassing | Volcanic activity	1	Etna	Italy	508.1427259118582
Bulletin of Volcanology	1995-03-01	10.1007/BF00298707	Consiglio Nazionale delle Ricerche;Università degli Studi di Palermo	60021199;60017697	Rome;Palermo	Italy;Italy	3.0	60021199	Carbon dioxide | Etna | Seasonal influences | Soil degassing | Volcanic activity	2	Etna	Italy	508.1427259118582
Bulletin of Volcanology	1995-03-01	10.1007/BF00298707	Consiglio Nazionale delle Ricerche;Università degli Studi di Palermo	60021199;60017697	Rome;Palermo	Italy;Italy	3.0	60017697	Carbon dioxide | Etna | Seasonal influences | Soil degassing | Volcanic activity	3	Etna	Italy	148.65301468997356
Bulletin of Volcanology	1995-12-01	10.1007/BF00300989	The Open University;The University of Auckland	60012113;60005686	Milton Keynes;Auckland	United Kingdom;New Zealand	4.0	60012113	Dyke injection | Eruption precursors | Etna | Ground deformation | Microgravity	1	Etna	Italy	2003.7922906231356
Bulletin of Volcanology	1995-12-01	10.1007/BF00300989	The Open University;The University of Auckland	60012113;60005686	Milton Keynes;Auckland	United Kingdom;New Zealand	4.0	60005686	Dyke injection | Eruption precursors | Etna | Ground deformation | Microgravity	2	Etna	Italy	18226.368294730917
Bulletin of Volcanology	1995-12-01	10.1007/BF00300989	The Open University;The University of Auckland	60012113;60005686	Milton Keynes;Auckland	United Kingdom;New Zealand	4.0	60005686	Dyke injection | Eruption precursors | Etna | Ground deformation | Microgravity	3	Etna	Italy	18226.368294730917
Bulletin of Volcanology	1995-12-01	10.1007/BF00300989	The Open University;The University of Auckland	60012113;60005686	Milton Keynes;Auckland	United Kingdom;New Zealand	4.0	60012113	Dyke injection | Eruption precursors | Etna | Ground deformation | Microgravity	4	Etna	Italy	2003.7922906231356
Bulletin of Volcanology	1993-12-01	10.1007/BF00301812	Alma Mater Studiorum Università di Bologna;Università degli Studi di Firenze;Consiglio Nazionale delle Ricerche;Università degli Studi di Catania	60028218;60021859;60021199;60010146	Bologna;Florence;Rome;Catania	Italy;Italy;Italy;Italy	6.0	60021199	Earthquakes | Eruptions | Etna | Precursors | Statistics | Tremor | Volcanoes	1	Etna	Italy	508.1427259118582
Bulletin of Volcanology	1993-12-01	10.1007/BF00301812	Alma Mater Studiorum Università di Bologna;Università degli Studi di Firenze;Consiglio Nazionale delle Ricerche;Università degli Studi di Catania	60028218;60021859;60021199;60010146	Bologna;Florence;Rome;Catania	Italy;Italy;Italy;Italy	6.0	60021199	Earthquakes | Eruptions | Etna | Precursors | Statistics | Tremor | Volcanoes	2	Etna	Italy	508.1427259118582
Bulletin of Volcanology	1993-12-01	10.1007/BF00301812	Alma Mater Studiorum Università di Bologna;Università degli Studi di Firenze;Consiglio Nazionale delle Ricerche;Università degli Studi di Catania	60028218;60021859;60021199;60010146	Bologna;Florence;Rome;Catania	Italy;Italy;Italy;Italy	6.0	60021859	Earthquakes | Eruptions | Etna | Precursors | Statistics | Tremor | Volcanoes	3	Etna	Italy	740.3034841136845
Bulletin of Volcanology	1993-12-01	10.1007/BF00301812	Alma Mater Studiorum Università di Bologna;Università degli Studi di Firenze;Consiglio Nazionale delle Ricerche;Università degli Studi di Catania	60028218;60021859;60021199;60010146	Bologna;Florence;Rome;Catania	Italy;Italy;Italy;Italy	6.0	60010146	Earthquakes | Eruptions | Etna | Precursors | Statistics | Tremor | Volcanoes	4	Etna	Italy	28.40096251123345
Bulletin of Volcanology	1993-12-01	10.1007/BF00301812	Alma Mater Studiorum Università di Bologna;Università degli Studi di Firenze;Consiglio Nazionale delle Ricerche;Università degli Studi di Catania	60028218;60021859;60021199;60010146	Bologna;Florence;Rome;Catania	Italy;Italy;Italy;Italy	6.0	60028218	Earthquakes | Eruptions | Etna | Precursors | Statistics | Tremor | Volcanoes	5	Etna	Italy	809.9924159746015
Bulletin of Volcanology	1993-12-01	10.1007/BF00301812	Alma Mater Studiorum Università di Bologna;Università degli Studi di Firenze;Consiglio Nazionale delle Ricerche;Università degli Studi di Catania	60028218;60021859;60021199;60010146	Bologna;Florence;Rome;Catania	Italy;Italy;Italy;Italy	6.0	60028218	Earthquakes | Eruptions | Etna | Precursors | Statistics | Tremor | Volcanoes	6	Etna	Italy	809.9924159746015
Bulletin of Volcanology	1993-07-01	10.1007/BF00301146	Osservatorio Vesuviano;Consiglio Nazionale delle Ricerche;Università degli Studi di Catania	60026718;60021199;60010146	Naples;Rome;Catania	Italy;Italy;Italy	5.0	60026718	eruption | forerunner | hypocenter | migration | Mt. Etna | S-wave | seismic network	1	Etna	Italy	349.3699836753675
Bulletin of Volcanology	1993-07-01	10.1007/BF00301146	Osservatorio Vesuviano;Consiglio Nazionale delle Ricerche;Università degli Studi di Catania	60026718;60021199;60010146	Naples;Rome;Catania	Italy;Italy;Italy	5.0	60026718	eruption | forerunner | hypocenter | migration | Mt. Etna | S-wave | seismic network	2	Etna	Italy	349.3699836753675
Bulletin of Volcanology	1993-07-01	10.1007/BF00301146	Osservatorio Vesuviano;Consiglio Nazionale delle Ricerche;Università degli Studi di Catania	60026718;60021199;60010146	Naples;Rome;Catania	Italy;Italy;Italy	5.0	60021199	eruption | forerunner | hypocenter | migration | Mt. Etna | S-wave | seismic network	2	Etna	Italy	508.1427259118582
Bulletin of Volcanology	1993-07-01	10.1007/BF00301146	Osservatorio Vesuviano;Consiglio Nazionale delle Ricerche;Università degli Studi di Catania	60026718;60021199;60010146	Naples;Rome;Catania	Italy;Italy;Italy	5.0	60026718	eruption | forerunner | hypocenter | migration | Mt. Etna | S-wave | seismic network	3	Etna	Italy	349.3699836753675
Bulletin of Volcanology	1993-07-01	10.1007/BF00301146	Osservatorio Vesuviano;Consiglio Nazionale delle Ricerche;Università degli Studi di Catania	60026718;60021199;60010146	Naples;Rome;Catania	Italy;Italy;Italy	5.0	60026718	eruption | forerunner | hypocenter | migration | Mt. Etna | S-wave | seismic network	4	Etna	Italy	349.3699836753675
Bulletin of Volcanology	1993-07-01	10.1007/BF00301146	Osservatorio Vesuviano;Consiglio Nazionale delle Ricerche;Università degli Studi di Catania	60026718;60021199;60010146	Naples;Rome;Catania	Italy;Italy;Italy	5.0	60010146	eruption | forerunner | hypocenter | migration | Mt. Etna | S-wave | seismic network	4	Etna	Italy	28.40096251123345
Bulletin of Volcanology	1993-07-01	10.1007/BF00301146	Osservatorio Vesuviano;Consiglio Nazionale delle Ricerche;Università degli Studi di Catania	60026718;60021199;60010146	Naples;Rome;Catania	Italy;Italy;Italy	5.0	60026718	eruption | forerunner | hypocenter | migration | Mt. Etna | S-wave | seismic network	5	Etna	Italy	349.3699836753675
Journal of Volcanology and Geothermal Research	2024-05-01	10.1016/j.jvolgeores.2024.108074	Università degli Studi di Catania;Istituto Nazionale Di Geofisica E Vulcanologia, Rome	60010146;60000243	Catania;Rome	Italy;Italy	7.0	60010146	Deformation | Etna | Lava fountains | Magma dynamics | Volcanic tremor	1	Etna	Italy	28.40096251123345
Journal of Volcanology and Geothermal Research	2024-05-01	10.1016/j.jvolgeores.2024.108074	Università degli Studi di Catania;Istituto Nazionale Di Geofisica E Vulcanologia, Rome	60010146;60000243	Catania;Rome	Italy;Italy	7.0	60010146	Deformation | Etna | Lava fountains | Magma dynamics | Volcanic tremor	2	Etna	Italy	28.40096251123345
Journal of Volcanology and Geothermal Research	2024-05-01	10.1016/j.jvolgeores.2024.108074	Università degli Studi di Catania;Istituto Nazionale Di Geofisica E Vulcanologia, Rome	60010146;60000243	Catania;Rome	Italy;Italy	7.0	60000243	Deformation | Etna | Lava fountains | Magma dynamics | Volcanic tremor	2	Etna	Italy	500.8125151227917
Journal of Volcanology and Geothermal Research	2024-05-01	10.1016/j.jvolgeores.2024.108074	Università degli Studi di Catania;Istituto Nazionale Di Geofisica E Vulcanologia, Rome	60010146;60000243	Catania;Rome	Italy;Italy	7.0	60010146	Deformation | Etna | Lava fountains | Magma dynamics | Volcanic tremor	3	Etna	Italy	28.40096251123345
Journal of Volcanology and Geothermal Research	2024-05-01	10.1016/j.jvolgeores.2024.108074	Università degli Studi di Catania;Istituto Nazionale Di Geofisica E Vulcanologia, Rome	60010146;60000243	Catania;Rome	Italy;Italy	7.0	60010146	Deformation | Etna | Lava fountains | Magma dynamics | Volcanic tremor	4	Etna	Italy	28.40096251123345
Journal of Volcanology and Geothermal Research	2024-05-01	10.1016/j.jvolgeores.2024.108074	Università degli Studi di Catania;Istituto Nazionale Di Geofisica E Vulcanologia, Rome	60010146;60000243	Catania;Rome	Italy;Italy	7.0	60000243	Deformation | Etna | Lava fountains | Magma dynamics | Volcanic tremor	4	Etna	Italy	500.8125151227917
Journal of Volcanology and Geothermal Research	2024-05-01	10.1016/j.jvolgeores.2024.108074	Università degli Studi di Catania;Istituto Nazionale Di Geofisica E Vulcanologia, Rome	60010146;60000243	Catania;Rome	Italy;Italy	7.0	60000243	Deformation | Etna | Lava fountains | Magma dynamics | Volcanic tremor	5	Etna	Italy	500.8125151227917
Journal of Volcanology and Geothermal Research	2024-05-01	10.1016/j.jvolgeores.2024.108074	Università degli Studi di Catania;Istituto Nazionale Di Geofisica E Vulcanologia, Rome	60010146;60000243	Catania;Rome	Italy;Italy	7.0	60010146	Deformation | Etna | Lava fountains | Magma dynamics | Volcanic tremor	6	Etna	Italy	28.40096251123345
Journal of Volcanology and Geothermal Research	2024-05-01	10.1016/j.jvolgeores.2024.108074	Università degli Studi di Catania;Istituto Nazionale Di Geofisica E Vulcanologia, Rome	60010146;60000243	Catania;Rome	Italy;Italy	7.0	60000243	Deformation | Etna | Lava fountains | Magma dynamics | Volcanic tremor	6	Etna	Italy	500.8125151227917
Journal of Volcanology and Geothermal Research	2024-05-01	10.1016/j.jvolgeores.2024.108074	Università degli Studi di Catania;Istituto Nazionale Di Geofisica E Vulcanologia, Rome	60010146;60000243	Catania;Rome	Italy;Italy	7.0	60000243	Deformation | Etna | Lava fountains | Magma dynamics | Volcanic tremor	7	Etna	Italy	500.8125151227917
Journal of Volcanology and Geothermal Research	2024-04-01	10.1016/j.jvolgeores.2024.108046	Università degli Studi di Catania;Istituto Nazionale Di Geofisica E Vulcanologia, Rome	60010146;60000243	Catania;Rome	Italy;Italy	4.0	60000243	deep learning, Etna volcano | machine learning | satellite remote sensing | volcanic ash clouds | Volcano explosive eruptions	1	Etna	Italy	500.8125151227917
Journal of Volcanology and Geothermal Research	2024-04-01	10.1016/j.jvolgeores.2024.108046	Università degli Studi di Catania;Istituto Nazionale Di Geofisica E Vulcanologia, Rome	60010146;60000243	Catania;Rome	Italy;Italy	4.0	60010146	deep learning, Etna volcano | machine learning | satellite remote sensing | volcanic ash clouds | Volcano explosive eruptions	1	Etna	Italy	28.40096251123345
Journal of Volcanology and Geothermal Research	2024-04-01	10.1016/j.jvolgeores.2024.108046	Università degli Studi di Catania;Istituto Nazionale Di Geofisica E Vulcanologia, Rome	60010146;60000243	Catania;Rome	Italy;Italy	4.0	60000243	deep learning, Etna volcano | machine learning | satellite remote sensing | volcanic ash clouds | Volcano explosive eruptions	2	Etna	Italy	500.8125151227917
Journal of Volcanology and Geothermal Research	2024-04-01	10.1016/j.jvolgeores.2024.108046	Università degli Studi di Catania;Istituto Nazionale Di Geofisica E Vulcanologia, Rome	60010146;60000243	Catania;Rome	Italy;Italy	4.0	60000243	deep learning, Etna volcano | machine learning | satellite remote sensing | volcanic ash clouds | Volcano explosive eruptions	3	Etna	Italy	500.8125151227917
Journal of Volcanology and Geothermal Research	2024-04-01	10.1016/j.jvolgeores.2024.108046	Università degli Studi di Catania;Istituto Nazionale Di Geofisica E Vulcanologia, Rome	60010146;60000243	Catania;Rome	Italy;Italy	4.0	60010146	deep learning, Etna volcano | machine learning | satellite remote sensing | volcanic ash clouds | Volcano explosive eruptions	3	Etna	Italy	28.40096251123345
Journal of Volcanology and Geothermal Research	2024-04-01	10.1016/j.jvolgeores.2024.108046	Università degli Studi di Catania;Istituto Nazionale Di Geofisica E Vulcanologia, Rome	60010146;60000243	Catania;Rome	Italy;Italy	4.0	60000243	deep learning, Etna volcano | machine learning | satellite remote sensing | volcanic ash clouds | Volcano explosive eruptions	4	Etna	Italy	500.8125151227917
Journal of Volcanology and Geothermal Research	2023-02-01	10.1016/j.jvolgeores.2023.107752	Istituto Nazionale di Geofisica e Vulcanologia, Pisa;Università degli Studi di Urbino Carlo Bo;Istituto Nazionale Di Geofisica E Vulcanologia, Rome	60113656;60032111;60000243	Pisa;Urbino;Rome	Italy;Italy;Italy	6.0	60032111	Etna | Flank eruption | Paleomagnetic dating | Radiocarbon dating | Stratigraphy | Valle del Bove	1	Etna	Italy	693.8328673937291
Journal of Volcanology and Geothermal Research	2023-02-01	10.1016/j.jvolgeores.2023.107752	Istituto Nazionale di Geofisica e Vulcanologia, Pisa;Università degli Studi di Urbino Carlo Bo;Istituto Nazionale Di Geofisica E Vulcanologia, Rome	60113656;60032111;60000243	Pisa;Urbino;Rome	Italy;Italy;Italy	6.0	60000243	Etna | Flank eruption | Paleomagnetic dating | Radiocarbon dating | Stratigraphy | Valle del Bove	1	Etna	Italy	500.8125151227917
Journal of Volcanology and Geothermal Research	2023-02-01	10.1016/j.jvolgeores.2023.107752	Istituto Nazionale di Geofisica e Vulcanologia, Pisa;Università degli Studi di Urbino Carlo Bo;Istituto Nazionale Di Geofisica E Vulcanologia, Rome	60113656;60032111;60000243	Pisa;Urbino;Rome	Italy;Italy;Italy	6.0	60000243	Etna | Flank eruption | Paleomagnetic dating | Radiocarbon dating | Stratigraphy | Valle del Bove	2	Etna	Italy	500.8125151227917
Journal of Volcanology and Geothermal Research	2023-02-01	10.1016/j.jvolgeores.2023.107752	Istituto Nazionale di Geofisica e Vulcanologia, Pisa;Università degli Studi di Urbino Carlo Bo;Istituto Nazionale Di Geofisica E Vulcanologia, Rome	60113656;60032111;60000243	Pisa;Urbino;Rome	Italy;Italy;Italy	6.0	60000243	Etna | Flank eruption | Paleomagnetic dating | Radiocarbon dating | Stratigraphy | Valle del Bove	3	Etna	Italy	500.8125151227917
Journal of Volcanology and Geothermal Research	2023-02-01	10.1016/j.jvolgeores.2023.107752	Istituto Nazionale di Geofisica e Vulcanologia, Pisa;Università degli Studi di Urbino Carlo Bo;Istituto Nazionale Di Geofisica E Vulcanologia, Rome	60113656;60032111;60000243	Pisa;Urbino;Rome	Italy;Italy;Italy	6.0	60000243	Etna | Flank eruption | Paleomagnetic dating | Radiocarbon dating | Stratigraphy | Valle del Bove	4	Etna	Italy	500.8125151227917
Journal of Volcanology and Geothermal Research	2023-02-01	10.1016/j.jvolgeores.2023.107752	Istituto Nazionale di Geofisica e Vulcanologia, Pisa;Università degli Studi di Urbino Carlo Bo;Istituto Nazionale Di Geofisica E Vulcanologia, Rome	60113656;60032111;60000243	Pisa;Urbino;Rome	Italy;Italy;Italy	6.0	60113656	Etna | Flank eruption | Paleomagnetic dating | Radiocarbon dating | Stratigraphy | Valle del Bove	5	Etna	Italy	768.7181914569152
Journal of Volcanology and Geothermal Research	2023-02-01	10.1016/j.jvolgeores.2023.107752	Istituto Nazionale di Geofisica e Vulcanologia, Pisa;Università degli Studi di Urbino Carlo Bo;Istituto Nazionale Di Geofisica E Vulcanologia, Rome	60113656;60032111;60000243	Pisa;Urbino;Rome	Italy;Italy;Italy	6.0	60032111	Etna | Flank eruption | Paleomagnetic dating | Radiocarbon dating | Stratigraphy | Valle del Bove	6	Etna	Italy	693.8328673937291
Journal of Volcanology and Geothermal Research	2023-01-01	10.1016/j.jvolgeores.2022.107712	Università degli Studi di Milano-Bicocca;Università degli Studi dell'Insubria;CRUST-Interuniversity Center for 3D Seismotectonics with Territorial Applications	60012306;60005400;123989128	Milan;Varese;Chieti Scalo	Italy;Italy;Italy	6.0	60012306	Dyke arrest | Etna | Fault | FEM numerical modelling | Graben | Inclined sheet	1	Etna	Italy	988.1298788682884
Journal of Volcanology and Geothermal Research	2023-01-01	10.1016/j.jvolgeores.2022.107712	Università degli Studi di Milano-Bicocca;Università degli Studi dell'Insubria;CRUST-Interuniversity Center for 3D Seismotectonics with Territorial Applications	60012306;60005400;123989128	Milan;Varese;Chieti Scalo	Italy;Italy;Italy	6.0	60012306	Dyke arrest | Etna | Fault | FEM numerical modelling | Graben | Inclined sheet	2	Etna	Italy	988.1298788682884
Journal of Volcanology and Geothermal Research	2023-01-01	10.1016/j.jvolgeores.2022.107712	Università degli Studi di Milano-Bicocca;Università degli Studi dell'Insubria;CRUST-Interuniversity Center for 3D Seismotectonics with Territorial Applications	60012306;60005400;123989128	Milan;Varese;Chieti Scalo	Italy;Italy;Italy	6.0	123989128	Dyke arrest | Etna | Fault | FEM numerical modelling | Graben | Inclined sheet	2	Etna	Italy	518.2798941800274
Journal of Volcanology and Geothermal Research	2023-01-01	10.1016/j.jvolgeores.2022.107712	Università degli Studi di Milano-Bicocca;Università degli Studi dell'Insubria;CRUST-Interuniversity Center for 3D Seismotectonics with Territorial Applications	60012306;60005400;123989128	Milan;Varese;Chieti Scalo	Italy;Italy;Italy	6.0	60012306	Dyke arrest | Etna | Fault | FEM numerical modelling | Graben | Inclined sheet	3	Etna	Italy	988.1298788682884
Journal of Volcanology and Geothermal Research	2023-01-01	10.1016/j.jvolgeores.2022.107712	Università degli Studi di Milano-Bicocca;Università degli Studi dell'Insubria;CRUST-Interuniversity Center for 3D Seismotectonics with Territorial Applications	60012306;60005400;123989128	Milan;Varese;Chieti Scalo	Italy;Italy;Italy	6.0	123989128	Dyke arrest | Etna | Fault | FEM numerical modelling | Graben | Inclined sheet	3	Etna	Italy	518.2798941800274
Journal of Volcanology and Geothermal Research	2023-01-01	10.1016/j.jvolgeores.2022.107712	Università degli Studi di Milano-Bicocca;Università degli Studi dell'Insubria;CRUST-Interuniversity Center for 3D Seismotectonics with Territorial Applications	60012306;60005400;123989128	Milan;Varese;Chieti Scalo	Italy;Italy;Italy	6.0	60012306	Dyke arrest | Etna | Fault | FEM numerical modelling | Graben | Inclined sheet	4	Etna	Italy	988.1298788682884
Journal of Volcanology and Geothermal Research	2023-01-01	10.1016/j.jvolgeores.2022.107712	Università degli Studi di Milano-Bicocca;Università degli Studi dell'Insubria;CRUST-Interuniversity Center for 3D Seismotectonics with Territorial Applications	60012306;60005400;123989128	Milan;Varese;Chieti Scalo	Italy;Italy;Italy	6.0	60012306	Dyke arrest | Etna | Fault | FEM numerical modelling | Graben | Inclined sheet	5	Etna	Italy	988.1298788682884
Journal of Volcanology and Geothermal Research	2023-01-01	10.1016/j.jvolgeores.2022.107712	Università degli Studi di Milano-Bicocca;Università degli Studi dell'Insubria;CRUST-Interuniversity Center for 3D Seismotectonics with Territorial Applications	60012306;60005400;123989128	Milan;Varese;Chieti Scalo	Italy;Italy;Italy	6.0	123989128	Dyke arrest | Etna | Fault | FEM numerical modelling | Graben | Inclined sheet	5	Etna	Italy	518.2798941800274
Journal of Volcanology and Geothermal Research	2023-01-01	10.1016/j.jvolgeores.2022.107712	Università degli Studi di Milano-Bicocca;Università degli Studi dell'Insubria;CRUST-Interuniversity Center for 3D Seismotectonics with Territorial Applications	60012306;60005400;123989128	Milan;Varese;Chieti Scalo	Italy;Italy;Italy	6.0	60005400	Dyke arrest | Etna | Fault | FEM numerical modelling | Graben | Inclined sheet	6	Etna	Italy	1031.8794874154344
Journal of Volcanology and Geothermal Research	2022-08-01	10.1016/j.jvolgeores.2022.107573	Université Clermont Auvergne;The Open University	60138276;60012113	Clermont-Ferrand;Milton Keynes	France;United Kingdom	2.0	60012113	Basement sliding | Eruption mechanism | Etna volcano | Faulting | Gravitational spreading | Volcano instability | Volcano Tectonics	1	Etna	Italy	2003.7922906231356
Journal of Volcanology and Geothermal Research	2022-08-01	10.1016/j.jvolgeores.2022.107573	Université Clermont Auvergne;The Open University	60138276;60012113	Clermont-Ferrand;Milton Keynes	France;United Kingdom	2.0	60138276	Basement sliding | Eruption mechanism | Etna volcano | Faulting | Gravitational spreading | Volcano instability | Volcano Tectonics	2	Etna	Italy	1326.1539229727064
Journal of Volcanology and Geothermal Research	2022-01-01	10.1016/j.jvolgeores.2021.107421	Istituto Nazionale di Geofisica e Vulcanologia, Palermo;Istituto Nazionale Di Geofisica E Vulcanologia, Rome	60113657;60000243	Palermo;Rome	Italy;Italy	5.0	60000243	Continuous wavelet transform | Etna | Soil CO 2 | Spectral analysis	1	Etna	Italy	500.8125151227917
Journal of Volcanology and Geothermal Research	2022-01-01	10.1016/j.jvolgeores.2021.107421	Istituto Nazionale di Geofisica e Vulcanologia, Palermo;Istituto Nazionale Di Geofisica E Vulcanologia, Rome	60113657;60000243	Palermo;Rome	Italy;Italy	5.0	60000243	Continuous wavelet transform | Etna | Soil CO 2 | Spectral analysis	2	Etna	Italy	500.8125151227917
Journal of Volcanology and Geothermal Research	2022-01-01	10.1016/j.jvolgeores.2021.107421	Istituto Nazionale di Geofisica e Vulcanologia, Palermo;Istituto Nazionale Di Geofisica E Vulcanologia, Rome	60113657;60000243	Palermo;Rome	Italy;Italy	5.0	60113657	Continuous wavelet transform | Etna | Soil CO 2 | Spectral analysis	3	Etna	Italy	149.953356646627
Journal of Volcanology and Geothermal Research	2022-01-01	10.1016/j.jvolgeores.2021.107421	Istituto Nazionale di Geofisica e Vulcanologia, Palermo;Istituto Nazionale Di Geofisica E Vulcanologia, Rome	60113657;60000243	Palermo;Rome	Italy;Italy	5.0	60113657	Continuous wavelet transform | Etna | Soil CO 2 | Spectral analysis	4	Etna	Italy	149.953356646627
Journal of Volcanology and Geothermal Research	2022-01-01	10.1016/j.jvolgeores.2021.107421	Istituto Nazionale di Geofisica e Vulcanologia, Palermo;Istituto Nazionale Di Geofisica E Vulcanologia, Rome	60113657;60000243	Palermo;Rome	Italy;Italy	5.0	60113657	Continuous wavelet transform | Etna | Soil CO 2 | Spectral analysis	5	Etna	Italy	149.953356646627
Journal of Volcanology and Geothermal Research	2021-10-01	10.1016/j.jvolgeores.2021.107350	Università degli Studi di Catania;Istituto Nazionale Di Geofisica E Vulcanologia, Rome	60010146;60000243	Catania;Rome	Italy;Italy	7.0	60010146	Diffusion modeling | Infrasound | Mt. Etna | Olivine zoning | Plagioclase textures | Volcanic tremor	1	Etna	Italy	28.40096251123345
Journal of Volcanology and Geothermal Research	2021-10-01	10.1016/j.jvolgeores.2021.107350	Università degli Studi di Catania;Istituto Nazionale Di Geofisica E Vulcanologia, Rome	60010146;60000243	Catania;Rome	Italy;Italy	7.0	60010146	Diffusion modeling | Infrasound | Mt. Etna | Olivine zoning | Plagioclase textures | Volcanic tremor	2	Etna	Italy	28.40096251123345
Journal of Volcanology and Geothermal Research	2021-10-01	10.1016/j.jvolgeores.2021.107350	Università degli Studi di Catania;Istituto Nazionale Di Geofisica E Vulcanologia, Rome	60010146;60000243	Catania;Rome	Italy;Italy	7.0	60010146	Diffusion modeling | Infrasound | Mt. Etna | Olivine zoning | Plagioclase textures | Volcanic tremor	3	Etna	Italy	28.40096251123345
Journal of Volcanology and Geothermal Research	2021-10-01	10.1016/j.jvolgeores.2021.107350	Università degli Studi di Catania;Istituto Nazionale Di Geofisica E Vulcanologia, Rome	60010146;60000243	Catania;Rome	Italy;Italy	7.0	60010146	Diffusion modeling | Infrasound | Mt. Etna | Olivine zoning | Plagioclase textures | Volcanic tremor	4	Etna	Italy	28.40096251123345
Journal of Volcanology and Geothermal Research	2021-10-01	10.1016/j.jvolgeores.2021.107350	Università degli Studi di Catania;Istituto Nazionale Di Geofisica E Vulcanologia, Rome	60010146;60000243	Catania;Rome	Italy;Italy	7.0	60000243	Diffusion modeling | Infrasound | Mt. Etna | Olivine zoning | Plagioclase textures | Volcanic tremor	5	Etna	Italy	500.8125151227917
Journal of Volcanology and Geothermal Research	2021-10-01	10.1016/j.jvolgeores.2021.107350	Università degli Studi di Catania;Istituto Nazionale Di Geofisica E Vulcanologia, Rome	60010146;60000243	Catania;Rome	Italy;Italy	7.0	60010146	Diffusion modeling | Infrasound | Mt. Etna | Olivine zoning | Plagioclase textures | Volcanic tremor	6	Etna	Italy	28.40096251123345
Journal of Volcanology and Geothermal Research	2021-10-01	10.1016/j.jvolgeores.2021.107350	Università degli Studi di Catania;Istituto Nazionale Di Geofisica E Vulcanologia, Rome	60010146;60000243	Catania;Rome	Italy;Italy	7.0	60000243	Diffusion modeling | Infrasound | Mt. Etna | Olivine zoning | Plagioclase textures | Volcanic tremor	6	Etna	Italy	500.8125151227917
Journal of Volcanology and Geothermal Research	2021-10-01	10.1016/j.jvolgeores.2021.107350	Università degli Studi di Catania;Istituto Nazionale Di Geofisica E Vulcanologia, Rome	60010146;60000243	Catania;Rome	Italy;Italy	7.0	60010146	Diffusion modeling | Infrasound | Mt. Etna | Olivine zoning | Plagioclase textures | Volcanic tremor	7	Etna	Italy	28.40096251123345
Journal of Volcanology and Geothermal Research	2021-10-01	10.1016/j.jvolgeores.2021.107350	Università degli Studi di Catania;Istituto Nazionale Di Geofisica E Vulcanologia, Rome	60010146;60000243	Catania;Rome	Italy;Italy	7.0	60000243	Diffusion modeling | Infrasound | Mt. Etna | Olivine zoning | Plagioclase textures | Volcanic tremor	7	Etna	Italy	500.8125151227917
Journal of Volcanology and Geothermal Research	2020-11-01	10.1016/j.jvolgeores.2020.107042	University of Oregon	60012317	Eugene	United States	1.0	60012317	K-means | Mount Etna | Unsupervised machine learning | Volcano infrasound | Volcano monitoring	1	Etna	Italy	9989.972458493712
Journal of Volcanology and Geothermal Research	2019-11-01	10.1016/j.jvolgeores.2017.11.004	École Pratique des Hautes Études;Istituto Nazionale Di Geofisica E Vulcanologia, Rome	60027946;60000243	Paris;Rome	France;Italy	2.0	60000243	Drawing | Eruptive history | Etna | Flank eruption | Geological cartography	1	Etna	Italy	500.8125151227917
Journal of Volcanology and Geothermal Research	2019-11-01	10.1016/j.jvolgeores.2017.11.004	École Pratique des Hautes Études;Istituto Nazionale Di Geofisica E Vulcanologia, Rome	60027946;60000243	Paris;Rome	France;Italy	2.0	60027946	Drawing | Eruptive history | Etna | Flank eruption | Geological cartography	2	Etna	Italy	1599.653061617885
Journal of Volcanology and Geothermal Research	2019-04-01	10.1016/j.jvolgeores.2019.02.009	Istituto Nazionale Di Geofisica E Vulcanologia, Rome	60000243	Rome	Italy	4.0	60000243	Alcantara valley | Etna | Lava flow | Magnetic modeling | Paleomagnetic dating	1	Etna	Italy	500.8125151227917
Journal of Volcanology and Geothermal Research	2019-04-01	10.1016/j.jvolgeores.2019.02.009	Istituto Nazionale Di Geofisica E Vulcanologia, Rome	60000243	Rome	Italy	4.0	60000243	Alcantara valley | Etna | Lava flow | Magnetic modeling | Paleomagnetic dating	2	Etna	Italy	500.8125151227917
Journal of Volcanology and Geothermal Research	2019-04-01	10.1016/j.jvolgeores.2019.02.009	Istituto Nazionale Di Geofisica E Vulcanologia, Rome	60000243	Rome	Italy	4.0	60000243	Alcantara valley | Etna | Lava flow | Magnetic modeling | Paleomagnetic dating	3	Etna	Italy	500.8125151227917
Journal of Volcanology and Geothermal Research	2019-04-01	10.1016/j.jvolgeores.2019.02.009	Istituto Nazionale Di Geofisica E Vulcanologia, Rome	60000243	Rome	Italy	4.0	60000243	Alcantara valley | Etna | Lava flow | Magnetic modeling | Paleomagnetic dating	4	Etna	Italy	500.8125151227917
Journal of Volcanology and Geothermal Research	2019-01-01	10.1016/j.jvolgeores.2018.12.001	Istituto Nazionale Di Geofisica E Vulcanologia, Rome	60000243	Rome	Italy	3.0	60000243	DEM | Etna | Lava flow monitoring | Photogrammetry | Structure from Motion | UAV survey | Volume calculation	1	Etna	Italy	500.8125151227917
Journal of Volcanology and Geothermal Research	2019-01-01	10.1016/j.jvolgeores.2018.12.001	Istituto Nazionale Di Geofisica E Vulcanologia, Rome	60000243	Rome	Italy	3.0	60000243	DEM | Etna | Lava flow monitoring | Photogrammetry | Structure from Motion | UAV survey | Volume calculation	2	Etna	Italy	500.8125151227917
Journal of Volcanology and Geothermal Research	2019-01-01	10.1016/j.jvolgeores.2018.12.001	Istituto Nazionale Di Geofisica E Vulcanologia, Rome	60000243	Rome	Italy	3.0	60000243	DEM | Etna | Lava flow monitoring | Photogrammetry | Structure from Motion | UAV survey | Volume calculation	3	Etna	Italy	500.8125151227917
Journal of Volcanology and Geothermal Research	2018-06-01	10.1016/j.jvolgeores.2018.06.001	Istituto Nazionale Di Geofisica E Vulcanologia, Rome	60000243	Rome	Italy	9.0	60000243	Factor Analysis | Groundwater chemistry | Mt. Etna | Temporal variations | Volcano monitoring	1	Etna	Italy	500.8125151227917
Journal of Volcanology and Geothermal Research	2018-06-01	10.1016/j.jvolgeores.2018.06.001	Istituto Nazionale Di Geofisica E Vulcanologia, Rome	60000243	Rome	Italy	9.0	60000243	Factor Analysis | Groundwater chemistry | Mt. Etna | Temporal variations | Volcano monitoring	2	Etna	Italy	500.8125151227917
Journal of Volcanology and Geothermal Research	2018-06-01	10.1016/j.jvolgeores.2018.06.001	Istituto Nazionale Di Geofisica E Vulcanologia, Rome	60000243	Rome	Italy	9.0	60000243	Factor Analysis | Groundwater chemistry | Mt. Etna | Temporal variations | Volcano monitoring	3	Etna	Italy	500.8125151227917
Journal of Volcanology and Geothermal Research	2018-06-01	10.1016/j.jvolgeores.2018.06.001	Istituto Nazionale Di Geofisica E Vulcanologia, Rome	60000243	Rome	Italy	9.0	60000243	Factor Analysis | Groundwater chemistry | Mt. Etna | Temporal variations | Volcano monitoring	4	Etna	Italy	500.8125151227917
Journal of Volcanology and Geothermal Research	2018-06-01	10.1016/j.jvolgeores.2018.06.001	Istituto Nazionale Di Geofisica E Vulcanologia, Rome	60000243	Rome	Italy	9.0	60000243	Factor Analysis | Groundwater chemistry | Mt. Etna | Temporal variations | Volcano monitoring	5	Etna	Italy	500.8125151227917
Journal of Volcanology and Geothermal Research	2018-06-01	10.1016/j.jvolgeores.2018.06.001	Istituto Nazionale Di Geofisica E Vulcanologia, Rome	60000243	Rome	Italy	9.0	60000243	Factor Analysis | Groundwater chemistry | Mt. Etna | Temporal variations | Volcano monitoring	6	Etna	Italy	500.8125151227917
Journal of Volcanology and Geothermal Research	2018-06-01	10.1016/j.jvolgeores.2018.06.001	Istituto Nazionale Di Geofisica E Vulcanologia, Rome	60000243	Rome	Italy	9.0	60000243	Factor Analysis | Groundwater chemistry | Mt. Etna | Temporal variations | Volcano monitoring	7	Etna	Italy	500.8125151227917
Journal of Volcanology and Geothermal Research	2018-06-01	10.1016/j.jvolgeores.2018.06.001	Istituto Nazionale Di Geofisica E Vulcanologia, Rome	60000243	Rome	Italy	9.0	60000243	Factor Analysis | Groundwater chemistry | Mt. Etna | Temporal variations | Volcano monitoring	8	Etna	Italy	500.8125151227917
Journal of Volcanology and Geothermal Research	2018-06-01	10.1016/j.jvolgeores.2018.06.001	Istituto Nazionale Di Geofisica E Vulcanologia, Rome	60000243	Rome	Italy	9.0	60000243	Factor Analysis | Groundwater chemistry | Mt. Etna | Temporal variations | Volcano monitoring	9	Etna	Italy	500.8125151227917
Journal of Volcanology and Geothermal Research	2018-05-15	10.1016/j.jvolgeores.2018.05.015	Université de Genève;Istituto Nazionale Di Geofisica E Vulcanologia, Rome	60004718;60000243	Geneva;Rome	Switzerland;Italy	6.0	60004718	Eruption dynamics | Melt inclusions | Mt. Etna | Paroxysm	1	Etna	Italy	1189.7989317048423
Journal of Volcanology and Geothermal Research	2018-05-15	10.1016/j.jvolgeores.2018.05.015	Université de Genève;Istituto Nazionale Di Geofisica E Vulcanologia, Rome	60004718;60000243	Geneva;Rome	Switzerland;Italy	6.0	60004718	Eruption dynamics | Melt inclusions | Mt. Etna | Paroxysm	2	Etna	Italy	1189.7989317048423
Journal of Volcanology and Geothermal Research	2018-05-15	10.1016/j.jvolgeores.2018.05.015	Université de Genève;Istituto Nazionale Di Geofisica E Vulcanologia, Rome	60004718;60000243	Geneva;Rome	Switzerland;Italy	6.0	60000243	Eruption dynamics | Melt inclusions | Mt. Etna | Paroxysm	3	Etna	Italy	500.8125151227917
Journal of Volcanology and Geothermal Research	2018-05-15	10.1016/j.jvolgeores.2018.05.015	Université de Genève;Istituto Nazionale Di Geofisica E Vulcanologia, Rome	60004718;60000243	Geneva;Rome	Switzerland;Italy	6.0	60000243	Eruption dynamics | Melt inclusions | Mt. Etna | Paroxysm	4	Etna	Italy	500.8125151227917
Journal of Volcanology and Geothermal Research	2018-05-15	10.1016/j.jvolgeores.2018.05.015	Université de Genève;Istituto Nazionale Di Geofisica E Vulcanologia, Rome	60004718;60000243	Geneva;Rome	Switzerland;Italy	6.0	60000243	Eruption dynamics | Melt inclusions | Mt. Etna | Paroxysm	5	Etna	Italy	500.8125151227917
Journal of Volcanology and Geothermal Research	2018-05-15	10.1016/j.jvolgeores.2018.05.015	Université de Genève;Istituto Nazionale Di Geofisica E Vulcanologia, Rome	60004718;60000243	Geneva;Rome	Switzerland;Italy	6.0	60000243	Eruption dynamics | Melt inclusions | Mt. Etna | Paroxysm	6	Etna	Italy	500.8125151227917
Journal of Volcanology and Geothermal Research	2018-05-15	10.1016/j.jvolgeores.2018.04.012	Istituto Nazionale di Geofisica e Vulcanologia, Pisa;Istituto Nazionale Di Geofisica E Vulcanologia, Rome	60113656;60000243	Pisa;Rome	Italy;Italy	7.0	60000243	Crater collapse | Mt. Etna | New Southeast Crater | Pyroclastic density currents | Volcanic hazard	1	Etna	Italy	500.8125151227917
Journal of Volcanology and Geothermal Research	2018-05-15	10.1016/j.jvolgeores.2018.04.012	Istituto Nazionale di Geofisica e Vulcanologia, Pisa;Istituto Nazionale Di Geofisica E Vulcanologia, Rome	60113656;60000243	Pisa;Rome	Italy;Italy	7.0	60113656	Crater collapse | Mt. Etna | New Southeast Crater | Pyroclastic density currents | Volcanic hazard	2	Etna	Italy	768.7181914569152
Journal of Volcanology and Geothermal Research	2018-05-15	10.1016/j.jvolgeores.2018.04.012	Istituto Nazionale di Geofisica e Vulcanologia, Pisa;Istituto Nazionale Di Geofisica E Vulcanologia, Rome	60113656;60000243	Pisa;Rome	Italy;Italy	7.0	60000243	Crater collapse | Mt. Etna | New Southeast Crater | Pyroclastic density currents | Volcanic hazard	3	Etna	Italy	500.8125151227917
Journal of Volcanology and Geothermal Research	2018-05-15	10.1016/j.jvolgeores.2018.04.012	Istituto Nazionale di Geofisica e Vulcanologia, Pisa;Istituto Nazionale Di Geofisica E Vulcanologia, Rome	60113656;60000243	Pisa;Rome	Italy;Italy	7.0	60000243	Crater collapse | Mt. Etna | New Southeast Crater | Pyroclastic density currents | Volcanic hazard	4	Etna	Italy	500.8125151227917
Journal of Volcanology and Geothermal Research	2018-05-15	10.1016/j.jvolgeores.2018.04.012	Istituto Nazionale di Geofisica e Vulcanologia, Pisa;Istituto Nazionale Di Geofisica E Vulcanologia, Rome	60113656;60000243	Pisa;Rome	Italy;Italy	7.0	60113656	Crater collapse | Mt. Etna | New Southeast Crater | Pyroclastic density currents | Volcanic hazard	5	Etna	Italy	768.7181914569152
Journal of Volcanology and Geothermal Research	2018-05-15	10.1016/j.jvolgeores.2018.04.012	Istituto Nazionale di Geofisica e Vulcanologia, Pisa;Istituto Nazionale Di Geofisica E Vulcanologia, Rome	60113656;60000243	Pisa;Rome	Italy;Italy	7.0	60113656	Crater collapse | Mt. Etna | New Southeast Crater | Pyroclastic density currents | Volcanic hazard	6	Etna	Italy	768.7181914569152
Journal of Volcanology and Geothermal Research	2018-05-15	10.1016/j.jvolgeores.2018.04.012	Istituto Nazionale di Geofisica e Vulcanologia, Pisa;Istituto Nazionale Di Geofisica E Vulcanologia, Rome	60113656;60000243	Pisa;Rome	Italy;Italy	7.0	60113656	Crater collapse | Mt. Etna | New Southeast Crater | Pyroclastic density currents | Volcanic hazard	7	Etna	Italy	768.7181914569152
Journal of Volcanology and Geothermal Research	2017-11-15	10.1016/j.jvolgeores.2017.10.007	Universidad Nacional de Río Negro;University of Aberdeen	60120700;60015875	Viedma;Aberdeen	Argentina;United Kingdom	2.0	60120700	Etna | GIS-based system | HVSR | Instrumental developments | Seismic imaging | Volcano imaging	1	Etna	Italy	11786.239882688324
Journal of Volcanology and Geothermal Research	2017-11-15	10.1016/j.jvolgeores.2017.10.007	Universidad Nacional de Río Negro;University of Aberdeen	60120700;60015875	Viedma;Aberdeen	Argentina;United Kingdom	2.0	60015875	Etna | GIS-based system | HVSR | Instrumental developments | Seismic imaging | Volcano imaging	2	Etna	Italy	2497.022139174177
Journal of Volcanology and Geothermal Research	2017-11-15	10.1016/j.jvolgeores.2017.09.009	Università degli Studi di Catania;Istituto Nazionale Di Geofisica E Vulcanologia, Rome	60010146;60000243	Catania;Rome	Italy;Italy	4.0	60000243	Eruptive cycle | Ground deformation | Isotope systematic | Magma storage | Magma transfer | Mt. Etna | Trace elements	1	Etna	Italy	500.8125151227917
Journal of Volcanology and Geothermal Research	2017-11-15	10.1016/j.jvolgeores.2017.09.009	Università degli Studi di Catania;Istituto Nazionale Di Geofisica E Vulcanologia, Rome	60010146;60000243	Catania;Rome	Italy;Italy	4.0	60000243	Eruptive cycle | Ground deformation | Isotope systematic | Magma storage | Magma transfer | Mt. Etna | Trace elements	2	Etna	Italy	500.8125151227917
Journal of Volcanology and Geothermal Research	2017-11-15	10.1016/j.jvolgeores.2017.09.009	Università degli Studi di Catania;Istituto Nazionale Di Geofisica E Vulcanologia, Rome	60010146;60000243	Catania;Rome	Italy;Italy	4.0	60010146	Eruptive cycle | Ground deformation | Isotope systematic | Magma storage | Magma transfer | Mt. Etna | Trace elements	2	Etna	Italy	28.40096251123345
Journal of Volcanology and Geothermal Research	2017-11-15	10.1016/j.jvolgeores.2017.09.009	Università degli Studi di Catania;Istituto Nazionale Di Geofisica E Vulcanologia, Rome	60010146;60000243	Catania;Rome	Italy;Italy	4.0	60010146	Eruptive cycle | Ground deformation | Isotope systematic | Magma storage | Magma transfer | Mt. Etna | Trace elements	3	Etna	Italy	28.40096251123345
Journal of Volcanology and Geothermal Research	2017-11-15	10.1016/j.jvolgeores.2017.09.009	Università degli Studi di Catania;Istituto Nazionale Di Geofisica E Vulcanologia, Rome	60010146;60000243	Catania;Rome	Italy;Italy	4.0	60010146	Eruptive cycle | Ground deformation | Isotope systematic | Magma storage | Magma transfer | Mt. Etna | Trace elements	4	Etna	Italy	28.40096251123345
Journal of Volcanology and Geothermal Research	2017-09-15	10.1016/j.jvolgeores.2016.11.001	Bülent Ecevit University;Shanghai Astronomical Observatory Chinese Academy of Sciences;Istituto Nazionale Di Geofisica E Vulcanologia, Rome	60032711;60032168;60000243	Zonguldak;Shanghai;Rome	Turkey;China;Italy	3.0	60032168	Coulomb stress changes | Earthquakes | Finite element model | Mount Etna | Viscoelasticity	1	Etna	Italy	9204.485576877842
Journal of Volcanology and Geothermal Research	2017-09-15	10.1016/j.jvolgeores.2016.11.001	Bülent Ecevit University;Shanghai Astronomical Observatory Chinese Academy of Sciences;Istituto Nazionale Di Geofisica E Vulcanologia, Rome	60032711;60032168;60000243	Zonguldak;Shanghai;Rome	Turkey;China;Italy	3.0	60000243	Coulomb stress changes | Earthquakes | Finite element model | Mount Etna | Viscoelasticity	2	Etna	Italy	500.8125151227917
Journal of Volcanology and Geothermal Research	2017-09-15	10.1016/j.jvolgeores.2016.11.001	Bülent Ecevit University;Shanghai Astronomical Observatory Chinese Academy of Sciences;Istituto Nazionale Di Geofisica E Vulcanologia, Rome	60032711;60032168;60000243	Zonguldak;Shanghai;Rome	Turkey;China;Italy	3.0	60032168	Coulomb stress changes | Earthquakes | Finite element model | Mount Etna | Viscoelasticity	3	Etna	Italy	9204.485576877842
Journal of Volcanology and Geothermal Research	2017-09-15	10.1016/j.jvolgeores.2016.11.001	Bülent Ecevit University;Shanghai Astronomical Observatory Chinese Academy of Sciences;Istituto Nazionale Di Geofisica E Vulcanologia, Rome	60032711;60032168;60000243	Zonguldak;Shanghai;Rome	Turkey;China;Italy	3.0	60032711	Coulomb stress changes | Earthquakes | Finite element model | Mount Etna | Viscoelasticity	3	Etna	Italy	1491.4336300107368
Journal of Volcanology and Geothermal Research	2017-07-15	10.1016/j.jvolgeores.2017.04.018	Università degli Studi Roma Tre;Istituto Nazionale Di Geofisica E Vulcanologia, Rome	60012630;60000243	Rome;Rome	Italy;Italy	15.0	60000243	Eruptive dynamics | Mt. Etna | Multidisciplinary volcano monitoring | Paroxysms | Summit eruptions	1	Etna	Italy	500.8125151227917
Journal of Volcanology and Geothermal Research	2017-07-15	10.1016/j.jvolgeores.2017.04.018	Università degli Studi Roma Tre;Istituto Nazionale Di Geofisica E Vulcanologia, Rome	60012630;60000243	Rome;Rome	Italy;Italy	15.0	60000243	Eruptive dynamics | Mt. Etna | Multidisciplinary volcano monitoring | Paroxysms | Summit eruptions	2	Etna	Italy	500.8125151227917
Journal of Volcanology and Geothermal Research	2017-07-15	10.1016/j.jvolgeores.2017.04.018	Università degli Studi Roma Tre;Istituto Nazionale Di Geofisica E Vulcanologia, Rome	60012630;60000243	Rome;Rome	Italy;Italy	15.0	60000243	Eruptive dynamics | Mt. Etna | Multidisciplinary volcano monitoring | Paroxysms | Summit eruptions	3	Etna	Italy	500.8125151227917
Journal of Volcanology and Geothermal Research	2017-07-15	10.1016/j.jvolgeores.2017.04.018	Università degli Studi Roma Tre;Istituto Nazionale Di Geofisica E Vulcanologia, Rome	60012630;60000243	Rome;Rome	Italy;Italy	15.0	60000243	Eruptive dynamics | Mt. Etna | Multidisciplinary volcano monitoring | Paroxysms | Summit eruptions	4	Etna	Italy	500.8125151227917
Journal of Volcanology and Geothermal Research	2017-07-15	10.1016/j.jvolgeores.2017.04.018	Università degli Studi Roma Tre;Istituto Nazionale Di Geofisica E Vulcanologia, Rome	60012630;60000243	Rome;Rome	Italy;Italy	15.0	60000243	Eruptive dynamics | Mt. Etna | Multidisciplinary volcano monitoring | Paroxysms | Summit eruptions	5	Etna	Italy	500.8125151227917
Journal of Volcanology and Geothermal Research	2017-07-15	10.1016/j.jvolgeores.2017.04.018	Università degli Studi Roma Tre;Istituto Nazionale Di Geofisica E Vulcanologia, Rome	60012630;60000243	Rome;Rome	Italy;Italy	15.0	60000243	Eruptive dynamics | Mt. Etna | Multidisciplinary volcano monitoring | Paroxysms | Summit eruptions	6	Etna	Italy	500.8125151227917
Journal of Volcanology and Geothermal Research	2017-07-15	10.1016/j.jvolgeores.2017.04.018	Università degli Studi Roma Tre;Istituto Nazionale Di Geofisica E Vulcanologia, Rome	60012630;60000243	Rome;Rome	Italy;Italy	15.0	60012630	Eruptive dynamics | Mt. Etna | Multidisciplinary volcano monitoring | Paroxysms | Summit eruptions	6	Etna	Italy	497.38849801578647
Journal of Volcanology and Geothermal Research	2017-07-15	10.1016/j.jvolgeores.2017.04.018	Università degli Studi Roma Tre;Istituto Nazionale Di Geofisica E Vulcanologia, Rome	60012630;60000243	Rome;Rome	Italy;Italy	15.0	60000243	Eruptive dynamics | Mt. Etna | Multidisciplinary volcano monitoring | Paroxysms | Summit eruptions	7	Etna	Italy	500.8125151227917
Journal of Volcanology and Geothermal Research	2017-07-15	10.1016/j.jvolgeores.2017.04.018	Università degli Studi Roma Tre;Istituto Nazionale Di Geofisica E Vulcanologia, Rome	60012630;60000243	Rome;Rome	Italy;Italy	15.0	60000243	Eruptive dynamics | Mt. Etna | Multidisciplinary volcano monitoring | Paroxysms | Summit eruptions	8	Etna	Italy	500.8125151227917
Journal of Volcanology and Geothermal Research	2017-07-15	10.1016/j.jvolgeores.2017.04.018	Università degli Studi Roma Tre;Istituto Nazionale Di Geofisica E Vulcanologia, Rome	60012630;60000243	Rome;Rome	Italy;Italy	15.0	60000243	Eruptive dynamics | Mt. Etna | Multidisciplinary volcano monitoring | Paroxysms | Summit eruptions	9	Etna	Italy	500.8125151227917
Journal of Volcanology and Geothermal Research	2017-07-15	10.1016/j.jvolgeores.2017.04.018	Università degli Studi Roma Tre;Istituto Nazionale Di Geofisica E Vulcanologia, Rome	60012630;60000243	Rome;Rome	Italy;Italy	15.0	60000243	Eruptive dynamics | Mt. Etna | Multidisciplinary volcano monitoring | Paroxysms | Summit eruptions	10	Etna	Italy	500.8125151227917
Journal of Volcanology and Geothermal Research	2017-07-15	10.1016/j.jvolgeores.2017.04.018	Università degli Studi Roma Tre;Istituto Nazionale Di Geofisica E Vulcanologia, Rome	60012630;60000243	Rome;Rome	Italy;Italy	15.0	60000243	Eruptive dynamics | Mt. Etna | Multidisciplinary volcano monitoring | Paroxysms | Summit eruptions	11	Etna	Italy	500.8125151227917
Journal of Volcanology and Geothermal Research	2017-07-15	10.1016/j.jvolgeores.2017.04.018	Università degli Studi Roma Tre;Istituto Nazionale Di Geofisica E Vulcanologia, Rome	60012630;60000243	Rome;Rome	Italy;Italy	15.0	60000243	Eruptive dynamics | Mt. Etna | Multidisciplinary volcano monitoring | Paroxysms | Summit eruptions	12	Etna	Italy	500.8125151227917
Journal of Volcanology and Geothermal Research	2017-07-15	10.1016/j.jvolgeores.2017.04.018	Università degli Studi Roma Tre;Istituto Nazionale Di Geofisica E Vulcanologia, Rome	60012630;60000243	Rome;Rome	Italy;Italy	15.0	60000243	Eruptive dynamics | Mt. Etna | Multidisciplinary volcano monitoring | Paroxysms | Summit eruptions	13	Etna	Italy	500.8125151227917
Journal of Volcanology and Geothermal Research	2017-07-15	10.1016/j.jvolgeores.2017.04.018	Università degli Studi Roma Tre;Istituto Nazionale Di Geofisica E Vulcanologia, Rome	60012630;60000243	Rome;Rome	Italy;Italy	15.0	60000243	Eruptive dynamics | Mt. Etna | Multidisciplinary volcano monitoring | Paroxysms | Summit eruptions	14	Etna	Italy	500.8125151227917
Journal of Volcanology and Geothermal Research	2017-07-15	10.1016/j.jvolgeores.2017.04.018	Università degli Studi Roma Tre;Istituto Nazionale Di Geofisica E Vulcanologia, Rome	60012630;60000243	Rome;Rome	Italy;Italy	15.0	60000243	Eruptive dynamics | Mt. Etna | Multidisciplinary volcano monitoring | Paroxysms | Summit eruptions	15	Etna	Italy	500.8125151227917
Journal of Volcanology and Geothermal Research	2017-06-01	10.1016/j.jvolgeores.2017.05.004	USGS Cascades Volcano Observatory;Institut de Physique du Globe de Paris;Istituto Nazionale Di Geofisica E Vulcanologia, Rome	60030877;60001970;60000243	Vancouver;Paris;Rome	United States;France;Italy	4.0	60030877	Basaltic volcanism | Deformation | Etna | Flank instability | Kilauea | Piton de la Fournaise	1	Etna	Italy	9823.833235078784
Journal of Volcanology and Geothermal Research	2017-06-01	10.1016/j.jvolgeores.2017.05.004	USGS Cascades Volcano Observatory;Institut de Physique du Globe de Paris;Istituto Nazionale Di Geofisica E Vulcanologia, Rome	60030877;60001970;60000243	Vancouver;Paris;Rome	United States;France;Italy	4.0	60001970	Basaltic volcanism | Deformation | Etna | Flank instability | Kilauea | Piton de la Fournaise	2	Etna	Italy	1598.5629768360225
Journal of Volcanology and Geothermal Research	2017-06-01	10.1016/j.jvolgeores.2017.05.004	USGS Cascades Volcano Observatory;Institut de Physique du Globe de Paris;Istituto Nazionale Di Geofisica E Vulcanologia, Rome	60030877;60001970;60000243	Vancouver;Paris;Rome	United States;France;Italy	4.0	60000243	Basaltic volcanism | Deformation | Etna | Flank instability | Kilauea | Piton de la Fournaise	3	Etna	Italy	500.8125151227917
Journal of Volcanology and Geothermal Research	2017-06-01	10.1016/j.jvolgeores.2017.05.004	USGS Cascades Volcano Observatory;Institut de Physique du Globe de Paris;Istituto Nazionale Di Geofisica E Vulcanologia, Rome	60030877;60001970;60000243	Vancouver;Paris;Rome	United States;France;Italy	4.0	60000243	Basaltic volcanism | Deformation | Etna | Flank instability | Kilauea | Piton de la Fournaise	4	Etna	Italy	500.8125151227917
Journal of Volcanology and Geothermal Research	2017-05-01	10.1016/j.jvolgeores.2017.03.023	Osservatorio Astrofisico di Catania;Università degli Studi di Perugia;Istituto Nazionale Di Geofisica E Vulcanologia, Rome	60051252;60003003;60000243	Catania;Perugia;Rome	Italy;Italy;Italy	7.0	60003003	Meteorological parameters | Mt. Etna | Seismic noise interferometry | Volcanic tremor	1	Etna	Italy	633.3993542564449
Journal of Volcanology and Geothermal Research	2017-05-01	10.1016/j.jvolgeores.2017.03.023	Osservatorio Astrofisico di Catania;Università degli Studi di Perugia;Istituto Nazionale Di Geofisica E Vulcanologia, Rome	60051252;60003003;60000243	Catania;Perugia;Rome	Italy;Italy;Italy	7.0	60000243	Meteorological parameters | Mt. Etna | Seismic noise interferometry | Volcanic tremor	1	Etna	Italy	500.8125151227917
Journal of Volcanology and Geothermal Research	2017-05-01	10.1016/j.jvolgeores.2017.03.023	Osservatorio Astrofisico di Catania;Università degli Studi di Perugia;Istituto Nazionale Di Geofisica E Vulcanologia, Rome	60051252;60003003;60000243	Catania;Perugia;Rome	Italy;Italy;Italy	7.0	60000243	Meteorological parameters | Mt. Etna | Seismic noise interferometry | Volcanic tremor	2	Etna	Italy	500.8125151227917
Journal of Volcanology and Geothermal Research	2017-05-01	10.1016/j.jvolgeores.2017.03.023	Osservatorio Astrofisico di Catania;Università degli Studi di Perugia;Istituto Nazionale Di Geofisica E Vulcanologia, Rome	60051252;60003003;60000243	Catania;Perugia;Rome	Italy;Italy;Italy	7.0	60000243	Meteorological parameters | Mt. Etna | Seismic noise interferometry | Volcanic tremor	3	Etna	Italy	500.8125151227917
Journal of Volcanology and Geothermal Research	2017-05-01	10.1016/j.jvolgeores.2017.03.023	Osservatorio Astrofisico di Catania;Università degli Studi di Perugia;Istituto Nazionale Di Geofisica E Vulcanologia, Rome	60051252;60003003;60000243	Catania;Perugia;Rome	Italy;Italy;Italy	7.0	60003003	Meteorological parameters | Mt. Etna | Seismic noise interferometry | Volcanic tremor	4	Etna	Italy	633.3993542564449
Journal of Volcanology and Geothermal Research	2017-05-01	10.1016/j.jvolgeores.2017.03.023	Osservatorio Astrofisico di Catania;Università degli Studi di Perugia;Istituto Nazionale Di Geofisica E Vulcanologia, Rome	60051252;60003003;60000243	Catania;Perugia;Rome	Italy;Italy;Italy	7.0	60003003	Meteorological parameters | Mt. Etna | Seismic noise interferometry | Volcanic tremor	5	Etna	Italy	633.3993542564449
Journal of Volcanology and Geothermal Research	2017-05-01	10.1016/j.jvolgeores.2017.03.023	Osservatorio Astrofisico di Catania;Università degli Studi di Perugia;Istituto Nazionale Di Geofisica E Vulcanologia, Rome	60051252;60003003;60000243	Catania;Perugia;Rome	Italy;Italy;Italy	7.0	60003003	Meteorological parameters | Mt. Etna | Seismic noise interferometry | Volcanic tremor	6	Etna	Italy	633.3993542564449
Journal of Volcanology and Geothermal Research	2017-05-01	10.1016/j.jvolgeores.2017.03.023	Osservatorio Astrofisico di Catania;Università degli Studi di Perugia;Istituto Nazionale Di Geofisica E Vulcanologia, Rome	60051252;60003003;60000243	Catania;Perugia;Rome	Italy;Italy;Italy	7.0	60051252	Meteorological parameters | Mt. Etna | Seismic noise interferometry | Volcanic tremor	7	Etna	Italy	6.521581151188609
Journal of Volcanology and Geothermal Research	2017-04-01	10.1016/j.jvolgeores.2017.02.002	Liverpool Hope University;University of Liverpool;Istituto Nazionale Di Geofisica E Vulcanologia, Rome	60105090;60020661;60000243	Liverpool;Liverpool;Rome	United Kingdom;United Kingdom;Italy	5.0	60000243	1928 flank eruption | Effusion rate trend | Etna | Lava volume | Recovery	1	Etna	Italy	500.8125151227917
Journal of Volcanology and Geothermal Research	2017-04-01	10.1016/j.jvolgeores.2017.02.002	Liverpool Hope University;University of Liverpool;Istituto Nazionale Di Geofisica E Vulcanologia, Rome	60105090;60020661;60000243	Liverpool;Liverpool;Rome	United Kingdom;United Kingdom;Italy	5.0	60000243	1928 flank eruption | Effusion rate trend | Etna | Lava volume | Recovery	2	Etna	Italy	500.8125151227917
Journal of Volcanology and Geothermal Research	2017-04-01	10.1016/j.jvolgeores.2017.02.002	Liverpool Hope University;University of Liverpool;Istituto Nazionale Di Geofisica E Vulcanologia, Rome	60105090;60020661;60000243	Liverpool;Liverpool;Rome	United Kingdom;United Kingdom;Italy	5.0	60105090	1928 flank eruption | Effusion rate trend | Etna | Lava volume | Recovery	3	Etna	Italy	2215.2493766224266
Journal of Volcanology and Geothermal Research	2017-04-01	10.1016/j.jvolgeores.2017.02.002	Liverpool Hope University;University of Liverpool;Istituto Nazionale Di Geofisica E Vulcanologia, Rome	60105090;60020661;60000243	Liverpool;Liverpool;Rome	United Kingdom;United Kingdom;Italy	5.0	60020661	1928 flank eruption | Effusion rate trend | Etna | Lava volume | Recovery	3	Etna	Italy	2219.9717667512523
Journal of Volcanology and Geothermal Research	2017-04-01	10.1016/j.jvolgeores.2017.02.002	Liverpool Hope University;University of Liverpool;Istituto Nazionale Di Geofisica E Vulcanologia, Rome	60105090;60020661;60000243	Liverpool;Liverpool;Rome	United Kingdom;United Kingdom;Italy	5.0	60105090	1928 flank eruption | Effusion rate trend | Etna | Lava volume | Recovery	4	Etna	Italy	2215.2493766224266
Journal of Volcanology and Geothermal Research	2017-04-01	10.1016/j.jvolgeores.2017.02.002	Liverpool Hope University;University of Liverpool;Istituto Nazionale Di Geofisica E Vulcanologia, Rome	60105090;60020661;60000243	Liverpool;Liverpool;Rome	United Kingdom;United Kingdom;Italy	5.0	60105090	1928 flank eruption | Effusion rate trend | Etna | Lava volume | Recovery	5	Etna	Italy	2215.2493766224266
Journal of Volcanology and Geothermal Research	2017-02-01	10.1016/j.jvolgeores.2017.01.002	Istituto Nazionale di Geofisica e Vulcanologia, Palermo;Osservatorio Vesuviano	60113657;60026718	Palermo;Naples	Italy;Italy	4.0	60113657	87 86 Sr/ Sr ratio | Brine | Groundwater | Mt. Etna	1	Etna	Italy	149.953356646627
Journal of Volcanology and Geothermal Research	2017-02-01	10.1016/j.jvolgeores.2017.01.002	Istituto Nazionale di Geofisica e Vulcanologia, Palermo;Osservatorio Vesuviano	60113657;60026718	Palermo;Naples	Italy;Italy	4.0	60113657	87 86 Sr/ Sr ratio | Brine | Groundwater | Mt. Etna	2	Etna	Italy	149.953356646627
Journal of Volcanology and Geothermal Research	2017-02-01	10.1016/j.jvolgeores.2017.01.002	Istituto Nazionale di Geofisica e Vulcanologia, Palermo;Osservatorio Vesuviano	60113657;60026718	Palermo;Naples	Italy;Italy	4.0	60026718	87 86 Sr/ Sr ratio | Brine | Groundwater | Mt. Etna	3	Etna	Italy	349.3699836753675
Journal of Volcanology and Geothermal Research	2017-02-01	10.1016/j.jvolgeores.2017.01.002	Istituto Nazionale di Geofisica e Vulcanologia, Palermo;Osservatorio Vesuviano	60113657;60026718	Palermo;Naples	Italy;Italy	4.0	60113657	87 86 Sr/ Sr ratio | Brine | Groundwater | Mt. Etna	4	Etna	Italy	149.953356646627
Journal of Volcanology and Geothermal Research	2016-12-15	10.1016/j.jvolgeores.2016.10.012	Escuela Superior Politecnica del Litoral Ecuador;Università degli Studi di Cagliari;Università degli Studi di Firenze;Istituto Nazionale Di Geofisica E Vulcanologia, Rome	60072061;60032259;60021859;60000243	Guayaquil;Cagliari;Florence;Rome	Ecuador;Italy;Italy;Italy	4.0	60072061	1669 Monti Rossi eruption | Eruption dynamics | Eruption scenario | Explosive activity | Mt. Etna	1	Etna	Italy	10586.131532683794
Journal of Volcanology and Geothermal Research	2016-12-15	10.1016/j.jvolgeores.2016.10.012	Escuela Superior Politecnica del Litoral Ecuador;Università degli Studi di Cagliari;Università degli Studi di Firenze;Istituto Nazionale Di Geofisica E Vulcanologia, Rome	60072061;60032259;60021859;60000243	Guayaquil;Cagliari;Florence;Rome	Ecuador;Italy;Italy;Italy	4.0	60021859	1669 Monti Rossi eruption | Eruption dynamics | Eruption scenario | Explosive activity | Mt. Etna	2	Etna	Italy	740.3034841136845
Journal of Volcanology and Geothermal Research	2016-12-15	10.1016/j.jvolgeores.2016.10.012	Escuela Superior Politecnica del Litoral Ecuador;Università degli Studi di Cagliari;Università degli Studi di Firenze;Istituto Nazionale Di Geofisica E Vulcanologia, Rome	60072061;60032259;60021859;60000243	Guayaquil;Cagliari;Florence;Rome	Ecuador;Italy;Italy;Italy	4.0	60000243	1669 Monti Rossi eruption | Eruption dynamics | Eruption scenario | Explosive activity | Mt. Etna	3	Etna	Italy	500.8125151227917
Journal of Volcanology and Geothermal Research	2016-12-15	10.1016/j.jvolgeores.2016.10.012	Escuela Superior Politecnica del Litoral Ecuador;Università degli Studi di Cagliari;Università degli Studi di Firenze;Istituto Nazionale Di Geofisica E Vulcanologia, Rome	60072061;60032259;60021859;60000243	Guayaquil;Cagliari;Florence;Rome	Ecuador;Italy;Italy;Italy	4.0	60032259	1669 Monti Rossi eruption | Eruption dynamics | Eruption scenario | Explosive activity | Mt. Etna	4	Etna	Italy	537.9641270907625
Journal of Volcanology and Geothermal Research	2016-09-15	10.1016/j.jvolgeores.2016.05.010	Istituto Nazionale Di Geofisica E Vulcanologia, Rome	60000243	Rome	Italy	1.0	60000243	Decollement | Distributed slip model | Etna | Slow slip event | Unstable flank	1	Etna	Italy	500.8125151227917
Journal of Volcanology and Geothermal Research	2016-02-15	10.1016/j.jvolgeores.2016.01.009	Université Clermont Auvergne;IRD Institut de Recherche pour le Developpement;Università degli Studi di Firenze;CNRS Centre National de la Recherche Scientifique;Istituto Nazionale Di Geofisica E Vulcanologia, Rome	60138276;60028993;60021859;60008134;60000243	Clermont-Ferrand;Marseille;Florence;Paris;Rome	France;France;Italy;France;Italy	9.0	60138276	Doppler radar | Mount Etna | New South East Crater | Real-time monitoring | Tephra plume hazard | VOLDORAD database	1	Etna	Italy	1326.1539229727064
Journal of Volcanology and Geothermal Research	2016-02-15	10.1016/j.jvolgeores.2016.01.009	Université Clermont Auvergne;IRD Institut de Recherche pour le Developpement;Università degli Studi di Firenze;CNRS Centre National de la Recherche Scientifique;Istituto Nazionale Di Geofisica E Vulcanologia, Rome	60138276;60028993;60021859;60008134;60000243	Clermont-Ferrand;Marseille;Florence;Paris;Rome	France;France;Italy;France;Italy	9.0	60008134	Doppler radar | Mount Etna | New South East Crater | Real-time monitoring | Tephra plume hazard | VOLDORAD database	1	Etna	Italy	1599.653061617885
Journal of Volcanology and Geothermal Research	2016-02-15	10.1016/j.jvolgeores.2016.01.009	Université Clermont Auvergne;IRD Institut de Recherche pour le Developpement;Università degli Studi di Firenze;CNRS Centre National de la Recherche Scientifique;Istituto Nazionale Di Geofisica E Vulcanologia, Rome	60138276;60028993;60021859;60008134;60000243	Clermont-Ferrand;Marseille;Florence;Paris;Rome	France;France;Italy;France;Italy	9.0	60028993	Doppler radar | Mount Etna | New South East Crater | Real-time monitoring | Tephra plume hazard | VOLDORAD database	1	Etna	Italy	1020.1575302919592
Journal of Volcanology and Geothermal Research	2016-02-15	10.1016/j.jvolgeores.2016.01.009	Université Clermont Auvergne;IRD Institut de Recherche pour le Developpement;Università degli Studi di Firenze;CNRS Centre National de la Recherche Scientifique;Istituto Nazionale Di Geofisica E Vulcanologia, Rome	60138276;60028993;60021859;60008134;60000243	Clermont-Ferrand;Marseille;Florence;Paris;Rome	France;France;Italy;France;Italy	9.0	60008134	Doppler radar | Mount Etna | New South East Crater | Real-time monitoring | Tephra plume hazard | VOLDORAD database	2	Etna	Italy	1599.653061617885
Journal of Volcanology and Geothermal Research	2016-02-15	10.1016/j.jvolgeores.2016.01.009	Université Clermont Auvergne;IRD Institut de Recherche pour le Developpement;Università degli Studi di Firenze;CNRS Centre National de la Recherche Scientifique;Istituto Nazionale Di Geofisica E Vulcanologia, Rome	60138276;60028993;60021859;60008134;60000243	Clermont-Ferrand;Marseille;Florence;Paris;Rome	France;France;Italy;France;Italy	9.0	60008134	Doppler radar | Mount Etna | New South East Crater | Real-time monitoring | Tephra plume hazard | VOLDORAD database	3	Etna	Italy	1599.653061617885
Journal of Volcanology and Geothermal Research	2016-02-15	10.1016/j.jvolgeores.2016.01.009	Université Clermont Auvergne;IRD Institut de Recherche pour le Developpement;Università degli Studi di Firenze;CNRS Centre National de la Recherche Scientifique;Istituto Nazionale Di Geofisica E Vulcanologia, Rome	60138276;60028993;60021859;60008134;60000243	Clermont-Ferrand;Marseille;Florence;Paris;Rome	France;France;Italy;France;Italy	9.0	60000243	Doppler radar | Mount Etna | New South East Crater | Real-time monitoring | Tephra plume hazard | VOLDORAD database	4	Etna	Italy	500.8125151227917
Journal of Volcanology and Geothermal Research	2016-02-15	10.1016/j.jvolgeores.2016.01.009	Université Clermont Auvergne;IRD Institut de Recherche pour le Developpement;Università degli Studi di Firenze;CNRS Centre National de la Recherche Scientifique;Istituto Nazionale Di Geofisica E Vulcanologia, Rome	60138276;60028993;60021859;60008134;60000243	Clermont-Ferrand;Marseille;Florence;Paris;Rome	France;France;Italy;France;Italy	9.0	60000243	Doppler radar | Mount Etna | New South East Crater | Real-time monitoring | Tephra plume hazard | VOLDORAD database	5	Etna	Italy	500.8125151227917
Journal of Volcanology and Geothermal Research	2016-02-15	10.1016/j.jvolgeores.2016.01.009	Université Clermont Auvergne;IRD Institut de Recherche pour le Developpement;Università degli Studi di Firenze;CNRS Centre National de la Recherche Scientifique;Istituto Nazionale Di Geofisica E Vulcanologia, Rome	60138276;60028993;60021859;60008134;60000243	Clermont-Ferrand;Marseille;Florence;Paris;Rome	France;France;Italy;France;Italy	9.0	60000243	Doppler radar | Mount Etna | New South East Crater | Real-time monitoring | Tephra plume hazard | VOLDORAD database	6	Etna	Italy	500.8125151227917
Journal of Volcanology and Geothermal Research	2016-02-15	10.1016/j.jvolgeores.2016.01.009	Université Clermont Auvergne;IRD Institut de Recherche pour le Developpement;Università degli Studi di Firenze;CNRS Centre National de la Recherche Scientifique;Istituto Nazionale Di Geofisica E Vulcanologia, Rome	60138276;60028993;60021859;60008134;60000243	Clermont-Ferrand;Marseille;Florence;Paris;Rome	France;France;Italy;France;Italy	9.0	60138276	Doppler radar | Mount Etna | New South East Crater | Real-time monitoring | Tephra plume hazard | VOLDORAD database	7	Etna	Italy	1326.1539229727064
Journal of Volcanology and Geothermal Research	2016-02-15	10.1016/j.jvolgeores.2016.01.009	Université Clermont Auvergne;IRD Institut de Recherche pour le Developpement;Università degli Studi di Firenze;CNRS Centre National de la Recherche Scientifique;Istituto Nazionale Di Geofisica E Vulcanologia, Rome	60138276;60028993;60021859;60008134;60000243	Clermont-Ferrand;Marseille;Florence;Paris;Rome	France;France;Italy;France;Italy	9.0	60008134	Doppler radar | Mount Etna | New South East Crater | Real-time monitoring | Tephra plume hazard | VOLDORAD database	7	Etna	Italy	1599.653061617885
Journal of Volcanology and Geothermal Research	2016-02-15	10.1016/j.jvolgeores.2016.01.009	Université Clermont Auvergne;IRD Institut de Recherche pour le Developpement;Università degli Studi di Firenze;CNRS Centre National de la Recherche Scientifique;Istituto Nazionale Di Geofisica E Vulcanologia, Rome	60138276;60028993;60021859;60008134;60000243	Clermont-Ferrand;Marseille;Florence;Paris;Rome	France;France;Italy;France;Italy	9.0	60028993	Doppler radar | Mount Etna | New South East Crater | Real-time monitoring | Tephra plume hazard | VOLDORAD database	7	Etna	Italy	1020.1575302919592
Journal of Volcanology and Geothermal Research	2016-02-15	10.1016/j.jvolgeores.2016.01.009	Université Clermont Auvergne;IRD Institut de Recherche pour le Developpement;Università degli Studi di Firenze;CNRS Centre National de la Recherche Scientifique;Istituto Nazionale Di Geofisica E Vulcanologia, Rome	60138276;60028993;60021859;60008134;60000243	Clermont-Ferrand;Marseille;Florence;Paris;Rome	France;France;Italy;France;Italy	9.0	60021859	Doppler radar | Mount Etna | New South East Crater | Real-time monitoring | Tephra plume hazard | VOLDORAD database	7	Etna	Italy	740.3034841136845
Journal of Volcanology and Geothermal Research	2016-02-15	10.1016/j.jvolgeores.2016.01.009	Université Clermont Auvergne;IRD Institut de Recherche pour le Developpement;Università degli Studi di Firenze;CNRS Centre National de la Recherche Scientifique;Istituto Nazionale Di Geofisica E Vulcanologia, Rome	60138276;60028993;60021859;60008134;60000243	Clermont-Ferrand;Marseille;Florence;Paris;Rome	France;France;Italy;France;Italy	9.0	60008134	Doppler radar | Mount Etna | New South East Crater | Real-time monitoring | Tephra plume hazard | VOLDORAD database	8	Etna	Italy	1599.653061617885
Journal of Volcanology and Geothermal Research	2016-02-15	10.1016/j.jvolgeores.2016.01.009	Université Clermont Auvergne;IRD Institut de Recherche pour le Developpement;Università degli Studi di Firenze;CNRS Centre National de la Recherche Scientifique;Istituto Nazionale Di Geofisica E Vulcanologia, Rome	60138276;60028993;60021859;60008134;60000243	Clermont-Ferrand;Marseille;Florence;Paris;Rome	France;France;Italy;France;Italy	9.0	60008134	Doppler radar | Mount Etna | New South East Crater | Real-time monitoring | Tephra plume hazard | VOLDORAD database	9	Etna	Italy	1599.653061617885
Journal of Volcanology and Geothermal Research	2016-02-01	10.1016/j.jvolgeores.2016.01.004	Instituto Volcanológico de Canarias (INVOLCAN);Istituto Nazionale di Geofisica e Vulcanologia, Palermo;Instituto Tecnológico y de Energías Renovables, S.A.;Istituto Nazionale Di Geofisica E Vulcanologia, Rome	60117350;60113657;60082513;60000243	San Cristobal de La Laguna;Palermo;Granadilla de Abona;Rome	Spain;Italy;Spain;Italy	9.0	60000243	Hidden faults | Mt. Etna | Soil CO 2 | Soil temperature | Structural framework	1	Etna	Italy	500.8125151227917
Journal of Volcanology and Geothermal Research	2016-02-01	10.1016/j.jvolgeores.2016.01.004	Instituto Volcanológico de Canarias (INVOLCAN);Istituto Nazionale di Geofisica e Vulcanologia, Palermo;Instituto Tecnológico y de Energías Renovables, S.A.;Istituto Nazionale Di Geofisica E Vulcanologia, Rome	60117350;60113657;60082513;60000243	San Cristobal de La Laguna;Palermo;Granadilla de Abona;Rome	Spain;Italy;Spain;Italy	9.0	60082513	Hidden faults | Mt. Etna | Soil CO 2 | Soil temperature | Structural framework	2	Etna	Italy	3117.1476362447975
Journal of Volcanology and Geothermal Research	2016-02-01	10.1016/j.jvolgeores.2016.01.004	Instituto Volcanológico de Canarias (INVOLCAN);Istituto Nazionale di Geofisica e Vulcanologia, Palermo;Instituto Tecnológico y de Energías Renovables, S.A.;Istituto Nazionale Di Geofisica E Vulcanologia, Rome	60117350;60113657;60082513;60000243	San Cristobal de La Laguna;Palermo;Granadilla de Abona;Rome	Spain;Italy;Spain;Italy	9.0	60117350	Hidden faults | Mt. Etna | Soil CO 2 | Soil temperature | Structural framework	2	Etna	Italy	3075.6359725886045
Journal of Volcanology and Geothermal Research	2016-02-01	10.1016/j.jvolgeores.2016.01.004	Instituto Volcanológico de Canarias (INVOLCAN);Istituto Nazionale di Geofisica e Vulcanologia, Palermo;Instituto Tecnológico y de Energías Renovables, S.A.;Istituto Nazionale Di Geofisica E Vulcanologia, Rome	60117350;60113657;60082513;60000243	San Cristobal de La Laguna;Palermo;Granadilla de Abona;Rome	Spain;Italy;Spain;Italy	9.0	60000243	Hidden faults | Mt. Etna | Soil CO 2 | Soil temperature | Structural framework	3	Etna	Italy	500.8125151227917
Journal of Volcanology and Geothermal Research	2016-02-01	10.1016/j.jvolgeores.2016.01.004	Instituto Volcanológico de Canarias (INVOLCAN);Istituto Nazionale di Geofisica e Vulcanologia, Palermo;Instituto Tecnológico y de Energías Renovables, S.A.;Istituto Nazionale Di Geofisica E Vulcanologia, Rome	60117350;60113657;60082513;60000243	San Cristobal de La Laguna;Palermo;Granadilla de Abona;Rome	Spain;Italy;Spain;Italy	9.0	60082513	Hidden faults | Mt. Etna | Soil CO 2 | Soil temperature | Structural framework	4	Etna	Italy	3117.1476362447975
Journal of Volcanology and Geothermal Research	2016-02-01	10.1016/j.jvolgeores.2016.01.004	Instituto Volcanológico de Canarias (INVOLCAN);Istituto Nazionale di Geofisica e Vulcanologia, Palermo;Instituto Tecnológico y de Energías Renovables, S.A.;Istituto Nazionale Di Geofisica E Vulcanologia, Rome	60117350;60113657;60082513;60000243	San Cristobal de La Laguna;Palermo;Granadilla de Abona;Rome	Spain;Italy;Spain;Italy	9.0	60117350	Hidden faults | Mt. Etna | Soil CO 2 | Soil temperature | Structural framework	4	Etna	Italy	3075.6359725886045
Journal of Volcanology and Geothermal Research	2016-02-01	10.1016/j.jvolgeores.2016.01.004	Instituto Volcanológico de Canarias (INVOLCAN);Istituto Nazionale di Geofisica e Vulcanologia, Palermo;Instituto Tecnológico y de Energías Renovables, S.A.;Istituto Nazionale Di Geofisica E Vulcanologia, Rome	60117350;60113657;60082513;60000243	San Cristobal de La Laguna;Palermo;Granadilla de Abona;Rome	Spain;Italy;Spain;Italy	9.0	60113657	Hidden faults | Mt. Etna | Soil CO 2 | Soil temperature | Structural framework	5	Etna	Italy	149.953356646627
Journal of Volcanology and Geothermal Research	2016-02-01	10.1016/j.jvolgeores.2016.01.004	Instituto Volcanológico de Canarias (INVOLCAN);Istituto Nazionale di Geofisica e Vulcanologia, Palermo;Instituto Tecnológico y de Energías Renovables, S.A.;Istituto Nazionale Di Geofisica E Vulcanologia, Rome	60117350;60113657;60082513;60000243	San Cristobal de La Laguna;Palermo;Granadilla de Abona;Rome	Spain;Italy;Spain;Italy	9.0	60082513	Hidden faults | Mt. Etna | Soil CO 2 | Soil temperature | Structural framework	6	Etna	Italy	3117.1476362447975
Journal of Volcanology and Geothermal Research	2016-02-01	10.1016/j.jvolgeores.2016.01.004	Instituto Volcanológico de Canarias (INVOLCAN);Istituto Nazionale di Geofisica e Vulcanologia, Palermo;Instituto Tecnológico y de Energías Renovables, S.A.;Istituto Nazionale Di Geofisica E Vulcanologia, Rome	60117350;60113657;60082513;60000243	San Cristobal de La Laguna;Palermo;Granadilla de Abona;Rome	Spain;Italy;Spain;Italy	9.0	60117350	Hidden faults | Mt. Etna | Soil CO 2 | Soil temperature | Structural framework	6	Etna	Italy	3075.6359725886045
Journal of Volcanology and Geothermal Research	2016-02-01	10.1016/j.jvolgeores.2016.01.004	Instituto Volcanológico de Canarias (INVOLCAN);Istituto Nazionale di Geofisica e Vulcanologia, Palermo;Instituto Tecnológico y de Energías Renovables, S.A.;Istituto Nazionale Di Geofisica E Vulcanologia, Rome	60117350;60113657;60082513;60000243	San Cristobal de La Laguna;Palermo;Granadilla de Abona;Rome	Spain;Italy;Spain;Italy	9.0	60000243	Hidden faults | Mt. Etna | Soil CO 2 | Soil temperature | Structural framework	7	Etna	Italy	500.8125151227917
Journal of Volcanology and Geothermal Research	2016-02-01	10.1016/j.jvolgeores.2016.01.004	Instituto Volcanológico de Canarias (INVOLCAN);Istituto Nazionale di Geofisica e Vulcanologia, Palermo;Instituto Tecnológico y de Energías Renovables, S.A.;Istituto Nazionale Di Geofisica E Vulcanologia, Rome	60117350;60113657;60082513;60000243	San Cristobal de La Laguna;Palermo;Granadilla de Abona;Rome	Spain;Italy;Spain;Italy	9.0	60113657	Hidden faults | Mt. Etna | Soil CO 2 | Soil temperature | Structural framework	8	Etna	Italy	149.953356646627
Journal of Volcanology and Geothermal Research	2016-02-01	10.1016/j.jvolgeores.2016.01.004	Instituto Volcanológico de Canarias (INVOLCAN);Istituto Nazionale di Geofisica e Vulcanologia, Palermo;Instituto Tecnológico y de Energías Renovables, S.A.;Istituto Nazionale Di Geofisica E Vulcanologia, Rome	60117350;60113657;60082513;60000243	San Cristobal de La Laguna;Palermo;Granadilla de Abona;Rome	Spain;Italy;Spain;Italy	9.0	60082513	Hidden faults | Mt. Etna | Soil CO 2 | Soil temperature | Structural framework	9	Etna	Italy	3117.1476362447975
Journal of Volcanology and Geothermal Research	2016-02-01	10.1016/j.jvolgeores.2016.01.004	Instituto Volcanológico de Canarias (INVOLCAN);Istituto Nazionale di Geofisica e Vulcanologia, Palermo;Instituto Tecnológico y de Energías Renovables, S.A.;Istituto Nazionale Di Geofisica E Vulcanologia, Rome	60117350;60113657;60082513;60000243	San Cristobal de La Laguna;Palermo;Granadilla de Abona;Rome	Spain;Italy;Spain;Italy	9.0	60117350	Hidden faults | Mt. Etna | Soil CO 2 | Soil temperature | Structural framework	9	Etna	Italy	3075.6359725886045
Journal of Volcanology and Geothermal Research	2015-10-01	10.1016/j.jvolgeores.2015.09.002	Université de Montpellier;Institut de Physique du Globe de Paris;Istituto Nazionale Di Geofisica E Vulcanologia, Rome	60108488;60001970;60000243	Montpellier;Paris;Rome	France;France;Italy	3.0	60000243	226 230 Ra- Th dating | Archaeomagnetic dating | Etna volcano | Flank eruption	1	Etna	Italy	500.8125151227917
Journal of Volcanology and Geothermal Research	2015-10-01	10.1016/j.jvolgeores.2015.09.002	Université de Montpellier;Institut de Physique du Globe de Paris;Istituto Nazionale Di Geofisica E Vulcanologia, Rome	60108488;60001970;60000243	Montpellier;Paris;Rome	France;France;Italy	3.0	60108488	226 230 Ra- Th dating | Archaeomagnetic dating | Etna volcano | Flank eruption	2	Etna	Italy	1142.8392746671598
Journal of Volcanology and Geothermal Research	2015-10-01	10.1016/j.jvolgeores.2015.09.002	Université de Montpellier;Institut de Physique du Globe de Paris;Istituto Nazionale Di Geofisica E Vulcanologia, Rome	60108488;60001970;60000243	Montpellier;Paris;Rome	France;France;Italy	3.0	60001970	226 230 Ra- Th dating | Archaeomagnetic dating | Etna volcano | Flank eruption	3	Etna	Italy	1598.5629768360225
Journal of Volcanology and Geothermal Research	2015-10-01	10.1016/j.jvolgeores.2015.08.007	Istituto Nazionale Di Geofisica E Vulcanologia, Rome	60000243	Rome	Italy	3.0	60000243	Bomb fallout | Highly explosive event | Lava fountain | Mt. Etna | Volcanic hazard	1	Etna	Italy	500.8125151227917
Journal of Volcanology and Geothermal Research	2015-10-01	10.1016/j.jvolgeores.2015.08.007	Istituto Nazionale Di Geofisica E Vulcanologia, Rome	60000243	Rome	Italy	3.0	60000243	Bomb fallout | Highly explosive event | Lava fountain | Mt. Etna | Volcanic hazard	2	Etna	Italy	500.8125151227917
Journal of Volcanology and Geothermal Research	2015-10-01	10.1016/j.jvolgeores.2015.08.007	Istituto Nazionale Di Geofisica E Vulcanologia, Rome	60000243	Rome	Italy	3.0	60000243	Bomb fallout | Highly explosive event | Lava fountain | Mt. Etna | Volcanic hazard	3	Etna	Italy	500.8125151227917
Journal of Volcanology and Geothermal Research	2015-10-01	10.1016/j.jvolgeores.2015.08.004	Universidad de Granada;Istituto Nazionale Di Geofisica E Vulcanologia, Rome	60027844;60000243	Granada;Rome	Spain;Italy	5.0	60000243	Focal mechanisms | Mt. Etna | Seismicity | Stress field | Volcanic unrest	1	Etna	Italy	500.8125151227917
Journal of Volcanology and Geothermal Research	2015-10-01	10.1016/j.jvolgeores.2015.08.004	Universidad de Granada;Istituto Nazionale Di Geofisica E Vulcanologia, Rome	60027844;60000243	Granada;Rome	Spain;Italy	5.0	60000243	Focal mechanisms | Mt. Etna | Seismicity | Stress field | Volcanic unrest	2	Etna	Italy	500.8125151227917
Journal of Volcanology and Geothermal Research	2015-10-01	10.1016/j.jvolgeores.2015.08.004	Universidad de Granada;Istituto Nazionale Di Geofisica E Vulcanologia, Rome	60027844;60000243	Granada;Rome	Spain;Italy	5.0	60000243	Focal mechanisms | Mt. Etna | Seismicity | Stress field | Volcanic unrest	3	Etna	Italy	500.8125151227917
Journal of Volcanology and Geothermal Research	2015-10-01	10.1016/j.jvolgeores.2015.08.004	Universidad de Granada;Istituto Nazionale Di Geofisica E Vulcanologia, Rome	60027844;60000243	Granada;Rome	Spain;Italy	5.0	60000243	Focal mechanisms | Mt. Etna | Seismicity | Stress field | Volcanic unrest	4	Etna	Italy	500.8125151227917
Journal of Volcanology and Geothermal Research	2015-10-01	10.1016/j.jvolgeores.2015.08.004	Universidad de Granada;Istituto Nazionale Di Geofisica E Vulcanologia, Rome	60027844;60000243	Granada;Rome	Spain;Italy	5.0	60000243	Focal mechanisms | Mt. Etna | Seismicity | Stress field | Volcanic unrest	5	Etna	Italy	500.8125151227917
Journal of Volcanology and Geothermal Research	2015-10-01	10.1016/j.jvolgeores.2015.08.004	Universidad de Granada;Istituto Nazionale Di Geofisica E Vulcanologia, Rome	60027844;60000243	Granada;Rome	Spain;Italy	5.0	60027844	Focal mechanisms | Mt. Etna | Seismicity | Stress field | Volcanic unrest	5	Etna	Italy	1640.0384210049515
Journal of Volcanology and Geothermal Research	2015-09-15	10.1016/j.jvolgeores.2015.07.021	Istituto Nazionale Di Geofisica E Vulcanologia, Rome	60000243	Rome	Italy	7.0	60000243	Aerophotogrammetry | Etna | Lava and tephra volume | Pyroclastic cone | Summit eruptions | Volcano growth	1	Etna	Italy	500.8125151227917
Journal of Volcanology and Geothermal Research	2015-09-15	10.1016/j.jvolgeores.2015.07.021	Istituto Nazionale Di Geofisica E Vulcanologia, Rome	60000243	Rome	Italy	7.0	60000243	Aerophotogrammetry | Etna | Lava and tephra volume | Pyroclastic cone | Summit eruptions | Volcano growth	2	Etna	Italy	500.8125151227917
Journal of Volcanology and Geothermal Research	2015-09-15	10.1016/j.jvolgeores.2015.07.021	Istituto Nazionale Di Geofisica E Vulcanologia, Rome	60000243	Rome	Italy	7.0	60000243	Aerophotogrammetry | Etna | Lava and tephra volume | Pyroclastic cone | Summit eruptions | Volcano growth	3	Etna	Italy	500.8125151227917
Journal of Volcanology and Geothermal Research	2015-09-15	10.1016/j.jvolgeores.2015.07.021	Istituto Nazionale Di Geofisica E Vulcanologia, Rome	60000243	Rome	Italy	7.0	60000243	Aerophotogrammetry | Etna | Lava and tephra volume | Pyroclastic cone | Summit eruptions | Volcano growth	4	Etna	Italy	500.8125151227917
Journal of Volcanology and Geothermal Research	2015-09-15	10.1016/j.jvolgeores.2015.07.021	Istituto Nazionale Di Geofisica E Vulcanologia, Rome	60000243	Rome	Italy	7.0	60000243	Aerophotogrammetry | Etna | Lava and tephra volume | Pyroclastic cone | Summit eruptions | Volcano growth	5	Etna	Italy	500.8125151227917
Journal of Volcanology and Geothermal Research	2015-09-15	10.1016/j.jvolgeores.2015.07.021	Istituto Nazionale Di Geofisica E Vulcanologia, Rome	60000243	Rome	Italy	7.0	60000243	Aerophotogrammetry | Etna | Lava and tephra volume | Pyroclastic cone | Summit eruptions | Volcano growth	6	Etna	Italy	500.8125151227917
Journal of Volcanology and Geothermal Research	2015-09-15	10.1016/j.jvolgeores.2015.07.021	Istituto Nazionale Di Geofisica E Vulcanologia, Rome	60000243	Rome	Italy	7.0	60000243	Aerophotogrammetry | Etna | Lava and tephra volume | Pyroclastic cone | Summit eruptions | Volcano growth	7	Etna	Italy	500.8125151227917
Journal of Volcanology and Geothermal Research	2015-09-05	10.1016/j.jvolgeores.2015.07.031	Institut de Physique du Globe de Paris;Université de La Réunion	60001970;60000485	Paris;Saint-Denis	France;France	5.0	60000485	Cinder cone | Etna | Hawaii | Piton de la Fournaise | Plumbing system | Rift zone	1	Etna	Italy	7774.248247805895
Journal of Volcanology and Geothermal Research	2015-09-05	10.1016/j.jvolgeores.2015.07.031	Institut de Physique du Globe de Paris;Université de La Réunion	60001970;60000485	Paris;Saint-Denis	France;France	5.0	60001970	Cinder cone | Etna | Hawaii | Piton de la Fournaise | Plumbing system | Rift zone	2	Etna	Italy	1598.5629768360225
Journal of Volcanology and Geothermal Research	2015-09-05	10.1016/j.jvolgeores.2015.07.031	Institut de Physique du Globe de Paris;Université de La Réunion	60001970;60000485	Paris;Saint-Denis	France;France	5.0	60001970	Cinder cone | Etna | Hawaii | Piton de la Fournaise | Plumbing system | Rift zone	3	Etna	Italy	1598.5629768360225
Journal of Volcanology and Geothermal Research	2015-09-05	10.1016/j.jvolgeores.2015.07.031	Institut de Physique du Globe de Paris;Université de La Réunion	60001970;60000485	Paris;Saint-Denis	France;France	5.0	60001970	Cinder cone | Etna | Hawaii | Piton de la Fournaise | Plumbing system | Rift zone	4	Etna	Italy	1598.5629768360225
Journal of Volcanology and Geothermal Research	2015-09-05	10.1016/j.jvolgeores.2015.07.031	Institut de Physique du Globe de Paris;Université de La Réunion	60001970;60000485	Paris;Saint-Denis	France;France	5.0	60000485	Cinder cone | Etna | Hawaii | Piton de la Fournaise | Plumbing system | Rift zone	5	Etna	Italy	7774.248247805895
Journal of Volcanology and Geothermal Research	2015-09-05	10.1016/j.jvolgeores.2015.07.020	Liverpool Hope University;University of Liverpool;Istituto Nazionale Di Geofisica E Vulcanologia, Rome	60105090;60020661;60000243	Liverpool;Liverpool;Rome	United Kingdom;United Kingdom;Italy	5.0	60000243	1669 eruption | 1693 earthquake | Etna | Resilience	1	Etna	Italy	500.8125151227917
Journal of Volcanology and Geothermal Research	2015-09-05	10.1016/j.jvolgeores.2015.07.020	Liverpool Hope University;University of Liverpool;Istituto Nazionale Di Geofisica E Vulcanologia, Rome	60105090;60020661;60000243	Liverpool;Liverpool;Rome	United Kingdom;United Kingdom;Italy	5.0	60000243	1669 eruption | 1693 earthquake | Etna | Resilience	2	Etna	Italy	500.8125151227917
Journal of Volcanology and Geothermal Research	2015-09-05	10.1016/j.jvolgeores.2015.07.020	Liverpool Hope University;University of Liverpool;Istituto Nazionale Di Geofisica E Vulcanologia, Rome	60105090;60020661;60000243	Liverpool;Liverpool;Rome	United Kingdom;United Kingdom;Italy	5.0	60000243	1669 eruption | 1693 earthquake | Etna | Resilience	3	Etna	Italy	500.8125151227917
Journal of Volcanology and Geothermal Research	2015-09-05	10.1016/j.jvolgeores.2015.07.020	Liverpool Hope University;University of Liverpool;Istituto Nazionale Di Geofisica E Vulcanologia, Rome	60105090;60020661;60000243	Liverpool;Liverpool;Rome	United Kingdom;United Kingdom;Italy	5.0	60105090	1669 eruption | 1693 earthquake | Etna | Resilience	4	Etna	Italy	2215.2493766224266
Journal of Volcanology and Geothermal Research	2015-09-05	10.1016/j.jvolgeores.2015.07.020	Liverpool Hope University;University of Liverpool;Istituto Nazionale Di Geofisica E Vulcanologia, Rome	60105090;60020661;60000243	Liverpool;Liverpool;Rome	United Kingdom;United Kingdom;Italy	5.0	60020661	1669 eruption | 1693 earthquake | Etna | Resilience	4	Etna	Italy	2219.9717667512523
Journal of Volcanology and Geothermal Research	2015-09-05	10.1016/j.jvolgeores.2015.07.020	Liverpool Hope University;University of Liverpool;Istituto Nazionale Di Geofisica E Vulcanologia, Rome	60105090;60020661;60000243	Liverpool;Liverpool;Rome	United Kingdom;United Kingdom;Italy	5.0	60020661	1669 eruption | 1693 earthquake | Etna | Resilience	5	Etna	Italy	2219.9717667512523
Journal of Volcanology and Geothermal Research	2014-06-01	10.1016/j.jvolgeores.2014.05.014	Laboratoire Atmosphères, Observations Spatiales;Istituto Nazionale Di Geofisica E Vulcanologia, Rome	60106194;60000243	Guyancourt;Rome	France;Italy	5.0	60000243	Etna volcano | Fractures systems | Hydrothermal system | Multidisciplinary	1	Etna	Italy	500.8125151227917
Journal of Volcanology and Geothermal Research	2014-06-01	10.1016/j.jvolgeores.2014.05.014	Laboratoire Atmosphères, Observations Spatiales;Istituto Nazionale Di Geofisica E Vulcanologia, Rome	60106194;60000243	Guyancourt;Rome	France;Italy	5.0	60000243	Etna volcano | Fractures systems | Hydrothermal system | Multidisciplinary	2	Etna	Italy	500.8125151227917
Journal of Volcanology and Geothermal Research	2014-06-01	10.1016/j.jvolgeores.2014.05.014	Laboratoire Atmosphères, Observations Spatiales;Istituto Nazionale Di Geofisica E Vulcanologia, Rome	60106194;60000243	Guyancourt;Rome	France;Italy	5.0	60000243	Etna volcano | Fractures systems | Hydrothermal system | Multidisciplinary	3	Etna	Italy	500.8125151227917
Journal of Volcanology and Geothermal Research	2014-06-01	10.1016/j.jvolgeores.2014.05.014	Laboratoire Atmosphères, Observations Spatiales;Istituto Nazionale Di Geofisica E Vulcanologia, Rome	60106194;60000243	Guyancourt;Rome	France;Italy	5.0	60106194	Etna volcano | Fractures systems | Hydrothermal system | Multidisciplinary	4	Etna	Italy	1607.420029610016
Journal of Volcanology and Geothermal Research	2014-06-01	10.1016/j.jvolgeores.2014.05.014	Laboratoire Atmosphères, Observations Spatiales;Istituto Nazionale Di Geofisica E Vulcanologia, Rome	60106194;60000243	Guyancourt;Rome	France;Italy	5.0	60000243	Etna volcano | Fractures systems | Hydrothermal system | Multidisciplinary	5	Etna	Italy	500.8125151227917
Journal of Volcanology and Geothermal Research	2014-05-15	10.1016/j.jvolgeores.2014.04.001	Università degli Studi di Catania;Istituto Nazionale Di Geofisica E Vulcanologia, Rome	60010146;60000243	Catania;Rome	Italy;Italy	5.0	60010146	Etna | Paroxysmal activity | Plagioclase | Texture | Triggering eruptive mechanism | Volcanic tremor	1	Etna	Italy	28.40096251123345
Journal of Volcanology and Geothermal Research	2014-05-15	10.1016/j.jvolgeores.2014.04.001	Università degli Studi di Catania;Istituto Nazionale Di Geofisica E Vulcanologia, Rome	60010146;60000243	Catania;Rome	Italy;Italy	5.0	60010146	Etna | Paroxysmal activity | Plagioclase | Texture | Triggering eruptive mechanism | Volcanic tremor	2	Etna	Italy	28.40096251123345
Journal of Volcanology and Geothermal Research	2014-05-15	10.1016/j.jvolgeores.2014.04.001	Università degli Studi di Catania;Istituto Nazionale Di Geofisica E Vulcanologia, Rome	60010146;60000243	Catania;Rome	Italy;Italy	5.0	60000243	Etna | Paroxysmal activity | Plagioclase | Texture | Triggering eruptive mechanism | Volcanic tremor	3	Etna	Italy	500.8125151227917
Journal of Volcanology and Geothermal Research	2014-05-15	10.1016/j.jvolgeores.2014.04.001	Università degli Studi di Catania;Istituto Nazionale Di Geofisica E Vulcanologia, Rome	60010146;60000243	Catania;Rome	Italy;Italy	5.0	60000243	Etna | Paroxysmal activity | Plagioclase | Texture | Triggering eruptive mechanism | Volcanic tremor	4	Etna	Italy	500.8125151227917
Journal of Volcanology and Geothermal Research	2014-05-15	10.1016/j.jvolgeores.2014.04.001	Università degli Studi di Catania;Istituto Nazionale Di Geofisica E Vulcanologia, Rome	60010146;60000243	Catania;Rome	Italy;Italy	5.0	60010146	Etna | Paroxysmal activity | Plagioclase | Texture | Triggering eruptive mechanism | Volcanic tremor	5	Etna	Italy	28.40096251123345
Journal of Volcanology and Geothermal Research	2014-05-15	10.1016/j.jvolgeores.2014.04.001	Università degli Studi di Catania;Istituto Nazionale Di Geofisica E Vulcanologia, Rome	60010146;60000243	Catania;Rome	Italy;Italy	5.0	60000243	Etna | Paroxysmal activity | Plagioclase | Texture | Triggering eruptive mechanism | Volcanic tremor	5	Etna	Italy	500.8125151227917
Journal of Volcanology and Geothermal Research	2014-05-05	10.1016/j.jvolgeores.2015.01.004	Universidad Nacional Autónoma de México;The University of Tokyo	60032442;60025272	Mexico;Tokyo	Mexico;Japan	3.0	60032442	Etna | Light dilution | Popocatepetl | Remote sensing of volcanic gasses | SO camera 2	1	Etna	Italy	10665.743050944444
Journal of Volcanology and Geothermal Research	2014-05-05	10.1016/j.jvolgeores.2015.01.004	Universidad Nacional Autónoma de México;The University of Tokyo	60032442;60025272	Mexico;Tokyo	Mexico;Japan	3.0	60032442	Etna | Light dilution | Popocatepetl | Remote sensing of volcanic gasses | SO camera 2	2	Etna	Italy	10665.743050944444
Journal of Volcanology and Geothermal Research	2014-05-05	10.1016/j.jvolgeores.2015.01.004	Universidad Nacional Autónoma de México;The University of Tokyo	60032442;60025272	Mexico;Tokyo	Mexico;Japan	3.0	60025272	Etna | Light dilution | Popocatepetl | Remote sensing of volcanic gasses | SO camera 2	3	Etna	Italy	10062.543359002326
Journal of Volcanology and Geothermal Research	2014-05-01	10.1016/j.jvolgeores.2014.03.008	Istituto Nazionale Di Geofisica E Vulcanologia, Rome	60000243	Rome	Italy	9.0	60000243	Aeromagnetism | Etna volcano | Fry analysis | Magnetic anomalies | Potential fields	1	Etna	Italy	500.8125151227917
Journal of Volcanology and Geothermal Research	2014-05-01	10.1016/j.jvolgeores.2014.03.008	Istituto Nazionale Di Geofisica E Vulcanologia, Rome	60000243	Rome	Italy	9.0	60000243	Aeromagnetism | Etna volcano | Fry analysis | Magnetic anomalies | Potential fields	2	Etna	Italy	500.8125151227917
Journal of Volcanology and Geothermal Research	2014-05-01	10.1016/j.jvolgeores.2014.03.008	Istituto Nazionale Di Geofisica E Vulcanologia, Rome	60000243	Rome	Italy	9.0	60000243	Aeromagnetism | Etna volcano | Fry analysis | Magnetic anomalies | Potential fields	3	Etna	Italy	500.8125151227917
Journal of Volcanology and Geothermal Research	2014-05-01	10.1016/j.jvolgeores.2014.03.008	Istituto Nazionale Di Geofisica E Vulcanologia, Rome	60000243	Rome	Italy	9.0	60000243	Aeromagnetism | Etna volcano | Fry analysis | Magnetic anomalies | Potential fields	4	Etna	Italy	500.8125151227917
Journal of Volcanology and Geothermal Research	2014-05-01	10.1016/j.jvolgeores.2014.03.008	Istituto Nazionale Di Geofisica E Vulcanologia, Rome	60000243	Rome	Italy	9.0	60000243	Aeromagnetism | Etna volcano | Fry analysis | Magnetic anomalies | Potential fields	5	Etna	Italy	500.8125151227917
Journal of Volcanology and Geothermal Research	2014-05-01	10.1016/j.jvolgeores.2014.03.008	Istituto Nazionale Di Geofisica E Vulcanologia, Rome	60000243	Rome	Italy	9.0	60000243	Aeromagnetism | Etna volcano | Fry analysis | Magnetic anomalies | Potential fields	6	Etna	Italy	500.8125151227917
Journal of Volcanology and Geothermal Research	2014-05-01	10.1016/j.jvolgeores.2014.03.008	Istituto Nazionale Di Geofisica E Vulcanologia, Rome	60000243	Rome	Italy	9.0	60000243	Aeromagnetism | Etna volcano | Fry analysis | Magnetic anomalies | Potential fields	7	Etna	Italy	500.8125151227917
Journal of Volcanology and Geothermal Research	2014-05-01	10.1016/j.jvolgeores.2014.03.008	Istituto Nazionale Di Geofisica E Vulcanologia, Rome	60000243	Rome	Italy	9.0	60000243	Aeromagnetism | Etna volcano | Fry analysis | Magnetic anomalies | Potential fields	8	Etna	Italy	500.8125151227917
Journal of Volcanology and Geothermal Research	2014-05-01	10.1016/j.jvolgeores.2014.03.008	Istituto Nazionale Di Geofisica E Vulcanologia, Rome	60000243	Rome	Italy	9.0	60000243	Aeromagnetism | Etna volcano | Fry analysis | Magnetic anomalies | Potential fields	9	Etna	Italy	500.8125151227917
Journal of Volcanology and Geothermal Research	2014-04-01	10.1016/j.jvolgeores.2014.02.004	Centro de Excelencia en Geotermia de Los Andes (CEGA);University of Bristol;Universidad de Chile	60105875;60020650;60012464	Santiago;Bristol;Santiago	Chile;United Kingdom;Chile	3.0	60012464	Etna volcano | Lava flow modelling | Lava morphology | Lava rheology	1	Etna	Italy	11864.404524365447
Journal of Volcanology and Geothermal Research	2014-04-01	10.1016/j.jvolgeores.2014.02.004	Centro de Excelencia en Geotermia de Los Andes (CEGA);University of Bristol;Universidad de Chile	60105875;60020650;60012464	Santiago;Bristol;Santiago	Chile;United Kingdom;Chile	3.0	60105875	Etna volcano | Lava flow modelling | Lava morphology | Lava rheology	1	Etna	Italy	11863.9720662945
Journal of Volcanology and Geothermal Research	2014-04-01	10.1016/j.jvolgeores.2014.02.004	Centro de Excelencia en Geotermia de Los Andes (CEGA);University of Bristol;Universidad de Chile	60105875;60020650;60012464	Santiago;Bristol;Santiago	Chile;United Kingdom;Chile	3.0	60020650	Etna volcano | Lava flow modelling | Lava morphology | Lava rheology	2	Etna	Italy	2055.1397410318323
Journal of Volcanology and Geothermal Research	2014-04-01	10.1016/j.jvolgeores.2014.02.004	Centro de Excelencia en Geotermia de Los Andes (CEGA);University of Bristol;Universidad de Chile	60105875;60020650;60012464	Santiago;Bristol;Santiago	Chile;United Kingdom;Chile	3.0	60020650	Etna volcano | Lava flow modelling | Lava morphology | Lava rheology	3	Etna	Italy	2055.1397410318323
Journal of Volcanology and Geothermal Research	2014-04-01	10.1016/j.jvolgeores.2014.02.009	Istituto Nazionale Di Geofisica E Vulcanologia, Rome	60000243	Rome	Italy	2.0	60000243	Episodic eruption | Magma mixing | Mt. Etna | Shallow plumbing system | Summit and flank eruption | Trigger of volcanic activity	1	Etna	Italy	500.8125151227917
Journal of Volcanology and Geothermal Research	2014-04-01	10.1016/j.jvolgeores.2014.02.009	Istituto Nazionale Di Geofisica E Vulcanologia, Rome	60000243	Rome	Italy	2.0	60000243	Episodic eruption | Magma mixing | Mt. Etna | Shallow plumbing system | Summit and flank eruption | Trigger of volcanic activity	2	Etna	Italy	500.8125151227917
Journal of Volcanology and Geothermal Research	2014-01-15	10.1016/j.jvolgeores.2013.11.011	Università degli Studi di Catania;Istituto Nazionale Di Geofisica E Vulcanologia, Rome	60010146;60000243	Catania;Rome	Italy;Italy	4.0	60010146	Etna | Inter-event time | Occurrence pattern | Regional tectonics | Seismicity | Volcano dynamics	1	Etna	Italy	28.40096251123345
Journal of Volcanology and Geothermal Research	2014-01-15	10.1016/j.jvolgeores.2013.11.011	Università degli Studi di Catania;Istituto Nazionale Di Geofisica E Vulcanologia, Rome	60010146;60000243	Catania;Rome	Italy;Italy	4.0	60000243	Etna | Inter-event time | Occurrence pattern | Regional tectonics | Seismicity | Volcano dynamics	1	Etna	Italy	500.8125151227917
Journal of Volcanology and Geothermal Research	2014-01-15	10.1016/j.jvolgeores.2013.11.011	Università degli Studi di Catania;Istituto Nazionale Di Geofisica E Vulcanologia, Rome	60010146;60000243	Catania;Rome	Italy;Italy	4.0	60010146	Etna | Inter-event time | Occurrence pattern | Regional tectonics | Seismicity | Volcano dynamics	2	Etna	Italy	28.40096251123345
Journal of Volcanology and Geothermal Research	2014-01-15	10.1016/j.jvolgeores.2013.11.011	Università degli Studi di Catania;Istituto Nazionale Di Geofisica E Vulcanologia, Rome	60010146;60000243	Catania;Rome	Italy;Italy	4.0	60000243	Etna | Inter-event time | Occurrence pattern | Regional tectonics | Seismicity | Volcano dynamics	3	Etna	Italy	500.8125151227917
Journal of Volcanology and Geothermal Research	2014-01-15	10.1016/j.jvolgeores.2013.11.011	Università degli Studi di Catania;Istituto Nazionale Di Geofisica E Vulcanologia, Rome	60010146;60000243	Catania;Rome	Italy;Italy	4.0	60000243	Etna | Inter-event time | Occurrence pattern | Regional tectonics | Seismicity | Volcano dynamics	4	Etna	Italy	500.8125151227917
Journal of Volcanology and Geothermal Research	2014-01-15	10.1016/j.jvolgeores.2013.11.012	Istituto Nazionale Di Geofisica E Vulcanologia, Rome	60000243	Rome	Italy	6.0	60000243	Collapsing foam model | Etna | Lava and tephra volume | Scoria cone growth | Summit eruptions	1	Etna	Italy	500.8125151227917
Journal of Volcanology and Geothermal Research	2014-01-15	10.1016/j.jvolgeores.2013.11.012	Istituto Nazionale Di Geofisica E Vulcanologia, Rome	60000243	Rome	Italy	6.0	60000243	Collapsing foam model | Etna | Lava and tephra volume | Scoria cone growth | Summit eruptions	2	Etna	Italy	500.8125151227917
Journal of Volcanology and Geothermal Research	2014-01-15	10.1016/j.jvolgeores.2013.11.012	Istituto Nazionale Di Geofisica E Vulcanologia, Rome	60000243	Rome	Italy	6.0	60000243	Collapsing foam model | Etna | Lava and tephra volume | Scoria cone growth | Summit eruptions	3	Etna	Italy	500.8125151227917
Journal of Volcanology and Geothermal Research	2014-01-15	10.1016/j.jvolgeores.2013.11.012	Istituto Nazionale Di Geofisica E Vulcanologia, Rome	60000243	Rome	Italy	6.0	60000243	Collapsing foam model | Etna | Lava and tephra volume | Scoria cone growth | Summit eruptions	4	Etna	Italy	500.8125151227917
Journal of Volcanology and Geothermal Research	2014-01-15	10.1016/j.jvolgeores.2013.11.012	Istituto Nazionale Di Geofisica E Vulcanologia, Rome	60000243	Rome	Italy	6.0	60000243	Collapsing foam model | Etna | Lava and tephra volume | Scoria cone growth | Summit eruptions	5	Etna	Italy	500.8125151227917
Journal of Volcanology and Geothermal Research	2014-01-15	10.1016/j.jvolgeores.2013.11.012	Istituto Nazionale Di Geofisica E Vulcanologia, Rome	60000243	Rome	Italy	6.0	60000243	Collapsing foam model | Etna | Lava and tephra volume | Scoria cone growth | Summit eruptions	6	Etna	Italy	500.8125151227917
Journal of Volcanology and Geothermal Research	2013-09-01	10.1016/j.jvolgeores.2013.07.010	Oxford Social Sciences Division;Deutsches GeoForschungsZentrum (GFZ);Universität Freiburg;Royal Holloway, University of London;Trinity College Dublin;Istituto Nazionale di Geofisicae Vulcanologia	60175816;60030245;60025641;60020595;60011149;112806188	Oxford;Potsdam;Freiburg im Breisgau;Egham;Dublin;Catania	United Kingdom;Germany;Germany;United Kingdom;Ireland;Italy	11.0	60020595	Glass chemistry | Mount Etna | Plinian | Tephrochronology | Y-1 tephra	1	Etna	Italy	1948.7575982212877
Journal of Volcanology and Geothermal Research	2013-09-01	10.1016/j.jvolgeores.2013.07.010	Oxford Social Sciences Division;Deutsches GeoForschungsZentrum (GFZ);Universität Freiburg;Royal Holloway, University of London;Trinity College Dublin;Istituto Nazionale di Geofisicae Vulcanologia	60175816;60030245;60025641;60020595;60011149;112806188	Oxford;Potsdam;Freiburg im Breisgau;Egham;Dublin;Catania	United Kingdom;Germany;Germany;United Kingdom;Ireland;Italy	11.0	60175816	Glass chemistry | Mount Etna | Plinian | Tephrochronology | Y-1 tephra	1	Etna	Italy	2008.7082794675755
Journal of Volcanology and Geothermal Research	2013-09-01	10.1016/j.jvolgeores.2013.07.010	Oxford Social Sciences Division;Deutsches GeoForschungsZentrum (GFZ);Universität Freiburg;Royal Holloway, University of London;Trinity College Dublin;Istituto Nazionale di Geofisicae Vulcanologia	60175816;60030245;60025641;60020595;60011149;112806188	Oxford;Potsdam;Freiburg im Breisgau;Egham;Dublin;Catania	United Kingdom;Germany;Germany;United Kingdom;Ireland;Italy	11.0	60011149	Glass chemistry | Mount Etna | Plinian | Tephrochronology | Y-1 tephra	2	Etna	Italy	2379.221119354066
Journal of Volcanology and Geothermal Research	2013-09-01	10.1016/j.jvolgeores.2013.07.010	Oxford Social Sciences Division;Deutsches GeoForschungsZentrum (GFZ);Universität Freiburg;Royal Holloway, University of London;Trinity College Dublin;Istituto Nazionale di Geofisicae Vulcanologia	60175816;60030245;60025641;60020595;60011149;112806188	Oxford;Potsdam;Freiburg im Breisgau;Egham;Dublin;Catania	United Kingdom;Germany;Germany;United Kingdom;Ireland;Italy	11.0	60175816	Glass chemistry | Mount Etna | Plinian | Tephrochronology | Y-1 tephra	3	Etna	Italy	2008.7082794675755
Journal of Volcanology and Geothermal Research	2013-09-01	10.1016/j.jvolgeores.2013.07.010	Oxford Social Sciences Division;Deutsches GeoForschungsZentrum (GFZ);Universität Freiburg;Royal Holloway, University of London;Trinity College Dublin;Istituto Nazionale di Geofisicae Vulcanologia	60175816;60030245;60025641;60020595;60011149;112806188	Oxford;Potsdam;Freiburg im Breisgau;Egham;Dublin;Catania	United Kingdom;Germany;Germany;United Kingdom;Ireland;Italy	11.0	60030245	Glass chemistry | Mount Etna | Plinian | Tephrochronology | Y-1 tephra	4	Etna	Italy	1634.500485895531
Journal of Volcanology and Geothermal Research	2013-09-01	10.1016/j.jvolgeores.2013.07.010	Oxford Social Sciences Division;Deutsches GeoForschungsZentrum (GFZ);Universität Freiburg;Royal Holloway, University of London;Trinity College Dublin;Istituto Nazionale di Geofisicae Vulcanologia	60175816;60030245;60025641;60020595;60011149;112806188	Oxford;Potsdam;Freiburg im Breisgau;Egham;Dublin;Catania	United Kingdom;Germany;Germany;United Kingdom;Ireland;Italy	11.0	60175816	Glass chemistry | Mount Etna | Plinian | Tephrochronology | Y-1 tephra	5	Etna	Italy	2008.7082794675755
Journal of Volcanology and Geothermal Research	2013-09-01	10.1016/j.jvolgeores.2013.07.010	Oxford Social Sciences Division;Deutsches GeoForschungsZentrum (GFZ);Universität Freiburg;Royal Holloway, University of London;Trinity College Dublin;Istituto Nazionale di Geofisicae Vulcanologia	60175816;60030245;60025641;60020595;60011149;112806188	Oxford;Potsdam;Freiburg im Breisgau;Egham;Dublin;Catania	United Kingdom;Germany;Germany;United Kingdom;Ireland;Italy	11.0	112806188	Glass chemistry | Mount Etna | Plinian | Tephrochronology | Y-1 tephra	6	Etna	Italy	28.40096251123345
Journal of Volcanology and Geothermal Research	2013-09-01	10.1016/j.jvolgeores.2013.07.010	Oxford Social Sciences Division;Deutsches GeoForschungsZentrum (GFZ);Universität Freiburg;Royal Holloway, University of London;Trinity College Dublin;Istituto Nazionale di Geofisicae Vulcanologia	60175816;60030245;60025641;60020595;60011149;112806188	Oxford;Potsdam;Freiburg im Breisgau;Egham;Dublin;Catania	United Kingdom;Germany;Germany;United Kingdom;Ireland;Italy	11.0	60025641	Glass chemistry | Mount Etna | Plinian | Tephrochronology | Y-1 tephra	7	Etna	Italy	1276.947948619367
Journal of Volcanology and Geothermal Research	2013-09-01	10.1016/j.jvolgeores.2013.07.010	Oxford Social Sciences Division;Deutsches GeoForschungsZentrum (GFZ);Universität Freiburg;Royal Holloway, University of London;Trinity College Dublin;Istituto Nazionale di Geofisicae Vulcanologia	60175816;60030245;60025641;60020595;60011149;112806188	Oxford;Potsdam;Freiburg im Breisgau;Egham;Dublin;Catania	United Kingdom;Germany;Germany;United Kingdom;Ireland;Italy	11.0	112806188	Glass chemistry | Mount Etna | Plinian | Tephrochronology | Y-1 tephra	8	Etna	Italy	28.40096251123345
Journal of Volcanology and Geothermal Research	2013-09-01	10.1016/j.jvolgeores.2013.07.010	Oxford Social Sciences Division;Deutsches GeoForschungsZentrum (GFZ);Universität Freiburg;Royal Holloway, University of London;Trinity College Dublin;Istituto Nazionale di Geofisicae Vulcanologia	60175816;60030245;60025641;60020595;60011149;112806188	Oxford;Potsdam;Freiburg im Breisgau;Egham;Dublin;Catania	United Kingdom;Germany;Germany;United Kingdom;Ireland;Italy	11.0	60020595	Glass chemistry | Mount Etna | Plinian | Tephrochronology | Y-1 tephra	9	Etna	Italy	1948.7575982212877
Journal of Volcanology and Geothermal Research	2013-09-01	10.1016/j.jvolgeores.2013.07.010	Oxford Social Sciences Division;Deutsches GeoForschungsZentrum (GFZ);Universität Freiburg;Royal Holloway, University of London;Trinity College Dublin;Istituto Nazionale di Geofisicae Vulcanologia	60175816;60030245;60025641;60020595;60011149;112806188	Oxford;Potsdam;Freiburg im Breisgau;Egham;Dublin;Catania	United Kingdom;Germany;Germany;United Kingdom;Ireland;Italy	11.0	60020595	Glass chemistry | Mount Etna | Plinian | Tephrochronology | Y-1 tephra	10	Etna	Italy	1948.7575982212877
Journal of Volcanology and Geothermal Research	2013-09-01	10.1016/j.jvolgeores.2013.07.010	Oxford Social Sciences Division;Deutsches GeoForschungsZentrum (GFZ);Universität Freiburg;Royal Holloway, University of London;Trinity College Dublin;Istituto Nazionale di Geofisicae Vulcanologia	60175816;60030245;60025641;60020595;60011149;112806188	Oxford;Potsdam;Freiburg im Breisgau;Egham;Dublin;Catania	United Kingdom;Germany;Germany;United Kingdom;Ireland;Italy	11.0	60020595	Glass chemistry | Mount Etna | Plinian | Tephrochronology | Y-1 tephra	11	Etna	Italy	1948.7575982212877
Journal of Volcanology and Geothermal Research	2013-06-15	10.1016/j.jvolgeores.2013.04.017	Istituto Nazionale Di Geofisica E Vulcanologia, Rome	60000243	Rome	Italy	2.0	60000243	Hazard map | Lava flow simulation | Mount Etna | Sensitivity analysis	1	Etna	Italy	500.8125151227917
Journal of Volcanology and Geothermal Research	2013-06-15	10.1016/j.jvolgeores.2013.04.017	Istituto Nazionale Di Geofisica E Vulcanologia, Rome	60000243	Rome	Italy	2.0	60000243	Hazard map | Lava flow simulation | Mount Etna | Sensitivity analysis	2	Etna	Italy	500.8125151227917
Journal of Volcanology and Geothermal Research	2013-06-05	10.1016/j.jvolgeores.2013.04.019	L-Università ta' Malta;Istituto Nazionale Di Geofisica E Vulcanologia, Rome	60072651;60000243	Msida;Rome	Malta;Italy	5.0	60072651	Etna | Maltese Islands | PUFF model | Volcanic ash forecasting | Volcanic clouds	1	Etna	Italy	210.32079845316392
Journal of Volcanology and Geothermal Research	2013-06-05	10.1016/j.jvolgeores.2013.04.019	L-Università ta' Malta;Istituto Nazionale Di Geofisica E Vulcanologia, Rome	60072651;60000243	Msida;Rome	Malta;Italy	5.0	60072651	Etna | Maltese Islands | PUFF model | Volcanic ash forecasting | Volcanic clouds	2	Etna	Italy	210.32079845316392
Journal of Volcanology and Geothermal Research	2013-06-05	10.1016/j.jvolgeores.2013.04.019	L-Università ta' Malta;Istituto Nazionale Di Geofisica E Vulcanologia, Rome	60072651;60000243	Msida;Rome	Malta;Italy	5.0	60000243	Etna | Maltese Islands | PUFF model | Volcanic ash forecasting | Volcanic clouds	3	Etna	Italy	500.8125151227917
Journal of Volcanology and Geothermal Research	2013-06-05	10.1016/j.jvolgeores.2013.04.019	L-Università ta' Malta;Istituto Nazionale Di Geofisica E Vulcanologia, Rome	60072651;60000243	Msida;Rome	Malta;Italy	5.0	60000243	Etna | Maltese Islands | PUFF model | Volcanic ash forecasting | Volcanic clouds	4	Etna	Italy	500.8125151227917
Journal of Volcanology and Geothermal Research	2013-06-05	10.1016/j.jvolgeores.2013.04.019	L-Università ta' Malta;Istituto Nazionale Di Geofisica E Vulcanologia, Rome	60072651;60000243	Msida;Rome	Malta;Italy	5.0	60000243	Etna | Maltese Islands | PUFF model | Volcanic ash forecasting | Volcanic clouds	5	Etna	Italy	500.8125151227917
Journal of Volcanology and Geothermal Research	2013-05-01	10.1016/j.jvolgeores.2013.03.001	Istituto Nazionale di Geofisica e Vulcanologia, Palermo	60113657	Palermo	Italy	4.0	60113657	Continuous monitoring | Degassing | Fumarole temperature | Meteorological parameters | Mount Etna | Volcanic	1	Etna	Italy	149.953356646627
Journal of Volcanology and Geothermal Research	2013-05-01	10.1016/j.jvolgeores.2013.03.001	Istituto Nazionale di Geofisica e Vulcanologia, Palermo	60113657	Palermo	Italy	4.0	60113657	Continuous monitoring | Degassing | Fumarole temperature | Meteorological parameters | Mount Etna | Volcanic	2	Etna	Italy	149.953356646627
Journal of Volcanology and Geothermal Research	2013-05-01	10.1016/j.jvolgeores.2013.03.001	Istituto Nazionale di Geofisica e Vulcanologia, Palermo	60113657	Palermo	Italy	4.0	60113657	Continuous monitoring | Degassing | Fumarole temperature | Meteorological parameters | Mount Etna | Volcanic	3	Etna	Italy	149.953356646627
Journal of Volcanology and Geothermal Research	2013-05-01	10.1016/j.jvolgeores.2013.03.001	Istituto Nazionale di Geofisica e Vulcanologia, Palermo	60113657	Palermo	Italy	4.0	60113657	Continuous monitoring | Degassing | Fumarole temperature | Meteorological parameters | Mount Etna | Volcanic	4	Etna	Italy	149.953356646627
Journal of Volcanology and Geothermal Research	2013-03-05	10.1016/j.jvolgeores.2012.12.024	Università degli Studi di Catania;Istituto Nazionale Di Geofisica E Vulcanologia, Rome;Section for Mineralogy	60010146;60000243;112583014	Catania;Rome;Munich	Italy;Italy;Germany	5.0	60010146	Helmholtz resonator | Infrasound | Mt. Etna | Plumbing system geometry | Seismo-acoustic studies	1	Etna	Italy	28.40096251123345
Journal of Volcanology and Geothermal Research	2013-03-05	10.1016/j.jvolgeores.2012.12.024	Università degli Studi di Catania;Istituto Nazionale Di Geofisica E Vulcanologia, Rome;Section for Mineralogy	60010146;60000243;112583014	Catania;Rome;Munich	Italy;Italy;Germany	5.0	60000243	Helmholtz resonator | Infrasound | Mt. Etna | Plumbing system geometry | Seismo-acoustic studies	2	Etna	Italy	500.8125151227917
Journal of Volcanology and Geothermal Research	2013-03-05	10.1016/j.jvolgeores.2012.12.024	Università degli Studi di Catania;Istituto Nazionale Di Geofisica E Vulcanologia, Rome;Section for Mineralogy	60010146;60000243;112583014	Catania;Rome;Munich	Italy;Italy;Germany	5.0	60010146	Helmholtz resonator | Infrasound | Mt. Etna | Plumbing system geometry | Seismo-acoustic studies	3	Etna	Italy	28.40096251123345
Journal of Volcanology and Geothermal Research	2013-03-05	10.1016/j.jvolgeores.2012.12.024	Università degli Studi di Catania;Istituto Nazionale Di Geofisica E Vulcanologia, Rome;Section for Mineralogy	60010146;60000243;112583014	Catania;Rome;Munich	Italy;Italy;Germany	5.0	60000243	Helmholtz resonator | Infrasound | Mt. Etna | Plumbing system geometry | Seismo-acoustic studies	3	Etna	Italy	500.8125151227917
Journal of Volcanology and Geothermal Research	2013-03-05	10.1016/j.jvolgeores.2012.12.024	Università degli Studi di Catania;Istituto Nazionale Di Geofisica E Vulcanologia, Rome;Section for Mineralogy	60010146;60000243;112583014	Catania;Rome;Munich	Italy;Italy;Germany	5.0	60000243	Helmholtz resonator | Infrasound | Mt. Etna | Plumbing system geometry | Seismo-acoustic studies	4	Etna	Italy	500.8125151227917
Journal of Volcanology and Geothermal Research	2013-03-05	10.1016/j.jvolgeores.2012.12.024	Università degli Studi di Catania;Istituto Nazionale Di Geofisica E Vulcanologia, Rome;Section for Mineralogy	60010146;60000243;112583014	Catania;Rome;Munich	Italy;Italy;Germany	5.0	60010146	Helmholtz resonator | Infrasound | Mt. Etna | Plumbing system geometry | Seismo-acoustic studies	5	Etna	Italy	28.40096251123345
Journal of Volcanology and Geothermal Research	2013-03-05	10.1016/j.jvolgeores.2012.12.024	Università degli Studi di Catania;Istituto Nazionale Di Geofisica E Vulcanologia, Rome;Section for Mineralogy	60010146;60000243;112583014	Catania;Rome;Munich	Italy;Italy;Germany	5.0	112583014	Helmholtz resonator | Infrasound | Mt. Etna | Plumbing system geometry | Seismo-acoustic studies	5	Etna	Italy	1188.0268845238525
Journal of Volcanology and Geothermal Research	2013-02-01	10.1016/j.jvolgeores.2012.02.007	Università degli Studi di Catania;Istituto Nazionale Di Geofisica E Vulcanologia, Rome	60010146;60000243	Catania;Rome	Italy;Italy	5.0	60010146	Data mining | Etna | Features extraction | Self-Organizing Maps | Summit and flank eruptions | Time series clustering	1	Etna	Italy	28.40096251123345
Journal of Volcanology and Geothermal Research	2013-02-01	10.1016/j.jvolgeores.2012.02.007	Università degli Studi di Catania;Istituto Nazionale Di Geofisica E Vulcanologia, Rome	60010146;60000243	Catania;Rome	Italy;Italy	5.0	60000243	Data mining | Etna | Features extraction | Self-Organizing Maps | Summit and flank eruptions | Time series clustering	2	Etna	Italy	500.8125151227917
Journal of Volcanology and Geothermal Research	2013-02-01	10.1016/j.jvolgeores.2012.02.007	Università degli Studi di Catania;Istituto Nazionale Di Geofisica E Vulcanologia, Rome	60010146;60000243	Catania;Rome	Italy;Italy	5.0	60010146	Data mining | Etna | Features extraction | Self-Organizing Maps | Summit and flank eruptions | Time series clustering	3	Etna	Italy	28.40096251123345
Journal of Volcanology and Geothermal Research	2013-02-01	10.1016/j.jvolgeores.2012.02.007	Università degli Studi di Catania;Istituto Nazionale Di Geofisica E Vulcanologia, Rome	60010146;60000243	Catania;Rome	Italy;Italy	5.0	60000243	Data mining | Etna | Features extraction | Self-Organizing Maps | Summit and flank eruptions | Time series clustering	4	Etna	Italy	500.8125151227917
Journal of Volcanology and Geothermal Research	2013-02-01	10.1016/j.jvolgeores.2012.02.007	Università degli Studi di Catania;Istituto Nazionale Di Geofisica E Vulcanologia, Rome	60010146;60000243	Catania;Rome	Italy;Italy	5.0	60000243	Data mining | Etna | Features extraction | Self-Organizing Maps | Summit and flank eruptions | Time series clustering	5	Etna	Italy	500.8125151227917
Journal of Volcanology and Geothermal Research	2013-02-01	10.1016/j.jvolgeores.2012.06.005	Istituto Nazionale di Oceanografia e di Geofisica Sperimentale;Istituto Nazionale Di Geofisica E Vulcanologia, Rome	60007111;60000243	Sgonico;Rome	Italy;Italy	4.0	60000243	Individual sources | Macroseismic intensity | Mt. Etna | Occurrence probability | Seismic hazard | Seismic history | Time-dependent renewal process	1	Etna	Italy	500.8125151227917
Journal of Volcanology and Geothermal Research	2013-02-01	10.1016/j.jvolgeores.2012.06.005	Istituto Nazionale di Oceanografia e di Geofisica Sperimentale;Istituto Nazionale Di Geofisica E Vulcanologia, Rome	60007111;60000243	Sgonico;Rome	Italy;Italy	4.0	60000243	Individual sources | Macroseismic intensity | Mt. Etna | Occurrence probability | Seismic hazard | Seismic history | Time-dependent renewal process	2	Etna	Italy	500.8125151227917
Journal of Volcanology and Geothermal Research	2013-02-01	10.1016/j.jvolgeores.2012.06.005	Istituto Nazionale di Oceanografia e di Geofisica Sperimentale;Istituto Nazionale Di Geofisica E Vulcanologia, Rome	60007111;60000243	Sgonico;Rome	Italy;Italy	4.0	60007111	Individual sources | Macroseismic intensity | Mt. Etna | Occurrence probability | Seismic hazard | Seismic history | Time-dependent renewal process	3	Etna	Italy	894.2359354511353
Journal of Volcanology and Geothermal Research	2013-02-01	10.1016/j.jvolgeores.2012.06.005	Istituto Nazionale di Oceanografia e di Geofisica Sperimentale;Istituto Nazionale Di Geofisica E Vulcanologia, Rome	60007111;60000243	Sgonico;Rome	Italy;Italy	4.0	60000243	Individual sources | Macroseismic intensity | Mt. Etna | Occurrence probability | Seismic hazard | Seismic history | Time-dependent renewal process	4	Etna	Italy	500.8125151227917
Journal of Volcanology and Geothermal Research	2013-02-01	10.1016/j.jvolgeores.2012.06.015	Università degli Studi di Milano;Università degli Studi di Milano-Bicocca	60030318;60012306	Milan;Milan	Italy;Italy	4.0	60030318	Etna | FLAC | Flank instability | Numerical modelling	1	Etna	Italy	983.3481261192512
Journal of Volcanology and Geothermal Research	2013-02-01	10.1016/j.jvolgeores.2012.06.015	Università degli Studi di Milano;Università degli Studi di Milano-Bicocca	60030318;60012306	Milan;Milan	Italy;Italy	4.0	60012306	Etna | FLAC | Flank instability | Numerical modelling	2	Etna	Italy	988.1298788682884
Journal of Volcanology and Geothermal Research	2013-02-01	10.1016/j.jvolgeores.2012.06.015	Università degli Studi di Milano;Università degli Studi di Milano-Bicocca	60030318;60012306	Milan;Milan	Italy;Italy	4.0	60030318	Etna | FLAC | Flank instability | Numerical modelling	3	Etna	Italy	983.3481261192512
Journal of Volcanology and Geothermal Research	2013-02-01	10.1016/j.jvolgeores.2012.06.015	Università degli Studi di Milano;Università degli Studi di Milano-Bicocca	60030318;60012306	Milan;Milan	Italy;Italy	4.0	60012306	Etna | FLAC | Flank instability | Numerical modelling	4	Etna	Italy	988.1298788682884
Journal of Volcanology and Geothermal Research	2013-02-01	10.1016/j.jvolgeores.2012.06.003	Consiglio Nazionale delle Ricerche;Università degli Studi Roma Tre;Istituto Nazionale Di Geofisica E Vulcanologia, Rome	60021199;60012630;60000243	Rome;Rome;Rome	Italy;Italy;Italy	3.0	60012630	Analogue modeling | Etna | Unbuttressing | Volcano instability	1	Etna	Italy	497.38849801578647
Journal of Volcanology and Geothermal Research	2013-02-01	10.1016/j.jvolgeores.2012.06.003	Consiglio Nazionale delle Ricerche;Università degli Studi Roma Tre;Istituto Nazionale Di Geofisica E Vulcanologia, Rome	60021199;60012630;60000243	Rome;Rome;Rome	Italy;Italy;Italy	3.0	60000243	Analogue modeling | Etna | Unbuttressing | Volcano instability	2	Etna	Italy	500.8125151227917
Journal of Volcanology and Geothermal Research	2013-02-01	10.1016/j.jvolgeores.2012.06.003	Consiglio Nazionale delle Ricerche;Università degli Studi Roma Tre;Istituto Nazionale Di Geofisica E Vulcanologia, Rome	60021199;60012630;60000243	Rome;Rome;Rome	Italy;Italy;Italy	3.0	60021199	Analogue modeling | Etna | Unbuttressing | Volcano instability	3	Etna	Italy	508.1427259118582
Journal of Volcanology and Geothermal Research	2013-02-01	10.1016/j.jvolgeores.2012.10.001	Istituto Nazionale Di Geofisica E Vulcanologia, Rome	60000243	Rome	Italy	4.0	60000243	Faults | Flank instability | Geodynamic model | Ground deformation | Mt. Etna | Seismotectonics	1	Etna	Italy	500.8125151227917
Journal of Volcanology and Geothermal Research	2013-02-01	10.1016/j.jvolgeores.2012.10.001	Istituto Nazionale Di Geofisica E Vulcanologia, Rome	60000243	Rome	Italy	4.0	60000243	Faults | Flank instability | Geodynamic model | Ground deformation | Mt. Etna | Seismotectonics	2	Etna	Italy	500.8125151227917
Journal of Volcanology and Geothermal Research	2013-02-01	10.1016/j.jvolgeores.2012.10.001	Istituto Nazionale Di Geofisica E Vulcanologia, Rome	60000243	Rome	Italy	4.0	60000243	Faults | Flank instability | Geodynamic model | Ground deformation | Mt. Etna | Seismotectonics	3	Etna	Italy	500.8125151227917
Journal of Volcanology and Geothermal Research	2013-02-01	10.1016/j.jvolgeores.2012.10.001	Istituto Nazionale Di Geofisica E Vulcanologia, Rome	60000243	Rome	Italy	4.0	60000243	Faults | Flank instability | Geodynamic model | Ground deformation | Mt. Etna | Seismotectonics	4	Etna	Italy	500.8125151227917
Journal of Volcanology and Geothermal Research	2013-02-01	10.1016/j.jvolgeores.2012.06.002	Istituto Nazionale Di Geofisica E Vulcanologia, Rome	60000243	Rome	Italy	3.0	60000243	Etna | Stress field change | Volcano sources and stress | Volcano-tectonic faults	1	Etna	Italy	500.8125151227917
Journal of Volcanology and Geothermal Research	2013-02-01	10.1016/j.jvolgeores.2012.06.002	Istituto Nazionale Di Geofisica E Vulcanologia, Rome	60000243	Rome	Italy	3.0	60000243	Etna | Stress field change | Volcano sources and stress | Volcano-tectonic faults	2	Etna	Italy	500.8125151227917
Journal of Volcanology and Geothermal Research	2013-02-01	10.1016/j.jvolgeores.2012.06.002	Istituto Nazionale Di Geofisica E Vulcanologia, Rome	60000243	Rome	Italy	3.0	60000243	Etna | Stress field change | Volcano sources and stress | Volcano-tectonic faults	3	Etna	Italy	500.8125151227917
Journal of Volcanology and Geothermal Research	2013-02-01	10.1016/j.jvolgeores.2012.02.010	Osservatorio Vesuviano;Università degli Studi di Napoli Federico II;Istituto Nazionale Di Geofisica E Vulcanologia, Rome	60026718;60017293;60000243	Naples;Naples;Rome	Italy;Italy;Italy	5.0	60000243	Bulk rock composition | Flank instability | Fractional crystallization | Mixing | Mt. Etna | Volcano plumbing system	1	Etna	Italy	500.8125151227917
Journal of Volcanology and Geothermal Research	2013-02-01	10.1016/j.jvolgeores.2012.02.010	Osservatorio Vesuviano;Università degli Studi di Napoli Federico II;Istituto Nazionale Di Geofisica E Vulcanologia, Rome	60026718;60017293;60000243	Naples;Naples;Rome	Italy;Italy;Italy	5.0	60026718	Bulk rock composition | Flank instability | Fractional crystallization | Mixing | Mt. Etna | Volcano plumbing system	2	Etna	Italy	349.3699836753675
Journal of Volcanology and Geothermal Research	2013-02-01	10.1016/j.jvolgeores.2012.02.010	Osservatorio Vesuviano;Università degli Studi di Napoli Federico II;Istituto Nazionale Di Geofisica E Vulcanologia, Rome	60026718;60017293;60000243	Naples;Naples;Rome	Italy;Italy;Italy	5.0	60000243	Bulk rock composition | Flank instability | Fractional crystallization | Mixing | Mt. Etna | Volcano plumbing system	3	Etna	Italy	500.8125151227917
Journal of Volcanology and Geothermal Research	2013-02-01	10.1016/j.jvolgeores.2012.02.010	Osservatorio Vesuviano;Università degli Studi di Napoli Federico II;Istituto Nazionale Di Geofisica E Vulcanologia, Rome	60026718;60017293;60000243	Naples;Naples;Rome	Italy;Italy;Italy	5.0	60000243	Bulk rock composition | Flank instability | Fractional crystallization | Mixing | Mt. Etna | Volcano plumbing system	4	Etna	Italy	500.8125151227917
Journal of Volcanology and Geothermal Research	2013-02-01	10.1016/j.jvolgeores.2012.02.010	Osservatorio Vesuviano;Università degli Studi di Napoli Federico II;Istituto Nazionale Di Geofisica E Vulcanologia, Rome	60026718;60017293;60000243	Naples;Naples;Rome	Italy;Italy;Italy	5.0	60026718	Bulk rock composition | Flank instability | Fractional crystallization | Mixing | Mt. Etna | Volcano plumbing system	5	Etna	Italy	349.3699836753675
Journal of Volcanology and Geothermal Research	2013-02-01	10.1016/j.jvolgeores.2012.02.010	Osservatorio Vesuviano;Università degli Studi di Napoli Federico II;Istituto Nazionale Di Geofisica E Vulcanologia, Rome	60026718;60017293;60000243	Naples;Naples;Rome	Italy;Italy;Italy	5.0	60017293	Bulk rock composition | Flank instability | Fractional crystallization | Mixing | Mt. Etna | Volcano plumbing system	5	Etna	Italy	349.3699836753675
Journal of Volcanology and Geothermal Research	2013-02-01	10.1016/j.jvolgeores.2012.07.011	Consiglio Nazionale delle Ricerche;Istituto Nazionale Di Geofisica E Vulcanologia, Rome	60021199;60000243	Rome;Rome	Italy;Italy	5.0	60000243	Attenuation | Macroseismic intensity | Mt. Etna | Probability distribution | Seismic scenario | Source models	1	Etna	Italy	500.8125151227917
Journal of Volcanology and Geothermal Research	2013-02-01	10.1016/j.jvolgeores.2012.07.011	Consiglio Nazionale delle Ricerche;Istituto Nazionale Di Geofisica E Vulcanologia, Rome	60021199;60000243	Rome;Rome	Italy;Italy	5.0	60000243	Attenuation | Macroseismic intensity | Mt. Etna | Probability distribution | Seismic scenario | Source models	2	Etna	Italy	500.8125151227917
Journal of Volcanology and Geothermal Research	2013-02-01	10.1016/j.jvolgeores.2012.07.011	Consiglio Nazionale delle Ricerche;Istituto Nazionale Di Geofisica E Vulcanologia, Rome	60021199;60000243	Rome;Rome	Italy;Italy	5.0	60021199	Attenuation | Macroseismic intensity | Mt. Etna | Probability distribution | Seismic scenario | Source models	3	Etna	Italy	508.1427259118582
Journal of Volcanology and Geothermal Research	2013-02-01	10.1016/j.jvolgeores.2012.07.011	Consiglio Nazionale delle Ricerche;Istituto Nazionale Di Geofisica E Vulcanologia, Rome	60021199;60000243	Rome;Rome	Italy;Italy	5.0	60000243	Attenuation | Macroseismic intensity | Mt. Etna | Probability distribution | Seismic scenario | Source models	4	Etna	Italy	500.8125151227917
Journal of Volcanology and Geothermal Research	2013-02-01	10.1016/j.jvolgeores.2012.07.011	Consiglio Nazionale delle Ricerche;Istituto Nazionale Di Geofisica E Vulcanologia, Rome	60021199;60000243	Rome;Rome	Italy;Italy	5.0	60000243	Attenuation | Macroseismic intensity | Mt. Etna | Probability distribution | Seismic scenario | Source models	5	Etna	Italy	500.8125151227917
Journal of Volcanology and Geothermal Research	2013-02-01	10.1016/j.jvolgeores.2012.03.010	Istituto Nazionale Di Geofisica E Vulcanologia, Rome	60000243	Rome	Italy	7.0	60000243	Earthquakes | Etna volcano | Fault plane solutions | Pernicana-Provenzana Fault System | Precise location | Seismic strain release	1	Etna	Italy	500.8125151227917
Journal of Volcanology and Geothermal Research	2013-02-01	10.1016/j.jvolgeores.2012.03.010	Istituto Nazionale Di Geofisica E Vulcanologia, Rome	60000243	Rome	Italy	7.0	60000243	Earthquakes | Etna volcano | Fault plane solutions | Pernicana-Provenzana Fault System | Precise location | Seismic strain release	2	Etna	Italy	500.8125151227917
Journal of Volcanology and Geothermal Research	2013-02-01	10.1016/j.jvolgeores.2012.03.010	Istituto Nazionale Di Geofisica E Vulcanologia, Rome	60000243	Rome	Italy	7.0	60000243	Earthquakes | Etna volcano | Fault plane solutions | Pernicana-Provenzana Fault System | Precise location | Seismic strain release	3	Etna	Italy	500.8125151227917
Journal of Volcanology and Geothermal Research	2013-02-01	10.1016/j.jvolgeores.2012.03.010	Istituto Nazionale Di Geofisica E Vulcanologia, Rome	60000243	Rome	Italy	7.0	60000243	Earthquakes | Etna volcano | Fault plane solutions | Pernicana-Provenzana Fault System | Precise location | Seismic strain release	4	Etna	Italy	500.8125151227917
Journal of Volcanology and Geothermal Research	2013-02-01	10.1016/j.jvolgeores.2012.03.010	Istituto Nazionale Di Geofisica E Vulcanologia, Rome	60000243	Rome	Italy	7.0	60000243	Earthquakes | Etna volcano | Fault plane solutions | Pernicana-Provenzana Fault System | Precise location | Seismic strain release	5	Etna	Italy	500.8125151227917
Journal of Volcanology and Geothermal Research	2013-02-01	10.1016/j.jvolgeores.2012.03.010	Istituto Nazionale Di Geofisica E Vulcanologia, Rome	60000243	Rome	Italy	7.0	60000243	Earthquakes | Etna volcano | Fault plane solutions | Pernicana-Provenzana Fault System | Precise location | Seismic strain release	6	Etna	Italy	500.8125151227917
Journal of Volcanology and Geothermal Research	2013-02-01	10.1016/j.jvolgeores.2012.03.010	Istituto Nazionale Di Geofisica E Vulcanologia, Rome	60000243	Rome	Italy	7.0	60000243	Earthquakes | Etna volcano | Fault plane solutions | Pernicana-Provenzana Fault System | Precise location | Seismic strain release	7	Etna	Italy	500.8125151227917
Journal of Volcanology and Geothermal Research	2013-02-01	10.1016/j.jvolgeores.2012.06.016	Università degli Studi Roma Tre;Istituto Nazionale Di Geofisica E Vulcanologia, Rome	60012630;60000243	Rome;Rome	Italy;Italy	2.0	60012630	Etna | Flank dynamics | Hazard | Scenario	1	Etna	Italy	497.38849801578647
Journal of Volcanology and Geothermal Research	2013-02-01	10.1016/j.jvolgeores.2012.06.016	Università degli Studi Roma Tre;Istituto Nazionale Di Geofisica E Vulcanologia, Rome	60012630;60000243	Rome;Rome	Italy;Italy	2.0	60000243	Etna | Flank dynamics | Hazard | Scenario	2	Etna	Italy	500.8125151227917
Journal of Volcanology and Geothermal Research	2013-02-01	10.1016/j.jvolgeores.2012.04.016	Istituto Nazionale di Geofisica e Vulcanologia, Pisa;Consiglio Nazionale delle Ricerche	60113656;60021199	Pisa;Rome	Italy;Italy	5.0	60021199	Active tectonics | Intrusive body | Mount Etna offshore | Multichannel reflection seismics | Volcano flank instability	1	Etna	Italy	508.1427259118582
Journal of Volcanology and Geothermal Research	2013-02-01	10.1016/j.jvolgeores.2012.04.016	Istituto Nazionale di Geofisica e Vulcanologia, Pisa;Consiglio Nazionale delle Ricerche	60113656;60021199	Pisa;Rome	Italy;Italy	5.0	60113656	Active tectonics | Intrusive body | Mount Etna offshore | Multichannel reflection seismics | Volcano flank instability	2	Etna	Italy	768.7181914569152
Journal of Volcanology and Geothermal Research	2013-02-01	10.1016/j.jvolgeores.2012.04.016	Istituto Nazionale di Geofisica e Vulcanologia, Pisa;Consiglio Nazionale delle Ricerche	60113656;60021199	Pisa;Rome	Italy;Italy	5.0	60021199	Active tectonics | Intrusive body | Mount Etna offshore | Multichannel reflection seismics | Volcano flank instability	3	Etna	Italy	508.1427259118582
Journal of Volcanology and Geothermal Research	2013-02-01	10.1016/j.jvolgeores.2012.04.016	Istituto Nazionale di Geofisica e Vulcanologia, Pisa;Consiglio Nazionale delle Ricerche	60113656;60021199	Pisa;Rome	Italy;Italy	5.0	60113656	Active tectonics | Intrusive body | Mount Etna offshore | Multichannel reflection seismics | Volcano flank instability	4	Etna	Italy	768.7181914569152
Journal of Volcanology and Geothermal Research	2013-02-01	10.1016/j.jvolgeores.2012.04.016	Istituto Nazionale di Geofisica e Vulcanologia, Pisa;Consiglio Nazionale delle Ricerche	60113656;60021199	Pisa;Rome	Italy;Italy	5.0	60113656	Active tectonics | Intrusive body | Mount Etna offshore | Multichannel reflection seismics | Volcano flank instability	5	Etna	Italy	768.7181914569152
Journal of Volcanology and Geothermal Research	2013-02-01	10.1016/j.jvolgeores.2012.08.010	Istituto Nazionale di Geofisica e Vulcanologia, Palermo;Istituto Nazionale Di Geofisica E Vulcanologia, Rome	60113657;60000243	Palermo;Rome	Italy;Italy	6.0	60000243	CO 2 | Etna | Faults | InSAR | Radon | Volcano-tectonics	1	Etna	Italy	500.8125151227917
Journal of Volcanology and Geothermal Research	2013-02-01	10.1016/j.jvolgeores.2012.08.010	Istituto Nazionale di Geofisica e Vulcanologia, Palermo;Istituto Nazionale Di Geofisica E Vulcanologia, Rome	60113657;60000243	Palermo;Rome	Italy;Italy	6.0	60113657	CO 2 | Etna | Faults | InSAR | Radon | Volcano-tectonics	2	Etna	Italy	149.953356646627
Journal of Volcanology and Geothermal Research	2013-02-01	10.1016/j.jvolgeores.2012.08.010	Istituto Nazionale di Geofisica e Vulcanologia, Palermo;Istituto Nazionale Di Geofisica E Vulcanologia, Rome	60113657;60000243	Palermo;Rome	Italy;Italy	6.0	60000243	CO 2 | Etna | Faults | InSAR | Radon | Volcano-tectonics	3	Etna	Italy	500.8125151227917
Journal of Volcanology and Geothermal Research	2013-02-01	10.1016/j.jvolgeores.2012.08.010	Istituto Nazionale di Geofisica e Vulcanologia, Palermo;Istituto Nazionale Di Geofisica E Vulcanologia, Rome	60113657;60000243	Palermo;Rome	Italy;Italy	6.0	60000243	CO 2 | Etna | Faults | InSAR | Radon | Volcano-tectonics	4	Etna	Italy	500.8125151227917
Journal of Volcanology and Geothermal Research	2013-02-01	10.1016/j.jvolgeores.2012.08.010	Istituto Nazionale di Geofisica e Vulcanologia, Palermo;Istituto Nazionale Di Geofisica E Vulcanologia, Rome	60113657;60000243	Palermo;Rome	Italy;Italy	6.0	60113657	CO 2 | Etna | Faults | InSAR | Radon | Volcano-tectonics	5	Etna	Italy	149.953356646627
Journal of Volcanology and Geothermal Research	2013-02-01	10.1016/j.jvolgeores.2012.08.010	Istituto Nazionale di Geofisica e Vulcanologia, Palermo;Istituto Nazionale Di Geofisica E Vulcanologia, Rome	60113657;60000243	Palermo;Rome	Italy;Italy	6.0	60000243	CO 2 | Etna | Faults | InSAR | Radon | Volcano-tectonics	6	Etna	Italy	500.8125151227917
Journal of Volcanology and Geothermal Research	2013-01-05	10.1016/j.jvolgeores.2012.10.004	Université de Strasbourg;Ludwig-Maximilians-Universität München;University of Liverpool;Università degli Studi di Torino;University of G. d'Annunzio Chieti and Pescara;Istituto Nazionale Di Geofisica E Vulcanologia, Rome	60103368;60028717;60020661;60012259;60004638;60000243	Strasbourg;Munich;Liverpool;Turin;Chieti;Rome	France;Germany;United Kingdom;Italy;Italy;Italy	8.0	60103368	Carbonate basement | CO budget 2 | Decarbonation | Microstructure | Mt. Etna | Strength | Temperature | Thermo-gravimetric analysis | Ultrasonic wave velocities | Vp/Vs ratio | X-ray powder diffraction	1	Etna	Italy	1338.3193773520832
Journal of Volcanology and Geothermal Research	2013-01-05	10.1016/j.jvolgeores.2012.10.004	Université de Strasbourg;Ludwig-Maximilians-Universität München;University of Liverpool;Università degli Studi di Torino;University of G. d'Annunzio Chieti and Pescara;Istituto Nazionale Di Geofisica E Vulcanologia, Rome	60103368;60028717;60020661;60012259;60004638;60000243	Strasbourg;Munich;Liverpool;Turin;Chieti;Rome	France;Germany;United Kingdom;Italy;Italy;Italy	8.0	60000243	Carbonate basement | CO budget 2 | Decarbonation | Microstructure | Mt. Etna | Strength | Temperature | Thermo-gravimetric analysis | Ultrasonic wave velocities | Vp/Vs ratio | X-ray powder diffraction	2	Etna	Italy	500.8125151227917
Journal of Volcanology and Geothermal Research	2013-01-05	10.1016/j.jvolgeores.2012.10.004	Université de Strasbourg;Ludwig-Maximilians-Universität München;University of Liverpool;Università degli Studi di Torino;University of G. d'Annunzio Chieti and Pescara;Istituto Nazionale Di Geofisica E Vulcanologia, Rome	60103368;60028717;60020661;60012259;60004638;60000243	Strasbourg;Munich;Liverpool;Turin;Chieti;Rome	France;Germany;United Kingdom;Italy;Italy;Italy	8.0	60012259	Carbonate basement | CO budget 2 | Decarbonation | Microstructure | Mt. Etna | Strength | Temperature | Thermo-gravimetric analysis | Ultrasonic wave velocities | Vp/Vs ratio | X-ray powder diffraction	3	Etna	Italy	1015.7269439879858
Journal of Volcanology and Geothermal Research	2013-01-05	10.1016/j.jvolgeores.2012.10.004	Université de Strasbourg;Ludwig-Maximilians-Universität München;University of Liverpool;Università degli Studi di Torino;University of G. d'Annunzio Chieti and Pescara;Istituto Nazionale Di Geofisica E Vulcanologia, Rome	60103368;60028717;60020661;60012259;60004638;60000243	Strasbourg;Munich;Liverpool;Turin;Chieti;Rome	France;Germany;United Kingdom;Italy;Italy;Italy	8.0	60020661	Carbonate basement | CO budget 2 | Decarbonation | Microstructure | Mt. Etna | Strength | Temperature | Thermo-gravimetric analysis | Ultrasonic wave velocities | Vp/Vs ratio | X-ray powder diffraction	4	Etna	Italy	2219.9717667512523
Journal of Volcanology and Geothermal Research	2013-01-05	10.1016/j.jvolgeores.2012.10.004	Université de Strasbourg;Ludwig-Maximilians-Universität München;University of Liverpool;Università degli Studi di Torino;University of G. d'Annunzio Chieti and Pescara;Istituto Nazionale Di Geofisica E Vulcanologia, Rome	60103368;60028717;60020661;60012259;60004638;60000243	Strasbourg;Munich;Liverpool;Turin;Chieti;Rome	France;Germany;United Kingdom;Italy;Italy;Italy	8.0	60028717	Carbonate basement | CO budget 2 | Decarbonation | Microstructure | Mt. Etna | Strength | Temperature | Thermo-gravimetric analysis | Ultrasonic wave velocities | Vp/Vs ratio | X-ray powder diffraction	5	Etna	Italy	1189.3803638853117
Journal of Volcanology and Geothermal Research	2013-01-05	10.1016/j.jvolgeores.2012.10.004	Université de Strasbourg;Ludwig-Maximilians-Universität München;University of Liverpool;Università degli Studi di Torino;University of G. d'Annunzio Chieti and Pescara;Istituto Nazionale Di Geofisica E Vulcanologia, Rome	60103368;60028717;60020661;60012259;60004638;60000243	Strasbourg;Munich;Liverpool;Turin;Chieti;Rome	France;Germany;United Kingdom;Italy;Italy;Italy	8.0	60028717	Carbonate basement | CO budget 2 | Decarbonation | Microstructure | Mt. Etna | Strength | Temperature | Thermo-gravimetric analysis | Ultrasonic wave velocities | Vp/Vs ratio | X-ray powder diffraction	6	Etna	Italy	1189.3803638853117
Journal of Volcanology and Geothermal Research	2013-01-05	10.1016/j.jvolgeores.2012.10.004	Université de Strasbourg;Ludwig-Maximilians-Universität München;University of Liverpool;Università degli Studi di Torino;University of G. d'Annunzio Chieti and Pescara;Istituto Nazionale Di Geofisica E Vulcanologia, Rome	60103368;60028717;60020661;60012259;60004638;60000243	Strasbourg;Munich;Liverpool;Turin;Chieti;Rome	France;Germany;United Kingdom;Italy;Italy;Italy	8.0	60103368	Carbonate basement | CO budget 2 | Decarbonation | Microstructure | Mt. Etna | Strength | Temperature | Thermo-gravimetric analysis | Ultrasonic wave velocities | Vp/Vs ratio | X-ray powder diffraction	7	Etna	Italy	1338.3193773520832
Journal of Volcanology and Geothermal Research	2013-01-05	10.1016/j.jvolgeores.2012.10.004	Université de Strasbourg;Ludwig-Maximilians-Universität München;University of Liverpool;Università degli Studi di Torino;University of G. d'Annunzio Chieti and Pescara;Istituto Nazionale Di Geofisica E Vulcanologia, Rome	60103368;60028717;60020661;60012259;60004638;60000243	Strasbourg;Munich;Liverpool;Turin;Chieti;Rome	France;Germany;United Kingdom;Italy;Italy;Italy	8.0	60004638	Carbonate basement | CO budget 2 | Decarbonation | Microstructure | Mt. Etna | Strength | Temperature | Thermo-gravimetric analysis | Ultrasonic wave velocities | Vp/Vs ratio | X-ray powder diffraction	8	Etna	Italy	486.76214521940136
Journal of Volcanology and Geothermal Research	2012-11-01	10.1016/j.jvolgeores.2012.08.012	Università degli Studi di Catania;Istituto Nazionale Di Geofisica E Vulcanologia, Rome	60010146;60000243	Catania;Rome	Italy;Italy	5.0	60000243	Coulomb stress changes | Magmatic activity | Mount Etna volcano | Numerical modeling | Volcano dynamics	1	Etna	Italy	500.8125151227917
Journal of Volcanology and Geothermal Research	2012-11-01	10.1016/j.jvolgeores.2012.08.012	Università degli Studi di Catania;Istituto Nazionale Di Geofisica E Vulcanologia, Rome	60010146;60000243	Catania;Rome	Italy;Italy	5.0	60010146	Coulomb stress changes | Magmatic activity | Mount Etna volcano | Numerical modeling | Volcano dynamics	2	Etna	Italy	28.40096251123345
Journal of Volcanology and Geothermal Research	2012-11-01	10.1016/j.jvolgeores.2012.08.012	Università degli Studi di Catania;Istituto Nazionale Di Geofisica E Vulcanologia, Rome	60010146;60000243	Catania;Rome	Italy;Italy	5.0	60000243	Coulomb stress changes | Magmatic activity | Mount Etna volcano | Numerical modeling | Volcano dynamics	3	Etna	Italy	500.8125151227917
Journal of Volcanology and Geothermal Research	2012-11-01	10.1016/j.jvolgeores.2012.08.012	Università degli Studi di Catania;Istituto Nazionale Di Geofisica E Vulcanologia, Rome	60010146;60000243	Catania;Rome	Italy;Italy	5.0	60010146	Coulomb stress changes | Magmatic activity | Mount Etna volcano | Numerical modeling | Volcano dynamics	3	Etna	Italy	28.40096251123345
Journal of Volcanology and Geothermal Research	2012-11-01	10.1016/j.jvolgeores.2012.08.012	Università degli Studi di Catania;Istituto Nazionale Di Geofisica E Vulcanologia, Rome	60010146;60000243	Catania;Rome	Italy;Italy	5.0	60010146	Coulomb stress changes | Magmatic activity | Mount Etna volcano | Numerical modeling | Volcano dynamics	4	Etna	Italy	28.40096251123345
Journal of Volcanology and Geothermal Research	2012-11-01	10.1016/j.jvolgeores.2012.08.012	Università degli Studi di Catania;Istituto Nazionale Di Geofisica E Vulcanologia, Rome	60010146;60000243	Catania;Rome	Italy;Italy	5.0	60000243	Coulomb stress changes | Magmatic activity | Mount Etna volcano | Numerical modeling | Volcano dynamics	5	Etna	Italy	500.8125151227917
Journal of Volcanology and Geothermal Research	2012-10-01	10.1016/j.jvolgeores.2012.05.021	Istituto Nazionale di Geofisica e Vulcanologia, Pisa;Vrije Universiteit Amsterdam;Istituto Nazionale Di Geofisica E Vulcanologia, Rome	60113656;60008734;60000243	Pisa;Amsterdam;Rome	Italy;Netherlands;Italy	5.0	60113656	40 39 Ar/ Ar age determination | Etna Volcano | Flank eruption | Magma intrusion | Tephrostratigraphy	1	Etna	Italy	768.7181914569152
Journal of Volcanology and Geothermal Research	2012-10-01	10.1016/j.jvolgeores.2012.05.021	Istituto Nazionale di Geofisica e Vulcanologia, Pisa;Vrije Universiteit Amsterdam;Istituto Nazionale Di Geofisica E Vulcanologia, Rome	60113656;60008734;60000243	Pisa;Amsterdam;Rome	Italy;Netherlands;Italy	5.0	60000243	40 39 Ar/ Ar age determination | Etna Volcano | Flank eruption | Magma intrusion | Tephrostratigraphy	2	Etna	Italy	500.8125151227917
Journal of Volcanology and Geothermal Research	2012-10-01	10.1016/j.jvolgeores.2012.05.021	Istituto Nazionale di Geofisica e Vulcanologia, Pisa;Vrije Universiteit Amsterdam;Istituto Nazionale Di Geofisica E Vulcanologia, Rome	60113656;60008734;60000243	Pisa;Amsterdam;Rome	Italy;Netherlands;Italy	5.0	60000243	40 39 Ar/ Ar age determination | Etna Volcano | Flank eruption | Magma intrusion | Tephrostratigraphy	3	Etna	Italy	500.8125151227917
Journal of Volcanology and Geothermal Research	2012-10-01	10.1016/j.jvolgeores.2012.05.021	Istituto Nazionale di Geofisica e Vulcanologia, Pisa;Vrije Universiteit Amsterdam;Istituto Nazionale Di Geofisica E Vulcanologia, Rome	60113656;60008734;60000243	Pisa;Amsterdam;Rome	Italy;Netherlands;Italy	5.0	60000243	40 39 Ar/ Ar age determination | Etna Volcano | Flank eruption | Magma intrusion | Tephrostratigraphy	4	Etna	Italy	500.8125151227917
Journal of Volcanology and Geothermal Research	2012-10-01	10.1016/j.jvolgeores.2012.05.021	Istituto Nazionale di Geofisica e Vulcanologia, Pisa;Vrije Universiteit Amsterdam;Istituto Nazionale Di Geofisica E Vulcanologia, Rome	60113656;60008734;60000243	Pisa;Amsterdam;Rome	Italy;Netherlands;Italy	5.0	60008734	40 39 Ar/ Ar age determination | Etna Volcano | Flank eruption | Magma intrusion | Tephrostratigraphy	5	Etna	Italy	1802.7379687666971
Journal of Volcanology and Geothermal Research	2012-08-01	10.1016/j.jvolgeores.2012.04.026	Istituto Nazionale Di Geofisica E Vulcanologia, Rome	60000243	Rome	Italy	5.0	60000243	Etna | High resolution DEM | Lava flow morphology | Lava flow unit | LIDAR	1	Etna	Italy	500.8125151227917
Journal of Volcanology and Geothermal Research	2012-08-01	10.1016/j.jvolgeores.2012.04.026	Istituto Nazionale Di Geofisica E Vulcanologia, Rome	60000243	Rome	Italy	5.0	60000243	Etna | High resolution DEM | Lava flow morphology | Lava flow unit | LIDAR	2	Etna	Italy	500.8125151227917
Journal of Volcanology and Geothermal Research	2012-08-01	10.1016/j.jvolgeores.2012.04.026	Istituto Nazionale Di Geofisica E Vulcanologia, Rome	60000243	Rome	Italy	5.0	60000243	Etna | High resolution DEM | Lava flow morphology | Lava flow unit | LIDAR	3	Etna	Italy	500.8125151227917
Journal of Volcanology and Geothermal Research	2012-08-01	10.1016/j.jvolgeores.2012.04.026	Istituto Nazionale Di Geofisica E Vulcanologia, Rome	60000243	Rome	Italy	5.0	60000243	Etna | High resolution DEM | Lava flow morphology | Lava flow unit | LIDAR	4	Etna	Italy	500.8125151227917
Journal of Volcanology and Geothermal Research	2012-08-01	10.1016/j.jvolgeores.2012.04.026	Istituto Nazionale Di Geofisica E Vulcanologia, Rome	60000243	Rome	Italy	5.0	60000243	Etna | High resolution DEM | Lava flow morphology | Lava flow unit | LIDAR	5	Etna	Italy	500.8125151227917
Journal of Volcanology and Geothermal Research	2012-06-01	10.1016/j.jvolgeores.2012.04.001	Universidad de Granada;Istituto Nazionale Di Geofisica E Vulcanologia, Rome	60027844;60000243	Granada;Rome	Spain;Italy	6.0	60000243	Attenuation tomography | Mt. Etna | Stress tensor | Velocity tomography | Volcanic eruptions	1	Etna	Italy	500.8125151227917
Journal of Volcanology and Geothermal Research	2012-06-01	10.1016/j.jvolgeores.2012.04.001	Universidad de Granada;Istituto Nazionale Di Geofisica E Vulcanologia, Rome	60027844;60000243	Granada;Rome	Spain;Italy	6.0	60000243	Attenuation tomography | Mt. Etna | Stress tensor | Velocity tomography | Volcanic eruptions	2	Etna	Italy	500.8125151227917
Journal of Volcanology and Geothermal Research	2012-06-01	10.1016/j.jvolgeores.2012.04.001	Universidad de Granada;Istituto Nazionale Di Geofisica E Vulcanologia, Rome	60027844;60000243	Granada;Rome	Spain;Italy	6.0	60000243	Attenuation tomography | Mt. Etna | Stress tensor | Velocity tomography | Volcanic eruptions	3	Etna	Italy	500.8125151227917
Journal of Volcanology and Geothermal Research	2012-06-01	10.1016/j.jvolgeores.2012.04.001	Universidad de Granada;Istituto Nazionale Di Geofisica E Vulcanologia, Rome	60027844;60000243	Granada;Rome	Spain;Italy	6.0	60000243	Attenuation tomography | Mt. Etna | Stress tensor | Velocity tomography | Volcanic eruptions	4	Etna	Italy	500.8125151227917
Journal of Volcanology and Geothermal Research	2012-06-01	10.1016/j.jvolgeores.2012.04.001	Universidad de Granada;Istituto Nazionale Di Geofisica E Vulcanologia, Rome	60027844;60000243	Granada;Rome	Spain;Italy	6.0	60000243	Attenuation tomography | Mt. Etna | Stress tensor | Velocity tomography | Volcanic eruptions	5	Etna	Italy	500.8125151227917
Journal of Volcanology and Geothermal Research	2012-06-01	10.1016/j.jvolgeores.2012.04.001	Universidad de Granada;Istituto Nazionale Di Geofisica E Vulcanologia, Rome	60027844;60000243	Granada;Rome	Spain;Italy	6.0	60000243	Attenuation tomography | Mt. Etna | Stress tensor | Velocity tomography | Volcanic eruptions	6	Etna	Italy	500.8125151227917
Journal of Volcanology and Geothermal Research	2012-06-01	10.1016/j.jvolgeores.2012.04.001	Universidad de Granada;Istituto Nazionale Di Geofisica E Vulcanologia, Rome	60027844;60000243	Granada;Rome	Spain;Italy	6.0	60027844	Attenuation tomography | Mt. Etna | Stress tensor | Velocity tomography | Volcanic eruptions	6	Etna	Italy	1640.0384210049515
Journal of Volcanology and Geothermal Research	2012-05-15	10.1016/j.jvolgeores.2012.03.004	Università degli Studi di Catania	60010146	Catania	Italy	2.0	60010146	Degassing | Etna | Isotope | Magma recharge | Plagioclase | Texture	1	Etna	Italy	28.40096251123345
Journal of Volcanology and Geothermal Research	2012-05-15	10.1016/j.jvolgeores.2012.03.004	Università degli Studi di Catania	60010146	Catania	Italy	2.0	60010146	Degassing | Etna | Isotope | Magma recharge | Plagioclase | Texture	2	Etna	Italy	28.40096251123345
Journal of Volcanology and Geothermal Research	2012-05-01	10.1016/j.jvolgeores.2012.02.017	University of Liverpool;University of Bedfordshire	60020661;60012622	Liverpool;Luton	United Kingdom;United Kingdom	3.0	60020661	Eruptions 1792/3 to 1923 | Etna | Human-responses | Planning | Reconstruction	1	Etna	Italy	2219.9717667512523
Journal of Volcanology and Geothermal Research	2012-05-01	10.1016/j.jvolgeores.2012.02.017	University of Liverpool;University of Bedfordshire	60020661;60012622	Liverpool;Luton	United Kingdom;United Kingdom	3.0	60012622	Eruptions 1792/3 to 1923 | Etna | Human-responses | Planning | Reconstruction	2	Etna	Italy	1977.8654931911024
Journal of Volcanology and Geothermal Research	2012-05-01	10.1016/j.jvolgeores.2012.02.017	University of Liverpool;University of Bedfordshire	60020661;60012622	Liverpool;Luton	United Kingdom;United Kingdom	3.0	60020661	Eruptions 1792/3 to 1923 | Etna | Human-responses | Planning | Reconstruction	3	Etna	Italy	2219.9717667512523
Journal of Volcanology and Geothermal Research	2011-11-01	10.1016/j.jvolgeores.2011.08.006	Istituto per la Dinamica dei Processi Ambientali, Venezia;Centro de Geociencias de la UNAM	60019920;60016593	Venice;Juriquilla	Italy;Mexico	2.0	60019920	Feeding system | Health hazard | Mt. Etna | Volcanic evolution | Volcanic spreading	1	Etna	Italy	883.1005835862384
Journal of Volcanology and Geothermal Research	2011-11-01	10.1016/j.jvolgeores.2011.08.006	Istituto per la Dinamica dei Processi Ambientali, Venezia;Centro de Geociencias de la UNAM	60019920;60016593	Venice;Juriquilla	Italy;Mexico	2.0	60019920	Feeding system | Health hazard | Mt. Etna | Volcanic evolution | Volcanic spreading	2	Etna	Italy	883.1005835862384
Journal of Volcanology and Geothermal Research	2011-11-01	10.1016/j.jvolgeores.2011.08.006	Istituto per la Dinamica dei Processi Ambientali, Venezia;Centro de Geociencias de la UNAM	60019920;60016593	Venice;Juriquilla	Italy;Mexico	2.0	60016593	Feeding system | Health hazard | Mt. Etna | Volcanic evolution | Volcanic spreading	2	Etna	Italy	10654.622600554463
Journal of Volcanology and Geothermal Research	2011-08-01	10.1016/j.jvolgeores.2010.06.004	Laboratoire Magmas et Volcans, Clermont-Ferrand;University of Cambridge;School of Ocean and Earth Science and Technology;Istituto Nazionale Di Geofisica E Vulcanologia, Rome	60101369;60031101;60003579;60000243	Aubiere;Cambridge;Honolulu;Rome	France;United Kingdom;United States;Italy	5.0	60003579	Effusive eruptions | Etna | Flux | Mass balance | SO2 | Thermal remote sensing	1	Etna	Italy	13406.327903800277
Journal of Volcanology and Geothermal Research	2011-08-01	10.1016/j.jvolgeores.2010.06.004	Laboratoire Magmas et Volcans, Clermont-Ferrand;University of Cambridge;School of Ocean and Earth Science and Technology;Istituto Nazionale Di Geofisica E Vulcanologia, Rome	60101369;60031101;60003579;60000243	Aubiere;Cambridge;Honolulu;Rome	France;United Kingdom;United States;Italy	5.0	60003579	Effusive eruptions | Etna | Flux | Mass balance | SO2 | Thermal remote sensing	2	Etna	Italy	13406.327903800277
Journal of Volcanology and Geothermal Research	2011-08-01	10.1016/j.jvolgeores.2010.06.004	Laboratoire Magmas et Volcans, Clermont-Ferrand;University of Cambridge;School of Ocean and Earth Science and Technology;Istituto Nazionale Di Geofisica E Vulcanologia, Rome	60101369;60031101;60003579;60000243	Aubiere;Cambridge;Honolulu;Rome	France;United Kingdom;United States;Italy	5.0	60101369	Effusive eruptions | Etna | Flux | Mass balance | SO2 | Thermal remote sensing	2	Etna	Italy	1326.3995082186675
Journal of Volcanology and Geothermal Research	2011-08-01	10.1016/j.jvolgeores.2010.06.004	Laboratoire Magmas et Volcans, Clermont-Ferrand;University of Cambridge;School of Ocean and Earth Science and Technology;Istituto Nazionale Di Geofisica E Vulcanologia, Rome	60101369;60031101;60003579;60000243	Aubiere;Cambridge;Honolulu;Rome	France;United Kingdom;United States;Italy	5.0	60000243	Effusive eruptions | Etna | Flux | Mass balance | SO2 | Thermal remote sensing	3	Etna	Italy	500.8125151227917
Journal of Volcanology and Geothermal Research	2011-08-01	10.1016/j.jvolgeores.2010.06.004	Laboratoire Magmas et Volcans, Clermont-Ferrand;University of Cambridge;School of Ocean and Earth Science and Technology;Istituto Nazionale Di Geofisica E Vulcanologia, Rome	60101369;60031101;60003579;60000243	Aubiere;Cambridge;Honolulu;Rome	France;United Kingdom;United States;Italy	5.0	60031101	Effusive eruptions | Etna | Flux | Mass balance | SO2 | Thermal remote sensing	4	Etna	Italy	1981.903699505208
Journal of Volcanology and Geothermal Research	2011-08-01	10.1016/j.jvolgeores.2010.06.004	Laboratoire Magmas et Volcans, Clermont-Ferrand;University of Cambridge;School of Ocean and Earth Science and Technology;Istituto Nazionale Di Geofisica E Vulcanologia, Rome	60101369;60031101;60003579;60000243	Aubiere;Cambridge;Honolulu;Rome	France;United Kingdom;United States;Italy	5.0	60000243	Effusive eruptions | Etna | Flux | Mass balance | SO2 | Thermal remote sensing	5	Etna	Italy	500.8125151227917
Journal of Volcanology and Geothermal Research	2011-08-01	10.1016/j.jvolgeores.2010.06.004	Laboratoire Magmas et Volcans, Clermont-Ferrand;University of Cambridge;School of Ocean and Earth Science and Technology;Istituto Nazionale Di Geofisica E Vulcanologia, Rome	60101369;60031101;60003579;60000243	Aubiere;Cambridge;Honolulu;Rome	France;United Kingdom;United States;Italy	5.0	60031101	Effusive eruptions | Etna | Flux | Mass balance | SO2 | Thermal remote sensing	5	Etna	Italy	1981.903699505208
Journal of Volcanology and Geothermal Research	2011-07-01	10.1016/j.jvolgeores.2011.05.001	Istituto Nazionale di Geofisica e Vulcanologia, Pisa	60113656	Pisa	Italy	2.0	60113656	Digital elevation model | Lava flow field | Lava flow simulation | LIDAR | Mount Etna	1	Etna	Italy	768.7181914569152
Journal of Volcanology and Geothermal Research	2011-07-01	10.1016/j.jvolgeores.2011.05.001	Istituto Nazionale di Geofisica e Vulcanologia, Pisa	60113656	Pisa	Italy	2.0	60113656	Digital elevation model | Lava flow field | Lava flow simulation | LIDAR | Mount Etna	2	Etna	Italy	768.7181914569152
Journal of Volcanology and Geothermal Research	2011-04-30	10.1016/j.jvolgeores.2011.01.004	Earth Observatory of Singapore;Institute of Volcanology and Seismology FEB RAS;Istituto Nazionale Di Geofisica E Vulcanologia, Rome	60118622;60084793;60000243	Singapore City;Petropavlovsk-Kamchatsky;Rome	Singapore;Russian Federation;Italy	3.0	60118622	Etna | Klyuchevskoy | Lava flow | Phreatomagmatic explosion | Pyroclastic flow | Secondary explosion	1	Etna	Italy	9818.891887066
Journal of Volcanology and Geothermal Research	2011-04-30	10.1016/j.jvolgeores.2011.01.004	Earth Observatory of Singapore;Institute of Volcanology and Seismology FEB RAS;Istituto Nazionale Di Geofisica E Vulcanologia, Rome	60118622;60084793;60000243	Singapore City;Petropavlovsk-Kamchatsky;Rome	Singapore;Russian Federation;Italy	3.0	60118622	Etna | Klyuchevskoy | Lava flow | Phreatomagmatic explosion | Pyroclastic flow | Secondary explosion	2	Etna	Italy	9818.891887066
Journal of Volcanology and Geothermal Research	2011-04-30	10.1016/j.jvolgeores.2011.01.004	Earth Observatory of Singapore;Institute of Volcanology and Seismology FEB RAS;Istituto Nazionale Di Geofisica E Vulcanologia, Rome	60118622;60084793;60000243	Singapore City;Petropavlovsk-Kamchatsky;Rome	Singapore;Russian Federation;Italy	3.0	60000243	Etna | Klyuchevskoy | Lava flow | Phreatomagmatic explosion | Pyroclastic flow | Secondary explosion	2	Etna	Italy	500.8125151227917
Journal of Volcanology and Geothermal Research	2011-04-30	10.1016/j.jvolgeores.2011.01.004	Earth Observatory of Singapore;Institute of Volcanology and Seismology FEB RAS;Istituto Nazionale Di Geofisica E Vulcanologia, Rome	60118622;60084793;60000243	Singapore City;Petropavlovsk-Kamchatsky;Rome	Singapore;Russian Federation;Italy	3.0	60118622	Etna | Klyuchevskoy | Lava flow | Phreatomagmatic explosion | Pyroclastic flow | Secondary explosion	3	Etna	Italy	9818.891887066
Journal of Volcanology and Geothermal Research	2011-04-30	10.1016/j.jvolgeores.2011.01.004	Earth Observatory of Singapore;Institute of Volcanology and Seismology FEB RAS;Istituto Nazionale Di Geofisica E Vulcanologia, Rome	60118622;60084793;60000243	Singapore City;Petropavlovsk-Kamchatsky;Rome	Singapore;Russian Federation;Italy	3.0	60084793	Etna | Klyuchevskoy | Lava flow | Phreatomagmatic explosion | Pyroclastic flow | Secondary explosion	3	Etna	Italy	9331.157436806276
Journal of Volcanology and Geothermal Research	2011-03-01	10.1016/j.jvolgeores.2010.12.004	University of Alaska Fairbanks;Istituto Nazionale Di Geofisica E Vulcanologia, Rome	60011976;60000243	Fairbanks;Rome	United States;Italy	5.0	60000243	Ash dispersal | Ash forecasting and aviation safety | Mt. Etna | Parametric study and model validation | PUFF model	1	Etna	Italy	500.8125151227917
Journal of Volcanology and Geothermal Research	2011-03-01	10.1016/j.jvolgeores.2010.12.004	University of Alaska Fairbanks;Istituto Nazionale Di Geofisica E Vulcanologia, Rome	60011976;60000243	Fairbanks;Rome	United States;Italy	5.0	60000243	Ash dispersal | Ash forecasting and aviation safety | Mt. Etna | Parametric study and model validation | PUFF model	2	Etna	Italy	500.8125151227917
Journal of Volcanology and Geothermal Research	2011-03-01	10.1016/j.jvolgeores.2010.12.004	University of Alaska Fairbanks;Istituto Nazionale Di Geofisica E Vulcanologia, Rome	60011976;60000243	Fairbanks;Rome	United States;Italy	5.0	60000243	Ash dispersal | Ash forecasting and aviation safety | Mt. Etna | Parametric study and model validation | PUFF model	3	Etna	Italy	500.8125151227917
Journal of Volcanology and Geothermal Research	2011-03-01	10.1016/j.jvolgeores.2010.12.004	University of Alaska Fairbanks;Istituto Nazionale Di Geofisica E Vulcanologia, Rome	60011976;60000243	Fairbanks;Rome	United States;Italy	5.0	60011976	Ash dispersal | Ash forecasting and aviation safety | Mt. Etna | Parametric study and model validation | PUFF model	4	Etna	Italy	8507.244463476489
Journal of Volcanology and Geothermal Research	2011-03-01	10.1016/j.jvolgeores.2010.12.004	University of Alaska Fairbanks;Istituto Nazionale Di Geofisica E Vulcanologia, Rome	60011976;60000243	Fairbanks;Rome	United States;Italy	5.0	60000243	Ash dispersal | Ash forecasting and aviation safety | Mt. Etna | Parametric study and model validation | PUFF model	5	Etna	Italy	500.8125151227917
Journal of Volcanology and Geothermal Research	2011-03-01	10.1016/j.jvolgeores.2011.01.001	Istituto Nazionale Di Geofisica E Vulcanologia, Rome	60000243	Rome	Italy	6.0	60000243	Deformation | Etna | Flank instability | Gravity | Monitoring | Volcano	1	Etna	Italy	500.8125151227917
Journal of Volcanology and Geothermal Research	2011-03-01	10.1016/j.jvolgeores.2011.01.001	Istituto Nazionale Di Geofisica E Vulcanologia, Rome	60000243	Rome	Italy	6.0	60000243	Deformation | Etna | Flank instability | Gravity | Monitoring | Volcano	2	Etna	Italy	500.8125151227917
Journal of Volcanology and Geothermal Research	2011-03-01	10.1016/j.jvolgeores.2011.01.001	Istituto Nazionale Di Geofisica E Vulcanologia, Rome	60000243	Rome	Italy	6.0	60000243	Deformation | Etna | Flank instability | Gravity | Monitoring | Volcano	3	Etna	Italy	500.8125151227917
Journal of Volcanology and Geothermal Research	2011-03-01	10.1016/j.jvolgeores.2011.01.001	Istituto Nazionale Di Geofisica E Vulcanologia, Rome	60000243	Rome	Italy	6.0	60000243	Deformation | Etna | Flank instability | Gravity | Monitoring | Volcano	4	Etna	Italy	500.8125151227917
Journal of Volcanology and Geothermal Research	2011-03-01	10.1016/j.jvolgeores.2011.01.001	Istituto Nazionale Di Geofisica E Vulcanologia, Rome	60000243	Rome	Italy	6.0	60000243	Deformation | Etna | Flank instability | Gravity | Monitoring | Volcano	5	Etna	Italy	500.8125151227917
Journal of Volcanology and Geothermal Research	2011-03-01	10.1016/j.jvolgeores.2011.01.001	Istituto Nazionale Di Geofisica E Vulcanologia, Rome	60000243	Rome	Italy	6.0	60000243	Deformation | Etna | Flank instability | Gravity | Monitoring | Volcano	6	Etna	Italy	500.8125151227917
Journal of Volcanology and Geothermal Research	2011-02-01	10.1016/j.jvolgeores.2010.11.019	Istituto Nazionale Di Geofisica E Vulcanologia, Rome	60000243	Rome	Italy	5.0	60000243	Fuzzy clustering | Mt. Etna | Pattern recognition | Self Organizing Maps | Volcanic tremor | Volcano monitoring	1	Etna	Italy	500.8125151227917
Journal of Volcanology and Geothermal Research	2011-02-01	10.1016/j.jvolgeores.2010.11.019	Istituto Nazionale Di Geofisica E Vulcanologia, Rome	60000243	Rome	Italy	5.0	60000243	Fuzzy clustering | Mt. Etna | Pattern recognition | Self Organizing Maps | Volcanic tremor | Volcano monitoring	2	Etna	Italy	500.8125151227917
Journal of Volcanology and Geothermal Research	2011-02-01	10.1016/j.jvolgeores.2010.11.019	Istituto Nazionale Di Geofisica E Vulcanologia, Rome	60000243	Rome	Italy	5.0	60000243	Fuzzy clustering | Mt. Etna | Pattern recognition | Self Organizing Maps | Volcanic tremor | Volcano monitoring	3	Etna	Italy	500.8125151227917
Journal of Volcanology and Geothermal Research	2011-02-01	10.1016/j.jvolgeores.2010.11.019	Istituto Nazionale Di Geofisica E Vulcanologia, Rome	60000243	Rome	Italy	5.0	60000243	Fuzzy clustering | Mt. Etna | Pattern recognition | Self Organizing Maps | Volcanic tremor | Volcano monitoring	4	Etna	Italy	500.8125151227917
Journal of Volcanology and Geothermal Research	2011-02-01	10.1016/j.jvolgeores.2010.11.019	Istituto Nazionale Di Geofisica E Vulcanologia, Rome	60000243	Rome	Italy	5.0	60000243	Fuzzy clustering | Mt. Etna | Pattern recognition | Self Organizing Maps | Volcanic tremor | Volcano monitoring	5	Etna	Italy	500.8125151227917
Journal of Volcanology and Geothermal Research	2011-01-01	10.1016/j.jvolgeores.2010.11.005	Sapienza Università di Roma;Università degli studi di Bari Aldo Moro;Università degli Studi Roma Tre;Istituto Nazionale Di Geofisica E Vulcanologia, Rome	60032350;60022778;60012630;60000243	Rome;Bari;Rome;Rome	Italy;Italy;Italy;Italy	4.0	60032350	Analytical modelling | Dike intrusion | Etna | Flank instability | Poro-elasticity	1	Etna	Italy	508.3760961677714
Journal of Volcanology and Geothermal Research	2011-01-01	10.1016/j.jvolgeores.2010.11.005	Sapienza Università di Roma;Università degli studi di Bari Aldo Moro;Università degli Studi Roma Tre;Istituto Nazionale Di Geofisica E Vulcanologia, Rome	60032350;60022778;60012630;60000243	Rome;Bari;Rome;Rome	Italy;Italy;Italy;Italy	4.0	60022778	Analytical modelling | Dike intrusion | Etna | Flank instability | Poro-elasticity	2	Etna	Italy	407.8984912160873
Journal of Volcanology and Geothermal Research	2011-01-01	10.1016/j.jvolgeores.2010.11.005	Sapienza Università di Roma;Università degli studi di Bari Aldo Moro;Università degli Studi Roma Tre;Istituto Nazionale Di Geofisica E Vulcanologia, Rome	60032350;60022778;60012630;60000243	Rome;Bari;Rome;Rome	Italy;Italy;Italy;Italy	4.0	60012630	Analytical modelling | Dike intrusion | Etna | Flank instability | Poro-elasticity	3	Etna	Italy	497.38849801578647
Journal of Volcanology and Geothermal Research	2011-01-01	10.1016/j.jvolgeores.2010.11.005	Sapienza Università di Roma;Università degli studi di Bari Aldo Moro;Università degli Studi Roma Tre;Istituto Nazionale Di Geofisica E Vulcanologia, Rome	60032350;60022778;60012630;60000243	Rome;Bari;Rome;Rome	Italy;Italy;Italy;Italy	4.0	60000243	Analytical modelling | Dike intrusion | Etna | Flank instability | Poro-elasticity	4	Etna	Italy	500.8125151227917
Journal of Volcanology and Geothermal Research	2010-12-15	10.1016/j.jvolgeores.2010.09.018	Istituto Nazionale di Geofisica e Vulcanologia, Pisa;University of Cambridge;Università degli Studi di Palermo;Istituto Nazionale Di Geofisica E Vulcanologia, Rome	60113656;60031101;60017697;60000243	Pisa;Cambridge;Palermo;Rome	Italy;United Kingdom;Italy;Italy	3.0	60017697	Magmatic degassing | Mt. Etna | OP-FTIR	1	Etna	Italy	148.65301468997356
Journal of Volcanology and Geothermal Research	2010-12-15	10.1016/j.jvolgeores.2010.09.018	Istituto Nazionale di Geofisica e Vulcanologia, Pisa;University of Cambridge;Università degli Studi di Palermo;Istituto Nazionale Di Geofisica E Vulcanologia, Rome	60113656;60031101;60017697;60000243	Pisa;Cambridge;Palermo;Rome	Italy;United Kingdom;Italy;Italy	3.0	60000243	Magmatic degassing | Mt. Etna | OP-FTIR	1	Etna	Italy	500.8125151227917
Journal of Volcanology and Geothermal Research	2010-12-15	10.1016/j.jvolgeores.2010.09.018	Istituto Nazionale di Geofisica e Vulcanologia, Pisa;University of Cambridge;Università degli Studi di Palermo;Istituto Nazionale Di Geofisica E Vulcanologia, Rome	60113656;60031101;60017697;60000243	Pisa;Cambridge;Palermo;Rome	Italy;United Kingdom;Italy;Italy	3.0	60113656	Magmatic degassing | Mt. Etna | OP-FTIR	2	Etna	Italy	768.7181914569152
Journal of Volcanology and Geothermal Research	2010-12-15	10.1016/j.jvolgeores.2010.09.018	Istituto Nazionale di Geofisica e Vulcanologia, Pisa;University of Cambridge;Università degli Studi di Palermo;Istituto Nazionale Di Geofisica E Vulcanologia, Rome	60113656;60031101;60017697;60000243	Pisa;Cambridge;Palermo;Rome	Italy;United Kingdom;Italy;Italy	3.0	60000243	Magmatic degassing | Mt. Etna | OP-FTIR	3	Etna	Italy	500.8125151227917
Journal of Volcanology and Geothermal Research	2010-12-15	10.1016/j.jvolgeores.2010.09.018	Istituto Nazionale di Geofisica e Vulcanologia, Pisa;University of Cambridge;Università degli Studi di Palermo;Istituto Nazionale Di Geofisica E Vulcanologia, Rome	60113656;60031101;60017697;60000243	Pisa;Cambridge;Palermo;Rome	Italy;United Kingdom;Italy;Italy	3.0	60031101	Magmatic degassing | Mt. Etna | OP-FTIR	3	Etna	Italy	1981.903699505208
Journal of Volcanology and Geothermal Research	2010-07-01	10.1016/j.jvolgeores.2010.05.001	Lancaster Environment Centre;Istituto Nazionale Di Geofisica E Vulcanologia, Rome	60117630;60000243	Lancaster;Rome	United Kingdom;Italy	4.0	60117630	'a'a lava | Compound flow | Etna | Flow unit | Reactivation | Superposition	1	Etna	Italy	2262.826092109198
Journal of Volcanology and Geothermal Research	2010-07-01	10.1016/j.jvolgeores.2010.05.001	Lancaster Environment Centre;Istituto Nazionale Di Geofisica E Vulcanologia, Rome	60117630;60000243	Lancaster;Rome	United Kingdom;Italy	4.0	60117630	'a'a lava | Compound flow | Etna | Flow unit | Reactivation | Superposition	2	Etna	Italy	2262.826092109198
Journal of Volcanology and Geothermal Research	2010-07-01	10.1016/j.jvolgeores.2010.05.001	Lancaster Environment Centre;Istituto Nazionale Di Geofisica E Vulcanologia, Rome	60117630;60000243	Lancaster;Rome	United Kingdom;Italy	4.0	60117630	'a'a lava | Compound flow | Etna | Flow unit | Reactivation | Superposition	3	Etna	Italy	2262.826092109198
Journal of Volcanology and Geothermal Research	2010-07-01	10.1016/j.jvolgeores.2010.05.001	Lancaster Environment Centre;Istituto Nazionale Di Geofisica E Vulcanologia, Rome	60117630;60000243	Lancaster;Rome	United Kingdom;Italy	4.0	60000243	'a'a lava | Compound flow | Etna | Flow unit | Reactivation | Superposition	4	Etna	Italy	500.8125151227917
Journal of Volcanology and Geothermal Research	2010-07-01	10.1016/j.jvolgeores.2010.04.006	Istituto per la Dinamica dei Processi Ambientali, Venezia;Istituto Nazionale Di Geofisica E Vulcanologia, Rome;Dipartimento di Scienze della Terra	60019920;60000243;100312827	Venice;Rome;Milan	Italy;Italy;Italy	4.0	60000243	Magmatic degassing | Mt. Etna | Soil CO effluxes 2 | Statistical analysis | Volcano-tectonic structures	1	Etna	Italy	500.8125151227917
Journal of Volcanology and Geothermal Research	2010-07-01	10.1016/j.jvolgeores.2010.04.006	Istituto per la Dinamica dei Processi Ambientali, Venezia;Istituto Nazionale Di Geofisica E Vulcanologia, Rome;Dipartimento di Scienze della Terra	60019920;60000243;100312827	Venice;Rome;Milan	Italy;Italy;Italy	4.0	100312827	Magmatic degassing | Mt. Etna | Soil CO effluxes 2 | Statistical analysis | Volcano-tectonic structures	2	Etna	Italy	983.2855375784832
Journal of Volcanology and Geothermal Research	2010-07-01	10.1016/j.jvolgeores.2010.04.006	Istituto per la Dinamica dei Processi Ambientali, Venezia;Istituto Nazionale Di Geofisica E Vulcanologia, Rome;Dipartimento di Scienze della Terra	60019920;60000243;100312827	Venice;Rome;Milan	Italy;Italy;Italy	4.0	60019920	Magmatic degassing | Mt. Etna | Soil CO effluxes 2 | Statistical analysis | Volcano-tectonic structures	2	Etna	Italy	883.1005835862384
Journal of Volcanology and Geothermal Research	2010-07-01	10.1016/j.jvolgeores.2010.04.006	Istituto per la Dinamica dei Processi Ambientali, Venezia;Istituto Nazionale Di Geofisica E Vulcanologia, Rome;Dipartimento di Scienze della Terra	60019920;60000243;100312827	Venice;Rome;Milan	Italy;Italy;Italy	4.0	60019920	Magmatic degassing | Mt. Etna | Soil CO effluxes 2 | Statistical analysis | Volcano-tectonic structures	3	Etna	Italy	883.1005835862384
Journal of Volcanology and Geothermal Research	2010-07-01	10.1016/j.jvolgeores.2010.04.006	Istituto per la Dinamica dei Processi Ambientali, Venezia;Istituto Nazionale Di Geofisica E Vulcanologia, Rome;Dipartimento di Scienze della Terra	60019920;60000243;100312827	Venice;Rome;Milan	Italy;Italy;Italy	4.0	100312827	Magmatic degassing | Mt. Etna | Soil CO effluxes 2 | Statistical analysis | Volcano-tectonic structures	4	Etna	Italy	983.2855375784832
Journal of Volcanology and Geothermal Research	2010-07-01	10.1016/j.jvolgeores.2010.04.010	Istituto Nazionale di Geofisica e Vulcanologia, Pisa;University of Cambridge;National Institute of Advanced Industrial Science and Technology;Istituto Nazionale Di Geofisica E Vulcanologia, Rome;Université Libre de Bruxelles	60113656;60031101;60024621;60000243;60000145	Pisa;Cambridge;Tsukuba;Rome;Brussels	Italy;United Kingdom;Japan;Italy;Belgium	10.0	60000145	ASTER | DOAS | Etna | Miyakejima | Remote sensing | SO 2	1	Etna	Italy	1676.9489995839049
Journal of Volcanology and Geothermal Research	2010-07-01	10.1016/j.jvolgeores.2010.04.010	Istituto Nazionale di Geofisica e Vulcanologia, Pisa;University of Cambridge;National Institute of Advanced Industrial Science and Technology;Istituto Nazionale Di Geofisica E Vulcanologia, Rome;Université Libre de Bruxelles	60113656;60031101;60024621;60000243;60000145	Pisa;Cambridge;Tsukuba;Rome;Brussels	Italy;United Kingdom;Japan;Italy;Belgium	10.0	60000243	ASTER | DOAS | Etna | Miyakejima | Remote sensing | SO 2	2	Etna	Italy	500.8125151227917
Journal of Volcanology and Geothermal Research	2010-07-01	10.1016/j.jvolgeores.2010.04.010	Istituto Nazionale di Geofisica e Vulcanologia, Pisa;University of Cambridge;National Institute of Advanced Industrial Science and Technology;Istituto Nazionale Di Geofisica E Vulcanologia, Rome;Université Libre de Bruxelles	60113656;60031101;60024621;60000243;60000145	Pisa;Cambridge;Tsukuba;Rome;Brussels	Italy;United Kingdom;Japan;Italy;Belgium	10.0	60031101	ASTER | DOAS | Etna | Miyakejima | Remote sensing | SO 2	2	Etna	Italy	1981.903699505208
Journal of Volcanology and Geothermal Research	2010-07-01	10.1016/j.jvolgeores.2010.04.010	Istituto Nazionale di Geofisica e Vulcanologia, Pisa;University of Cambridge;National Institute of Advanced Industrial Science and Technology;Istituto Nazionale Di Geofisica E Vulcanologia, Rome;Université Libre de Bruxelles	60113656;60031101;60024621;60000243;60000145	Pisa;Cambridge;Tsukuba;Rome;Brussels	Italy;United Kingdom;Japan;Italy;Belgium	10.0	60000145	ASTER | DOAS | Etna | Miyakejima | Remote sensing | SO 2	3	Etna	Italy	1676.9489995839049
Journal of Volcanology and Geothermal Research	2010-07-01	10.1016/j.jvolgeores.2010.04.010	Istituto Nazionale di Geofisica e Vulcanologia, Pisa;University of Cambridge;National Institute of Advanced Industrial Science and Technology;Istituto Nazionale Di Geofisica E Vulcanologia, Rome;Université Libre de Bruxelles	60113656;60031101;60024621;60000243;60000145	Pisa;Cambridge;Tsukuba;Rome;Brussels	Italy;United Kingdom;Japan;Italy;Belgium	10.0	60000145	ASTER | DOAS | Etna | Miyakejima | Remote sensing | SO 2	4	Etna	Italy	1676.9489995839049
Journal of Volcanology and Geothermal Research	2010-07-01	10.1016/j.jvolgeores.2010.04.010	Istituto Nazionale di Geofisica e Vulcanologia, Pisa;University of Cambridge;National Institute of Advanced Industrial Science and Technology;Istituto Nazionale Di Geofisica E Vulcanologia, Rome;Université Libre de Bruxelles	60113656;60031101;60024621;60000243;60000145	Pisa;Cambridge;Tsukuba;Rome;Brussels	Italy;United Kingdom;Japan;Italy;Belgium	10.0	60000145	ASTER | DOAS | Etna | Miyakejima | Remote sensing | SO 2	5	Etna	Italy	1676.9489995839049
Journal of Volcanology and Geothermal Research	2010-07-01	10.1016/j.jvolgeores.2010.04.010	Istituto Nazionale di Geofisica e Vulcanologia, Pisa;University of Cambridge;National Institute of Advanced Industrial Science and Technology;Istituto Nazionale Di Geofisica E Vulcanologia, Rome;Université Libre de Bruxelles	60113656;60031101;60024621;60000243;60000145	Pisa;Cambridge;Tsukuba;Rome;Brussels	Italy;United Kingdom;Japan;Italy;Belgium	10.0	60024621	ASTER | DOAS | Etna | Miyakejima | Remote sensing | SO 2	6	Etna	Italy	10055.173295454004
Journal of Volcanology and Geothermal Research	2010-07-01	10.1016/j.jvolgeores.2010.04.010	Istituto Nazionale di Geofisica e Vulcanologia, Pisa;University of Cambridge;National Institute of Advanced Industrial Science and Technology;Istituto Nazionale Di Geofisica E Vulcanologia, Rome;Université Libre de Bruxelles	60113656;60031101;60024621;60000243;60000145	Pisa;Cambridge;Tsukuba;Rome;Brussels	Italy;United Kingdom;Japan;Italy;Belgium	10.0	60113656	ASTER | DOAS | Etna | Miyakejima | Remote sensing | SO 2	7	Etna	Italy	768.7181914569152
Journal of Volcanology and Geothermal Research	2010-07-01	10.1016/j.jvolgeores.2010.04.010	Istituto Nazionale di Geofisica e Vulcanologia, Pisa;University of Cambridge;National Institute of Advanced Industrial Science and Technology;Istituto Nazionale Di Geofisica E Vulcanologia, Rome;Université Libre de Bruxelles	60113656;60031101;60024621;60000243;60000145	Pisa;Cambridge;Tsukuba;Rome;Brussels	Italy;United Kingdom;Japan;Italy;Belgium	10.0	60000243	ASTER | DOAS | Etna | Miyakejima | Remote sensing | SO 2	8	Etna	Italy	500.8125151227917
Journal of Volcanology and Geothermal Research	2010-07-01	10.1016/j.jvolgeores.2010.04.010	Istituto Nazionale di Geofisica e Vulcanologia, Pisa;University of Cambridge;National Institute of Advanced Industrial Science and Technology;Istituto Nazionale Di Geofisica E Vulcanologia, Rome;Université Libre de Bruxelles	60113656;60031101;60024621;60000243;60000145	Pisa;Cambridge;Tsukuba;Rome;Brussels	Italy;United Kingdom;Japan;Italy;Belgium	10.0	60000145	ASTER | DOAS | Etna | Miyakejima | Remote sensing | SO 2	9	Etna	Italy	1676.9489995839049
Journal of Volcanology and Geothermal Research	2010-07-01	10.1016/j.jvolgeores.2010.04.010	Istituto Nazionale di Geofisica e Vulcanologia, Pisa;University of Cambridge;National Institute of Advanced Industrial Science and Technology;Istituto Nazionale Di Geofisica E Vulcanologia, Rome;Université Libre de Bruxelles	60113656;60031101;60024621;60000243;60000145	Pisa;Cambridge;Tsukuba;Rome;Brussels	Italy;United Kingdom;Japan;Italy;Belgium	10.0	60000145	ASTER | DOAS | Etna | Miyakejima | Remote sensing | SO 2	10	Etna	Italy	1676.9489995839049
Journal of Volcanology and Geothermal Research	2010-06-01	10.1016/j.jvolgeores.2010.03.013	Université de Bordeaux;Università degli studi di Bari Aldo Moro;Consiglio Nazionale delle Ricerche;Istituto Nazionale Di Geofisica E Vulcanologia, Rome	60102125;60022778;60021199;60000243	Bordeaux;Bari;Rome;Rome	France;Italy;Italy;Italy	10.0	60022778	Electrical methods | Etna | Fluid circulation | Magnetic | Pernicana Fault | Structural geology	1	Etna	Italy	407.8984912160873
Journal of Volcanology and Geothermal Research	2010-06-01	10.1016/j.jvolgeores.2010.03.013	Université de Bordeaux;Università degli studi di Bari Aldo Moro;Consiglio Nazionale delle Ricerche;Istituto Nazionale Di Geofisica E Vulcanologia, Rome	60102125;60022778;60021199;60000243	Bordeaux;Bari;Rome;Rome	France;Italy;Italy;Italy	10.0	60022778	Electrical methods | Etna | Fluid circulation | Magnetic | Pernicana Fault | Structural geology	2	Etna	Italy	407.8984912160873
Journal of Volcanology and Geothermal Research	2010-06-01	10.1016/j.jvolgeores.2010.03.013	Université de Bordeaux;Università degli studi di Bari Aldo Moro;Consiglio Nazionale delle Ricerche;Istituto Nazionale Di Geofisica E Vulcanologia, Rome	60102125;60022778;60021199;60000243	Bordeaux;Bari;Rome;Rome	France;Italy;Italy;Italy	10.0	60000243	Electrical methods | Etna | Fluid circulation | Magnetic | Pernicana Fault | Structural geology	3	Etna	Italy	500.8125151227917
Journal of Volcanology and Geothermal Research	2010-06-01	10.1016/j.jvolgeores.2010.03.013	Université de Bordeaux;Università degli studi di Bari Aldo Moro;Consiglio Nazionale delle Ricerche;Istituto Nazionale Di Geofisica E Vulcanologia, Rome	60102125;60022778;60021199;60000243	Bordeaux;Bari;Rome;Rome	France;Italy;Italy;Italy	10.0	60000243	Electrical methods | Etna | Fluid circulation | Magnetic | Pernicana Fault | Structural geology	4	Etna	Italy	500.8125151227917
Journal of Volcanology and Geothermal Research	2010-06-01	10.1016/j.jvolgeores.2010.03.013	Université de Bordeaux;Università degli studi di Bari Aldo Moro;Consiglio Nazionale delle Ricerche;Istituto Nazionale Di Geofisica E Vulcanologia, Rome	60102125;60022778;60021199;60000243	Bordeaux;Bari;Rome;Rome	France;Italy;Italy;Italy	10.0	60021199	Electrical methods | Etna | Fluid circulation | Magnetic | Pernicana Fault | Structural geology	5	Etna	Italy	508.1427259118582
Journal of Volcanology and Geothermal Research	2010-06-01	10.1016/j.jvolgeores.2010.03.013	Université de Bordeaux;Università degli studi di Bari Aldo Moro;Consiglio Nazionale delle Ricerche;Istituto Nazionale Di Geofisica E Vulcanologia, Rome	60102125;60022778;60021199;60000243	Bordeaux;Bari;Rome;Rome	France;Italy;Italy;Italy	10.0	60021199	Electrical methods | Etna | Fluid circulation | Magnetic | Pernicana Fault | Structural geology	6	Etna	Italy	508.1427259118582
Journal of Volcanology and Geothermal Research	2010-06-01	10.1016/j.jvolgeores.2010.03.013	Université de Bordeaux;Università degli studi di Bari Aldo Moro;Consiglio Nazionale delle Ricerche;Istituto Nazionale Di Geofisica E Vulcanologia, Rome	60102125;60022778;60021199;60000243	Bordeaux;Bari;Rome;Rome	France;Italy;Italy;Italy	10.0	60000243	Electrical methods | Etna | Fluid circulation | Magnetic | Pernicana Fault | Structural geology	7	Etna	Italy	500.8125151227917
Journal of Volcanology and Geothermal Research	2010-06-01	10.1016/j.jvolgeores.2010.03.013	Université de Bordeaux;Università degli studi di Bari Aldo Moro;Consiglio Nazionale delle Ricerche;Istituto Nazionale Di Geofisica E Vulcanologia, Rome	60102125;60022778;60021199;60000243	Bordeaux;Bari;Rome;Rome	France;Italy;Italy;Italy	10.0	60022778	Electrical methods | Etna | Fluid circulation | Magnetic | Pernicana Fault | Structural geology	8	Etna	Italy	407.8984912160873
Journal of Volcanology and Geothermal Research	2010-06-01	10.1016/j.jvolgeores.2010.03.013	Université de Bordeaux;Università degli studi di Bari Aldo Moro;Consiglio Nazionale delle Ricerche;Istituto Nazionale Di Geofisica E Vulcanologia, Rome	60102125;60022778;60021199;60000243	Bordeaux;Bari;Rome;Rome	France;Italy;Italy;Italy	10.0	60102125	Electrical methods | Etna | Fluid circulation | Magnetic | Pernicana Fault | Structural geology	9	Etna	Italy	1517.4571552069465
Journal of Volcanology and Geothermal Research	2010-06-01	10.1016/j.jvolgeores.2010.03.013	Université de Bordeaux;Università degli studi di Bari Aldo Moro;Consiglio Nazionale delle Ricerche;Istituto Nazionale Di Geofisica E Vulcanologia, Rome	60102125;60022778;60021199;60000243	Bordeaux;Bari;Rome;Rome	France;Italy;Italy;Italy	10.0	60021199	Electrical methods | Etna | Fluid circulation | Magnetic | Pernicana Fault | Structural geology	10	Etna	Italy	508.1427259118582
Journal of Volcanology and Geothermal Research	2010-04-01	10.1016/j.jvolgeores.2010.02.011	Aspinall & Associates, Beaconsfield;Istituto Nazionale di Geofisica e Vulcanologia, Pisa;University of Cambridge;University of Bristol;Istituto Nazionale Di Geofisica E Vulcanologia, Rome	60115468;60113656;60031101;60020650;60000243	Beaconsfield;Pisa;Cambridge;Bristol;Rome	United Kingdom;Italy;United Kingdom;United Kingdom;Italy	7.0	60113656	Hazard assessment | Mt. Etna | Numerical simulation | VOL-CALPUFF | Volcanic ash | VP exposure 10	1	Etna	Italy	768.7181914569152
Journal of Volcanology and Geothermal Research	2010-04-01	10.1016/j.jvolgeores.2010.02.011	Aspinall & Associates, Beaconsfield;Istituto Nazionale di Geofisica e Vulcanologia, Pisa;University of Cambridge;University of Bristol;Istituto Nazionale Di Geofisica E Vulcanologia, Rome	60115468;60113656;60031101;60020650;60000243	Beaconsfield;Pisa;Cambridge;Bristol;Rome	United Kingdom;Italy;United Kingdom;United Kingdom;Italy	7.0	60000243	Hazard assessment | Mt. Etna | Numerical simulation | VOL-CALPUFF | Volcanic ash | VP exposure 10	2	Etna	Italy	500.8125151227917
Journal of Volcanology and Geothermal Research	2010-04-01	10.1016/j.jvolgeores.2010.02.011	Aspinall & Associates, Beaconsfield;Istituto Nazionale di Geofisica e Vulcanologia, Pisa;University of Cambridge;University of Bristol;Istituto Nazionale Di Geofisica E Vulcanologia, Rome	60115468;60113656;60031101;60020650;60000243	Beaconsfield;Pisa;Cambridge;Bristol;Rome	United Kingdom;Italy;United Kingdom;United Kingdom;Italy	7.0	60113656	Hazard assessment | Mt. Etna | Numerical simulation | VOL-CALPUFF | Volcanic ash | VP exposure 10	3	Etna	Italy	768.7181914569152
Journal of Volcanology and Geothermal Research	2010-04-01	10.1016/j.jvolgeores.2010.02.011	Aspinall & Associates, Beaconsfield;Istituto Nazionale di Geofisica e Vulcanologia, Pisa;University of Cambridge;University of Bristol;Istituto Nazionale Di Geofisica E Vulcanologia, Rome	60115468;60113656;60031101;60020650;60000243	Beaconsfield;Pisa;Cambridge;Bristol;Rome	United Kingdom;Italy;United Kingdom;United Kingdom;Italy	7.0	60113656	Hazard assessment | Mt. Etna | Numerical simulation | VOL-CALPUFF | Volcanic ash | VP exposure 10	4	Etna	Italy	768.7181914569152
Journal of Volcanology and Geothermal Research	2010-04-01	10.1016/j.jvolgeores.2010.02.011	Aspinall & Associates, Beaconsfield;Istituto Nazionale di Geofisica e Vulcanologia, Pisa;University of Cambridge;University of Bristol;Istituto Nazionale Di Geofisica E Vulcanologia, Rome	60115468;60113656;60031101;60020650;60000243	Beaconsfield;Pisa;Cambridge;Bristol;Rome	United Kingdom;Italy;United Kingdom;United Kingdom;Italy	7.0	60031101	Hazard assessment | Mt. Etna | Numerical simulation | VOL-CALPUFF | Volcanic ash | VP exposure 10	5	Etna	Italy	1981.903699505208
Journal of Volcanology and Geothermal Research	2010-04-01	10.1016/j.jvolgeores.2010.02.011	Aspinall & Associates, Beaconsfield;Istituto Nazionale di Geofisica e Vulcanologia, Pisa;University of Cambridge;University of Bristol;Istituto Nazionale Di Geofisica E Vulcanologia, Rome	60115468;60113656;60031101;60020650;60000243	Beaconsfield;Pisa;Cambridge;Bristol;Rome	United Kingdom;Italy;United Kingdom;United Kingdom;Italy	7.0	60020650	Hazard assessment | Mt. Etna | Numerical simulation | VOL-CALPUFF | Volcanic ash | VP exposure 10	6	Etna	Italy	2055.1397410318323
Journal of Volcanology and Geothermal Research	2010-04-01	10.1016/j.jvolgeores.2010.02.011	Aspinall & Associates, Beaconsfield;Istituto Nazionale di Geofisica e Vulcanologia, Pisa;University of Cambridge;University of Bristol;Istituto Nazionale Di Geofisica E Vulcanologia, Rome	60115468;60113656;60031101;60020650;60000243	Beaconsfield;Pisa;Cambridge;Bristol;Rome	United Kingdom;Italy;United Kingdom;United Kingdom;Italy	7.0	60115468	Hazard assessment | Mt. Etna | Numerical simulation | VOL-CALPUFF | Volcanic ash | VP exposure 10	6	Etna	Italy	1968.1010016039888
Journal of Volcanology and Geothermal Research	2010-04-01	10.1016/j.jvolgeores.2010.02.011	Aspinall & Associates, Beaconsfield;Istituto Nazionale di Geofisica e Vulcanologia, Pisa;University of Cambridge;University of Bristol;Istituto Nazionale Di Geofisica E Vulcanologia, Rome	60115468;60113656;60031101;60020650;60000243	Beaconsfield;Pisa;Cambridge;Bristol;Rome	United Kingdom;Italy;United Kingdom;United Kingdom;Italy	7.0	60020650	Hazard assessment | Mt. Etna | Numerical simulation | VOL-CALPUFF | Volcanic ash | VP exposure 10	7	Etna	Italy	2055.1397410318323
Journal of Volcanology and Geothermal Research	2010-03-10	10.1016/j.jvolgeores.2010.01.004	Lancaster Environment Centre;Istituto Nazionale di Geofisica e Vulcanologia, Palermo;University of Cambridge;University of Oxford;Università degli Studi di Palermo	60117630;60113657;60031101;60026851;60017697	Lancaster;Palermo;Cambridge;Oxford;Palermo	United Kingdom;Italy;United Kingdom;United Kingdom;Italy	7.0	60026851	Castanea sativa | magnetic biomonitoring | Mt. Etna | plume dispersion | vegetation	1	Etna	Italy	2009.1225079469848
Journal of Volcanology and Geothermal Research	2010-03-10	10.1016/j.jvolgeores.2010.01.004	Lancaster Environment Centre;Istituto Nazionale di Geofisica e Vulcanologia, Palermo;University of Cambridge;University of Oxford;Università degli Studi di Palermo	60117630;60113657;60031101;60026851;60017697	Lancaster;Palermo;Cambridge;Oxford;Palermo	United Kingdom;Italy;United Kingdom;United Kingdom;Italy	7.0	60026851	Castanea sativa | magnetic biomonitoring | Mt. Etna | plume dispersion | vegetation	2	Etna	Italy	2009.1225079469848
Journal of Volcanology and Geothermal Research	2010-03-10	10.1016/j.jvolgeores.2010.01.004	Lancaster Environment Centre;Istituto Nazionale di Geofisica e Vulcanologia, Palermo;University of Cambridge;University of Oxford;Università degli Studi di Palermo	60117630;60113657;60031101;60026851;60017697	Lancaster;Palermo;Cambridge;Oxford;Palermo	United Kingdom;Italy;United Kingdom;United Kingdom;Italy	7.0	60026851	Castanea sativa | magnetic biomonitoring | Mt. Etna | plume dispersion | vegetation	3	Etna	Italy	2009.1225079469848
Journal of Volcanology and Geothermal Research	2010-03-10	10.1016/j.jvolgeores.2010.01.004	Lancaster Environment Centre;Istituto Nazionale di Geofisica e Vulcanologia, Palermo;University of Cambridge;University of Oxford;Università degli Studi di Palermo	60117630;60113657;60031101;60026851;60017697	Lancaster;Palermo;Cambridge;Oxford;Palermo	United Kingdom;Italy;United Kingdom;United Kingdom;Italy	7.0	60117630	Castanea sativa | magnetic biomonitoring | Mt. Etna | plume dispersion | vegetation	4	Etna	Italy	2262.826092109198
Journal of Volcanology and Geothermal Research	2010-03-10	10.1016/j.jvolgeores.2010.01.004	Lancaster Environment Centre;Istituto Nazionale di Geofisica e Vulcanologia, Palermo;University of Cambridge;University of Oxford;Università degli Studi di Palermo	60117630;60113657;60031101;60026851;60017697	Lancaster;Palermo;Cambridge;Oxford;Palermo	United Kingdom;Italy;United Kingdom;United Kingdom;Italy	7.0	60117630	Castanea sativa | magnetic biomonitoring | Mt. Etna | plume dispersion | vegetation	5	Etna	Italy	2262.826092109198
Journal of Volcanology and Geothermal Research	2010-03-10	10.1016/j.jvolgeores.2010.01.004	Lancaster Environment Centre;Istituto Nazionale di Geofisica e Vulcanologia, Palermo;University of Cambridge;University of Oxford;Università degli Studi di Palermo	60117630;60113657;60031101;60026851;60017697	Lancaster;Palermo;Cambridge;Oxford;Palermo	United Kingdom;Italy;United Kingdom;United Kingdom;Italy	7.0	60031101	Castanea sativa | magnetic biomonitoring | Mt. Etna | plume dispersion | vegetation	6	Etna	Italy	1981.903699505208
Journal of Volcanology and Geothermal Research	2010-03-10	10.1016/j.jvolgeores.2010.01.004	Lancaster Environment Centre;Istituto Nazionale di Geofisica e Vulcanologia, Palermo;University of Cambridge;University of Oxford;Università degli Studi di Palermo	60117630;60113657;60031101;60026851;60017697	Lancaster;Palermo;Cambridge;Oxford;Palermo	United Kingdom;Italy;United Kingdom;United Kingdom;Italy	7.0	60017697	Castanea sativa | magnetic biomonitoring | Mt. Etna | plume dispersion | vegetation	7	Etna	Italy	148.65301468997356
Journal of Volcanology and Geothermal Research	2010-03-10	10.1016/j.jvolgeores.2010.01.004	Lancaster Environment Centre;Istituto Nazionale di Geofisica e Vulcanologia, Palermo;University of Cambridge;University of Oxford;Università degli Studi di Palermo	60117630;60113657;60031101;60026851;60017697	Lancaster;Palermo;Cambridge;Oxford;Palermo	United Kingdom;Italy;United Kingdom;United Kingdom;Italy	7.0	60113657	Castanea sativa | magnetic biomonitoring | Mt. Etna | plume dispersion | vegetation	7	Etna	Italy	149.953356646627
Journal of Volcanology and Geothermal Research	2009-11-10	10.1016/j.jvolgeores.2009.09.007	Lawrence Livermore National Laboratory;University of California, Berkeley;Università degli Studi di Catania;Istituto Nazionale Di Geofisica E Vulcanologia, Rome	60026175;60025038;60010146;60000243	Livermore;Berkeley;Catania;Rome	United States;United States;Italy;Italy	8.0	60000243	LP and VLP events | moment tensors | Mt. Etna volcano | source location	1	Etna	Italy	500.8125151227917
Journal of Volcanology and Geothermal Research	2009-11-10	10.1016/j.jvolgeores.2009.09.007	Lawrence Livermore National Laboratory;University of California, Berkeley;Università degli Studi di Catania;Istituto Nazionale Di Geofisica E Vulcanologia, Rome	60026175;60025038;60010146;60000243	Livermore;Berkeley;Catania;Rome	United States;United States;Italy;Italy	8.0	60025038	LP and VLP events | moment tensors | Mt. Etna volcano | source location	2	Etna	Italy	10533.001489843213
Journal of Volcanology and Geothermal Research	2009-11-10	10.1016/j.jvolgeores.2009.09.007	Lawrence Livermore National Laboratory;University of California, Berkeley;Università degli Studi di Catania;Istituto Nazionale Di Geofisica E Vulcanologia, Rome	60026175;60025038;60010146;60000243	Livermore;Berkeley;Catania;Rome	United States;United States;Italy;Italy	8.0	60000243	LP and VLP events | moment tensors | Mt. Etna volcano | source location	3	Etna	Italy	500.8125151227917
Journal of Volcanology and Geothermal Research	2009-11-10	10.1016/j.jvolgeores.2009.09.007	Lawrence Livermore National Laboratory;University of California, Berkeley;Università degli Studi di Catania;Istituto Nazionale Di Geofisica E Vulcanologia, Rome	60026175;60025038;60010146;60000243	Livermore;Berkeley;Catania;Rome	United States;United States;Italy;Italy	8.0	60026175	LP and VLP events | moment tensors | Mt. Etna volcano | source location	4	Etna	Italy	10525.30049648339
Journal of Volcanology and Geothermal Research	2009-11-10	10.1016/j.jvolgeores.2009.09.007	Lawrence Livermore National Laboratory;University of California, Berkeley;Università degli Studi di Catania;Istituto Nazionale Di Geofisica E Vulcanologia, Rome	60026175;60025038;60010146;60000243	Livermore;Berkeley;Catania;Rome	United States;United States;Italy;Italy	8.0	60000243	LP and VLP events | moment tensors | Mt. Etna volcano | source location	5	Etna	Italy	500.8125151227917
Journal of Volcanology and Geothermal Research	2009-11-10	10.1016/j.jvolgeores.2009.09.007	Lawrence Livermore National Laboratory;University of California, Berkeley;Università degli Studi di Catania;Istituto Nazionale Di Geofisica E Vulcanologia, Rome	60026175;60025038;60010146;60000243	Livermore;Berkeley;Catania;Rome	United States;United States;Italy;Italy	8.0	60010146	LP and VLP events | moment tensors | Mt. Etna volcano | source location	6	Etna	Italy	28.40096251123345
Journal of Volcanology and Geothermal Research	2009-11-10	10.1016/j.jvolgeores.2009.09.007	Lawrence Livermore National Laboratory;University of California, Berkeley;Università degli Studi di Catania;Istituto Nazionale Di Geofisica E Vulcanologia, Rome	60026175;60025038;60010146;60000243	Livermore;Berkeley;Catania;Rome	United States;United States;Italy;Italy	8.0	60000243	LP and VLP events | moment tensors | Mt. Etna volcano | source location	7	Etna	Italy	500.8125151227917
Journal of Volcanology and Geothermal Research	2009-11-10	10.1016/j.jvolgeores.2009.09.007	Lawrence Livermore National Laboratory;University of California, Berkeley;Università degli Studi di Catania;Istituto Nazionale Di Geofisica E Vulcanologia, Rome	60026175;60025038;60010146;60000243	Livermore;Berkeley;Catania;Rome	United States;United States;Italy;Italy	8.0	60010146	LP and VLP events | moment tensors | Mt. Etna volcano | source location	7	Etna	Italy	28.40096251123345
Journal of Volcanology and Geothermal Research	2009-11-10	10.1016/j.jvolgeores.2009.09.007	Lawrence Livermore National Laboratory;University of California, Berkeley;Università degli Studi di Catania;Istituto Nazionale Di Geofisica E Vulcanologia, Rome	60026175;60025038;60010146;60000243	Livermore;Berkeley;Catania;Rome	United States;United States;Italy;Italy	8.0	60000243	LP and VLP events | moment tensors | Mt. Etna volcano | source location	8	Etna	Italy	500.8125151227917
Journal of Volcanology and Geothermal Research	2009-10-10	10.1016/j.jvolgeores.2009.07.011	Istituto Nazionale di Geofisica e Vulcanologia, Pisa;Georg-August-Universität Göttingen;Eötvös Loránd Tudományegyetem	60113656;60031514;60025187	Pisa;Gottingen;Budapest	Italy;Germany;Hungary	5.0	60113656	DEM analysis | Etna | H/W ratio co | morphometry | scoria cone	1	Etna	Italy	768.7181914569152
Journal of Volcanology and Geothermal Research	2009-10-10	10.1016/j.jvolgeores.2009.07.011	Istituto Nazionale di Geofisica e Vulcanologia, Pisa;Georg-August-Universität Göttingen;Eötvös Loránd Tudományegyetem	60113656;60031514;60025187	Pisa;Gottingen;Budapest	Italy;Germany;Hungary	5.0	60025187	DEM analysis | Etna | H/W ratio co | morphometry | scoria cone	2	Etna	Italy	1133.0675121155734
Journal of Volcanology and Geothermal Research	2009-10-10	10.1016/j.jvolgeores.2009.07.011	Istituto Nazionale di Geofisica e Vulcanologia, Pisa;Georg-August-Universität Göttingen;Eötvös Loránd Tudományegyetem	60113656;60031514;60025187	Pisa;Gottingen;Budapest	Italy;Germany;Hungary	5.0	60031514	DEM analysis | Etna | H/W ratio co | morphometry | scoria cone	2	Etna	Italy	1585.795475357228
Journal of Volcanology and Geothermal Research	2009-10-10	10.1016/j.jvolgeores.2009.07.011	Istituto Nazionale di Geofisica e Vulcanologia, Pisa;Georg-August-Universität Göttingen;Eötvös Loránd Tudományegyetem	60113656;60031514;60025187	Pisa;Gottingen;Budapest	Italy;Germany;Hungary	5.0	60113656	DEM analysis | Etna | H/W ratio co | morphometry | scoria cone	3	Etna	Italy	768.7181914569152
Journal of Volcanology and Geothermal Research	2009-10-10	10.1016/j.jvolgeores.2009.07.011	Istituto Nazionale di Geofisica e Vulcanologia, Pisa;Georg-August-Universität Göttingen;Eötvös Loránd Tudományegyetem	60113656;60031514;60025187	Pisa;Gottingen;Budapest	Italy;Germany;Hungary	5.0	60113656	DEM analysis | Etna | H/W ratio co | morphometry | scoria cone	4	Etna	Italy	768.7181914569152
Journal of Volcanology and Geothermal Research	2009-10-10	10.1016/j.jvolgeores.2009.07.011	Istituto Nazionale di Geofisica e Vulcanologia, Pisa;Georg-August-Universität Göttingen;Eötvös Loránd Tudományegyetem	60113656;60031514;60025187	Pisa;Gottingen;Budapest	Italy;Germany;Hungary	5.0	60113656	DEM analysis | Etna | H/W ratio co | morphometry | scoria cone	5	Etna	Italy	768.7181914569152
Journal of Volcanology and Geothermal Research	2009-08-20	10.1016/j.jvolgeores.2009.04.020	Russian Academy of Natural Sciences;Istituto Nazionale Di Geofisica E Vulcanologia, Rome;Geological Mapping Division	60109924;60000243;105945892	Moscow;Rome;Saint Petersburg (ex Leningrad)	Russian Federation;Italy;Russian Federation	2.0	60000243	artificial intelligence | event bush method | Mt. Etna | volcanic hazard	1	Etna	Italy	500.8125151227917
Journal of Volcanology and Geothermal Research	2009-08-20	10.1016/j.jvolgeores.2009.04.020	Russian Academy of Natural Sciences;Istituto Nazionale Di Geofisica E Vulcanologia, Rome;Geological Mapping Division	60109924;60000243;105945892	Moscow;Rome;Saint Petersburg (ex Leningrad)	Russian Federation;Italy;Russian Federation	2.0	105945892	artificial intelligence | event bush method | Mt. Etna | volcanic hazard	2	Etna	Italy	2701.934841605499
Journal of Volcanology and Geothermal Research	2009-08-20	10.1016/j.jvolgeores.2009.04.020	Russian Academy of Natural Sciences;Istituto Nazionale Di Geofisica E Vulcanologia, Rome;Geological Mapping Division	60109924;60000243;105945892	Moscow;Rome;Saint Petersburg (ex Leningrad)	Russian Federation;Italy;Russian Federation	2.0	60109924	artificial intelligence | event bush method | Mt. Etna | volcanic hazard	2	Etna	Italy	2616.986885315769
Journal of Volcanology and Geothermal Research	2009-05-20	10.1016/j.jvolgeores.2009.02.013	Istituto Nazionale di Geofisica e Vulcanologia, Pisa;University of Cambridge;Istituto Nazionale Di Geofisica E Vulcanologia, Rome	60113656;60031101;60000243	Pisa;Cambridge;Rome	Italy;United Kingdom;Italy	7.0	60000243	Car-based traverse | DOAS | Mt. Etna | Scanning spectrometer | Sulphur dioxide | Volcano surveillance	1	Etna	Italy	500.8125151227917
Journal of Volcanology and Geothermal Research	2009-05-20	10.1016/j.jvolgeores.2009.02.013	Istituto Nazionale di Geofisica e Vulcanologia, Pisa;University of Cambridge;Istituto Nazionale Di Geofisica E Vulcanologia, Rome	60113656;60031101;60000243	Pisa;Cambridge;Rome	Italy;United Kingdom;Italy	7.0	60031101	Car-based traverse | DOAS | Mt. Etna | Scanning spectrometer | Sulphur dioxide | Volcano surveillance	1	Etna	Italy	1981.903699505208
Journal of Volcanology and Geothermal Research	2009-05-20	10.1016/j.jvolgeores.2009.02.013	Istituto Nazionale di Geofisica e Vulcanologia, Pisa;University of Cambridge;Istituto Nazionale Di Geofisica E Vulcanologia, Rome	60113656;60031101;60000243	Pisa;Cambridge;Rome	Italy;United Kingdom;Italy	7.0	60000243	Car-based traverse | DOAS | Mt. Etna | Scanning spectrometer | Sulphur dioxide | Volcano surveillance	2	Etna	Italy	500.8125151227917
Journal of Volcanology and Geothermal Research	2009-05-20	10.1016/j.jvolgeores.2009.02.013	Istituto Nazionale di Geofisica e Vulcanologia, Pisa;University of Cambridge;Istituto Nazionale Di Geofisica E Vulcanologia, Rome	60113656;60031101;60000243	Pisa;Cambridge;Rome	Italy;United Kingdom;Italy	7.0	60113656	Car-based traverse | DOAS | Mt. Etna | Scanning spectrometer | Sulphur dioxide | Volcano surveillance	2	Etna	Italy	768.7181914569152
Journal of Volcanology and Geothermal Research	2009-05-20	10.1016/j.jvolgeores.2009.02.013	Istituto Nazionale di Geofisica e Vulcanologia, Pisa;University of Cambridge;Istituto Nazionale Di Geofisica E Vulcanologia, Rome	60113656;60031101;60000243	Pisa;Cambridge;Rome	Italy;United Kingdom;Italy	7.0	60031101	Car-based traverse | DOAS | Mt. Etna | Scanning spectrometer | Sulphur dioxide | Volcano surveillance	3	Etna	Italy	1981.903699505208
Journal of Volcanology and Geothermal Research	2009-05-20	10.1016/j.jvolgeores.2009.02.013	Istituto Nazionale di Geofisica e Vulcanologia, Pisa;University of Cambridge;Istituto Nazionale Di Geofisica E Vulcanologia, Rome	60113656;60031101;60000243	Pisa;Cambridge;Rome	Italy;United Kingdom;Italy	7.0	60000243	Car-based traverse | DOAS | Mt. Etna | Scanning spectrometer | Sulphur dioxide | Volcano surveillance	4	Etna	Italy	500.8125151227917
Journal of Volcanology and Geothermal Research	2009-05-20	10.1016/j.jvolgeores.2009.02.013	Istituto Nazionale di Geofisica e Vulcanologia, Pisa;University of Cambridge;Istituto Nazionale Di Geofisica E Vulcanologia, Rome	60113656;60031101;60000243	Pisa;Cambridge;Rome	Italy;United Kingdom;Italy	7.0	60000243	Car-based traverse | DOAS | Mt. Etna | Scanning spectrometer | Sulphur dioxide | Volcano surveillance	5	Etna	Italy	500.8125151227917
Journal of Volcanology and Geothermal Research	2009-05-20	10.1016/j.jvolgeores.2009.02.013	Istituto Nazionale di Geofisica e Vulcanologia, Pisa;University of Cambridge;Istituto Nazionale Di Geofisica E Vulcanologia, Rome	60113656;60031101;60000243	Pisa;Cambridge;Rome	Italy;United Kingdom;Italy	7.0	60000243	Car-based traverse | DOAS | Mt. Etna | Scanning spectrometer | Sulphur dioxide | Volcano surveillance	6	Etna	Italy	500.8125151227917
Journal of Volcanology and Geothermal Research	2009-05-20	10.1016/j.jvolgeores.2009.02.013	Istituto Nazionale di Geofisica e Vulcanologia, Pisa;University of Cambridge;Istituto Nazionale Di Geofisica E Vulcanologia, Rome	60113656;60031101;60000243	Pisa;Cambridge;Rome	Italy;United Kingdom;Italy	7.0	60000243	Car-based traverse | DOAS | Mt. Etna | Scanning spectrometer | Sulphur dioxide | Volcano surveillance	7	Etna	Italy	500.8125151227917
Journal of Volcanology and Geothermal Research	2009-03-20	10.1016/j.jvolgeores.2009.01.009	Istituto Nazionale di Geofisica e Vulcanologia, Pisa;University of Cambridge;Istituto Nazionale Di Geofisica E Vulcanologia, Rome	60113656;60031101;60000243	Pisa;Cambridge;Rome	Italy;United Kingdom;Italy	6.0	60000243	DOAS | Mt. Etna | scanning spectrometer network | ultraviolet spectroscopy | volcanic gas monitoring	1	Etna	Italy	500.8125151227917
Journal of Volcanology and Geothermal Research	2009-03-20	10.1016/j.jvolgeores.2009.01.009	Istituto Nazionale di Geofisica e Vulcanologia, Pisa;University of Cambridge;Istituto Nazionale Di Geofisica E Vulcanologia, Rome	60113656;60031101;60000243	Pisa;Cambridge;Rome	Italy;United Kingdom;Italy	6.0	60031101	DOAS | Mt. Etna | scanning spectrometer network | ultraviolet spectroscopy | volcanic gas monitoring	1	Etna	Italy	1981.903699505208
Journal of Volcanology and Geothermal Research	2009-03-20	10.1016/j.jvolgeores.2009.01.009	Istituto Nazionale di Geofisica e Vulcanologia, Pisa;University of Cambridge;Istituto Nazionale Di Geofisica E Vulcanologia, Rome	60113656;60031101;60000243	Pisa;Cambridge;Rome	Italy;United Kingdom;Italy	6.0	60113656	DOAS | Mt. Etna | scanning spectrometer network | ultraviolet spectroscopy | volcanic gas monitoring	2	Etna	Italy	768.7181914569152
Journal of Volcanology and Geothermal Research	2009-03-20	10.1016/j.jvolgeores.2009.01.009	Istituto Nazionale di Geofisica e Vulcanologia, Pisa;University of Cambridge;Istituto Nazionale Di Geofisica E Vulcanologia, Rome	60113656;60031101;60000243	Pisa;Cambridge;Rome	Italy;United Kingdom;Italy	6.0	60031101	DOAS | Mt. Etna | scanning spectrometer network | ultraviolet spectroscopy | volcanic gas monitoring	3	Etna	Italy	1981.903699505208
Journal of Volcanology and Geothermal Research	2009-03-20	10.1016/j.jvolgeores.2009.01.009	Istituto Nazionale di Geofisica e Vulcanologia, Pisa;University of Cambridge;Istituto Nazionale Di Geofisica E Vulcanologia, Rome	60113656;60031101;60000243	Pisa;Cambridge;Rome	Italy;United Kingdom;Italy	6.0	60000243	DOAS | Mt. Etna | scanning spectrometer network | ultraviolet spectroscopy | volcanic gas monitoring	4	Etna	Italy	500.8125151227917
Journal of Volcanology and Geothermal Research	2009-03-20	10.1016/j.jvolgeores.2009.01.009	Istituto Nazionale di Geofisica e Vulcanologia, Pisa;University of Cambridge;Istituto Nazionale Di Geofisica E Vulcanologia, Rome	60113656;60031101;60000243	Pisa;Cambridge;Rome	Italy;United Kingdom;Italy	6.0	60031101	DOAS | Mt. Etna | scanning spectrometer network | ultraviolet spectroscopy | volcanic gas monitoring	5	Etna	Italy	1981.903699505208
Journal of Volcanology and Geothermal Research	2009-03-20	10.1016/j.jvolgeores.2009.01.009	Istituto Nazionale di Geofisica e Vulcanologia, Pisa;University of Cambridge;Istituto Nazionale Di Geofisica E Vulcanologia, Rome	60113656;60031101;60000243	Pisa;Cambridge;Rome	Italy;United Kingdom;Italy	6.0	60000243	DOAS | Mt. Etna | scanning spectrometer network | ultraviolet spectroscopy | volcanic gas monitoring	6	Etna	Italy	500.8125151227917
Journal of Volcanology and Geothermal Research	2009-03-10	10.1016/j.jvolgeores.2008.11.013	Istituto Nazionale Di Geofisica E Vulcanologia, Rome	60000243	Rome	Italy	4.0	60000243	ground monitoring | Mt. Etna | NOAA-AVHRR | volcanic ash	1	Etna	Italy	500.8125151227917
Journal of Volcanology and Geothermal Research	2009-03-10	10.1016/j.jvolgeores.2008.11.013	Istituto Nazionale Di Geofisica E Vulcanologia, Rome	60000243	Rome	Italy	4.0	60000243	ground monitoring | Mt. Etna | NOAA-AVHRR | volcanic ash	2	Etna	Italy	500.8125151227917
Journal of Volcanology and Geothermal Research	2009-03-10	10.1016/j.jvolgeores.2008.11.013	Istituto Nazionale Di Geofisica E Vulcanologia, Rome	60000243	Rome	Italy	4.0	60000243	ground monitoring | Mt. Etna | NOAA-AVHRR | volcanic ash	3	Etna	Italy	500.8125151227917
Journal of Volcanology and Geothermal Research	2009-03-10	10.1016/j.jvolgeores.2008.11.013	Istituto Nazionale Di Geofisica E Vulcanologia, Rome	60000243	Rome	Italy	4.0	60000243	ground monitoring | Mt. Etna | NOAA-AVHRR | volcanic ash	4	Etna	Italy	500.8125151227917
Journal of Volcanology and Geothermal Research	2009-03-10	10.1016/j.jvolgeores.2008.10.019	Istituto Nazionale Di Geofisica E Vulcanologia, Rome	60000243	Rome	Italy	4.0	60000243	2006 eruption | Mt. Etna | tephra deposit | volcanic ash monitoring	1	Etna	Italy	500.8125151227917
Journal of Volcanology and Geothermal Research	2009-03-10	10.1016/j.jvolgeores.2008.10.019	Istituto Nazionale Di Geofisica E Vulcanologia, Rome	60000243	Rome	Italy	4.0	60000243	2006 eruption | Mt. Etna | tephra deposit | volcanic ash monitoring	2	Etna	Italy	500.8125151227917
Journal of Volcanology and Geothermal Research	2009-03-10	10.1016/j.jvolgeores.2008.10.019	Istituto Nazionale Di Geofisica E Vulcanologia, Rome	60000243	Rome	Italy	4.0	60000243	2006 eruption | Mt. Etna | tephra deposit | volcanic ash monitoring	3	Etna	Italy	500.8125151227917
Journal of Volcanology and Geothermal Research	2009-03-10	10.1016/j.jvolgeores.2008.10.019	Istituto Nazionale Di Geofisica E Vulcanologia, Rome	60000243	Rome	Italy	4.0	60000243	2006 eruption | Mt. Etna | tephra deposit | volcanic ash monitoring	4	Etna	Italy	500.8125151227917
Journal of Volcanology and Geothermal Research	2009-03-10	10.1016/j.jvolgeores.2008.09.021	Istituto Nazionale Di Geofisica E Vulcanologia, Rome	60000243	Rome	Italy	1.0	60000243	fluid-saturated rock | hazard | lava-snow interactions | lava/fire fountains | Mount Etna | pyroclastic density currents | tephra jets	1	Etna	Italy	500.8125151227917
Journal of Volcanology and Geothermal Research	2009-03-10	10.1016/j.jvolgeores.2008.07.026	Istituto Nazionale di Geofisica e Vulcanologia, Pisa;Istituto Nazionale Di Geofisica E Vulcanologia, Rome	60113656;60000243	Pisa;Rome	Italy;Italy	4.0	60000243	ash-rich jet and plume | basaltic explosive activity | Etna | sideromelane | tachylite	1	Etna	Italy	500.8125151227917
Journal of Volcanology and Geothermal Research	2009-03-10	10.1016/j.jvolgeores.2008.07.026	Istituto Nazionale di Geofisica e Vulcanologia, Pisa;Istituto Nazionale Di Geofisica E Vulcanologia, Rome	60113656;60000243	Pisa;Rome	Italy;Italy	4.0	60000243	ash-rich jet and plume | basaltic explosive activity | Etna | sideromelane | tachylite	2	Etna	Italy	500.8125151227917
Journal of Volcanology and Geothermal Research	2009-03-10	10.1016/j.jvolgeores.2008.07.026	Istituto Nazionale di Geofisica e Vulcanologia, Pisa;Istituto Nazionale Di Geofisica E Vulcanologia, Rome	60113656;60000243	Pisa;Rome	Italy;Italy	4.0	60000243	ash-rich jet and plume | basaltic explosive activity | Etna | sideromelane | tachylite	3	Etna	Italy	500.8125151227917
Journal of Volcanology and Geothermal Research	2009-03-10	10.1016/j.jvolgeores.2008.07.026	Istituto Nazionale di Geofisica e Vulcanologia, Pisa;Istituto Nazionale Di Geofisica E Vulcanologia, Rome	60113656;60000243	Pisa;Rome	Italy;Italy	4.0	60113656	ash-rich jet and plume | basaltic explosive activity | Etna | sideromelane | tachylite	3	Etna	Italy	768.7181914569152
Journal of Volcanology and Geothermal Research	2009-03-10	10.1016/j.jvolgeores.2008.07.026	Istituto Nazionale di Geofisica e Vulcanologia, Pisa;Istituto Nazionale Di Geofisica E Vulcanologia, Rome	60113656;60000243	Pisa;Rome	Italy;Italy	4.0	60000243	ash-rich jet and plume | basaltic explosive activity | Etna | sideromelane | tachylite	4	Etna	Italy	500.8125151227917
Journal of Volcanology and Geothermal Research	2009-01-20	10.1016/j.jvolgeores.2008.11.026	Università degli Studi di Trieste;Università degli Studi di Palermo;Istituto Nazionale Di Geofisica E Vulcanologia, Rome;SYRMEP Group	60018363;60017697;60000243;100519772	Trieste;Palermo;Rome;Basovizza	Italy;Italy;Italy;Italy	6.0	60000243	Etna | fire-fountains | vesicle textures | volcanic degassing	1	Etna	Italy	500.8125151227917
Journal of Volcanology and Geothermal Research	2009-01-20	10.1016/j.jvolgeores.2008.11.026	Università degli Studi di Trieste;Università degli Studi di Palermo;Istituto Nazionale Di Geofisica E Vulcanologia, Rome;SYRMEP Group	60018363;60017697;60000243;100519772	Trieste;Palermo;Rome;Basovizza	Italy;Italy;Italy;Italy	6.0	60000243	Etna | fire-fountains | vesicle textures | volcanic degassing	2	Etna	Italy	500.8125151227917
Journal of Volcanology and Geothermal Research	2009-01-20	10.1016/j.jvolgeores.2008.11.026	Università degli Studi di Trieste;Università degli Studi di Palermo;Istituto Nazionale Di Geofisica E Vulcanologia, Rome;SYRMEP Group	60018363;60017697;60000243;100519772	Trieste;Palermo;Rome;Basovizza	Italy;Italy;Italy;Italy	6.0	60000243	Etna | fire-fountains | vesicle textures | volcanic degassing	3	Etna	Italy	500.8125151227917
Journal of Volcanology and Geothermal Research	2009-01-20	10.1016/j.jvolgeores.2008.11.026	Università degli Studi di Trieste;Università degli Studi di Palermo;Istituto Nazionale Di Geofisica E Vulcanologia, Rome;SYRMEP Group	60018363;60017697;60000243;100519772	Trieste;Palermo;Rome;Basovizza	Italy;Italy;Italy;Italy	6.0	60017697	Etna | fire-fountains | vesicle textures | volcanic degassing	3	Etna	Italy	148.65301468997356
Journal of Volcanology and Geothermal Research	2009-01-20	10.1016/j.jvolgeores.2008.11.026	Università degli Studi di Trieste;Università degli Studi di Palermo;Istituto Nazionale Di Geofisica E Vulcanologia, Rome;SYRMEP Group	60018363;60017697;60000243;100519772	Trieste;Palermo;Rome;Basovizza	Italy;Italy;Italy;Italy	6.0	60000243	Etna | fire-fountains | vesicle textures | volcanic degassing	4	Etna	Italy	500.8125151227917
Journal of Volcanology and Geothermal Research	2009-01-20	10.1016/j.jvolgeores.2008.11.026	Università degli Studi di Trieste;Università degli Studi di Palermo;Istituto Nazionale Di Geofisica E Vulcanologia, Rome;SYRMEP Group	60018363;60017697;60000243;100519772	Trieste;Palermo;Rome;Basovizza	Italy;Italy;Italy;Italy	6.0	60018363	Etna | fire-fountains | vesicle textures | volcanic degassing	5	Etna	Italy	885.4241429338458
Journal of Volcanology and Geothermal Research	2009-01-20	10.1016/j.jvolgeores.2008.11.026	Università degli Studi di Trieste;Università degli Studi di Palermo;Istituto Nazionale Di Geofisica E Vulcanologia, Rome;SYRMEP Group	60018363;60017697;60000243;100519772	Trieste;Palermo;Rome;Basovizza	Italy;Italy;Italy;Italy	6.0	100519772	Etna | fire-fountains | vesicle textures | volcanic degassing	6	Etna	Italy	882.7614632795959
Journal of Volcanology and Geothermal Research	2009-01-15	10.1016/j.jvolgeores.2008.10.012	Istituto Nazionale di Geofisica e Vulcanologia, Palermo;University of Cambridge;University of Oxford;Università degli Studi di Palermo	60113657;60031101;60026851;60017697	Palermo;Cambridge;Oxford;Palermo	Italy;United Kingdom;United Kingdom;Italy	9.0	60031101	bio-indicator | Castanea sativa | dispersion | emission | Mt Etna | vegetation	1	Etna	Italy	1981.903699505208
Journal of Volcanology and Geothermal Research	2009-01-15	10.1016/j.jvolgeores.2008.10.012	Istituto Nazionale di Geofisica e Vulcanologia, Palermo;University of Cambridge;University of Oxford;Università degli Studi di Palermo	60113657;60031101;60026851;60017697	Palermo;Cambridge;Oxford;Palermo	Italy;United Kingdom;United Kingdom;Italy	9.0	60026851	bio-indicator | Castanea sativa | dispersion | emission | Mt Etna | vegetation	2	Etna	Italy	2009.1225079469848
Journal of Volcanology and Geothermal Research	2009-01-15	10.1016/j.jvolgeores.2008.10.012	Istituto Nazionale di Geofisica e Vulcanologia, Palermo;University of Cambridge;University of Oxford;Università degli Studi di Palermo	60113657;60031101;60026851;60017697	Palermo;Cambridge;Oxford;Palermo	Italy;United Kingdom;United Kingdom;Italy	9.0	60026851	bio-indicator | Castanea sativa | dispersion | emission | Mt Etna | vegetation	3	Etna	Italy	2009.1225079469848
Journal of Volcanology and Geothermal Research	2009-01-15	10.1016/j.jvolgeores.2008.10.012	Istituto Nazionale di Geofisica e Vulcanologia, Palermo;University of Cambridge;University of Oxford;Università degli Studi di Palermo	60113657;60031101;60026851;60017697	Palermo;Cambridge;Oxford;Palermo	Italy;United Kingdom;United Kingdom;Italy	9.0	60026851	bio-indicator | Castanea sativa | dispersion | emission | Mt Etna | vegetation	4	Etna	Italy	2009.1225079469848
Journal of Volcanology and Geothermal Research	2009-01-15	10.1016/j.jvolgeores.2008.10.012	Istituto Nazionale di Geofisica e Vulcanologia, Palermo;University of Cambridge;University of Oxford;Università degli Studi di Palermo	60113657;60031101;60026851;60017697	Palermo;Cambridge;Oxford;Palermo	Italy;United Kingdom;United Kingdom;Italy	9.0	60031101	bio-indicator | Castanea sativa | dispersion | emission | Mt Etna | vegetation	5	Etna	Italy	1981.903699505208
Journal of Volcanology and Geothermal Research	2009-01-15	10.1016/j.jvolgeores.2008.10.012	Istituto Nazionale di Geofisica e Vulcanologia, Palermo;University of Cambridge;University of Oxford;Università degli Studi di Palermo	60113657;60031101;60026851;60017697	Palermo;Cambridge;Oxford;Palermo	Italy;United Kingdom;United Kingdom;Italy	9.0	60031101	bio-indicator | Castanea sativa | dispersion | emission | Mt Etna | vegetation	6	Etna	Italy	1981.903699505208
Journal of Volcanology and Geothermal Research	2009-01-15	10.1016/j.jvolgeores.2008.10.012	Istituto Nazionale di Geofisica e Vulcanologia, Palermo;University of Cambridge;University of Oxford;Università degli Studi di Palermo	60113657;60031101;60026851;60017697	Palermo;Cambridge;Oxford;Palermo	Italy;United Kingdom;United Kingdom;Italy	9.0	60031101	bio-indicator | Castanea sativa | dispersion | emission | Mt Etna | vegetation	7	Etna	Italy	1981.903699505208
Journal of Volcanology and Geothermal Research	2009-01-15	10.1016/j.jvolgeores.2008.10.012	Istituto Nazionale di Geofisica e Vulcanologia, Palermo;University of Cambridge;University of Oxford;Università degli Studi di Palermo	60113657;60031101;60026851;60017697	Palermo;Cambridge;Oxford;Palermo	Italy;United Kingdom;United Kingdom;Italy	9.0	60017697	bio-indicator | Castanea sativa | dispersion | emission | Mt Etna | vegetation	8	Etna	Italy	148.65301468997356
Journal of Volcanology and Geothermal Research	2009-01-15	10.1016/j.jvolgeores.2008.10.012	Istituto Nazionale di Geofisica e Vulcanologia, Palermo;University of Cambridge;University of Oxford;Università degli Studi di Palermo	60113657;60031101;60026851;60017697	Palermo;Cambridge;Oxford;Palermo	Italy;United Kingdom;United Kingdom;Italy	9.0	60113657	bio-indicator | Castanea sativa | dispersion | emission | Mt Etna | vegetation	8	Etna	Italy	149.953356646627
Journal of Volcanology and Geothermal Research	2009-01-15	10.1016/j.jvolgeores.2008.10.012	Istituto Nazionale di Geofisica e Vulcanologia, Palermo;University of Cambridge;University of Oxford;Università degli Studi di Palermo	60113657;60031101;60026851;60017697	Palermo;Cambridge;Oxford;Palermo	Italy;United Kingdom;United Kingdom;Italy	9.0	60017697	bio-indicator | Castanea sativa | dispersion | emission | Mt Etna | vegetation	9	Etna	Italy	148.65301468997356
Journal of Volcanology and Geothermal Research	2009-01-15	10.1016/j.jvolgeores.2008.10.012	Istituto Nazionale di Geofisica e Vulcanologia, Palermo;University of Cambridge;University of Oxford;Università degli Studi di Palermo	60113657;60031101;60026851;60017697	Palermo;Cambridge;Oxford;Palermo	Italy;United Kingdom;United Kingdom;Italy	9.0	60113657	bio-indicator | Castanea sativa | dispersion | emission | Mt Etna | vegetation	9	Etna	Italy	149.953356646627
Journal of Volcanology and Geothermal Research	2008-12-30	10.1016/j.jvolgeores.2008.08.009	Istituto Nazionale Di Geofisica E Vulcanologia, Rome	60000243	Rome	Italy	2.0	60000243	Etna | historical catalogues | historical volcanology | medieval eruptions	1	Etna	Italy	500.8125151227917
Journal of Volcanology and Geothermal Research	2008-12-30	10.1016/j.jvolgeores.2008.08.009	Istituto Nazionale Di Geofisica E Vulcanologia, Rome	60000243	Rome	Italy	2.0	60000243	Etna | historical catalogues | historical volcanology | medieval eruptions	2	Etna	Italy	500.8125151227917
Journal of Volcanology and Geothermal Research	2008-11-30	10.1016/j.jvolgeores.2007.11.027	Università degli Studi di Catania;Istituto Nazionale Di Geofisica E Vulcanologia, Rome	60010146;60000243	Catania;Rome	Italy;Italy	4.0	60010146	effusive and explosive activity | Mt. Etna | spectral and polarization analysis | volcanic tremor	1	Etna	Italy	28.40096251123345
Journal of Volcanology and Geothermal Research	2008-11-30	10.1016/j.jvolgeores.2007.11.027	Università degli Studi di Catania;Istituto Nazionale Di Geofisica E Vulcanologia, Rome	60010146;60000243	Catania;Rome	Italy;Italy	4.0	60010146	effusive and explosive activity | Mt. Etna | spectral and polarization analysis | volcanic tremor	2	Etna	Italy	28.40096251123345
Journal of Volcanology and Geothermal Research	2008-11-30	10.1016/j.jvolgeores.2007.11.027	Università degli Studi di Catania;Istituto Nazionale Di Geofisica E Vulcanologia, Rome	60010146;60000243	Catania;Rome	Italy;Italy	4.0	60000243	effusive and explosive activity | Mt. Etna | spectral and polarization analysis | volcanic tremor	3	Etna	Italy	500.8125151227917
Journal of Volcanology and Geothermal Research	2008-11-30	10.1016/j.jvolgeores.2007.11.027	Università degli Studi di Catania;Istituto Nazionale Di Geofisica E Vulcanologia, Rome	60010146;60000243	Catania;Rome	Italy;Italy	4.0	60010146	effusive and explosive activity | Mt. Etna | spectral and polarization analysis | volcanic tremor	4	Etna	Italy	28.40096251123345
Journal of Volcanology and Geothermal Research	2008-11-20	10.1016/j.jvolgeores.2008.01.041	Università della Calabria;Istituto Di Ricerca Per La Protezione Idrogeologica, Perugia	60020261;60000729	Rende;Perugia	Italy;Italy	4.0	60020261	calibration and validation | Cellular Automata | Genetic Algorithms | lava flows | modelling and simulation | Mt. Etna | Parallel Computing	1	Etna	Italy	208.70314403305528
Journal of Volcanology and Geothermal Research	2008-11-20	10.1016/j.jvolgeores.2008.01.041	Università della Calabria;Istituto Di Ricerca Per La Protezione Idrogeologica, Perugia	60020261;60000729	Rende;Perugia	Italy;Italy	4.0	60000729	calibration and validation | Cellular Automata | Genetic Algorithms | lava flows | modelling and simulation | Mt. Etna | Parallel Computing	2	Etna	Italy	635.0296893277489
Journal of Volcanology and Geothermal Research	2008-11-20	10.1016/j.jvolgeores.2008.01.041	Università della Calabria;Istituto Di Ricerca Per La Protezione Idrogeologica, Perugia	60020261;60000729	Rende;Perugia	Italy;Italy	4.0	60020261	calibration and validation | Cellular Automata | Genetic Algorithms | lava flows | modelling and simulation | Mt. Etna | Parallel Computing	3	Etna	Italy	208.70314403305528
Journal of Volcanology and Geothermal Research	2008-11-20	10.1016/j.jvolgeores.2008.01.041	Università della Calabria;Istituto Di Ricerca Per La Protezione Idrogeologica, Perugia	60020261;60000729	Rende;Perugia	Italy;Italy	4.0	60020261	calibration and validation | Cellular Automata | Genetic Algorithms | lava flows | modelling and simulation | Mt. Etna | Parallel Computing	4	Etna	Italy	208.70314403305528
Journal of Volcanology and Geothermal Research	2008-10-25	10.1016/j.jvolgeores.2008.05.013	University of Cambridge;Istituto Nazionale Di Geofisica E Vulcanologia, Rome	60031101;60000243	Cambridge;Rome	United Kingdom;Italy	4.0	60000243	dike emplacement | eruptive style | Mt. Etna | thermal measurements | vent distribution	1	Etna	Italy	500.8125151227917
Journal of Volcanology and Geothermal Research	2008-10-25	10.1016/j.jvolgeores.2008.05.013	University of Cambridge;Istituto Nazionale Di Geofisica E Vulcanologia, Rome	60031101;60000243	Cambridge;Rome	United Kingdom;Italy	4.0	60031101	dike emplacement | eruptive style | Mt. Etna | thermal measurements | vent distribution	1	Etna	Italy	1981.903699505208
Journal of Volcanology and Geothermal Research	2008-10-25	10.1016/j.jvolgeores.2008.05.013	University of Cambridge;Istituto Nazionale Di Geofisica E Vulcanologia, Rome	60031101;60000243	Cambridge;Rome	United Kingdom;Italy	4.0	60000243	dike emplacement | eruptive style | Mt. Etna | thermal measurements | vent distribution	2	Etna	Italy	500.8125151227917
Journal of Volcanology and Geothermal Research	2008-10-25	10.1016/j.jvolgeores.2008.05.013	University of Cambridge;Istituto Nazionale Di Geofisica E Vulcanologia, Rome	60031101;60000243	Cambridge;Rome	United Kingdom;Italy	4.0	60031101	dike emplacement | eruptive style | Mt. Etna | thermal measurements | vent distribution	3	Etna	Italy	1981.903699505208
Journal of Volcanology and Geothermal Research	2008-10-25	10.1016/j.jvolgeores.2008.05.013	University of Cambridge;Istituto Nazionale Di Geofisica E Vulcanologia, Rome	60031101;60000243	Cambridge;Rome	United Kingdom;Italy	4.0	60000243	dike emplacement | eruptive style | Mt. Etna | thermal measurements | vent distribution	4	Etna	Italy	500.8125151227917
Journal of Volcanology and Geothermal Research	2008-09-20	10.1016/j.jvolgeores.2008.04.002	Osservatorio Vesuviano;Istituto Nazionale Di Geofisica E Vulcanologia, Rome	60026718;60000243	Naples;Rome	Italy;Italy	3.0	60000243	input parameters | Mount Etna | parametric and comparative study | tephra dispersal models | volcanic ash forecasting	1	Etna	Italy	500.8125151227917
Journal of Volcanology and Geothermal Research	2008-09-20	10.1016/j.jvolgeores.2008.04.002	Osservatorio Vesuviano;Istituto Nazionale Di Geofisica E Vulcanologia, Rome	60026718;60000243	Naples;Rome	Italy;Italy	3.0	60026718	input parameters | Mount Etna | parametric and comparative study | tephra dispersal models | volcanic ash forecasting	2	Etna	Italy	349.3699836753675
Journal of Volcanology and Geothermal Research	2008-09-20	10.1016/j.jvolgeores.2008.04.002	Osservatorio Vesuviano;Istituto Nazionale Di Geofisica E Vulcanologia, Rome	60026718;60000243	Naples;Rome	Italy;Italy	3.0	60026718	input parameters | Mount Etna | parametric and comparative study | tephra dispersal models | volcanic ash forecasting	3	Etna	Italy	349.3699836753675
Journal of Volcanology and Geothermal Research	2008-06-10	10.1016/j.jvolgeores.2008.02.004	Istituto Nazionale Di Geofisica E Vulcanologia, Rome	60000243	Rome	Italy	3.0	60000243	basaltic explosive classification | clastogenic lava flow | grain-size | lava fountains | Mount Etna	1	Etna	Italy	500.8125151227917
Journal of Volcanology and Geothermal Research	2008-06-10	10.1016/j.jvolgeores.2008.02.004	Istituto Nazionale Di Geofisica E Vulcanologia, Rome	60000243	Rome	Italy	3.0	60000243	basaltic explosive classification | clastogenic lava flow | grain-size | lava fountains | Mount Etna	2	Etna	Italy	500.8125151227917
Journal of Volcanology and Geothermal Research	2008-06-10	10.1016/j.jvolgeores.2008.02.004	Istituto Nazionale Di Geofisica E Vulcanologia, Rome	60000243	Rome	Italy	3.0	60000243	basaltic explosive classification | clastogenic lava flow | grain-size | lava fountains | Mount Etna	3	Etna	Italy	500.8125151227917
Journal of Volcanology and Geothermal Research	2008-05-20	10.1016/j.jvolgeores.2007.12.009	University of St Andrews;University of Liverpool;University of Bedfordshire	60022132;60020661;60012622	St Andrews;Liverpool;Luton	United Kingdom;United Kingdom;United Kingdom	3.0	60020661	disaster planning | Etna | religious perceptions | southern Italy | Vesuvius | volcanic eruptions	1	Etna	Italy	2219.9717667512523
Journal of Volcanology and Geothermal Research	2008-05-20	10.1016/j.jvolgeores.2007.12.009	University of St Andrews;University of Liverpool;University of Bedfordshire	60022132;60020661;60012622	St Andrews;Liverpool;Luton	United Kingdom;United Kingdom;United Kingdom	3.0	60012622	disaster planning | Etna | religious perceptions | southern Italy | Vesuvius | volcanic eruptions	2	Etna	Italy	1977.8654931911024
Journal of Volcanology and Geothermal Research	2008-05-20	10.1016/j.jvolgeores.2007.12.009	University of St Andrews;University of Liverpool;University of Bedfordshire	60022132;60020661;60012622	St Andrews;Liverpool;Luton	United Kingdom;United Kingdom;United Kingdom	3.0	60022132	disaster planning | Etna | religious perceptions | southern Italy | Vesuvius | volcanic eruptions	3	Etna	Italy	2452.6605553999716
Journal of Volcanology and Geothermal Research	2008-05-20	10.1016/j.jvolgeores.2007.12.014	University of St Andrews	60022132	St Andrews	United Kingdom	1.0	60022132	cognitive dissonance | commuting | Mount Etna | risk perception	1	Etna	Italy	2452.6605553999716
Journal of Volcanology and Geothermal Research	2008-02-10	10.1016/j.jvolgeores.2007.08.014	Università degli Studi di Catania;Istituto Nazionale Di Geofisica E Vulcanologia, Rome	60010146;60000243	Catania;Rome	Italy;Italy	3.0	60000243	GPS | ground deformations | InSAR | modelling | Mt. Etna	1	Etna	Italy	500.8125151227917
Journal of Volcanology and Geothermal Research	2008-02-10	10.1016/j.jvolgeores.2007.08.014	Università degli Studi di Catania;Istituto Nazionale Di Geofisica E Vulcanologia, Rome	60010146;60000243	Catania;Rome	Italy;Italy	3.0	60000243	GPS | ground deformations | InSAR | modelling | Mt. Etna	2	Etna	Italy	500.8125151227917
Journal of Volcanology and Geothermal Research	2008-02-10	10.1016/j.jvolgeores.2007.08.014	Università degli Studi di Catania;Istituto Nazionale Di Geofisica E Vulcanologia, Rome	60010146;60000243	Catania;Rome	Italy;Italy	3.0	60010146	GPS | ground deformations | InSAR | modelling | Mt. Etna	3	Etna	Italy	28.40096251123345
Journal of Volcanology and Geothermal Research	2007-08-15	10.1016/j.jvolgeores.2007.04.011	Istituto Nazionale di Geofisica e Vulcanologia, Palermo;Università degli Studi di Palermo;Istituto Nazionale Di Geofisica E Vulcanologia, Rome	60113657;60017697;60000243	Palermo;Palermo;Rome	Italy;Italy;Italy	4.0	60113657	carbon isotope composition | chemical composition | CO budget 2 | mineralogical composition | Mt. Etna | travertine deposits	1	Etna	Italy	149.953356646627
Journal of Volcanology and Geothermal Research	2007-08-15	10.1016/j.jvolgeores.2007.04.011	Istituto Nazionale di Geofisica e Vulcanologia, Palermo;Università degli Studi di Palermo;Istituto Nazionale Di Geofisica E Vulcanologia, Rome	60113657;60017697;60000243	Palermo;Palermo;Rome	Italy;Italy;Italy	4.0	60000243	carbon isotope composition | chemical composition | CO budget 2 | mineralogical composition | Mt. Etna | travertine deposits	2	Etna	Italy	500.8125151227917
Journal of Volcanology and Geothermal Research	2007-08-15	10.1016/j.jvolgeores.2007.04.011	Istituto Nazionale di Geofisica e Vulcanologia, Palermo;Università degli Studi di Palermo;Istituto Nazionale Di Geofisica E Vulcanologia, Rome	60113657;60017697;60000243	Palermo;Palermo;Rome	Italy;Italy;Italy	4.0	60113657	carbon isotope composition | chemical composition | CO budget 2 | mineralogical composition | Mt. Etna | travertine deposits	3	Etna	Italy	149.953356646627
Journal of Volcanology and Geothermal Research	2007-08-15	10.1016/j.jvolgeores.2007.04.011	Istituto Nazionale di Geofisica e Vulcanologia, Palermo;Università degli Studi di Palermo;Istituto Nazionale Di Geofisica E Vulcanologia, Rome	60113657;60017697;60000243	Palermo;Palermo;Rome	Italy;Italy;Italy	4.0	60017697	carbon isotope composition | chemical composition | CO budget 2 | mineralogical composition | Mt. Etna | travertine deposits	4	Etna	Italy	148.65301468997356
Journal of Volcanology and Geothermal Research	2007-08-15	10.1016/j.jvolgeores.2007.04.010	Università degli Studi di Genova;Università degli Studi di Palermo;Istituto Nazionale Di Geofisica E Vulcanologia, Rome	60025153;60017697;60000243	Genoa;Palermo;Rome	Italy;Italy;Italy	6.0	60000243	carbon dioxide | magmatic degassing | Mt. Etna | mud volcanoes | soil CO effluxes 2	1	Etna	Italy	500.8125151227917
Journal of Volcanology and Geothermal Research	2007-08-15	10.1016/j.jvolgeores.2007.04.010	Università degli Studi di Genova;Università degli Studi di Palermo;Istituto Nazionale Di Geofisica E Vulcanologia, Rome	60025153;60017697;60000243	Genoa;Palermo;Rome	Italy;Italy;Italy	6.0	60017697	carbon dioxide | magmatic degassing | Mt. Etna | mud volcanoes | soil CO effluxes 2	2	Etna	Italy	148.65301468997356
Journal of Volcanology and Geothermal Research	2007-08-15	10.1016/j.jvolgeores.2007.04.010	Università degli Studi di Genova;Università degli Studi di Palermo;Istituto Nazionale Di Geofisica E Vulcanologia, Rome	60025153;60017697;60000243	Genoa;Palermo;Rome	Italy;Italy;Italy	6.0	60025153	carbon dioxide | magmatic degassing | Mt. Etna | mud volcanoes | soil CO effluxes 2	3	Etna	Italy	898.6301339468266
Journal of Volcanology and Geothermal Research	2007-08-15	10.1016/j.jvolgeores.2007.04.010	Università degli Studi di Genova;Università degli Studi di Palermo;Istituto Nazionale Di Geofisica E Vulcanologia, Rome	60025153;60017697;60000243	Genoa;Palermo;Rome	Italy;Italy;Italy	6.0	60017697	carbon dioxide | magmatic degassing | Mt. Etna | mud volcanoes | soil CO effluxes 2	4	Etna	Italy	148.65301468997356
Journal of Volcanology and Geothermal Research	2007-08-15	10.1016/j.jvolgeores.2007.04.010	Università degli Studi di Genova;Università degli Studi di Palermo;Istituto Nazionale Di Geofisica E Vulcanologia, Rome	60025153;60017697;60000243	Genoa;Palermo;Rome	Italy;Italy;Italy	6.0	60017697	carbon dioxide | magmatic degassing | Mt. Etna | mud volcanoes | soil CO effluxes 2	5	Etna	Italy	148.65301468997356
Journal of Volcanology and Geothermal Research	2007-08-15	10.1016/j.jvolgeores.2007.04.010	Università degli Studi di Genova;Università degli Studi di Palermo;Istituto Nazionale Di Geofisica E Vulcanologia, Rome	60025153;60017697;60000243	Genoa;Palermo;Rome	Italy;Italy;Italy	6.0	60017697	carbon dioxide | magmatic degassing | Mt. Etna | mud volcanoes | soil CO effluxes 2	6	Etna	Italy	148.65301468997356
Journal of Volcanology and Geothermal Research	2007-08-15	10.1016/j.jvolgeores.2007.04.013	Istituto Nazionale di Geofisica e Vulcanologia, Palermo;Università degli Studi di Palermo	60113657;60017697	Palermo;Palermo	Italy;Italy	4.0	60017697	environmental volcanology | fluorine | impact of volcanic F | Mt. Etna | soils | vegetation | volcanic ash	1	Etna	Italy	148.65301468997356
Journal of Volcanology and Geothermal Research	2007-08-15	10.1016/j.jvolgeores.2007.04.013	Istituto Nazionale di Geofisica e Vulcanologia, Palermo;Università degli Studi di Palermo	60113657;60017697	Palermo;Palermo	Italy;Italy	4.0	60113657	environmental volcanology | fluorine | impact of volcanic F | Mt. Etna | soils | vegetation | volcanic ash	1	Etna	Italy	149.953356646627
Journal of Volcanology and Geothermal Research	2007-08-15	10.1016/j.jvolgeores.2007.04.013	Istituto Nazionale di Geofisica e Vulcanologia, Palermo;Università degli Studi di Palermo	60113657;60017697	Palermo;Palermo	Italy;Italy	4.0	60017697	environmental volcanology | fluorine | impact of volcanic F | Mt. Etna | soils | vegetation | volcanic ash	2	Etna	Italy	148.65301468997356
Journal of Volcanology and Geothermal Research	2007-08-15	10.1016/j.jvolgeores.2007.04.013	Istituto Nazionale di Geofisica e Vulcanologia, Palermo;Università degli Studi di Palermo	60113657;60017697	Palermo;Palermo	Italy;Italy	4.0	60113657	environmental volcanology | fluorine | impact of volcanic F | Mt. Etna | soils | vegetation | volcanic ash	2	Etna	Italy	149.953356646627
Journal of Volcanology and Geothermal Research	2007-08-15	10.1016/j.jvolgeores.2007.04.013	Istituto Nazionale di Geofisica e Vulcanologia, Palermo;Università degli Studi di Palermo	60113657;60017697	Palermo;Palermo	Italy;Italy	4.0	60113657	environmental volcanology | fluorine | impact of volcanic F | Mt. Etna | soils | vegetation | volcanic ash	3	Etna	Italy	149.953356646627
Journal of Volcanology and Geothermal Research	2007-08-15	10.1016/j.jvolgeores.2007.04.013	Istituto Nazionale di Geofisica e Vulcanologia, Palermo;Università degli Studi di Palermo	60113657;60017697	Palermo;Palermo	Italy;Italy	4.0	60017697	environmental volcanology | fluorine | impact of volcanic F | Mt. Etna | soils | vegetation | volcanic ash	4	Etna	Italy	148.65301468997356
Journal of Volcanology and Geothermal Research	2007-07-30	10.1016/j.jvolgeores.2007.04.016	Università degli studi di Bari Aldo Moro	60022778	Bari	Italy	2.0	60022778	3-D inversion | gravity | Mt. Etna | volcanic structure	1	Etna	Italy	407.8984912160873
Journal of Volcanology and Geothermal Research	2007-07-30	10.1016/j.jvolgeores.2007.04.016	Università degli studi di Bari Aldo Moro	60022778	Bari	Italy	2.0	60022778	3-D inversion | gravity | Mt. Etna | volcanic structure	2	Etna	Italy	407.8984912160873
Journal of Volcanology and Geothermal Research	2007-04-01	10.1016/j.jvolgeores.2006.12.012	Istituto Nazionale di Geofisica e Vulcanologia, Palermo;Università degli Studi di Catania;Istituto Nazionale Di Geofisica E Vulcanologia, Rome	60113657;60010146;60000243	Palermo;Catania;Rome	Italy;Italy;Italy	3.0	60000243	Mt. Etna | spectral and wavefield analysis | tremor source | volcanic tremor	1	Etna	Italy	500.8125151227917
Journal of Volcanology and Geothermal Research	2007-04-01	10.1016/j.jvolgeores.2006.12.012	Istituto Nazionale di Geofisica e Vulcanologia, Palermo;Università degli Studi di Catania;Istituto Nazionale Di Geofisica E Vulcanologia, Rome	60113657;60010146;60000243	Palermo;Catania;Rome	Italy;Italy;Italy	3.0	60113657	Mt. Etna | spectral and wavefield analysis | tremor source | volcanic tremor	2	Etna	Italy	149.953356646627
Journal of Volcanology and Geothermal Research	2007-04-01	10.1016/j.jvolgeores.2006.12.012	Istituto Nazionale di Geofisica e Vulcanologia, Palermo;Università degli Studi di Catania;Istituto Nazionale Di Geofisica E Vulcanologia, Rome	60113657;60010146;60000243	Palermo;Catania;Rome	Italy;Italy;Italy	3.0	60010146	Mt. Etna | spectral and wavefield analysis | tremor source | volcanic tremor	3	Etna	Italy	28.40096251123345
Journal of Volcanology and Geothermal Research	2007-02-15	10.1016/j.jvolgeores.2006.10.008	Osservatorio Vesuviano;University College Dublin;Istituto Nazionale Di Geofisica E Vulcanologia, Rome	60026718;60005141;60000243	Naples;Dublin;Rome	Italy;Ireland;Italy	5.0	60026718	Etna volcano | long-period seismicity | precursor | volcano monitoring	1	Etna	Italy	349.3699836753675
Journal of Volcanology and Geothermal Research	2007-02-15	10.1016/j.jvolgeores.2006.10.008	Osservatorio Vesuviano;University College Dublin;Istituto Nazionale Di Geofisica E Vulcanologia, Rome	60026718;60005141;60000243	Naples;Dublin;Rome	Italy;Ireland;Italy	5.0	60005141	Etna volcano | long-period seismicity | precursor | volcano monitoring	2	Etna	Italy	2379.221119354066
Journal of Volcanology and Geothermal Research	2007-02-15	10.1016/j.jvolgeores.2006.10.008	Osservatorio Vesuviano;University College Dublin;Istituto Nazionale Di Geofisica E Vulcanologia, Rome	60026718;60005141;60000243	Naples;Dublin;Rome	Italy;Ireland;Italy	5.0	60005141	Etna volcano | long-period seismicity | precursor | volcano monitoring	3	Etna	Italy	2379.221119354066
Journal of Volcanology and Geothermal Research	2007-02-15	10.1016/j.jvolgeores.2006.10.008	Osservatorio Vesuviano;University College Dublin;Istituto Nazionale Di Geofisica E Vulcanologia, Rome	60026718;60005141;60000243	Naples;Dublin;Rome	Italy;Ireland;Italy	5.0	60000243	Etna volcano | long-period seismicity | precursor | volcano monitoring	4	Etna	Italy	500.8125151227917
Journal of Volcanology and Geothermal Research	2007-02-15	10.1016/j.jvolgeores.2006.10.008	Osservatorio Vesuviano;University College Dublin;Istituto Nazionale Di Geofisica E Vulcanologia, Rome	60026718;60005141;60000243	Naples;Dublin;Rome	Italy;Ireland;Italy	5.0	60000243	Etna volcano | long-period seismicity | precursor | volcano monitoring	5	Etna	Italy	500.8125151227917
Journal of Volcanology and Geothermal Research	2007-02-01	10.1016/j.jvolgeores.2006.08.009	Istituto Nazionale Di Geofisica E Vulcanologia, Rome	60000243	Rome	Italy	3.0	60000243	faults | ground deformation | Mt. Etna	1	Etna	Italy	500.8125151227917
[truncated: 7,254 more rows]
