# Supplementary material for: How far are volcanologists from volcanoes?
Source: Bull Volcanol. 2025 Jul 3;87(8):60. doi: 10.1007/s00445-025-01849-6 (PMC12226685; doi:10.1007/s00445-025-01849-6)
Supplement: Supplementary file 1 — (zip 1378 KB) [file 445_2025_1849_MOESM1_ESM.zip › Holocene_volcano_list.csv]

Volcano Number	Volcano Name	Country	Primary Volcano Type	Activity Evidence	Last Known Eruption	Region	Subregion	Latitude	Longitude	Elevation (m)	Dominant Rock Type	Tectonic Setting
210010	West Eifel Volcanic Field	Germany	Volcanic field	Eruption Dated	-8300	Mediterranean and Western Asia	Western Europe	50.17	6.85	600	Foidite	Rift zone / Continental crust (>25 km)
210020	Chaine des Puys	France	Lava dome(s)	Eruption Dated	-4040	Mediterranean and Western Asia	Western Europe	45.786	2.981	1464	Basalt / Picro-Basalt	Rift zone / Continental crust (>25 km)
210040	Calatrava Volcanic Field	Spain	Volcanic field	Eruption Dated	-3600	Mediterranean and Western Asia	Western Europe	38.87	-4.02	1117	Basalt / Picro-Basalt	Intraplate / Continental crust (>25 km)
211010	Campi Flegrei	Italy	Caldera	Eruption Observed	1538	Mediterranean and Western Asia	Italy	40.827	14.139	458	Trachyte / Trachydacite	Subduction zone / Continental crust (>25 km)
211020	Vesuvius	Italy	Stratovolcano	Eruption Observed	1944	Mediterranean and Western Asia	Italy	40.821	14.426	1281	Phono-tephrite / Tephri-phonolite	Subduction zone / Continental crust (>25 km)
211030	Ischia	Italy	Complex	Eruption Observed	1302	Mediterranean and Western Asia	Italy	40.73	13.897	789	Trachyte / Trachydacite	Subduction zone / Continental crust (>25 km)
211031	Palinuro	Italy	Compound	Eruption Dated	-8040	Mediterranean and Western Asia	Italy	39.48	14.83	-70	Phonolite	Subduction zone / Continental crust (>25 km)
211040	Stromboli	Italy	Stratovolcano	Eruption Observed	2023	Mediterranean and Western Asia	Italy	38.789	15.213	924	Trachyandesite / Basaltic Trachyandesite	Subduction zone / Continental crust (>25 km)
211042	Lipari	Italy	Stratovolcano(es)	Eruption Dated	1230	Mediterranean and Western Asia	Italy	38.49	14.933	590	Rhyolite	Subduction zone / Continental crust (>25 km)
211050	Vulcano	Italy	Stratovolcano(es)	Eruption Observed	1890	Mediterranean and Western Asia	Italy	38.404	14.962	500	Trachybasalt / Tephrite Basanite	Subduction zone / Continental crust (>25 km)
211060	Etna	Italy	Stratovolcano(es)	Eruption Observed	2023	Mediterranean and Western Asia	Italy	37.748	14.999	3357	Trachybasalt / Tephrite Basanite	Subduction zone / Continental crust (>25 km)
211070	Campi Flegrei del Mar di Sicilia	Italy	Volcanic field	Eruption Observed	1867	Mediterranean and Western Asia	Italy	37.1	12.7	-8	Trachybasalt / Tephrite Basanite	Rift zone / Continental crust (>25 km)
211071	Pantelleria	Italy	Shield	Eruption Observed	1891	Mediterranean and Western Asia	Italy	36.77	12.02	836	Rhyolite	Rift zone / Continental crust (>25 km)
211080	Marsili	Italy	Complex	Eruption Dated	-1050	Mediterranean and Western Asia	Italy	39.284	14.399	-779
212020	Methana	Greece	Lava dome(s)	Eruption Observed	-258	Mediterranean and Western Asia	Greece	37.615	23.336	760	Andesite / Basaltic Andesite	Subduction zone / Continental crust (>25 km)
212030	Milos	Greece	Stratovolcano(es)	Eruption Dated	140	Mediterranean and Western Asia	Greece	36.699	24.439	751	Rhyolite	Subduction zone / Continental crust (>25 km)
212040	Santorini	Greece	Shield(s)	Eruption Observed	1950	Mediterranean and Western Asia	Greece	36.404	25.396	367	Dacite	Subduction zone / Continental crust (>25 km)
212050	Nisyros	Greece	Stratovolcano	Eruption Observed	1888	Mediterranean and Western Asia	Greece	36.5888	27.1553	698	Dacite	Subduction zone / Continental crust (>25 km)
213010	Erciyes Volcanic Complex	Turkiye	Stratovolcano	Eruption Dated	-6880	Mediterranean and Western Asia	Turkey	38.531	35.447	3864	Dacite	Intraplate / Continental crust (>25 km)
213020	Nemrut Dagi	Turkiye	Stratovolcano	Eruption Observed	1650	Mediterranean and Western Asia	Turkey	38.654	42.229	2948	Rhyolite	Intraplate / Continental crust (>25 km)
213030	Tenduruk Dagi	Turkiye	Shield	Eruption Observed	1855	Mediterranean and Western Asia	Turkey	39.356	43.874	3514	Basalt / Picro-Basalt	Intraplate / Continental crust (>25 km)
213040	Ararat	Turkiye	Stratovolcano	Eruption Observed	1840	Mediterranean and Western Asia	Turkey	39.7	44.3	5165	Andesite / Basaltic Andesite	Intraplate / Continental crust (>25 km)
214010	Elbrus	Russia	Stratovolcano	Eruption Dated	50	Mediterranean and Western Asia	Western Asia	43.351	42.442	5642	Dacite	Intraplate / Continental crust (>25 km)
214020	Kazbek	Georgia	Stratovolcano	Eruption Dated	-750	Mediterranean and Western Asia	Western Asia	42.7	44.5	5050	Andesite / Basaltic Andesite	Intraplate / Continental crust (>25 km)
214070	Ghegham Volcanic Ridge	Armenia	Volcanic field	Eruption Dated	-1900	Mediterranean and Western Asia	Western Asia	40.283	45.0	3597	Andesite / Basaltic Andesite	Intraplate / Continental crust (>25 km)
214080	Vaiyots-Sar	Armenia	Pyroclastic cone(s)	Eruption Dated	-2000	Mediterranean and Western Asia	Western Asia	39.797	45.497	2575	Andesite / Basaltic Andesite	Intraplate / Continental crust (>25 km)
214090	Porak	Armenia-Azerbaijan	Volcanic field	Eruption Dated	-778	Mediterranean and Western Asia	Western Asia	40.028	45.74	3029	Andesite / Basaltic Andesite	Intraplate / Continental crust (>25 km)
214100	Tskhouk-Karckar	Armenia-Azerbaijan	Pyroclastic cone(s)	Eruption Dated	-3000	Mediterranean and Western Asia	Western Asia	39.742	45.992	3139	Andesite / Basaltic Andesite	Intraplate / Continental crust (>25 km)
221010	Tair, Jebel at	Yemen	Stratovolcano	Eruption Observed	2008	Africa and Red Sea	Africa (northeastern) and Red Sea	15.55	41.83	244	Trachybasalt / Tephrite Basanite	Rift zone / Oceanic crust (< 15 km)
221020	Zubair Group	Yemen	Shield	Eruption Observed	2013	Africa and Red Sea	Africa (northeastern) and Red Sea	15.05	42.18	191	Basalt / Picro-Basalt	Rift zone / Oceanic crust (< 15 km)
221041	Dallol	Ethiopia	Explosion crater(s)	Eruption Observed	2011	Africa and Red Sea	Africa (northeastern) and Red Sea	14.242	40.3	-48	No Data (checked)	Rift zone / Intermediate crust (15-25 km)
221060	Alu-Dalafilla	Ethiopia	Fissure vent(s)	Eruption Observed	2008	Africa and Red Sea	Africa (northeastern) and Red Sea	13.793	40.553	578	Basalt / Picro-Basalt	Rift zone / Intermediate crust (15-25 km)
221080	Erta Ale	Ethiopia	Shield	Eruption Observed	2023	Africa and Red Sea	Africa (northeastern) and Red Sea	13.601	40.666	585	Basalt / Picro-Basalt	Rift zone / Intermediate crust (15-25 km)
221100	Dubbi	Eritrea	Stratovolcano	Eruption Observed	1861	Africa and Red Sea	Africa (northeastern) and Red Sea	13.579	41.809	1625	Basalt / Picro-Basalt	Rift zone / Intermediate crust (15-25 km)
221101	Nabro	Eritrea	Stratovolcano	Eruption Observed	2012	Africa and Red Sea	Africa (northeastern) and Red Sea	13.37	41.7	2218	Trachyte / Trachydacite	Rift zone / Intermediate crust (15-25 km)
221112	Alayta	Ethiopia	Shield	Eruption Observed	1915	Africa and Red Sea	Africa (northeastern) and Red Sea	12.888	40.573	1496	Basalt / Picro-Basalt	Rift zone / Intermediate crust (15-25 km)
221113	Dabbahu	Ethiopia	Stratovolcano	Eruption Observed	2005	Africa and Red Sea	Africa (northeastern) and Red Sea	12.595	40.48	1401	Basalt / Picro-Basalt	Rift zone / Intermediate crust (15-25 km)
221115	Manda Hararo	Ethiopia	Shield(s)	Eruption Observed	2009	Africa and Red Sea	Africa (northeastern) and Red Sea	12.17	40.82	600	Basalt / Picro-Basalt	Rift zone / Intermediate crust (15-25 km)
221122	Manda-Inakir	Ethiopia-Djibouti	Fissure vent(s)	Eruption Observed	1928	Africa and Red Sea	Africa (northeastern) and Red Sea	12.38	42.2	600	Basalt / Picro-Basalt	Rift zone / Intermediate crust (15-25 km)
221126	Ardoukoba	Djibouti	Fissure vent(s)	Eruption Observed	1978	Africa and Red Sea	Africa (northeastern) and Red Sea	11.58	42.47	298	Basalt / Picro-Basalt	Rift zone / Intermediate crust (15-25 km)
221141	Dama Ali	Ethiopia	Shield	Eruption Observed	1631	Africa and Red Sea	Africa (northeastern) and Red Sea	11.28	41.63	1068	Basalt / Picro-Basalt	Rift zone / Intermediate crust (15-25 km)
221190	Fentale	Ethiopia	Stratovolcano	Eruption Observed	1820	Africa and Red Sea	Africa (northeastern) and Red Sea	8.985	39.906	2007	Rhyolite	Rift zone / Continental crust (>25 km)
221200	Kone	Ethiopia	Caldera(s)	Eruption Observed	1820	Africa and Red Sea	Africa (northeastern) and Red Sea	8.8105	39.6946	1380	Rhyolite	Rift zone / Continental crust (>25 km)
221250	Bora-Bericha-Tullu Moye	Ethiopia	Pyroclastic cone	Eruption Observed	1900	Africa and Red Sea	Africa (northeastern) and Red Sea	8.2114	39.0812	2345	Rhyolite	Rift zone / Continental crust (>25 km)
221270	Aluto	Ethiopia	Stratovolcano	Eruption Dated	1550	Africa and Red Sea	Africa (northeastern) and Red Sea	7.77	38.78	2335	Rhyolite	Rift zone / Continental crust (>25 km)
221290	Corbetti	Ethiopia	Caldera	Evidence Credible	-396	Africa and Red Sea	Africa (northeastern) and Red Sea	7.193	38.39	2289	Rhyolite	Rift zone / Continental crust (>25 km)
222020	Lake Turkana South Island	Kenya	Stratovolcano	Eruption Observed	1888	Africa and Red Sea	Africa (eastern)	2.6364	36.5958	800	Basalt / Picro-Basalt	Rift zone / Continental crust (>25 km)
222030	Barrier, The	Kenya	Shield	Eruption Observed	1921	Africa and Red Sea	Africa (eastern)	2.32	36.57	1032	Trachyte / Trachydacite	Rift zone / Continental crust (>25 km)
222040	Namarunu	Kenya	Shield	Eruption Dated	-6550	Africa and Red Sea	Africa (eastern)	1.98	36.43	817	Basalt / Picro-Basalt	Rift zone / Continental crust (>25 km)
222051	Emuruangogolak	Kenya	Shield	Eruption Dated	1910	Africa and Red Sea	Africa (eastern)	1.5	36.33	1285	Trachyte / Trachydacite	Rift zone / Continental crust (>25 km)
222052	Silali	Kenya	Shield	Eruption Dated	-5050	Africa and Red Sea	Africa (eastern)	1.15	36.23	1528	Trachyte / Trachydacite	Rift zone / Continental crust (>25 km)
222053	Paka	Kenya	Shield	Eruption Dated	-7550	Africa and Red Sea	Africa (eastern)	0.92	36.18	1697	Trachyte / Trachydacite	Rift zone / Continental crust (>25 km)
222060	Menengai	Kenya	Shield	Eruption Dated	-6050	Africa and Red Sea	Africa (eastern)	-0.2	36.07	2278	Trachyte / Trachydacite	Rift zone / Continental crust (>25 km)
222090	Olkaria	Kenya	Pyroclastic cone(s)	Eruption Dated	1770	Africa and Red Sea	Africa (eastern)	-0.904	36.292	2434	Rhyolite	Rift zone / Continental crust (>25 km)
222100	Longonot	Kenya	Stratovolcano	Eruption Dated	1863	Africa and Red Sea	Africa (eastern)	-0.914	36.446	2776	Trachyte / Trachydacite	Rift zone / Continental crust (>25 km)
222120	Lengai, Ol Doinyo	Tanzania	Stratovolcano	Eruption Observed	2023	Africa and Red Sea	Africa (eastern)	-2.764	35.914	2962	Foidite	Rift zone / Continental crust (>25 km)
222130	Chyulu Hills	Kenya	Volcanic field	Eruption Dated	1855	Africa and Red Sea	Africa (eastern)	-2.68	37.88	2188	Trachybasalt / Tephrite Basanite	Rift zone / Continental crust (>25 km)
222160	Meru	Tanzania	Stratovolcano	Eruption Observed	1910	Africa and Red Sea	Africa (eastern)	-3.244	36.75	4550	Phonolite	Rift zone / Continental crust (>25 km)
222161	Igwisi Hills	Tanzania	Pyroclastic cone(s)	Eruption Dated	-10450	Africa and Red Sea	Africa (eastern)	-4.889	31.933	1146	Foidite	Rift zone / Continental crust (>25 km)
222164	Ngozi	Tanzania	Caldera	Eruption Dated	1450	Africa and Red Sea	Africa (eastern)	-9.0036	33.552	2614	Trachyte / Trachydacite	Rift zone / Continental crust (>25 km)
222166	Rungwe	Tanzania	Stratovolcano	Eruption Dated	1250	Africa and Red Sea	Africa (eastern)	-9.135	33.668	2953	Trachyte / Trachydacite	Rift zone / Continental crust (>25 km)
222170	Kyejo	Tanzania	Stratovolcano	Eruption Observed	1800	Africa and Red Sea	Africa (eastern)	-9.229	33.792	2176	Trachyte / Trachydacite	Rift zone / Continental crust (>25 km)
223001	Fort Portal	Uganda	Volcanic field	Eruption Dated	-2120	Africa and Red Sea	Africa (central)	0.7	30.25	1615	Foidite	Rift zone / Continental crust (>25 km)
223020	Nyamulagira	DR Congo	Shield	Eruption Observed	2023	Africa and Red Sea	Africa (central)	-1.408	29.2	3058	Trachybasalt / Tephrite Basanite	Rift zone / Continental crust (>25 km)
223030	Nyiragongo	DR Congo	Stratovolcano	Eruption Observed	2023	Africa and Red Sea	Africa (central)	-1.52	29.25	3470	Foidite	Rift zone / Continental crust (>25 km)
223040	Karisimbi	DR Congo-Rwanda	Stratovolcano	Eruption Dated	-8050	Africa and Red Sea	Africa (central)	-1.506	29.45	4490	Trachybasalt / Tephrite Basanite	Rift zone / Continental crust (>25 km)
223050	Visoke	DR Congo-Rwanda	Stratovolcano	Eruption Observed	1957	Africa and Red Sea	Africa (central)	-1.458	29.485	3696	Trachyandesite / Basaltic Trachyandesite	Rift zone / Continental crust (>25 km)
224004	Santa Isabel	Equatorial Guinea	Shield	Eruption Observed	1923	Africa and Red Sea	Africa (western)	3.588	8.762	2999	Basalt / Picro-Basalt	Intraplate / Continental crust (>25 km)
224010	Cameroon	Cameroon	Stratovolcano	Eruption Observed	2000	Africa and Red Sea	Africa (western)	4.203	9.17	4095	Trachybasalt / Tephrite Basanite	Intraplate / Continental crust (>25 km)
225030	Marra, Jebel	Sudan	Volcanic field	Eruption Dated	-2000	Africa and Red Sea	Africa (northern)	12.95	24.27	3042	Basalt / Picro-Basalt	Intraplate / Continental crust (>25 km)
225050	Meidob Volcanic Field	Sudan	Volcanic field	Eruption Dated	-2950	Africa and Red Sea	Africa (northern)	15.32	26.47	2000	Trachybasalt / Tephrite Basanite	Intraplate / Continental crust (>25 km)
225060	Bayuda Volcanic Field	Sudan	Volcanic field	Eruption Dated	850	Africa and Red Sea	Africa (northern)	18.33	32.75	670	Trachybasalt / Tephrite Basanite	Intraplate / Continental crust (>25 km)
231001	Ash Shaam, Harrat	Syria-Jordan-Saudi Arabia	Volcanic field	Eruption Observed	-2670	Middle East and Indian Ocean	Middle East (western)	32.333	37.583	1100	Basalt / Picro-Basalt	Intraplate / Continental crust (>25 km)
231040	Lunayyir, Harrat	Saudi Arabia	Volcanic field	Eruption Observed	1000	Middle East and Indian Ocean	Middle East (southern)	25.17	37.75	1370	Basalt / Picro-Basalt	Intraplate / Continental crust (>25 km)
231060	Khaybar, Harrat	Saudi Arabia	Volcanic field	Eruption Observed	650	Middle East and Indian Ocean	Middle East (southern)	25.5	40.0	2093	Basalt / Picro-Basalt	Intraplate / Continental crust (>25 km)
231070	Rahat, Harrat	Saudi Arabia	Volcanic field	Eruption Observed	1256	Middle East and Indian Ocean	Middle East (southern)	23.08	39.78	1744	Basalt / Picro-Basalt	Intraplate / Continental crust (>25 km)
231080	Yar, Jabal	Saudi Arabia	Volcanic field	Eruption Observed	1810	Middle East and Indian Ocean	Middle East (southern)	17.05	42.83	305	Basalt / Picro-Basalt	Intraplate / Continental crust (>25 km)
231090	Arhab, Harra of	Yemen	Volcanic field	Eruption Observed	500	Middle East and Indian Ocean	Middle East (southern)	15.6025	44.0978	3100	Trachybasalt / Tephrite Basanite	Intraplate / Continental crust (>25 km)
231110	Haylan, Jabal	Yemen	Volcanic field	Eruption Dated	-1200	Middle East and Indian Ocean	Middle East (southern)	15.4	45.1	1550	Basalt / Picro-Basalt	Intraplate / Continental crust (>25 km)
231160	Sawad, Harra Es-	Yemen	Volcanic field	Eruption Observed	1253	Middle East and Indian Ocean	Middle East (southern)	13.58	46.12	1737	Trachybasalt / Tephrite Basanite	Intraplate / Continental crust (>25 km)
232010	Damavand	Iran	Stratovolcano	Eruption Dated	-5350	Middle East and Indian Ocean	Middle East (western)	35.951	52.109	5670	Trachyandesite / Basaltic Trachyandesite	Intraplate / Continental crust (>25 km)
233005	Mayotte	France	Shield	Eruption Observed	2019	Middle East and Indian Ocean	Indian Ocean (western)	-12.83	45.17	660	Basalt / Picro-Basalt	Intraplate / Oceanic crust (< 15 km)
233010	Karthala	Comoros	Shield	Eruption Observed	2007	Middle East and Indian Ocean	Indian Ocean (western)	-11.75	43.38	2361	Basalt / Picro-Basalt	Intraplate / Oceanic crust (< 15 km)
233014	Itasy Volcanic Field	Madagascar	Volcanic field	Eruption Dated	-6050	Middle East and Indian Ocean	Indian Ocean (western)	-19.033	46.7	1800	Trachyte / Trachydacite	Intraplate / Continental crust (>25 km)
233020	Fournaise, Piton de la	France	Shield	Eruption Observed	2023	Middle East and Indian Ocean	Indian Ocean (western)	-21.244	55.708	2632	Basalt / Picro-Basalt	Intraplate / Oceanic crust (< 15 km)
234000	Boomerang Seamount	France	Caldera	Eruption Dated	1995	Middle East and Indian Ocean	Indian Ocean (southern)	-37.7216	77.8221	-650	Basalt / Picro-Basalt	Rift zone / Oceanic crust (< 15 km)
234002	St. Paul	France	Stratovolcano	Eruption Observed	1793	Middle East and Indian Ocean	Indian Ocean (southern)	-38.72	77.53	268	Basalt / Picro-Basalt	Rift zone / Oceanic crust (< 15 km)
234010	Heard	Australia	Stratovolcano	Eruption Observed	2008	Middle East and Indian Ocean	Indian Ocean (southern)	-53.106	73.513	2745	Trachybasalt / Tephrite Basanite	Intraplate / Oceanic crust (< 15 km)
234011	McDonald Islands	Australia	Complex	Eruption Observed	2005	Middle East and Indian Ocean	Indian Ocean (southern)	-53.03	72.6	230	Phonolite	Intraplate / Oceanic crust (< 15 km)
234070	Marion Island	South Africa	Shield(s)	Eruption Observed	2004	Middle East and Indian Ocean	Indian Ocean (southern)	-46.9	37.75	1230	Basalt / Picro-Basalt	Rift zone / Oceanic crust (< 15 km)
241010	Kaikohe-Bay of Islands	New Zealand	Volcanic field	Eruption Dated	400	New Zealand to Fiji	New Zealand	-35.3	173.9	388	Trachybasalt / Tephrite Basanite	Subduction zone / Continental crust (>25 km)
241020	Auckland Volcanic Field	New Zealand	Volcanic field	Eruption Dated	1446	New Zealand to Fiji	New Zealand	-36.89	174.81	260	Trachybasalt / Tephrite Basanite	Intraplate / Continental crust (>25 km)
241021	Mayor Island	New Zealand	Shield	Eruption Dated	-5060	New Zealand to Fiji	New Zealand	-37.28	176.25	355	Rhyolite	Subduction zone / Continental crust (>25 km)
241030	Taranaki	New Zealand	Stratovolcano	Eruption Observed	1800	New Zealand to Fiji	New Zealand	-39.3	174.07	2518	Andesite / Basaltic Andesite	Subduction zone / Continental crust (>25 km)
241040	Whakaari/White Island	New Zealand	Stratovolcano(es)	Eruption Observed	2019	New Zealand to Fiji	New Zealand	-37.52	177.18	294	Andesite / Basaltic Andesite	Subduction zone / Continental crust (>25 km)
241050	Okataina	New Zealand	Lava dome(s)	Eruption Observed	1981	New Zealand to Fiji	New Zealand	-38.12	176.5	1111	Rhyolite	Subduction zone / Continental crust (>25 km)
241070	Taupo	New Zealand	Caldera	Eruption Dated	260	New Zealand to Fiji	New Zealand	-38.7811	175.893	760	Rhyolite	Subduction zone / Continental crust (>25 km)
241080	Tongariro	New Zealand	Stratovolcano(es)	Eruption Observed	2012	New Zealand to Fiji	New Zealand	-39.157	175.632	1978	Andesite / Basaltic Andesite	Subduction zone / Continental crust (>25 km)
241100	Ruapehu	New Zealand	Stratovolcano	Eruption Observed	2007	New Zealand to Fiji	New Zealand	-39.28	175.57	2797	Andesite / Basaltic Andesite	Subduction zone / Continental crust (>25 km)
241130	Rumble III	New Zealand	Stratovolcano	Eruption Observed	2008	New Zealand to Fiji	New Zealand	-35.745	178.478	-220	Andesite / Basaltic Andesite	Subduction zone / Oceanic crust (< 15 km)
241140	Healy	New Zealand	Stratovolcano	Eruption Dated	1360	New Zealand to Fiji	New Zealand	-35.004	178.973	-980	Dacite	Subduction zone / Oceanic crust (< 15 km)
242005	Havre Seamount	New Zealand	Stratovolcano	Eruption Observed	2012	New Zealand to Fiji	Kermadec Islands	-31.08	-179.033	-897		Subduction zone / Oceanic crust (< 15 km)
242021	Macauley	New Zealand	Caldera	Eruption Dated	-4360	New Zealand to Fiji	Kermadec Islands	-30.21	-178.475	238	Basalt / Picro-Basalt	Subduction zone / Oceanic crust (< 15 km)
242030	Raoul Island	New Zealand	Stratovolcano	Eruption Observed	2006	New Zealand to Fiji	Kermadec Islands	-29.27	-177.92	516	Andesite / Basaltic Andesite	Subduction zone / Oceanic crust (< 15 km)
242050	Monowai	New Zealand	Stratovolcano	Eruption Observed	2014	New Zealand to Fiji	Kermadec Islands	-25.887	-177.188	-132	Basalt / Picro-Basalt	Subduction zone / Oceanic crust (< 15 km)
243010	Unnamed	Tonga	Stratovolcano	Eruption Observed	1932	New Zealand to Fiji	Tonga Islands	-21.338	-175.65	-68	No Data (checked)	Subduction zone / Oceanic crust (< 15 km)
243030	Unnamed	Tonga	Stratovolcano	Eruption Observed	2017	New Zealand to Fiji	Tonga Islands	-20.852	-175.55	-296	No Data (checked)	Subduction zone / Oceanic crust (< 15 km)
243040	Hunga Tonga-Hunga Ha'apai	Tonga	Caldera	Eruption Observed	2022	New Zealand to Fiji	Tonga Islands	-20.5532	-175.3841	114	Andesite / Basaltic Andesite	Subduction zone / Oceanic crust (< 15 km)
243050	Fonuafo'ou	Tonga	Stratovolcano	Eruption Observed	1936	New Zealand to Fiji	Tonga Islands	-20.32	-175.42	-17	Andesite / Basaltic Andesite	Subduction zone / Oceanic crust (< 15 km)
243060	Tofua	Tonga	Caldera	Eruption Observed	2014	New Zealand to Fiji	Tonga Islands	-19.75	-175.07	515	Andesite / Basaltic Andesite	Subduction zone / Oceanic crust (< 15 km)
243061	Kao	Tonga	Stratovolcano	Eruption Observed	1847	New Zealand to Fiji	Tonga Islands	-19.668	-175.016	1009	Andesite / Basaltic Andesite	Subduction zone / Oceanic crust (< 15 km)
243070	Lateiki	Tonga	Stratovolcano	Eruption Observed	2019	New Zealand to Fiji	Tonga Islands	-19.18	-174.87	43	Dacite	Subduction zone / Oceanic crust (< 15 km)
243080	Home Reef	Tonga	Stratovolcano	Eruption Observed	2023	New Zealand to Fiji	Tonga Islands	-18.992	-174.775	-10	Dacite	Subduction zone / Oceanic crust (< 15 km)
243090	Late	Tonga	Stratovolcano	Eruption Observed	1854	New Zealand to Fiji	Tonga Islands	-18.806	-174.65	540	Andesite / Basaltic Andesite	Subduction zone / Oceanic crust (< 15 km)
243091	Unnamed	Tonga	Stratovolcano	Eruption Observed	2019	New Zealand to Fiji	Tonga Islands	-18.325	-174.365	-40	Dacite	Subduction zone / Oceanic crust (< 15 km)
243100	Fonualei	Tonga	Stratovolcano	Eruption Observed	1957	New Zealand to Fiji	Tonga Islands	-18.023	-174.317	188	Dacite	Subduction zone / Oceanic crust (< 15 km)
243102	Curacoa	Tonga	Complex	Eruption Observed	1979	New Zealand to Fiji	Tonga Islands	-15.62	-173.67	-33	Dacite	Subduction zone / Oceanic crust (< 15 km)
243110	Niuafo'ou	Tonga	Shield	Eruption Observed	1946	New Zealand to Fiji	Tonga Islands	-15.6	-175.63	260	Basalt / Picro-Basalt	Subduction zone / Oceanic crust (< 15 km)
243120	Tafu-Maka	Tonga	Fissure vent	Eruption Observed	2008	New Zealand to Fiji	Tonga Islands	-15.37	-174.23	-1400	Basalt / Picro-Basalt	Rift zone / Oceanic crust (< 15 km)
243130	West Mata	Tonga	Fissure vent(s)	Eruption Observed	2009	New Zealand to Fiji	Tonga Islands	-15.1	-173.75	-1174	Andesite / Basaltic Andesite	Subduction zone / Oceanic crust (< 15 km)
244000	Vailulu'u	United States	Shield	Eruption Observed	2003	New Zealand to Fiji	Samoan and Wallis Islands	-14.215	-169.058	-592	Basalt / Picro-Basalt	Subduction zone / Oceanic crust (< 15 km)
244010	Ofu-Olosega	United States	Shield(s)	Eruption Observed	1866	New Zealand to Fiji	Samoan and Wallis Islands	-14.175	-169.618	639	Basalt / Picro-Basalt	Subduction zone / Oceanic crust (< 15 km)
244020	Tutuila	United States	Tuff cone(s)	Eruption Dated	440	New Zealand to Fiji	Samoan and Wallis Islands	-14.295	-170.7	653	Basalt / Picro-Basalt	Subduction zone / Oceanic crust (< 15 km)
244040	Savaii	Samoa	Shield	Eruption Observed	1911	New Zealand to Fiji	Samoan and Wallis Islands	-13.612	-172.525	1858	Basalt / Picro-Basalt	Subduction zone / Oceanic crust (< 15 km)
245010	Taveuni	Fiji	Shield	Eruption Dated	1550	New Zealand to Fiji	Fiji Islands	-16.82	-179.97	1241	Basalt / Picro-Basalt	Subduction zone / Crustal thickness unknown
245030	Nabukelevu	Fiji	Lava dome(s)	Eruption Dated	1660	New Zealand to Fiji	Fiji Islands	-19.12	177.98	805	Andesite / Basaltic Andesite	Subduction zone / Crustal thickness unknown
250010	St. Andrew Strait	Papua New Guinea	Complex	Eruption Observed	1957	Melanesia and Australia	Admiralty Islands	-2.38	147.35	270	Rhyolite	Subduction zone / Oceanic crust (< 15 km)
250030	Central Bismarck Sea	Papua New Guinea	Fissure vent	Eruption Dated	1972	Melanesia and Australia	Admiralty Islands	-3.03	147.78	-1300	No Data (checked)	Rift zone / Continental crust (>25 km)
251002	Kadovar	Papua New Guinea	Stratovolcano	Evidence Credible	2023	Melanesia and Australia	Northeast of New Guinea	-3.608	144.588	365	Andesite / Basaltic Andesite	Subduction zone / Continental crust (>25 km)
251010	Bam	Papua New Guinea	Stratovolcano	Eruption Observed	1960	Melanesia and Australia	Northeast of New Guinea	-3.613	144.818	685	Andesite / Basaltic Andesite	Subduction zone / Continental crust (>25 km)
251020	Manam	Papua New Guinea	Stratovolcano	Eruption Observed	2023	Melanesia and Australia	Northeast of New Guinea	-4.08	145.037	1807	Basalt / Picro-Basalt	Subduction zone / Continental crust (>25 km)
251030	Karkar	Papua New Guinea	Stratovolcano	Eruption Observed	1979	Melanesia and Australia	Northeast of New Guinea	-4.647	145.976	1839	Andesite / Basaltic Andesite	Subduction zone / Continental crust (>25 km)
251050	Long Island	Papua New Guinea	Complex	Eruption Observed	1993	Melanesia and Australia	Northeast of New Guinea	-5.358	147.12	1280	Andesite / Basaltic Andesite	Subduction zone / Continental crust (>25 km)
251070	Ritter Island	Papua New Guinea	Stratovolcano	Eruption Observed	2007	Melanesia and Australia	Northeast of New Guinea	-5.519	148.115	75	Basalt / Picro-Basalt	Subduction zone / Continental crust (>25 km)
252010	Langila	Papua New Guinea	Complex	Eruption Observed	2023	Melanesia and Australia	New Britain	-5.525	148.42	1330	Basalt / Picro-Basalt	Subduction zone / Continental crust (>25 km)
252040	Dakataua	Papua New Guinea	Caldera	Eruption Dated	1895	Melanesia and Australia	New Britain	-5.0455	150.0996	408	Andesite / Basaltic Andesite	Subduction zone / Continental crust (>25 km)
252070	Krummel-Garbuna-Welcker	Papua New Guinea	Stratovolcano(es)	Eruption Observed	2008	Melanesia and Australia	New Britain	-5.416	150.027	564	Andesite / Basaltic Andesite	Subduction zone / Continental crust (>25 km)
252080	Witori	Papua New Guinea	Caldera	Eruption Observed	2012	Melanesia and Australia	New Britain	-5.5745	150.5161	724	Dacite	Subduction zone / Continental crust (>25 km)
252100	Hargy	Papua New Guinea	Stratovolcano	Eruption Dated	950	Melanesia and Australia	New Britain	-5.33	151.1	1148	Dacite	Subduction zone / Continental crust (>25 km)
252110	Bamus	Papua New Guinea	Stratovolcano	Eruption Observed	1886	Melanesia and Australia	New Britain	-5.2	151.23	2248	Andesite / Basaltic Andesite	Subduction zone / Continental crust (>25 km)
252120	Ulawun	Papua New Guinea	Stratovolcano	Eruption Observed	2023	Melanesia and Australia	New Britain	-5.05	151.33	2334	Basalt / Picro-Basalt	Subduction zone / Continental crust (>25 km)
252130	Lolobau	Papua New Guinea	Caldera	Eruption Observed	1912	Melanesia and Australia	New Britain	-4.9156	151.1617	878	Basalt / Picro-Basalt	Subduction zone / Continental crust (>25 km)
252140	Rabaul	Papua New Guinea	Caldera	Eruption Observed	2014	Melanesia and Australia	New Britain	-4.2459	152.1937	688	Dacite	Subduction zone / Continental crust (>25 km)
252150	Tavui	Papua New Guinea	Caldera	Eruption Dated	-4946	Melanesia and Australia	New Britain	-4.1089	152.2134	200	Rhyolite	Subduction zone / Continental crust (>25 km)
253010	Lamington	Papua New Guinea	Stratovolcano	Eruption Observed	1956	Melanesia and Australia	New Guinea and D'Entrecasteaux Islands	-8.95	148.15	1680	Andesite / Basaltic Andesite	Subduction zone / Continental crust (>25 km)
253030	Victory	Papua New Guinea	Stratovolcano	Eruption Observed	1935	Melanesia and Australia	New Guinea and D'Entrecasteaux Islands	-9.2	149.07	1925	Andesite / Basaltic Andesite	Subduction zone / Continental crust (>25 km)
253040	Waiowa	Papua New Guinea	Pyroclastic cone	Eruption Observed	1944	Melanesia and Australia	New Guinea and D'Entrecasteaux Islands	-9.57	149.075	640	Trachyandesite / Basaltic Trachyandesite	Subduction zone / Continental crust (>25 km)
253060	Dawson Strait Group	Papua New Guinea	Volcanic field	Eruption Dated	1350	Melanesia and Australia	New Guinea and D'Entrecasteaux Islands	-9.62	150.88	500	Rhyolite	Subduction zone / Continental crust (>25 km)
254020	Ambitle	Papua New Guinea	Stratovolcano	Eruption Dated	-350	Melanesia and Australia	New Ireland	-4.08	153.65	450	Phono-tephrite / Tephri-phonolite	Subduction zone / Crustal thickness unknown
255011	Billy Mitchell	Papua New Guinea	Caldera	Eruption Dated	1580	Melanesia and Australia	Bougainville and Solomon Islands	-6.0898	155.2254	1544	Andesite / Basaltic Andesite	Subduction zone / Crustal thickness unknown
255020	Bagana	Papua New Guinea	Lava cone	Eruption Observed	2023	Melanesia and Australia	Bougainville and Solomon Islands	-6.137	155.196	1855	Andesite / Basaltic Andesite	Subduction zone / Crustal thickness unknown
255030	Loloru	Papua New Guinea	Compound	Eruption Dated	-1050	Melanesia and Australia	Bougainville and Solomon Islands	-6.52	155.62	1887	Andesite / Basaltic Andesite	Subduction zone / Crustal thickness unknown
255050	Simbo	Solomon Islands	Stratovolcano(es)	Eruption Dated	1910	Melanesia and Australia	Bougainville and Solomon Islands	-8.292	156.52	335	Andesite / Basaltic Andesite	Subduction zone / Crustal thickness unknown
255060	Kavachi	Solomon Islands	Stratovolcano	Eruption Observed	2023	Melanesia and Australia	Bougainville and Solomon Islands	-8.991	157.979	-20	Andesite / Basaltic Andesite	Subduction zone / Crustal thickness unknown
255070	Savo	Solomon Islands	Stratovolcano	Eruption Observed	1847	Melanesia and Australia	Bougainville and Solomon Islands	-9.13	159.82	485	Andesite / Basaltic Andesite	Subduction zone / Crustal thickness unknown
256010	Tinakula	Solomon Islands	Stratovolcano	Eruption Observed	2023	Melanesia and Australia	Santa Cruz Islands	-10.386	165.804	796	Andesite / Basaltic Andesite	Subduction zone / Crustal thickness unknown
257010	Suretamatai	Vanuatu	Complex	Eruption Observed	1966	Melanesia and Australia	Vanuatu	-13.8	167.47	921	Andesite / Basaltic Andesite	Subduction zone / Intermediate crust (15-25 km)
257020	Gaua	Vanuatu	Stratovolcano	Eruption Observed	2022	Melanesia and Australia	Vanuatu	-14.281	167.514	729	Andesite / Basaltic Andesite	Subduction zone / Intermediate crust (15-25 km)
257030	Ambae	Vanuatu	Shield	Eruption Observed	2023	Melanesia and Australia	Vanuatu	-15.389	167.835	1496	Basalt / Picro-Basalt	Subduction zone / Intermediate crust (15-25 km)
257040	Ambrym	Vanuatu	Shield(pyroclastic)	Eruption Observed	2022	Melanesia and Australia	Vanuatu	-16.25	168.12	1334	Basalt / Picro-Basalt	Subduction zone / Intermediate crust (15-25 km)
257050	Lopevi	Vanuatu	Stratovolcano	Eruption Observed	2007	Melanesia and Australia	Vanuatu	-16.507	168.346	1413	Basalt / Picro-Basalt	Subduction zone / Intermediate crust (15-25 km)
257060	East Epi	Vanuatu	Stratovolcano(es)	Eruption Observed	2023	Melanesia and Australia	Vanuatu	-16.6797	168.3893	833	Basalt / Picro-Basalt	Subduction zone / Intermediate crust (15-25 km)
257070	Kuwae	Vanuatu	Caldera	Eruption Observed	1974	Melanesia and Australia	Vanuatu	-16.8304	168.5227	-2	Basalt / Picro-Basalt	Subduction zone / Intermediate crust (15-25 km)
257090	Traitor's Head	Vanuatu	Stratovolcano	Eruption Observed	1881	Melanesia and Australia	Vanuatu	-18.754	169.238	817	Basalt / Picro-Basalt	Subduction zone / Intermediate crust (15-25 km)
257100	Yasur	Vanuatu	Stratovolcano	Eruption Observed	2023	Melanesia and Australia	Vanuatu	-19.532	169.447	361	Andesite / Basaltic Andesite	Subduction zone / Intermediate crust (15-25 km)
258001	Gemini-Oscostar	Vanuatu	Stratovolcano	Eruption Observed	1996	Melanesia and Australia	Pacific Ocean (southwestern)	-20.957	170.13	-33	Basalt / Picro-Basalt	Rift zone / Oceanic crust (< 15 km)
258010	Matthew Island	France - claimed by Vanuatu	Stratovolcano	Eruption Observed	1956	Melanesia and Australia	Pacific Ocean (southwestern)	-22.33	171.32	177	Andesite / Basaltic Andesite	Subduction zone / Crustal thickness unknown
258020	Hunter Island	France - claimed by Vanuatu	Stratovolcano	Eruption Observed	1903	Melanesia and Australia	Pacific Ocean (southwestern)	-22.4	172.05	297	Andesite / Basaltic Andesite	Subduction zone / Crustal thickness unknown
259010	Newer Volcanics Province	Australia	Volcanic field	Eruption Dated	-2900	Melanesia and Australia	Australia	-37.77	142.5	1011	Trachybasalt / Tephrite Basanite	Intraplate / Continental crust (>25 km)
259804	McBride Volcanic Province	Australia	Volcanic field		-5050	Melanesia and Australia	Australia	-18.367	144.567	1020		Intraplate / Continental crust (>25 km)
260010	Barren Island	India	Stratovolcano	Eruption Observed	2023	Indonesia	Andaman Islands	12.278	93.858	354	Basalt / Picro-Basalt	Subduction zone / Continental crust (>25 km)
261020	Seulawah Agam	Indonesia	Stratovolcano	Eruption Observed	1839	Indonesia	Sumatra	5.448	95.658	1810	Andesite / Basaltic Andesite	Subduction zone / Continental crust (>25 km)
261030	Peuet Sague	Indonesia	Complex	Eruption Observed	2000	Indonesia	Sumatra	4.903	96.289	2785	Andesite / Basaltic Andesite	Subduction zone / Continental crust (>25 km)
261050	Telong, Bur ni	Indonesia	Stratovolcano	Eruption Observed	1937	Indonesia	Sumatra	4.769	96.821	2617	Andesite / Basaltic Andesite	Subduction zone / Continental crust (>25 km)
261070	Singkut	Indonesia	Caldera(s)	Eruption Observed	1881	Indonesia	Sumatra	3.2379	98.5127	2181	Andesite / Basaltic Andesite	Subduction zone / Continental crust (>25 km)
261080	Sinabung	Indonesia	Stratovolcano	Eruption Observed	2021	Indonesia	Sumatra	3.17	98.392	2460	Andesite / Basaltic Andesite	Subduction zone / Continental crust (>25 km)
261120	Sorikmarapi	Indonesia	Stratovolcano	Eruption Observed	1986	Indonesia	Sumatra	0.686	99.539	2145	Andesite / Basaltic Andesite	Subduction zone / Continental crust (>25 km)
261140	Marapi	Indonesia	Complex	Eruption Observed	2023	Indonesia	Sumatra	-0.38	100.474	2885	Andesite / Basaltic Andesite	Subduction zone / Continental crust (>25 km)
261150	Tandikat-Singgalang	Indonesia	Stratovolcano(es)	Eruption Observed	1924	Indonesia	Sumatra	-0.39	100.331	2854	Andesite / Basaltic Andesite	Subduction zone / Continental crust (>25 km)
261160	Talang	Indonesia	Stratovolcano	Eruption Observed	2007	Indonesia	Sumatra	-0.979	100.681	2575	Andesite / Basaltic Andesite	Subduction zone / Continental crust (>25 km)
261170	Kerinci	Indonesia	Stratovolcano	Eruption Observed	2023	Indonesia	Sumatra	-1.697	101.264	3800	Andesite / Basaltic Andesite	Subduction zone / Continental crust (>25 km)
261180	Sumbing	Indonesia	Stratovolcano	Eruption Observed	1921	Indonesia	Sumatra	-2.414	101.728	2507	Andesite / Basaltic Andesite	Subduction zone / Continental crust (>25 km)
261220	Kaba	Indonesia	Stratovolcano	Eruption Observed	2000	Indonesia	Sumatra	-3.522	102.615	1940	Andesite / Basaltic Andesite	Subduction zone / Continental crust (>25 km)
261230	Dempo	Indonesia	Stratovolcano(es)	Eruption Observed	2023	Indonesia	Sumatra	-4.016	103.121	3142	Andesite / Basaltic Andesite	Subduction zone / Continental crust (>25 km)
261270	Suoh	Indonesia	Caldera(s)	Eruption Observed	1933	Indonesia	Sumatra	-5.25	104.27	1000	No Data (checked)	Subduction zone / Continental crust (>25 km)
262000	Krakatau	Indonesia	Caldera	Eruption Observed	2023	Indonesia	Krakatau	-6.1009	105.4233	285	Andesite / Basaltic Andesite	Subduction zone / Continental crust (>25 km)
263040	Perbakti-Gagak	Indonesia	Stratovolcano(es)	Eruption Observed	1939	Indonesia	Java	-6.75	106.675	1726	Andesite / Basaltic Andesite	Subduction zone / Continental crust (>25 km)
263050	Salak	Indonesia	Stratovolcano	Eruption Observed	1938	Indonesia	Java	-6.716	106.733	2218	Andesite / Basaltic Andesite	Subduction zone / Continental crust (>25 km)
263060	Gede-Pangrango	Indonesia	Stratovolcano(es)	Eruption Observed	1957	Indonesia	Java	-6.786	106.983	3026	Andesite / Basaltic Andesite	Subduction zone / Continental crust (>25 km)
263090	Tangkuban Parahu	Indonesia	Stratovolcano	Eruption Observed	2019	Indonesia	Java	-6.77	107.6	2084	Andesite / Basaltic Andesite	Subduction zone / Continental crust (>25 km)
263100	Papandayan	Indonesia	Stratovolcano(es)	Eruption Observed	2002	Indonesia	Java	-7.32	107.73	2665	Andesite / Basaltic Andesite	Subduction zone / Continental crust (>25 km)
263130	Guntur	Indonesia	Complex	Eruption Observed	1847	Indonesia	Java	-7.143	107.841	2251	Andesite / Basaltic Andesite	Subduction zone / Continental crust (>25 km)
263140	Galunggung	Indonesia	Stratovolcano	Eruption Observed	1984	Indonesia	Java	-7.25	108.058	2168	Basalt / Picro-Basalt	Subduction zone / Continental crust (>25 km)
263170	Ciremai	Indonesia	Stratovolcano	Eruption Observed	1951	Indonesia	Java	-6.895	108.408	3039	Andesite / Basaltic Andesite	Subduction zone / Continental crust (>25 km)
263180	Slamet	Indonesia	Stratovolcano	Eruption Observed	2014	Indonesia	Java	-7.242	109.208	3428	Basalt / Picro-Basalt	Subduction zone / Continental crust (>25 km)
263200	Dieng Volcanic Complex	Indonesia	Complex	Eruption Observed	2021	Indonesia	Java	-7.2	109.879	2565	Andesite / Basaltic Andesite	Subduction zone / Continental crust (>25 km)
263210	Sundoro	Indonesia	Stratovolcano	Eruption Observed	1971	Indonesia	Java	-7.302	109.996	3147	Andesite / Basaltic Andesite	Subduction zone / Continental crust (>25 km)
263220	Sumbing	Indonesia	Stratovolcano	Eruption Observed	1730	Indonesia	Java	-7.384	110.07	3371	Andesite / Basaltic Andesite	Subduction zone / Continental crust (>25 km)
263240	Merbabu	Indonesia	Stratovolcano	Eruption Observed	1797	Indonesia	Java	-7.454	110.44	3118	Basalt / Picro-Basalt	Subduction zone / Continental crust (>25 km)
263250	Merapi	Indonesia	Stratovolcano	Eruption Observed	2023	Indonesia	Java	-7.54	110.446	2910	Andesite / Basaltic Andesite	Subduction zone / Continental crust (>25 km)
263251	Muria	Indonesia	Stratovolcano	Eruption Dated	-160	Indonesia	Java	-6.62	110.88	1625	Trachybasalt / Tephrite Basanite	Subduction zone / Continental crust (>25 km)
263260	Lawu	Indonesia	Stratovolcano	Eruption Observed	1885	Indonesia	Java	-7.625	111.192	3265	Andesite / Basaltic Andesite	Subduction zone / Continental crust (>25 km)
263280	Kelud	Indonesia	Stratovolcano	Eruption Observed	2014	Indonesia	Java	-7.935	112.314	1730	Andesite / Basaltic Andesite	Subduction zone / Continental crust (>25 km)
263290	Arjuno-Welirang	Indonesia	Stratovolcano	Eruption Observed	1952	Indonesia	Java	-7.733	112.575	3343	Andesite / Basaltic Andesite	Subduction zone / Continental crust (>25 km)
263300	Semeru	Indonesia	Stratovolcano	Eruption Observed	2023	Indonesia	Java	-8.108	112.922	3657	Andesite / Basaltic Andesite	Subduction zone / Continental crust (>25 km)
263310	Tengger Caldera	Indonesia	Stratovolcano(es)	Eruption Observed	2020	Indonesia	Java	-7.942	112.95	2329	Trachyandesite / Basaltic Trachyandesite	Subduction zone / Continental crust (>25 km)
263320	Lamongan	Indonesia	Stratovolcano	Eruption Observed	1898	Indonesia	Java	-7.981	113.341	1641	Basalt / Picro-Basalt	Subduction zone / Continental crust (>25 km)
263340	Raung	Indonesia	Stratovolcano	Eruption Observed	2022	Indonesia	Java	-8.119	114.056	3260	Andesite / Basaltic Andesite	Subduction zone / Continental crust (>25 km)
263350	Ijen	Indonesia	Stratovolcano(es)	Eruption Observed	1999	Indonesia	Java	-8.058	114.242	2769	Andesite / Basaltic Andesite	Subduction zone / Continental crust (>25 km)
264010	Batur	Indonesia	Caldera	Eruption Observed	2000	Indonesia	Lesser Sunda Islands	-8.2403	115.3775	1711	Andesite / Basaltic Andesite	Subduction zone / Continental crust (>25 km)
264020	Agung	Indonesia	Stratovolcano	Eruption Observed	2019	Indonesia	Lesser Sunda Islands	-8.343	115.508	2997	Andesite / Basaltic Andesite	Subduction zone / Continental crust (>25 km)
264030	Rinjani	Indonesia	Stratovolcano	Eruption Observed	2016	Indonesia	Lesser Sunda Islands	-8.42	116.47	3726	Andesite / Basaltic Andesite	Subduction zone / Continental crust (>25 km)
264040	Tambora	Indonesia	Stratovolcano	Eruption Observed	1967	Indonesia	Lesser Sunda Islands	-8.25	118.0	2850	Trachybasalt / Tephrite Basanite	Subduction zone / Continental crust (>25 km)
264050	Sangeang Api	Indonesia	Complex	Eruption Observed	2022	Indonesia	Lesser Sunda Islands	-8.2	119.07	1912	Trachybasalt / Tephrite Basanite	Subduction zone / Continental crust (>25 km)
264071	Ranakah	Indonesia	Lava dome(s)	Eruption Observed	1991	Indonesia	Lesser Sunda Islands	-8.637	120.5302	2288	Andesite / Basaltic Andesite	Subduction zone / Continental crust (>25 km)
264080	Inierie	Indonesia	Stratovolcano	Eruption Dated	-8050	Indonesia	Lesser Sunda Islands	-8.875	120.95	2245	Andesite / Basaltic Andesite	Subduction zone / Crustal thickness unknown
264090	Inielika	Indonesia	Complex	Eruption Observed	2001	Indonesia	Lesser Sunda Islands	-8.73	120.98	1559	Andesite / Basaltic Andesite	Subduction zone / Crustal thickness unknown
264100	Ebulobo	Indonesia	Stratovolcano	Eruption Observed	1969	Indonesia	Lesser Sunda Islands	-8.817	121.191	2096	Andesite / Basaltic Andesite	Subduction zone / Crustal thickness unknown
264110	Iya	Indonesia	Stratovolcano	Eruption Observed	1969	Indonesia	Lesser Sunda Islands	-8.891	121.641	618	Basalt / Picro-Basalt	Subduction zone / Crustal thickness unknown
264140	Kelimutu	Indonesia	Complex	Eruption Observed	1968	Indonesia	Lesser Sunda Islands	-8.77	121.82	1639	Andesite / Basaltic Andesite	Subduction zone / Crustal thickness unknown
264150	Paluweh	Indonesia	Stratovolcano	Eruption Observed	2013	Indonesia	Lesser Sunda Islands	-8.32	121.708	875	Andesite / Basaltic Andesite	Subduction zone / Crustal thickness unknown
264160	Egon	Indonesia	Stratovolcano	Eruption Observed	2008	Indonesia	Lesser Sunda Islands	-8.676	122.455	1661	Andesite / Basaltic Andesite	Subduction zone / Crustal thickness unknown
264180	Lewotobi	Indonesia	Stratovolcano(es)	Eruption Observed	2003	Indonesia	Lesser Sunda Islands	-8.542	122.775	1703	Andesite / Basaltic Andesite	Subduction zone / Crustal thickness unknown
264200	Leroboleng	Indonesia	Complex	Eruption Observed	2003	Indonesia	Lesser Sunda Islands	-8.365	122.833	1095	Andesite / Basaltic Andesite	Subduction zone / Crustal thickness unknown
264220	Iliboleng	Indonesia	Stratovolcano	Eruption Observed	1993	Indonesia	Lesser Sunda Islands	-8.342	123.258	1659	Basalt / Picro-Basalt	Subduction zone / Crustal thickness unknown
264230	Lewotolok	Indonesia	Stratovolcano	Eruption Observed	2023	Indonesia	Lesser Sunda Islands	-8.274	123.508	1431	Andesite / Basaltic Andesite	Subduction zone / Crustal thickness unknown
264250	Iliwerung	Indonesia	Complex	Eruption Observed	2021	Indonesia	Lesser Sunda Islands	-8.532	123.573	583	Basalt / Picro-Basalt	Subduction zone / Crustal thickness unknown
264260	Tara, Batu	Indonesia	Stratovolcano	Eruption Observed	2015	Indonesia	Lesser Sunda Islands	-7.791	123.585	633	Trachybasalt / Tephrite Basanite	Subduction zone / Oceanic crust (< 15 km)
264270	Sirung	Indonesia	Complex	Eruption Observed	2015	Indonesia	Lesser Sunda Islands	-8.508	124.13	862	Andesite / Basaltic Andesite	Subduction zone / Crustal thickness unknown
265040	Wurlali	Indonesia	Stratovolcano	Eruption Observed	1892	Indonesia	Banda Sea	-7.125	128.675	868	Andesite / Basaltic Andesite	Subduction zone / Oceanic crust (< 15 km)
265050	Teon	Indonesia	Stratovolcano	Eruption Observed	1904	Indonesia	Banda Sea	-6.976	129.144	728	Andesite / Basaltic Andesite	Subduction zone / Oceanic crust (< 15 km)
265060	Nila	Indonesia	Stratovolcano	Eruption Observed	1968	Indonesia	Banda Sea	-6.73	129.5	781	Andesite / Basaltic Andesite	Subduction zone / Oceanic crust (< 15 km)
265070	Serua	Indonesia	Stratovolcano	Eruption Observed	1921	Indonesia	Banda Sea	-6.312	130.017	608	Andesite / Basaltic Andesite	Subduction zone / Oceanic crust (< 15 km)
265090	Banda Api	Indonesia	Caldera	Eruption Observed	1988	Indonesia	Banda Sea	-4.523	129.881	596	Dacite	Subduction zone / Oceanic crust (< 15 km)
266010	Colo	Indonesia	Stratovolcano	Eruption Observed	1983	Indonesia	Sulawesi	-0.162	121.601	404	Trachyandesite / Basaltic Trachyandesite	Subduction zone / Continental crust (>25 km)
266020	Ambang	Indonesia	Complex	Eruption Observed	2005	Indonesia	Sulawesi	0.75	124.42	1795	Andesite / Basaltic Andesite	Subduction zone / Continental crust (>25 km)
266030	Soputan	Indonesia	Stratovolcano	Eruption Observed	2020	Indonesia	Sulawesi	1.112	124.737	1785	Andesite / Basaltic Andesite	Subduction zone / Continental crust (>25 km)
266100	Lokon-Empung	Indonesia	Stratovolcano(es)	Eruption Observed	2015	Indonesia	Sulawesi	1.358	124.792	1580	Basalt / Picro-Basalt	Subduction zone / Continental crust (>25 km)
266110	Mahawu	Indonesia	Stratovolcano	Eruption Observed	1977	Indonesia	Sulawesi	1.352	124.865	1299	Andesite / Basaltic Andesite	Subduction zone / Continental crust (>25 km)
266130	Tangkoko-Duasudara	Indonesia	Stratovolcano	Eruption Observed	1880	Indonesia	Sulawesi	1.518	125.185	1334	Andesite / Basaltic Andesite	Subduction zone / Continental crust (>25 km)
267010	Ruang	Indonesia	Stratovolcano	Eruption Observed	2002	Indonesia	Sangihe Islands	2.3	125.37	725	Andesite / Basaltic Andesite	Subduction zone / Oceanic crust (< 15 km)
267020	Karangetang	Indonesia	Stratovolcano	Eruption Observed	2023	Indonesia	Sangihe Islands	2.781	125.407	1797	Andesite / Basaltic Andesite	Subduction zone / Oceanic crust (< 15 km)
267030	Banua Wuhu	Indonesia	Complex	Eruption Observed	1919	Indonesia	Sangihe Islands	3.138	125.491	-5	Andesite / Basaltic Andesite	Subduction zone / Oceanic crust (< 15 km)
267040	Awu	Indonesia	Stratovolcano	Eruption Observed	2004	Indonesia	Sangihe Islands	3.689	125.447	1318	Andesite / Basaltic Andesite	Subduction zone / Oceanic crust (< 15 km)
268010	Dukono	Indonesia	Complex	Eruption Observed	2023	Indonesia	Halmahera	1.6992	127.8783	1273	Andesite / Basaltic Andesite	Subduction zone / Oceanic crust (< 15 km)
268030	Ibu	Indonesia	Stratovolcano	Eruption Observed	2023	Indonesia	Halmahera	1.488	127.63	1325	Andesite / Basaltic Andesite	Subduction zone / Oceanic crust (< 15 km)
268040	Gamkonora	Indonesia	Stratovolcano	Eruption Observed	2007	Indonesia	Halmahera	1.38	127.53	1635	Andesite / Basaltic Andesite	Subduction zone / Oceanic crust (< 15 km)
268060	Gamalama	Indonesia	Stratovolcano(es)	Eruption Observed	2018	Indonesia	Halmahera	0.81	127.3322	1714	Andesite / Basaltic Andesite	Subduction zone / Oceanic crust (< 15 km)
268061	Kie Matubu	Indonesia	Stratovolcano	Eruption Dated	1210	Indonesia	Halmahera	0.6623	127.4029	1713	Andesite / Basaltic Andesite	Subduction zone / Oceanic crust (< 15 km)
268070	Kie Besi	Indonesia	Stratovolcano	Eruption Observed	1988	Indonesia	Halmahera	0.32	127.4	1357	Andesite / Basaltic Andesite	Subduction zone / Oceanic crust (< 15 km)
271011	Parker	Philippines	Stratovolcano	Eruption Observed	1641	Philippines and SE Asia	Mindanao	6.113	124.892	1824	Andesite / Basaltic Andesite	Subduction zone / Continental crust (>25 km)
271020	Matutum	Philippines	Stratovolcano	Eruption Dated	1290	Philippines and SE Asia	Mindanao	6.3604	125.0765	2262	Andesite / Basaltic Andesite	Subduction zone / Continental crust (>25 km)
271031	Leonard Range	Philippines	Stratovolcano	Eruption Dated	80	Philippines and SE Asia	Mindanao	7.382	126.047	1080	Andesite / Basaltic Andesite	Subduction zone / Continental crust (>25 km)
271040	Makaturing	Philippines	Stratovolcano	Eruption Observed	1882	Philippines and SE Asia	Mindanao	7.644	124.317	1818	Basalt / Picro-Basalt	Subduction zone / Continental crust (>25 km)
271060	Ragang	Philippines	Stratovolcano	Eruption Observed	1916	Philippines and SE Asia	Mindanao	7.691	124.507	2790	Basalt / Picro-Basalt	Subduction zone / Continental crust (>25 km)
271080	Camiguin	Philippines	Stratovolcano(es)	Eruption Observed	1953	Philippines and SE Asia	Mindanao	9.203	124.673	1552	Andesite / Basaltic Andesite	Subduction zone / Continental crust (>25 km)
272020	Kanlaon	Philippines	Stratovolcano	Eruption Observed	2017	Philippines and SE Asia	Central Philippines	10.412	123.132	2435	Andesite / Basaltic Andesite	Subduction zone / Continental crust (>25 km)
272050	Cabalían	Philippines	Stratovolcano	Eruption Dated	1820	Philippines and SE Asia	Central Philippines	10.285	125.218	912	Andesite / Basaltic Andesite	Subduction zone / Continental crust (>25 km)
272080	Biliran	Philippines	Compound	Eruption Observed	1939	Philippines and SE Asia	Central Philippines	11.523	124.535	1301	Andesite / Basaltic Andesite	Subduction zone / Continental crust (>25 km)
273010	Bulusan	Philippines	Stratovolcano(es)	Eruption Observed	2022	Philippines and SE Asia	Luzon	12.769	124.056	1535	Andesite / Basaltic Andesite	Subduction zone / Continental crust (>25 km)
273030	Mayon	Philippines	Stratovolcano	Eruption Observed	2023	Philippines and SE Asia	Luzon	13.257	123.685	2462	Andesite / Basaltic Andesite	Subduction zone / Continental crust (>25 km)
273042	Isarog	Philippines	Stratovolcano	Eruption Dated	-3500	Philippines and SE Asia	Luzon	13.658	123.38	1966	Andesite / Basaltic Andesite	Subduction zone / Continental crust (>25 km)
273060	San Pablo Volcanic Field	Philippines	Volcanic field	Eruption Dated	1350	Philippines and SE Asia	Luzon	14.12	121.3	1090	Trachyandesite / Basaltic Trachyandesite	Subduction zone / Continental crust (>25 km)
273070	Taal	Philippines	Caldera	Eruption Observed	2022	Philippines and SE Asia	Luzon	14.0106	120.9975	311	Andesite / Basaltic Andesite	Subduction zone / Continental crust (>25 km)
273083	Pinatubo	Philippines	Stratovolcano	Eruption Observed	1993	Philippines and SE Asia	Luzon	15.13	120.35	1486	Dacite	Subduction zone / Continental crust (>25 km)
273090	Cagua	Philippines	Stratovolcano	Eruption Observed	1860	Philippines and SE Asia	Luzon	18.222	122.123	1133	Andesite / Basaltic Andesite	Subduction zone / Continental crust (>25 km)
274010	Camiguin de Babuyanes	Philippines	Stratovolcano	Eruption Observed	1857	Philippines and SE Asia	North of Luzon	18.83	121.86	712	Andesite / Basaltic Andesite	Subduction zone / Crustal thickness unknown
274020	Didicas	Philippines	Compound	Eruption Observed	1978	Philippines and SE Asia	North of Luzon	19.077	122.202	228	Andesite / Basaltic Andesite	Subduction zone / Crustal thickness unknown
274030	Babuyan Claro	Philippines	Stratovolcano(es)	Eruption Observed	1924	Philippines and SE Asia	North of Luzon	19.524	121.95	1064	Andesite / Basaltic Andesite	Subduction zone / Crustal thickness unknown
274050	Unnamed	Philippines	Stratovolcano	Eruption Observed	1854	Philippines and SE Asia	North of Luzon	20.33	121.75	-24	No Data (checked)	Subduction zone / Crustal thickness unknown
274060	Iraya	Philippines	Stratovolcano	Eruption Observed	1454	Philippines and SE Asia	North of Luzon	20.469	122.01	1009	Andesite / Basaltic Andesite	Subduction zone / Crustal thickness unknown
275001	Hainan Volcanic Field	China	Volcanic field	Eruption Observed	1933	Philippines and SE Asia	Southeast Asia	19.905	110.229	196	Basalt / Picro-Basalt	Intraplate / Continental crust (>25 km)
275060	Cendres, Ile des	Vietnam	Volcanic field	Eruption Observed	1923	Philippines and SE Asia	Southeast Asia	10.158	109.014	-20	Basalt / Picro-Basalt	Intraplate / Continental crust (>25 km)
275080	Popa	Burma (Myanmar)	Stratovolcano	Eruption Dated	-6050	Philippines and SE Asia	Southeast Asia	20.92	95.25	1518	Basalt / Picro-Basalt	Intraplate / Continental crust (>25 km)
275110	Tengchong	China	Volcanic field	Eruption Dated	-5750	Philippines and SE Asia	Southeast Asia	25.23	98.5	2865	Basalt / Picro-Basalt	Intraplate / Continental crust (>25 km)
281031	Kueishantao	Taiwan	Stratovolcano	Eruption Observed	1853	Japan, Taiwan, Marianas	Taiwan	24.841	121.953	361	Andesite / Basaltic Andesite	Subduction zone / Continental crust (>25 km)
281032	Tatun Volcanic Group	Taiwan	Lava dome(s)	Eruption Dated	648	Japan, Taiwan, Marianas	Taiwan	25.178	121.553	1120	Andesite / Basaltic Andesite	Subduction zone / Continental crust (>25 km)
282010	Submarine Volcano NNE of Iriomotejima	Japan	Stratovolcano	Eruption Observed	1924	Japan, Taiwan, Marianas	Ryukyu Islands and Kyushu	24.57	123.93	-200	Rhyolite	Subduction zone / Oceanic crust (< 15 km)
282020	Io-Torishima	Japan	Complex	Eruption Observed	1968	Japan, Taiwan, Marianas	Ryukyu Islands and Kyushu	27.881	128.223	212	Andesite / Basaltic Andesite	Subduction zone / Oceanic crust (< 15 km)
282021	Yokoatejima	Japan	Stratovolcano(es)	Eruption Observed	1835	Japan, Taiwan, Marianas	Ryukyu Islands and Kyushu	28.797	128.997	495	Andesite / Basaltic Andesite	Subduction zone / Oceanic crust (< 15 km)
282030	Suwanosejima	Japan	Stratovolcano(es)	Eruption Observed	2023	Japan, Taiwan, Marianas	Ryukyu Islands and Kyushu	29.638	129.714	796	Andesite / Basaltic Andesite	Subduction zone / Oceanic crust (< 15 km)
282040	Nakanoshima	Japan	Stratovolcano(es)	Eruption Observed	1914	Japan, Taiwan, Marianas	Ryukyu Islands and Kyushu	29.859	129.857	979	Andesite / Basaltic Andesite	Subduction zone / Oceanic crust (< 15 km)
282043	Kuchinoshima	Japan	Stratovolcano(es)	Eruption Dated	1190	Japan, Taiwan, Marianas	Ryukyu Islands and Kyushu	29.968	129.926	628	Andesite / Basaltic Andesite	Subduction zone / Oceanic crust (< 15 km)
282050	Kuchinoerabujima	Japan	Stratovolcano(es)	Eruption Observed	2020	Japan, Taiwan, Marianas	Ryukyu Islands and Kyushu	30.443	130.217	657	Andesite / Basaltic Andesite	Subduction zone / Oceanic crust (< 15 km)
282060	Kikai	Japan	Caldera	Eruption Observed	2023	Japan, Taiwan, Marianas	Ryukyu Islands and Kyushu	30.793	130.305	704	Rhyolite	Subduction zone / Oceanic crust (< 15 km)
282070	Ata	Japan	Caldera(s)	Eruption Observed	885	Japan, Taiwan, Marianas	Ryukyu Islands and Kyushu	31.22	130.57	924	Andesite / Basaltic Andesite	Subduction zone / Continental crust (>25 km)
282080	Aira	Japan	Caldera	Eruption Observed	2023	Japan, Taiwan, Marianas	Ryukyu Islands and Kyushu	31.5772	130.6589	1117	Andesite / Basaltic Andesite	Subduction zone / Continental crust (>25 km)
282081	Yonemaru-Sumiyoshiike	Japan	Maar(s)	Eruption Dated	-6200	Japan, Taiwan, Marianas	Ryukyu Islands and Kyushu	31.771	130.592	40	Basalt / Picro-Basalt	Subduction zone / Continental crust (>25 km)
282090	Kirishimayama	Japan	Shield	Eruption Observed	2018	Japan, Taiwan, Marianas	Ryukyu Islands and Kyushu	31.934	130.862	1700	Andesite / Basaltic Andesite	Subduction zone / Continental crust (>25 km)
282091	Fukue	Japan	Volcanic field	Eruption Dated	-400	Japan, Taiwan, Marianas	Ryukyu Islands and Kyushu	32.657	128.849	315	Basalt / Picro-Basalt	Subduction zone / Continental crust (>25 km)
282100	Unzendake	Japan	Complex	Eruption Observed	1996	Japan, Taiwan, Marianas	Ryukyu Islands and Kyushu	32.761	130.299	1483	Andesite / Basaltic Andesite	Subduction zone / Continental crust (>25 km)
282110	Asosan	Japan	Caldera	Eruption Observed	2021	Japan, Taiwan, Marianas	Ryukyu Islands and Kyushu	32.8849	131.085	1592	Andesite / Basaltic Andesite	Subduction zone / Continental crust (>25 km)
282120	Kujusan	Japan	Stratovolcano(es)	Eruption Observed	1996	Japan, Taiwan, Marianas	Ryukyu Islands and Kyushu	33.086	131.249	1791	Andesite / Basaltic Andesite	Subduction zone / Continental crust (>25 km)
282130	Yufu-Tsurumi	Japan	Lava dome(s)	Eruption Observed	867	Japan, Taiwan, Marianas	Ryukyu Islands and Kyushu	33.282	131.39	1584	Andesite / Basaltic Andesite	Subduction zone / Continental crust (>25 km)
283001	Abu	Japan	Volcanic field	Eruption Dated	-6850	Japan, Taiwan, Marianas	Honshu	34.4833	131.5167	641	Andesite / Basaltic Andesite	Subduction zone / Continental crust (>25 km)
283002	Sanbesan	Japan	Stratovolcano	Eruption Dated	650	Japan, Taiwan, Marianas	Honshu	35.141	132.622	1126	Dacite	Subduction zone / Continental crust (>25 km)
283010	Izu-Tobu	Japan	Pyroclastic cone(s)	Eruption Observed	1989	Japan, Taiwan, Marianas	Honshu	34.9	139.098	1406	Basalt / Picro-Basalt	Subduction zone / Continental crust (>25 km)
283020	Hakoneyama	Japan	Complex	Eruption Dated	2015	Japan, Taiwan, Marianas	Honshu	35.233	139.021	1438	Andesite / Basaltic Andesite	Subduction zone / Continental crust (>25 km)
283030	Fujisan	Japan	Stratovolcano	Eruption Observed	1708	Japan, Taiwan, Marianas	Honshu	35.361	138.728	3776	Basalt / Picro-Basalt	Subduction zone / Continental crust (>25 km)
283031	Yokodake	Japan	Stratovolcano(es)	Eruption Dated	1200	Japan, Taiwan, Marianas	Honshu	36.087	138.32	2480	Andesite / Basaltic Andesite	Subduction zone / Continental crust (>25 km)
283040	Ontakesan	Japan	Complex	Eruption Observed	2014	Japan, Taiwan, Marianas	Honshu	35.893	137.48	3067	Andesite / Basaltic Andesite	Subduction zone / Continental crust (>25 km)
283050	Hakusan	Japan	Stratovolcano	Eruption Observed	1659	Japan, Taiwan, Marianas	Honshu	36.155	136.771	2702	Andesite / Basaltic Andesite	Subduction zone / Continental crust (>25 km)
283060	Norikuradake	Japan	Stratovolcano(es)	Eruption Dated	-50	Japan, Taiwan, Marianas	Honshu	36.106	137.554	3026	Andesite / Basaltic Andesite	Subduction zone / Continental crust (>25 km)
283070	Yakedake	Japan	Stratovolcano(es)	Eruption Observed	1995	Japan, Taiwan, Marianas	Honshu	36.227	137.587	2455	Andesite / Basaltic Andesite	Subduction zone / Continental crust (>25 km)
283080	Midagahara	Japan	Stratovolcano	Eruption Observed	1839	Japan, Taiwan, Marianas	Honshu	36.571	137.59	2621	Andesite / Basaltic Andesite	Subduction zone / Continental crust (>25 km)
283090	Niigata-Yakeyama	Japan	Lava dome	Eruption Observed	1998	Japan, Taiwan, Marianas	Honshu	36.921	138.036	2400	Andesite / Basaltic Andesite	Subduction zone / Continental crust (>25 km)
283100	Myokosan	Japan	Stratovolcano	Eruption Dated	-750	Japan, Taiwan, Marianas	Honshu	36.891	138.114	2454	Andesite / Basaltic Andesite	Subduction zone / Continental crust (>25 km)
283110	Asamayama	Japan	Complex	Eruption Observed	2019	Japan, Taiwan, Marianas	Honshu	36.406	138.523	2568	Andesite / Basaltic Andesite	Subduction zone / Continental crust (>25 km)
283120	Kusatsu-Shiranesan	Japan	Stratovolcano(es)	Eruption Observed	2018	Japan, Taiwan, Marianas	Honshu	36.618	138.528	2165	Andesite / Basaltic Andesite	Subduction zone / Continental crust (>25 km)
283122	Harunasan	Japan	Stratovolcano	Eruption Dated	550	Japan, Taiwan, Marianas	Honshu	36.477	138.851	1449	Andesite / Basaltic Andesite	Subduction zone / Continental crust (>25 km)
283131	Hiuchigatake	Japan	Stratovolcano	Eruption Observed	1544	Japan, Taiwan, Marianas	Honshu	36.955	139.285	2356	Andesite / Basaltic Andesite	Subduction zone / Continental crust (>25 km)
283140	Nikko-Shiranesan	Japan	Shield	Eruption Observed	1952	Japan, Taiwan, Marianas	Honshu	36.799	139.376	2578	Andesite / Basaltic Andesite	Subduction zone / Continental crust (>25 km)
283141	Nantaisan	Japan	Stratovolcano	Eruption Dated	-9540	Japan, Taiwan, Marianas	Honshu	36.765	139.491	2486	Andesite / Basaltic Andesite	Subduction zone / Continental crust (>25 km)
283142	Omanago Group	Japan	Lava dome(s)	Eruption Dated	-3050	Japan, Taiwan, Marianas	Honshu	36.8067	139.4756	2341	Dacite	Subduction zone / Continental crust (>25 km)
283143	Takaharayama	Japan	Stratovolcano	Eruption Dated	-4570	Japan, Taiwan, Marianas	Honshu	36.9	139.777	1795	Andesite / Basaltic Andesite	Subduction zone / Continental crust (>25 km)
283150	Nasudake	Japan	Stratovolcano(es)	Eruption Observed	1963	Japan, Taiwan, Marianas	Honshu	37.125	139.963	1915	Andesite / Basaltic Andesite	Subduction zone / Continental crust (>25 km)
283151	Numazawa	Japan	Shield	Eruption Dated	-3400	Japan, Taiwan, Marianas	Honshu	37.444	139.566	835	Dacite	Subduction zone / Continental crust (>25 km)
283160	Bandaisan	Japan	Stratovolcano	Eruption Observed	1888	Japan, Taiwan, Marianas	Honshu	37.601	140.072	1816	Andesite / Basaltic Andesite	Subduction zone / Continental crust (>25 km)
283170	Adatarayama	Japan	Stratovolcano(es)	Eruption Observed	1996	Japan, Taiwan, Marianas	Honshu	37.647	140.281	1728	Andesite / Basaltic Andesite	Subduction zone / Continental crust (>25 km)
283180	Azumayama	Japan	Stratovolcano(es)	Eruption Observed	1977	Japan, Taiwan, Marianas	Honshu	37.735	140.244	1949	Andesite / Basaltic Andesite	Subduction zone / Continental crust (>25 km)
283190	Zaozan [Zaosan]	Japan	Complex	Eruption Observed	1940	Japan, Taiwan, Marianas	Honshu	38.144	140.44	1841	Andesite / Basaltic Andesite	Subduction zone / Continental crust (>25 km)
283200	Naruko	Japan	Caldera	Eruption Observed	837	Japan, Taiwan, Marianas	Honshu	38.729	140.734	470	Rhyolite	Subduction zone / Continental crust (>25 km)
283210	Kurikomayama	Japan	Stratovolcano	Eruption Observed	1950	Japan, Taiwan, Marianas	Honshu	38.961	140.788	1627	Andesite / Basaltic Andesite	Subduction zone / Continental crust (>25 km)
283220	Chokaisan	Japan	Stratovolcano(es)	Eruption Observed	1974	Japan, Taiwan, Marianas	Honshu	39.099	140.049	2236	Andesite / Basaltic Andesite	Subduction zone / Continental crust (>25 km)
283230	Akita-Komagatake	Japan	Stratovolcano(es)	Eruption Observed	1971	Japan, Taiwan, Marianas	Honshu	39.761	140.799	1637	Basalt / Picro-Basalt	Subduction zone / Continental crust (>25 km)
283240	Iwatesan	Japan	Complex	Eruption Observed	1919	Japan, Taiwan, Marianas	Honshu	39.853	141.001	2038	Basalt / Picro-Basalt	Subduction zone / Continental crust (>25 km)
283250	Hachimantai	Japan	Stratovolcano	Eruption Dated	-5350	Japan, Taiwan, Marianas	Honshu	39.958	140.854	1613	Andesite / Basaltic Andesite	Subduction zone / Continental crust (>25 km)
283260	Akita-Yakeyama	Japan	Stratovolcano	Eruption Observed	1997	Japan, Taiwan, Marianas	Honshu	39.964	140.757	1366	Andesite / Basaltic Andesite	Subduction zone / Continental crust (>25 km)
283262	Megata	Japan	Maar(s)	Eruption Dated	-2050	Japan, Taiwan, Marianas	Honshu	39.95	139.73	291	Andesite / Basaltic Andesite	Subduction zone / Continental crust (>25 km)
283270	Iwakisan	Japan	Stratovolcano	Eruption Observed	1863	Japan, Taiwan, Marianas	Honshu	40.656	140.303	1625	Andesite / Basaltic Andesite	Subduction zone / Continental crust (>25 km)
283271	Towada	Japan	Caldera	Eruption Observed	915	Japan, Taiwan, Marianas	Honshu	40.51	140.88	1011	Andesite / Basaltic Andesite	Subduction zone / Continental crust (>25 km)
283280	Hakkodasan	Japan	Stratovolcano(es)	Eruption Dated	1550	Japan, Taiwan, Marianas	Honshu	40.659	140.877	1585	Andesite / Basaltic Andesite	Subduction zone / Continental crust (>25 km)
283290	Osorezan	Japan	Stratovolcano	Eruption Observed	1787	Japan, Taiwan, Marianas	Honshu	41.279	141.12	878	Andesite / Basaltic Andesite	Subduction zone / Continental crust (>25 km)
284010	Izu-Oshima	Japan	Stratovolcano	Eruption Observed	1990	Japan, Taiwan, Marianas	Izu, Volcano, and Mariana Islands	34.724	139.394	746	Basalt / Picro-Basalt	Subduction zone / Oceanic crust (< 15 km)
284011	Toshima	Japan	Stratovolcano	Eruption Dated	-4550	Japan, Taiwan, Marianas	Izu, Volcano, and Mariana Islands	34.52	139.279	508	Basalt / Picro-Basalt	Subduction zone / Oceanic crust (< 15 km)
284020	Niijima	Japan	Lava dome(s)	Eruption Observed	886	Japan, Taiwan, Marianas	Izu, Volcano, and Mariana Islands	34.397	139.27	432	Rhyolite	Subduction zone / Oceanic crust (< 15 km)
284030	Kozushima	Japan	Lava dome(s)	Eruption Observed	838	Japan, Taiwan, Marianas	Izu, Volcano, and Mariana Islands	34.219	139.153	572	Rhyolite	Subduction zone / Oceanic crust (< 15 km)
284040	Miyakejima	Japan	Stratovolcano	Eruption Observed	2010	Japan, Taiwan, Marianas	Izu, Volcano, and Mariana Islands	34.094	139.526	775	Basalt / Picro-Basalt	Subduction zone / Oceanic crust (< 15 km)
284041	Mikurajima	Japan	Stratovolcano	Eruption Dated	-4100	Japan, Taiwan, Marianas	Izu, Volcano, and Mariana Islands	33.874	139.602	851	Basalt / Picro-Basalt	Subduction zone / Oceanic crust (< 15 km)
284050	Hachijojima	Japan	Stratovolcano(es)	Eruption Observed	1606	Japan, Taiwan, Marianas	Izu, Volcano, and Mariana Islands	33.137	139.766	854	Basalt / Picro-Basalt	Subduction zone / Oceanic crust (< 15 km)
284060	Aogashima	Japan	Stratovolcano	Eruption Observed	1785	Japan, Taiwan, Marianas	Izu, Volcano, and Mariana Islands	32.458	139.759	423	Basalt / Picro-Basalt	Subduction zone / Oceanic crust (< 15 km)
284070	Myojinsho	Japan	Caldera	Eruption Observed	1970	Japan, Taiwan, Marianas	Izu, Volcano, and Mariana Islands	31.888	139.918	11	Dacite	Subduction zone / Oceanic crust (< 15 km)
284080	Sumisujima	Japan	Caldera	Eruption Observed	1916	Japan, Taiwan, Marianas	Izu, Volcano, and Mariana Islands	31.44	140.051	136	Dacite	Subduction zone / Oceanic crust (< 15 km)
284090	Izu-Torishima	Japan	Stratovolcano	Eruption Observed	2002	Japan, Taiwan, Marianas	Izu, Volcano, and Mariana Islands	30.484	140.303	394	Basalt / Picro-Basalt	Subduction zone / Oceanic crust (< 15 km)
284096	Nishinoshima	Japan	Caldera	Eruption Observed	2023	Japan, Taiwan, Marianas	Izu, Volcano, and Mariana Islands	27.247	140.874	100	Andesite / Basaltic Andesite	Subduction zone / Crustal thickness unknown
284100	Kaitoku Seamount	Japan	Stratovolcano	Eruption Observed	2023	Japan, Taiwan, Marianas	Izu, Volcano, and Mariana Islands	26.1217	141.0955	-95	Basalt / Picro-Basalt	Subduction zone / Crustal thickness unknown
284110	Kita-Ioto	Japan	Stratovolcano	Eruption Observed	2022	Japan, Taiwan, Marianas	Izu, Volcano, and Mariana Islands	25.424	141.284	792	Basalt / Picro-Basalt	Subduction zone / Crustal thickness unknown
284120	Ioto	Japan	Caldera	Eruption Observed	2023	Japan, Taiwan, Marianas	Izu, Volcano, and Mariana Islands	24.751	141.289	169	Trachyandesite / Basaltic Trachyandesite	Subduction zone / Crustal thickness unknown
284121	Kita-Fukutokutai	Japan	Stratovolcano	Eruption Observed	1954	Japan, Taiwan, Marianas	Izu, Volcano, and Mariana Islands	24.417	141.417	-73	No Data (checked)	Subduction zone / Crustal thickness unknown
284130	Fukutoku-Oka-no-Ba	Japan	Pyroclastic cone	Eruption Observed	2021	Japan, Taiwan, Marianas	Izu, Volcano, and Mariana Islands	24.285	141.481	-29	Trachyandesite / Basaltic Trachyandesite	Subduction zone / Crustal thickness unknown
284131	Minami-Hiyoshi	Japan	Stratovolcano	Eruption Observed	1975	Japan, Taiwan, Marianas	Izu, Volcano, and Mariana Islands	23.5	141.935	-107	Trachyandesite / Basaltic Trachyandesite	Subduction zone / Crustal thickness unknown
284133	Fukujin	United States	Stratovolcano	Eruption Observed	1974	Japan, Taiwan, Marianas	Izu, Volcano, and Mariana Islands	21.93	143.47	-217	Andesite / Basaltic Andesite	Subduction zone / Crustal thickness unknown
284134	Kasuga 1	United States	Stratovolcano	Eruption Observed	1959	Japan, Taiwan, Marianas	Izu, Volcano, and Mariana Islands	21.765	143.71	-598	Andesite / Basaltic Andesite	Subduction zone / Crustal thickness unknown
284140	Farallon de Pajaros	United States	Stratovolcano	Eruption Observed	1953	Japan, Taiwan, Marianas	Izu, Volcano, and Mariana Islands	20.546	144.893	337	Andesite / Basaltic Andesite	Subduction zone / Crustal thickness unknown
284141	Ahyi	United States	Stratovolcano	Eruption Dated	2023	Japan, Taiwan, Marianas	Izu, Volcano, and Mariana Islands	20.42	145.03	-75	Andesite / Basaltic Andesite	Subduction zone / Crustal thickness unknown
284150	Asuncion	United States	Stratovolcano	Eruption Observed	1906	Japan, Taiwan, Marianas	Izu, Volcano, and Mariana Islands	19.671	145.406	857	Andesite / Basaltic Andesite	Subduction zone / Crustal thickness unknown
284160	Agrigan	United States	Stratovolcano	Eruption Observed	1917	Japan, Taiwan, Marianas	Izu, Volcano, and Mariana Islands	18.77	145.67	965	Basalt / Picro-Basalt	Subduction zone / Crustal thickness unknown
284170	Pagan	United States	Stratovolcano(es)	Eruption Observed	2021	Japan, Taiwan, Marianas	Izu, Volcano, and Mariana Islands	18.13	145.8	570	Basalt / Picro-Basalt	Subduction zone / Crustal thickness unknown
284180	Alamagan	United States	Stratovolcano	Eruption Dated	870	Japan, Taiwan, Marianas	Izu, Volcano, and Mariana Islands	17.6	145.83	744	Andesite / Basaltic Andesite	Subduction zone / Crustal thickness unknown
284190	Guguan	United States	Stratovolcano	Eruption Observed	1883	Japan, Taiwan, Marianas	Izu, Volcano, and Mariana Islands	17.307	145.845	287	Andesite / Basaltic Andesite	Subduction zone / Crustal thickness unknown
284193	South Sarigan Seamount	United States	Stratovolcano	Eruption Observed	2010	Japan, Taiwan, Marianas	Izu, Volcano, and Mariana Islands	16.58	145.78	-184	No Data (checked)	Subduction zone / Crustal thickness unknown
284200	Anatahan	United States	Stratovolcano	Eruption Observed	2008	Japan, Taiwan, Marianas	Izu, Volcano, and Mariana Islands	16.35	145.67	790	Andesite / Basaltic Andesite	Subduction zone / Crustal thickness unknown
284202	Ruby	United States	Stratovolcano	Eruption Observed	2023	Japan, Taiwan, Marianas	Izu, Volcano, and Mariana Islands	15.605	145.572	174	Basalt / Picro-Basalt	Subduction zone / Crustal thickness unknown
284211	NW Rota-1	United States	Stratovolcano	Eruption Observed	2010	Japan, Taiwan, Marianas	Izu, Volcano, and Mariana Islands	14.601	144.775	-517	Basalt / Picro-Basalt	Subduction zone / Crustal thickness unknown
284305	Mariana Back-Arc Segment at 15.5°N	United States	Fissure vent	Eruption Dated	2015	Japan, Taiwan, Marianas	Izu, Volcano, and Mariana Islands	15.406	144.506	-4100		Subduction zone / Oceanic crust (< 15 km)
285010	Oshima-Oshima	Japan	Stratovolcano	Eruption Observed	1790	Japan, Taiwan, Marianas	Hokkaido	41.51	139.367	732	Basalt / Picro-Basalt	Subduction zone / Continental crust (>25 km)
285011	Esan	Japan	Lava dome(s)	Eruption Observed	1874	Japan, Taiwan, Marianas	Hokkaido	41.805	141.166	618	Andesite / Basaltic Andesite	Subduction zone / Continental crust (>25 km)
285020	Hokkaido-Komagatake	Japan	Stratovolcano	Eruption Observed	2000	Japan, Taiwan, Marianas	Hokkaido	42.063	140.677	1131	Andesite / Basaltic Andesite	Subduction zone / Continental crust (>25 km)
285030	Toya	Japan	Stratovolcano	Eruption Observed	2001	Japan, Taiwan, Marianas	Hokkaido	42.544	140.839	733	Basalt / Picro-Basalt	Subduction zone / Continental crust (>25 km)
285031	Niseko	Japan	Stratovolcano(es)	Eruption Dated	-4900	Japan, Taiwan, Marianas	Hokkaido	42.875	140.659	1308	Andesite / Basaltic Andesite	Subduction zone / Continental crust (>25 km)
285032	Yoteizan	Japan	Stratovolcano	Eruption Dated	-1050	Japan, Taiwan, Marianas	Hokkaido	42.827	140.812	1888	Andesite / Basaltic Andesite	Subduction zone / Continental crust (>25 km)
285034	Kuttara	Japan	Stratovolcano(es)	Eruption Dated	1820	Japan, Taiwan, Marianas	Hokkaido	42.491	141.16	549	Basalt / Picro-Basalt	Subduction zone / Continental crust (>25 km)
285040	Shikotsu	Japan	Caldera	Eruption Observed	1979	Japan, Taiwan, Marianas	Hokkaido	42.688	141.38	1320	Andesite / Basaltic Andesite	Subduction zone / Continental crust (>25 km)
285041	Rishirizan	Japan	Stratovolcano	Eruption Dated	-5830	Japan, Taiwan, Marianas	Hokkaido	45.179	141.242	1721	Andesite / Basaltic Andesite	Subduction zone / Continental crust (>25 km)
285050	Tokachidake	Japan	Stratovolcano(es)	Eruption Observed	2004	Japan, Taiwan, Marianas	Hokkaido	43.418	142.686	2077	Andesite / Basaltic Andesite	Subduction zone / Continental crust (>25 km)
285060	Taisetsuzan	Japan	Stratovolcano(es)	Eruption Dated	1739	Japan, Taiwan, Marianas	Hokkaido	43.664	142.854	2291	Andesite / Basaltic Andesite	Subduction zone / Continental crust (>25 km)
285061	Maruyama	Japan	Stratovolcano(es)	Eruption Observed	1898	Japan, Taiwan, Marianas	Hokkaido	43.418	143.031	2013	Andesite / Basaltic Andesite	Subduction zone / Continental crust (>25 km)
285070	Akan	Japan	Caldera	Eruption Observed	2008	Japan, Taiwan, Marianas	Hokkaido	43.384	144.013	1499	Andesite / Basaltic Andesite	Subduction zone / Continental crust (>25 km)
285080	Kussharo	Japan	Caldera	Eruption Dated	1320	Japan, Taiwan, Marianas	Hokkaido	43.615	144.427	574	Dacite	Subduction zone / Continental crust (>25 km)
285081	Mashu	Japan	Caldera	Eruption Dated	1080	Japan, Taiwan, Marianas	Hokkaido	43.572	144.561	857	Andesite / Basaltic Andesite	Subduction zone / Continental crust (>25 km)
285082	Rausudake	Japan	Stratovolcano	Eruption Dated	1800	Japan, Taiwan, Marianas	Hokkaido	44.076	145.122	1660	Andesite / Basaltic Andesite	Subduction zone / Continental crust (>25 km)
285090	Shiretoko-Iozan	Japan	Stratovolcano	Eruption Observed	1936	Japan, Taiwan, Marianas	Hokkaido	44.133	145.161	1562	Andesite / Basaltic Andesite	Subduction zone / Continental crust (>25 km)
290010	Tomariyama [Golovnin]	Japan - administered by Russia	Caldera	Eruption Observed	1848	Kuril Islands	Kuril Islands	43.844	145.504	535	Andesite / Basaltic Andesite	Subduction zone / Intermediate crust (15-25 km)
290020	Raususan [Mendeleev]	Japan - administered by Russia	Stratovolcano	Eruption Observed	1880	Kuril Islands	Kuril Islands	43.979	145.733	882	Andesite / Basaltic Andesite	Subduction zone / Intermediate crust (15-25 km)
290030	Chachadake [Tiatia]	Japan - administered by Russia	Stratovolcano	Eruption Observed	1981	Kuril Islands	Kuril Islands	44.353	146.252	1822	Basalt / Picro-Basalt	Subduction zone / Intermediate crust (15-25 km)
290041	Moekeshiwan [Lvinaya Past]	Japan - administered by Russia	Stratovolcano	Eruption Dated	-7480	Kuril Islands	Kuril Islands	44.608	146.994	528	Andesite / Basaltic Andesite	Subduction zone / Intermediate crust (15-25 km)
290050	Etorofu-Atosanupuri [Atosanupuri]	Japan - administered by Russia	Stratovolcano	Eruption Observed	1932	Kuril Islands	Kuril Islands	44.808	147.131	1206	Andesite / Basaltic Andesite	Subduction zone / Intermediate crust (15-25 km)
290070	Etorofu-Yakeyama [Grozny Group]	Japan - administered by Russia	Complex	Eruption Observed	2013	Kuril Islands	Kuril Islands	45.012	147.871	1158	Andesite / Basaltic Andesite	Subduction zone / Intermediate crust (15-25 km)
290080	Sashiusudake [Baransky]	Japan - administered by Russia	Stratovolcano	Eruption Observed	1951	Kuril Islands	Kuril Islands	45.1	148.019	1125	Andesite / Basaltic Andesite	Subduction zone / Intermediate crust (15-25 km)
290090	Chirippusan [Chirip]	Japan - administered by Russia	Stratovolcano(es)	Eruption Observed	1860	Kuril Islands	Kuril Islands	45.338	147.92	1587	Basalt / Picro-Basalt	Subduction zone / Intermediate crust (15-25 km)
290100	Moyorodake [Medvezhia]	Japan - administered by Russia	Stratovolcano	Eruption Observed	1999	Kuril Islands	Kuril Islands	45.389	148.838	1124	Andesite / Basaltic Andesite	Subduction zone / Intermediate crust (15-25 km)
290120	Kolokol Group	Russia	Stratovolcano	Eruption Observed	1973	Kuril Islands	Kuril Islands	46.042	150.083	1328	Andesite / Basaltic Andesite	Subduction zone / Intermediate crust (15-25 km)
290150	Chirpoi	Russia	Caldera	Eruption Observed	2016	Kuril Islands	Kuril Islands	46.532	150.871	742	Andesite / Basaltic Andesite	Subduction zone / Oceanic crust (< 15 km)
290160	Unnamed	Russia	Stratovolcano	Eruption Dated	1972	Kuril Islands	Kuril Islands	46.47	151.28	-502	No Data (checked)	Subduction zone / Oceanic crust (< 15 km)
290161	Milna	Russia	Stratovolcano	Eruption Observed	1914	Kuril Islands	Kuril Islands	46.815	151.786	1504	Andesite / Basaltic Andesite	Subduction zone / Oceanic crust (< 15 km)
290180	Zavaritzki Caldera	Russia	Caldera	Eruption Observed	1957	Kuril Islands	Kuril Islands	46.9178	151.9518	612	Andesite / Basaltic Andesite	Subduction zone / Oceanic crust (< 15 km)
290190	Prevo Peak	Russia	Stratovolcano	Eruption Observed	1825	Kuril Islands	Kuril Islands	47.0139	152.1167	1360	Basalt / Picro-Basalt	Subduction zone / Oceanic crust (< 15 km)
290200	Ketoi	Russia	Stratovolcano	Eruption Observed	1960	Kuril Islands	Kuril Islands	47.35	152.475	1172	Andesite / Basaltic Andesite	Subduction zone / Oceanic crust (< 15 km)
290210	Ushishur	Russia	Caldera	Eruption Observed	1884	Kuril Islands	Kuril Islands	47.5125	152.8139	357	Andesite / Basaltic Andesite	Subduction zone / Oceanic crust (< 15 km)
290220	Rasshua	Russia	Stratovolcano	Eruption Observed	1957	Kuril Islands	Kuril Islands	47.77	153.02	956	Andesite / Basaltic Andesite	Subduction zone / Oceanic crust (< 15 km)
290240	Sarychev Peak	Russia	Stratovolcano	Eruption Observed	2021	Kuril Islands	Kuril Islands	48.092	153.2	1496	Andesite / Basaltic Andesite	Subduction zone / Intermediate crust (15-25 km)
290250	Raikoke	Russia	Stratovolcano	Eruption Observed	2019	Kuril Islands	Kuril Islands	48.292	153.25	551	Basalt / Picro-Basalt	Subduction zone / Intermediate crust (15-25 km)
290260	Chirinkotan	Russia	Stratovolcano	Eruption Observed	2022	Kuril Islands	Kuril Islands	48.98	153.48	724	Andesite / Basaltic Andesite	Subduction zone / Intermediate crust (15-25 km)
290270	Ekarma	Russia	Stratovolcano	Eruption Observed	2010	Kuril Islands	Kuril Islands	48.958	153.93	1170	Andesite / Basaltic Andesite	Subduction zone / Intermediate crust (15-25 km)
290290	Sinarka	Russia	Stratovolcano	Eruption Observed	1878	Kuril Islands	Kuril Islands	48.873	154.182	911	Andesite / Basaltic Andesite	Subduction zone / Intermediate crust (15-25 km)
290300	Kharimkotan	Russia	Stratovolcano	Eruption Observed	1933	Kuril Islands	Kuril Islands	49.12	154.508	1145	Andesite / Basaltic Andesite	Subduction zone / Intermediate crust (15-25 km)
290310	Tao-Rusyr Caldera	Russia	Stratovolcano	Eruption Observed	1952	Kuril Islands	Kuril Islands	49.34	154.725	1272	Andesite / Basaltic Andesite	Subduction zone / Intermediate crust (15-25 km)
290320	Nemo Peak	Russia	Caldera	Eruption Observed	1938	Kuril Islands	Kuril Islands	49.57	154.808	1018	Andesite / Basaltic Andesite	Subduction zone / Intermediate crust (15-25 km)
290340	Fuss Peak	Russia	Stratovolcano	Eruption Observed	1854	Kuril Islands	Kuril Islands	50.267	155.246	1742	Andesite / Basaltic Andesite	Subduction zone / Continental crust (>25 km)
290350	Karpinsky Group	Russia	Complex	Eruption Observed	1952	Kuril Islands	Kuril Islands	50.148	155.373	1326	Andesite / Basaltic Andesite	Subduction zone / Continental crust (>25 km)
290360	Chikurachki	Russia	Stratovolcano(es)	Eruption Observed	2023	Kuril Islands	Kuril Islands	50.324	155.461	1781	Basalt / Picro-Basalt	Subduction zone / Continental crust (>25 km)
290380	Ebeko	Russia	Stratovolcano	Eruption Observed	2023	Kuril Islands	Kuril Islands	50.686	156.014	1103	Andesite / Basaltic Andesite	Subduction zone / Continental crust (>25 km)
290390	Alaid	Russia	Stratovolcano	Eruption Observed	2022	Kuril Islands	Kuril Islands	50.861	155.565	2285	Basalt / Picro-Basalt	Subduction zone / Continental crust (>25 km)
300010	Kambalny	Russia	Stratovolcano	Eruption Dated	2017	Kamchatka and Mainland Asia	Kamchatka Peninsula	51.306	156.875	2116	Basalt / Picro-Basalt	Subduction zone / Continental crust (>25 km)
300020	Koshelev	Russia	Stratovolcano	Eruption Observed	1690	Kamchatka and Mainland Asia	Kamchatka Peninsula	51.356	156.753	1822	Basalt / Picro-Basalt	Subduction zone / Continental crust (>25 km)
300021	Yavinsky	Russia	Stratovolcano	Eruption Dated	-4050	Kamchatka and Mainland Asia	Kamchatka Peninsula	51.533	156.629	646	Basalt / Picro-Basalt	Subduction zone / Continental crust (>25 km)
300022	Diky Greben	Russia	Lava dome(s)	Eruption Dated	350	Kamchatka and Mainland Asia	Kamchatka Peninsula	51.452	156.978	1040	Dacite	Subduction zone / Continental crust (>25 km)
300023	Kurile Lake	Russia	Caldera	Eruption Dated	-6440	Kamchatka and Mainland Asia	Kamchatka Peninsula	51.45	157.12	81	Dacite	Subduction zone / Continental crust (>25 km)
300030	Iliinsky	Russia	Stratovolcano	Eruption Observed	1901	Kamchatka and Mainland Asia	Kamchatka Peninsula	51.498	157.203	1555	Andesite / Basaltic Andesite	Subduction zone / Continental crust (>25 km)
300040	Zheltovsky	Russia	Stratovolcano	Eruption Observed	1923	Kamchatka and Mainland Asia	Kamchatka Peninsula	51.577	157.328	1926	Basalt / Picro-Basalt	Subduction zone / Continental crust (>25 km)
300050	Ksudach	Russia	Stratovolcano	Eruption Observed	1907	Kamchatka and Mainland Asia	Kamchatka Peninsula	51.844	157.572	1079	Andesite / Basaltic Andesite	Subduction zone / Continental crust (>25 km)
300053	Khodutka	Russia	Stratovolcano(es)	Eruption Dated	-300	Kamchatka and Mainland Asia	Kamchatka Peninsula	52.062	157.711	2039	Andesite / Basaltic Andesite	Subduction zone / Continental crust (>25 km)
300060	Mutnovsky	Russia	Complex	Eruption Observed	2000	Kamchatka and Mainland Asia	Kamchatka Peninsula	52.449	158.196	2288	Basalt / Picro-Basalt	Subduction zone / Continental crust (>25 km)
300070	Gorely	Russia	Caldera	Eruption Observed	2010	Kamchatka and Mainland Asia	Kamchatka Peninsula	52.5549	158.0358	1799	Basalt / Picro-Basalt	Subduction zone / Continental crust (>25 km)
300080	Opala	Russia	Caldera	Eruption Observed	1776	Kamchatka and Mainland Asia	Kamchatka Peninsula	52.543	157.339	2439	Basalt / Picro-Basalt	Subduction zone / Continental crust (>25 km)
300082	Tolmachev Dol	Russia	Pyroclastic cone(s)	Eruption Dated	300	Kamchatka and Mainland Asia	Kamchatka Peninsula	52.63	157.58	1021	Basalt / Picro-Basalt	Subduction zone / Continental crust (>25 km)
300083	Vilyuchinsky	Russia	Stratovolcano	Eruption Dated	-8050	Kamchatka and Mainland Asia	Kamchatka Peninsula	52.7	158.28	2173	Andesite / Basaltic Andesite	Subduction zone / Continental crust (>25 km)
300084	Barkhatnaya Sopka	Russia	Volcanic field	Eruption Dated	-3550	Kamchatka and Mainland Asia	Kamchatka Peninsula	52.802	158.24	874	Basalt / Picro-Basalt	Subduction zone / Continental crust (>25 km)
300090	Koryaksky	Russia	Stratovolcano	Eruption Observed	2009	Kamchatka and Mainland Asia	Kamchatka Peninsula	53.321	158.712	3430	Andesite / Basaltic Andesite	Subduction zone / Continental crust (>25 km)
300100	Avachinsky	Russia	Stratovolcano	Eruption Observed	2001	Kamchatka and Mainland Asia	Kamchatka Peninsula	53.256	158.836	2717	Andesite / Basaltic Andesite	Subduction zone / Continental crust (>25 km)
300120	Zhupanovsky	Russia	Compound	Eruption Observed	2016	Kamchatka and Mainland Asia	Kamchatka Peninsula	53.589	159.15	2899	Andesite / Basaltic Andesite	Subduction zone / Continental crust (>25 km)
300121	Veer	Russia	Pyroclastic cone(s)	Eruption Dated	390	Kamchatka and Mainland Asia	Kamchatka Peninsula	53.75	158.45	520	Basalt / Picro-Basalt	Subduction zone / Continental crust (>25 km)
300122	Kostakan	Russia	Pyroclastic cone(s)	Eruption Dated	1350	Kamchatka and Mainland Asia	Kamchatka Peninsula	53.833	158.052	1150	Basalt / Picro-Basalt	Subduction zone / Continental crust (>25 km)
300123	Bakening	Russia	Stratovolcano	Eruption Dated	-550	Kamchatka and Mainland Asia	Kamchatka Peninsula	53.905	158.07	2278	Andesite / Basaltic Andesite	Subduction zone / Continental crust (>25 km)
300124	Zavaritsky	Russia	Pyroclastic cone(s)	Eruption Dated	-800	Kamchatka and Mainland Asia	Kamchatka Peninsula	53.905	158.385	1567	Basalt / Picro-Basalt	Subduction zone / Continental crust (>25 km)
300125	Akademia Nauk	Russia	Stratovolcano(es)	Eruption Observed	1996	Kamchatka and Mainland Asia	Kamchatka Peninsula	53.98	159.45	1180	Andesite / Basaltic Andesite	Subduction zone / Continental crust (>25 km)
300130	Karymsky	Russia	Stratovolcano	Eruption Observed	2022	Kamchatka and Mainland Asia	Kamchatka Peninsula	54.049	159.443	1513	Andesite / Basaltic Andesite	Subduction zone / Continental crust (>25 km)
300140	Maly Semyachik	Russia	Caldera	Eruption Observed	1952	Kamchatka and Mainland Asia	Kamchatka Peninsula	54.135	159.674	1527	Basalt / Picro-Basalt	Subduction zone / Continental crust (>25 km)
300150	Bolshoi Semiachik	Russia	Stratovolcano(es)	Eruption Dated	-4450	Kamchatka and Mainland Asia	Kamchatka Peninsula	54.32	160.02	1720	Basalt / Picro-Basalt	Subduction zone / Continental crust (>25 km)
300160	Taunshits	Russia	Stratovolcano	Eruption Dated	-550	Kamchatka and Mainland Asia	Kamchatka Peninsula	54.528	159.804	2301	Andesite / Basaltic Andesite	Subduction zone / Continental crust (>25 km)
300170	Uzon	Russia	Caldera(s)	Eruption Dated	200	Kamchatka and Mainland Asia	Kamchatka Peninsula	54.4885	159.9741	1617	Andesite / Basaltic Andesite	Subduction zone / Continental crust (>25 km)
300180	Kikhpinych	Russia	Stratovolcano(es)	Eruption Dated	1550	Kamchatka and Mainland Asia	Kamchatka Peninsula	54.489	160.251	1515	Basalt / Picro-Basalt	Subduction zone / Continental crust (>25 km)
300190	Krasheninnikov	Russia	Caldera	Eruption Dated	1550	Kamchatka and Mainland Asia	Kamchatka Peninsula	54.596	160.27	1816	Basalt / Picro-Basalt	Subduction zone / Continental crust (>25 km)
300200	Kronotsky	Russia	Stratovolcano	Eruption Observed	1923	Kamchatka and Mainland Asia	Kamchatka Peninsula	54.753	160.533	3482	Basalt / Picro-Basalt	Subduction zone / Continental crust (>25 km)
300210	Gamchen	Russia	Complex	Eruption Dated	-550	Kamchatka and Mainland Asia	Kamchatka Peninsula	54.974	160.703	2539	Basalt / Picro-Basalt	Subduction zone / Continental crust (>25 km)
300220	Komarov	Russia	Stratovolcano	Eruption Dated	950	Kamchatka and Mainland Asia	Kamchatka Peninsula	55.033	160.725	2065	Basalt / Picro-Basalt	Subduction zone / Continental crust (>25 km)
300221	Vysoky	Russia	Stratovolcano	Eruption Dated	-550	Kamchatka and Mainland Asia	Kamchatka Peninsula	55.064	160.765	2129	Andesite / Basaltic Andesite	Subduction zone / Continental crust (>25 km)
300230	Kizimen	Russia	Stratovolcano	Eruption Observed	2013	Kamchatka and Mainland Asia	Kamchatka Peninsula	55.131	160.32	2334	Andesite / Basaltic Andesite	Subduction zone / Continental crust (>25 km)
300240	Tolbachik	Russia	Shield	Eruption Observed	2013	Kamchatka and Mainland Asia	Kamchatka Peninsula	55.832	160.326	3611	Basalt / Picro-Basalt	Subduction zone / Continental crust (>25 km)
300250	Bezymianny	Russia	Stratovolcano	Eruption Observed	2023	Kamchatka and Mainland Asia	Kamchatka Peninsula	55.972	160.595	2882	Andesite / Basaltic Andesite	Subduction zone / Continental crust (>25 km)
300260	Klyuchevskoy	Russia	Stratovolcano	Eruption Observed	2023	Kamchatka and Mainland Asia	Kamchatka Peninsula	56.056	160.642	4754	Basalt / Picro-Basalt	Subduction zone / Continental crust (>25 km)
300261	Ushkovsky	Russia	Compound	Eruption Observed	1890	Kamchatka and Mainland Asia	Kamchatka Peninsula	56.113	160.509	3943	Basalt / Picro-Basalt	Subduction zone / Continental crust (>25 km)
300270	Sheveluch	Russia	Stratovolcano	Eruption Observed	2023	Kamchatka and Mainland Asia	Kamchatka Peninsula	56.653	161.36	3283	Andesite / Basaltic Andesite	Subduction zone / Continental crust (>25 km)
300271	Piip	Russia	Stratovolcano	Eruption Dated	-5050	Kamchatka and Mainland Asia	Kamchatka Peninsula	55.42	167.33	-300	Dacite	Subduction zone / Intermediate crust (15-25 km)
300272	Khangar	Russia	Stratovolcano	Eruption Dated	1500	Kamchatka and Mainland Asia	Kamchatka Peninsula	54.761	157.407	1967	Dacite	Subduction zone / Continental crust (>25 km)
300273	Cherpuk Group	Russia	Pyroclastic cone(s)	Eruption Dated	-4550	Kamchatka and Mainland Asia	Kamchatka Peninsula	55.55	157.47	1868	Andesite / Basaltic Andesite	Subduction zone / Continental crust (>25 km)
300280	Ichinsky	Russia	Stratovolcano	Eruption Observed	1740	Kamchatka and Mainland Asia	Kamchatka Peninsula	55.678	157.718	3596	Basalt / Picro-Basalt	Subduction zone / Continental crust (>25 km)
300360	Bolshoi-Kekuknaysky	Russia	Shield(s)	Eruption Dated	-5310	Kamchatka and Mainland Asia	Kamchatka Peninsula	56.483	157.917	1401	Basalt / Picro-Basalt	Subduction zone / Continental crust (>25 km)
300450	Alney-Chashakondzha	Russia	Stratovolcano	Eruption Dated	1600	Kamchatka and Mainland Asia	Kamchatka Peninsula	56.656	159.647	2570	Basalt / Picro-Basalt	Subduction zone / Continental crust (>25 km)
300511	Shisheika	Russia	Lava dome	Eruption Dated	-2240	Kamchatka and Mainland Asia	Kamchatka Peninsula	57.153	161.09	355	Andesite / Basaltic Andesite	Subduction zone / Continental crust (>25 km)
300512	Terpuk	Russia	Shield	Eruption Dated	-800	Kamchatka and Mainland Asia	Kamchatka Peninsula	57.2	159.83	765	Basalt / Picro-Basalt	Subduction zone / Continental crust (>25 km)
300520	Sedanka Lava Field	Russia	Volcanic field	Eruption Dated	-7050	Kamchatka and Mainland Asia	Kamchatka Peninsula	57.317	160.067	1399	Basalt / Picro-Basalt	Subduction zone / Continental crust (>25 km)
300550	Gorny Institute	Russia	Stratovolcano	Eruption Dated	1250	Kamchatka and Mainland Asia	Kamchatka Peninsula	57.33	160.2	2125	Andesite / Basaltic Andesite	Subduction zone / Continental crust (>25 km)
300551	Kinenin	Russia	Maar	Eruption Dated	850	Kamchatka and Mainland Asia	Kamchatka Peninsula	57.35	160.97	583	Basalt / Picro-Basalt	Subduction zone / Continental crust (>25 km)
300552	Bliznetsy	Russia	Lava cone	Eruption Dated	-1060	Kamchatka and Mainland Asia	Kamchatka Peninsula	57.35	161.37	265	Andesite / Basaltic Andesite	Subduction zone / Continental crust (>25 km)
300560	Titila	Russia	Shield(s)	Eruption Dated	-550	Kamchatka and Mainland Asia	Kamchatka Peninsula	57.406	160.108	1523	Basalt / Picro-Basalt	Subduction zone / Continental crust (>25 km)
300590	Elovsky	Russia	Shield(s)	Eruption Dated	-7550	Kamchatka and Mainland Asia	Kamchatka Peninsula	57.55	160.53	1381	Basalt / Picro-Basalt	Subduction zone / Continental crust (>25 km)
300650	Nylgimelkin	Russia	Shield(s)	Eruption Dated	-3550	Kamchatka and Mainland Asia	Kamchatka Peninsula	57.97	160.65	1764	Basalt / Picro-Basalt	Subduction zone / Continental crust (>25 km)
300671	Spokoiny	Russia	Stratovolcano	Eruption Dated	-3450	Kamchatka and Mainland Asia	Kamchatka Peninsula	58.13	160.82	2171	Dacite	Subduction zone / Continental crust (>25 km)
300680	Ostry	Russia	Stratovolcano	Eruption Dated	-2050	Kamchatka and Mainland Asia	Kamchatka Peninsula	58.18	160.82	2552	Basalt / Picro-Basalt	Subduction zone / Continental crust (>25 km)
300700	Severny	Russia	Shield	Eruption Dated	-1550	Kamchatka and Mainland Asia	Kamchatka Peninsula	58.28	160.87	1936	Basalt / Picro-Basalt	Subduction zone / Continental crust (>25 km)
302030	Udokan Plateau	Russia	Volcanic field	Eruption Dated	-220	Kamchatka and Mainland Asia	Russia (southeastern)	56.28	117.77	2180	Trachybasalt / Tephrite Basanite	Rift zone / Continental crust (>25 km)
302060	Jom-Bolok	Russia	Volcanic field	Eruption Dated	-5180	Kamchatka and Mainland Asia	Russia (southeastern)	52.713	99.021	2047	Basalt / Picro-Basalt	Rift zone / Continental crust (>25 km)
303010	Taryatu-Chulutu	Mongolia	Volcanic field	Eruption Dated	-2980	Kamchatka and Mainland Asia	Mongolia	48.133	99.95	2326	Trachybasalt / Tephrite Basanite	Intraplate / Continental crust (>25 km)
304030	Ashikule Volcanic Field	China	Volcanic field	Eruption Observed	1951	Kamchatka and Mainland Asia	China (western)	35.742	81.646	5090	Trachyte / Trachydacite	Intraplate / Continental crust (>25 km)
305011	Arxan-Chaihe	China	Volcanic field	Eruption Dated	0	Kamchatka and Mainland Asia	China (eastern)	47.45	120.8	1677	Basalt / Picro-Basalt	Intraplate / Continental crust (>25 km)
305030	Wudalianchi	China	Volcanic field	Eruption Observed	1776	Kamchatka and Mainland Asia	China (eastern)	48.722	126.15	597	Trachybasalt / Tephrite Basanite	Intraplate / Continental crust (>25 km)
305040	Jingpohu	China	Volcanic field	Eruption Dated	-520	Kamchatka and Mainland Asia	China (eastern)	44.08	128.83	1000	Trachybasalt / Tephrite Basanite	Intraplate / Continental crust (>25 km)
305050	Longgang Group	China	Volcanic field	Eruption Dated	350	Kamchatka and Mainland Asia	China (eastern)	42.33	126.5	1000	Basalt / Picro-Basalt	Intraplate / Continental crust (>25 km)
305060	Changbaishan	China-North Korea	Stratovolcano	Eruption Observed	1903	Kamchatka and Mainland Asia	China (eastern)	41.98	128.08	2744	Trachyte / Trachydacite	Intraplate / Continental crust (>25 km)
306030	Ulreung	South Korea	Stratovolcano	Eruption Dated	-2990	Kamchatka and Mainland Asia	Korea	37.5	130.87	984	Trachyandesite / Basaltic Trachyandesite	Intraplate / Continental crust (>25 km)
306040	Halla	South Korea	Shield	Eruption Observed	1007	Kamchatka and Mainland Asia	Korea	33.361	126.53	1919	Basalt / Picro-Basalt	Intraplate / Continental crust (>25 km)
311020	Kiska	United States	Stratovolcano	Eruption Observed	1990	Alaska	Aleutian Islands	52.103	177.602	1220	Andesite / Basaltic Andesite	Subduction zone / Intermediate crust (15-25 km)
311050	Little Sitkin	United States	Stratovolcano	Eruption Observed	1830	Alaska	Aleutian Islands	51.95	178.543	1174	Andesite / Basaltic Andesite	Subduction zone / Intermediate crust (15-25 km)
311060	Semisopochnoi	United States	Stratovolcano	Eruption Observed	2023	Alaska	Aleutian Islands	51.93	179.58	1221	Basalt / Picro-Basalt	Subduction zone / Intermediate crust (15-25 km)
311070	Gareloi	United States	Stratovolcano	Eruption Observed	1989	Alaska	Aleutian Islands	51.79	-178.794	1573	Basalt / Picro-Basalt	Subduction zone / Intermediate crust (15-25 km)
311080	Tanaga	United States	Stratovolcano(es)	Eruption Observed	1914	Alaska	Aleutian Islands	51.885	-178.146	1806	Basalt / Picro-Basalt	Subduction zone / Intermediate crust (15-25 km)
311090	Takawangha	United States	Stratovolcano	Eruption Dated	1550	Alaska	Aleutian Islands	51.873	-178.006	1449	Basalt / Picro-Basalt	Subduction zone / Intermediate crust (15-25 km)
311110	Kanaga	United States	Stratovolcano	Eruption Observed	2012	Alaska	Aleutian Islands	51.923	-177.168	1307	Andesite / Basaltic Andesite	Subduction zone / Intermediate crust (15-25 km)
311111	Moffett	United States	Stratovolcano	Eruption Dated	-1600	Alaska	Aleutian Islands	51.944	-176.747	1196	Andesite / Basaltic Andesite	Subduction zone / Intermediate crust (15-25 km)
311120	Great Sitkin	United States	Stratovolcano	Eruption Observed	2023	Alaska	Aleutian Islands	52.076	-176.13	1740	Andesite / Basaltic Andesite	Subduction zone / Intermediate crust (15-25 km)
311130	Kasatochi	United States	Stratovolcano	Eruption Observed	2008	Alaska	Aleutian Islands	52.177	-175.508	314	Basalt / Picro-Basalt	Subduction zone / Intermediate crust (15-25 km)
311140	Koniuji	United States	Stratovolcano	Eruption Dated	-1150	Alaska	Aleutian Islands	52.22	-175.13	273	Andesite / Basaltic Andesite	Subduction zone / Intermediate crust (15-25 km)
311160	Atka Volcanic Complex	United States	Stratovolcano(es)	Eruption Observed	2007	Alaska	Aleutian Islands	52.331	-174.139	1518	Basalt / Picro-Basalt	Subduction zone / Intermediate crust (15-25 km)
311180	Seguam	United States	Stratovolcano(es)	Eruption Observed	1993	Alaska	Aleutian Islands	52.315	-172.51	1054	Andesite / Basaltic Andesite	Subduction zone / Intermediate crust (15-25 km)
311190	Amukta	United States	Stratovolcano	Eruption Observed	1997	Alaska	Aleutian Islands	52.5	-171.252	1066	Andesite / Basaltic Andesite	Subduction zone / Intermediate crust (15-25 km)
311210	Yunaska	United States	Shield	Eruption Observed	1937	Alaska	Aleutian Islands	52.643	-170.629	550	Andesite / Basaltic Andesite	Subduction zone / Intermediate crust (15-25 km)
311230	Carlisle	United States	Stratovolcano	Eruption Observed	1828	Alaska	Aleutian Islands	52.894	-170.054	1620	Andesite / Basaltic Andesite	Subduction zone / Intermediate crust (15-25 km)
311240	Cleveland	United States	Stratovolcano	Eruption Observed	2020	Alaska	Aleutian Islands	52.825	-169.944	1730	Andesite / Basaltic Andesite	Subduction zone / Intermediate crust (15-25 km)
311260	Kagamil	United States	Stratovolcano	Eruption Observed	1929	Alaska	Aleutian Islands	52.974	-169.72	893	No Data (checked)	Subduction zone / Intermediate crust (15-25 km)
311270	Vsevidof	United States	Stratovolcano	Eruption Observed	1878	Alaska	Aleutian Islands	53.13	-168.693	2149	Andesite / Basaltic Andesite	Subduction zone / Intermediate crust (15-25 km)
311290	Okmok	United States	Shield	Eruption Observed	2008	Alaska	Aleutian Islands	53.43	-168.13	1073	Basalt / Picro-Basalt	Subduction zone / Intermediate crust (15-25 km)
311300	Bogoslof	United States	Stratovolcano	Eruption Observed	2017	Alaska	Aleutian Islands	53.93	-168.03	150	Trachyandesite / Basaltic Trachyandesite	Subduction zone / Intermediate crust (15-25 km)
311310	Makushin	United States	Stratovolcano	Eruption Observed	1995	Alaska	Aleutian Islands	53.891	-166.923	1800	Andesite / Basaltic Andesite	Subduction zone / Intermediate crust (15-25 km)
311320	Akutan	United States	Stratovolcano	Eruption Observed	1992	Alaska	Aleutian Islands	54.134	-165.986	1303	Basalt / Picro-Basalt	Subduction zone / Intermediate crust (15-25 km)
311340	Westdahl	United States	Stratovolcano?	Eruption Observed	1992	Alaska	Aleutian Islands	54.516	-164.65	1563	Basalt / Picro-Basalt	Subduction zone / Continental crust (>25 km)
311350	Fisher	United States	Stratovolcano	Eruption Observed	1830	Alaska	Aleutian Islands	54.65	-164.43	1112	Andesite / Basaltic Andesite	Subduction zone / Continental crust (>25 km)
311360	Shishaldin	United States	Stratovolcano	Eruption Observed	2023	Alaska	Aleutian Islands	54.756	-163.97	2857	Basalt / Picro-Basalt	Subduction zone / Continental crust (>25 km)
311380	Roundtop	United States	Stratovolcano	Eruption Dated	-7600	Alaska	Aleutian Islands	54.8	-163.589	1871	Rhyolite	Subduction zone / Continental crust (>25 km)
311390	Amak	United States	Stratovolcano	Eruption Observed	1796	Alaska	Aleutian Islands	55.4184	-163.1472	547	Andesite / Basaltic Andesite	Subduction zone / Continental crust (>25 km)
312030	Pavlof	United States	Stratovolcano	Eruption Observed	2022	Alaska	Alaska Peninsula	55.417	-161.894	2493	Andesite / Basaltic Andesite	Subduction zone / Continental crust (>25 km)
312050	Dana	United States	Stratovolcano	Eruption Dated	-1890	Alaska	Alaska Peninsula	55.641	-161.214	1354	Andesite / Basaltic Andesite	Subduction zone / Continental crust (>25 km)
312070	Veniaminof	United States	Stratovolcano	Eruption Observed	2021	Alaska	Alaska Peninsula	56.17	-159.38	2507	Andesite / Basaltic Andesite	Subduction zone / Continental crust (>25 km)
312080	Black Peak	United States	Stratovolcano	Eruption Dated	-1900	Alaska	Alaska Peninsula	56.552	-158.785	1032	Andesite / Basaltic Andesite	Subduction zone / Continental crust (>25 km)
312090	Aniakchak	United States	Caldera	Eruption Observed	1931	Alaska	Alaska Peninsula	56.88	-158.17	1341	Andesite / Basaltic Andesite	Subduction zone / Continental crust (>25 km)
312100	Yantarni	United States	Stratovolcano	Eruption Dated	-800	Alaska	Alaska Peninsula	57.019	-157.185	1345	Andesite / Basaltic Andesite	Subduction zone / Continental crust (>25 km)
312110	Chiginagak	United States	Stratovolcano	Eruption Observed	1998	Alaska	Alaska Peninsula	57.135	-156.99	2221	Andesite / Basaltic Andesite	Subduction zone / Continental crust (>25 km)
312130	Ugashik-Peulik	United States	Stratovolcano	Eruption Observed	1814	Alaska	Alaska Peninsula	57.751	-156.368	1474	Andesite / Basaltic Andesite	Subduction zone / Continental crust (>25 km)
312131	Ukinrek Maars	United States	Maar(s)	Eruption Observed	1977	Alaska	Alaska Peninsula	57.832	-156.51	91	Basalt / Picro-Basalt	Subduction zone / Continental crust (>25 km)
312140	Martin	United States	Stratovolcano	Eruption Dated	1953	Alaska	Alaska Peninsula	58.172	-155.361	1863	Dacite	Subduction zone / Continental crust (>25 km)
312150	Mageik	United States	Stratovolcano	Eruption Dated	-500	Alaska	Alaska Peninsula	58.195	-155.253	2165	Andesite / Basaltic Andesite	Subduction zone / Continental crust (>25 km)
312160	Trident	United States	Stratovolcano	Eruption Observed	1974	Alaska	Alaska Peninsula	58.236	-155.1	1864	Andesite / Basaltic Andesite	Subduction zone / Continental crust (>25 km)
312170	Katmai	United States	Stratovolcano	Eruption Observed	1912	Alaska	Alaska Peninsula	58.279	-154.9533	2047	Andesite / Basaltic Andesite	Subduction zone / Continental crust (>25 km)
312180	Novarupta	United States	Caldera	Eruption Observed	1912	Alaska	Alaska Peninsula	58.2655	-155.1588	841	Rhyolite	Subduction zone / Continental crust (>25 km)
312190	Griggs	United States	Stratovolcano	Eruption Dated	-1790	Alaska	Alaska Peninsula	58.354	-155.092	2317	Andesite / Basaltic Andesite	Subduction zone / Continental crust (>25 km)
312200	Snowy Mountain	United States	Stratovolcano(es)	Eruption Dated	1710	Alaska	Alaska Peninsula	58.336	-154.682	2162	Andesite / Basaltic Andesite	Subduction zone / Continental crust (>25 km)
312250	Kaguyak	United States	Lava dome(s)	Eruption Dated	-3850	Alaska	Alaska Peninsula	58.608	-154.028	901	Dacite	Subduction zone / Continental crust (>25 km)
312260	Fourpeaked	United States	Stratovolcano	Eruption Observed	2006	Alaska	Alaska Peninsula	58.77	-153.672	2105	Andesite / Basaltic Andesite	Subduction zone / Continental crust (>25 km)
313010	Augustine	United States	Lava dome(s)	Eruption Observed	2006	Alaska	Alaska (southwestern)	59.363	-153.43	1252	Andesite / Basaltic Andesite	Subduction zone / Continental crust (>25 km)
313020	Iliamna	United States	Stratovolcano	Eruption Observed	1876	Alaska	Alaska (southwestern)	60.032	-153.09	3053	Andesite / Basaltic Andesite	Subduction zone / Continental crust (>25 km)
313030	Redoubt	United States	Stratovolcano	Eruption Observed	2009	Alaska	Alaska (southwestern)	60.485	-152.742	3108	Andesite / Basaltic Andesite	Subduction zone / Continental crust (>25 km)
313040	Spurr	United States	Stratovolcano	Eruption Observed	1992	Alaska	Alaska (southwestern)	61.299	-152.251	3374	Andesite / Basaltic Andesite	Subduction zone / Continental crust (>25 km)
313050	Hayes	United States	Stratovolcano	Eruption Dated	1200	Alaska	Alaska (southwestern)	61.64	-152.411	3034	Dacite	Subduction zone / Continental crust (>25 km)
314010	St. Paul Island	United States	Shield	Eruption Dated	-1280	Alaska	Alaska (western)	57.167	-170.213	203	Trachybasalt / Tephrite Basanite	Intraplate / Continental crust (>25 km)
314060	Imuruk Lake	United States	Volcanic field	Eruption Dated	300	Alaska	Alaska (western)	65.517	-163.45	610	Basalt / Picro-Basalt	Intraplate / Continental crust (>25 km)
315001	Buzzard Creek	United States	Tuff ring(s)	Eruption Dated	-1050	Alaska	Alaska (eastern)	64.062	-148.433	830	Basalt / Picro-Basalt	Subduction zone / Continental crust (>25 km)
315020	Wrangell	United States	Shield	Eruption Observed	1912	Alaska	Alaska (eastern)	62.006	-144.017	4278	Andesite / Basaltic Andesite	Intraplate / Continental crust (>25 km)
315030	Churchill	United States	Stratovolcano	Eruption Dated	847	Alaska	Alaska (eastern)	61.38	-141.75	5005	Dacite	Intraplate / Continental crust (>25 km)
315040	Edgecumbe	United States	Volcanic field	Eruption Dated	-2080	Alaska	Alaska (eastern)	57.05	-135.75	970	Andesite / Basaltic Andesite	Intraplate / Continental crust (>25 km)
320060	Edziza	Canada	Stratovolcano	Eruption Dated	950	Canada and Western USA	Canada	57.72	-130.63	2786	Trachyte / Trachydacite	Intraplate / Continental crust (>25 km)
320080	Hoodoo Mountain	Canada	Pyroclastic cone(s)	Eruption Dated	-7050	Canada and Western USA	Canada	56.78	-131.28	1850	Phonolite	Intraplate / Continental crust (>25 km)
320090	Iskut-Unuk River Cones	Canada	Pyroclastic cone(s)	Eruption Dated	1800	Canada and Western USA	Canada	56.567	-130.75	1880	Basalt / Picro-Basalt	Intraplate / Continental crust (>25 km)
320100	Tseax River Cone	Canada	Pyroclastic cone	Eruption Dated	1690	Canada and Western USA	Canada	55.12	-128.9	609	Basalt / Picro-Basalt	Intraplate / Continental crust (>25 km)
320140	Nazko	Canada	Pyroclastic cone(s)	Eruption Dated	-5220	Canada and Western USA	Canada	52.928	-123.732	1238	Trachybasalt / Tephrite Basanite	Intraplate / Continental crust (>25 km)
320150	Wells Gray-Clearwater	Canada	Volcanic field	Eruption Dated	1550	Canada and Western USA	Canada	52.33	-120.57	2576	Basalt / Picro-Basalt	Intraplate / Continental crust (>25 km)
320180	Meager	Canada	Complex	Eruption Dated	-410	Canada and Western USA	Canada	50.63	-123.5	2680	Dacite	Subduction zone / Continental crust (>25 km)
320200	Garibaldi	Canada	Stratovolcano	Eruption Dated	-8060	Canada and Western USA	Canada	49.85	-123.0	2678	Dacite	Subduction zone / Continental crust (>25 km)
321010	Baker	United States	Stratovolcano(es)	Eruption Observed	1880	Canada and Western USA	USA (Washington)	48.777	-121.813	3285	Andesite / Basaltic Andesite	Subduction zone / Continental crust (>25 km)
321020	Glacier Peak	United States	Stratovolcano	Eruption Dated	1700	Canada and Western USA	USA (Washington)	48.112	-121.113	3213	Dacite	Subduction zone / Continental crust (>25 km)
321030	Rainier	United States	Stratovolcano	Eruption Dated	1450	Canada and Western USA	USA (Washington)	46.853	-121.76	4392	Andesite / Basaltic Andesite	Subduction zone / Continental crust (>25 km)
321040	Adams	United States	Stratovolcano	Eruption Dated	950	Canada and Western USA	USA (Washington)	46.206	-121.49	3742	Andesite / Basaltic Andesite	Subduction zone / Continental crust (>25 km)
321050	St. Helens	United States	Stratovolcano	Eruption Observed	2008	Canada and Western USA	USA (Washington)	46.2	-122.18	2549	Dacite	Subduction zone / Continental crust (>25 km)
321060	West Crater	United States	Volcanic field	Eruption Dated	-5750	Canada and Western USA	USA (Washington)	45.88	-122.08	1329	Andesite / Basaltic Andesite	Subduction zone / Continental crust (>25 km)
321070	Indian Heaven	United States	Volcanic field	Eruption Dated	-6250	Canada and Western USA	USA (Washington)	45.93	-121.82	1806	Basalt / Picro-Basalt	Subduction zone / Continental crust (>25 km)
322010	Hood	United States	Stratovolcano	Eruption Observed	1866	Canada and Western USA	USA (Oregon)	45.374	-121.695	3426	Andesite / Basaltic Andesite	Subduction zone / Continental crust (>25 km)
322020	Jefferson	United States	Stratovolcano	Eruption Dated	950	Canada and Western USA	USA (Oregon)	44.674	-121.8	3199	Andesite / Basaltic Andesite	Subduction zone / Continental crust (>25 km)
322030	Blue Lake Crater	United States	Maar	Eruption Dated	680	Canada and Western USA	USA (Oregon)	44.411	-121.774	1230	Basalt / Picro-Basalt	Subduction zone / Continental crust (>25 km)
322040	Sand Mountain Field	United States	Volcanic field	Eruption Dated	-950	Canada and Western USA	USA (Oregon)	44.38	-121.93	1664	Basalt / Picro-Basalt	Subduction zone / Continental crust (>25 km)
322060	Belknap	United States	Shield(s)	Eruption Dated	480	Canada and Western USA	USA (Oregon)	44.285	-121.841	2095	Andesite / Basaltic Andesite	Subduction zone / Continental crust (>25 km)
322070	Three Sisters	United States	Complex	Eruption Dated	439	Canada and Western USA	USA (Oregon)	44.133	-121.767	3159	Andesite / Basaltic Andesite	Subduction zone / Continental crust (>25 km)
322090	Bachelor	United States	Stratovolcano	Eruption Dated	-5800	Canada and Western USA	USA (Oregon)	43.979	-121.688	2763	Andesite / Basaltic Andesite	Subduction zone / Continental crust (>25 km)
322100	Davis Lake	United States	Volcanic field	Eruption Dated	-2790	Canada and Western USA	USA (Oregon)	43.57	-121.82	2163	Andesite / Basaltic Andesite	Subduction zone / Continental crust (>25 km)
322110	Newberry	United States	Shield	Eruption Dated	690	Canada and Western USA	USA (Oregon)	43.722	-121.229	2434	Andesite / Basaltic Andesite	Subduction zone / Continental crust (>25 km)
322160	Crater Lake	United States	Caldera	Eruption Dated	-2850	Canada and Western USA	USA (Oregon)	42.942	-122.107	2487	Dacite	Subduction zone / Continental crust (>25 km)
322170	Diamond Craters	United States	Volcanic field	Eruption Dated	-5610	Canada and Western USA	USA (Oregon)	43.1	-118.75	1435	Basalt / Picro-Basalt	Rift zone / Continental crust (>25 km)
322190	Jordan Craters	United States	Volcanic field	Eruption Dated	-1250	Canada and Western USA	USA (Oregon)	43.147	-117.46	1473	Basalt / Picro-Basalt	Rift zone / Continental crust (>25 km)
323010	Shasta	United States	Stratovolcano	Eruption Observed	1250	Canada and Western USA	USA (California)	41.409	-122.193	4317	Andesite / Basaltic Andesite	Subduction zone / Continental crust (>25 km)
323020	Medicine Lake	United States	Shield	Eruption Dated	1060	Canada and Western USA	USA (California)	41.611	-121.554	2412	Basalt / Picro-Basalt	Subduction zone / Continental crust (>25 km)
323080	Lassen Volcanic Center	United States	Stratovolcano	Eruption Observed	1917	Canada and Western USA	USA (California)	40.492	-121.508	3187	Andesite / Basaltic Andesite	Subduction zone / Continental crust (>25 km)
323110	Mono Lake Volcanic Field	United States	Volcanic field	Eruption Dated	1790	Canada and Western USA	USA (California)	38.0	-119.03	2121	Dacite	Rift zone / Continental crust (>25 km)
323120	Mono-Inyo Craters	United States	Lava dome(s)	Eruption Dated	1380	Canada and Western USA	USA (California)	37.804	-119.029	2796	Rhyolite	Rift zone / Continental crust (>25 km)
323150	Mammoth Mountain	United States	Lava dome(s)	Eruption Dated	1260	Canada and Western USA	USA (California)	37.631	-119.032	3369	Trachyte / Trachydacite	Rift zone / Continental crust (>25 km)
323160	Ubehebe Craters	United States	Maar(s)	Eruption Dated	-150	Canada and Western USA	USA (California)	37.02	-117.45	752	Basalt / Picro-Basalt	Rift zone / Continental crust (>25 km)
323200	Salton Buttes	United States	Lava dome(s)	Eruption Dated	210	Canada and Western USA	USA (California)	33.197	-115.616	-40	Rhyolite	Rift zone / Continental crust (>25 km)
324010	Black Butte Crater Lava Field	United States	Shield	Eruption Dated	-8400	Canada and Western USA	USA (Idaho)	43.183	-114.352	1478	Basalt / Picro-Basalt	Rift zone / Continental crust (>25 km)
324020	Craters of the Moon	United States	Volcanic field	Eruption Dated	-130	Canada and Western USA	USA (Idaho)	43.371	-113.493	2005	Basalt / Picro-Basalt	Rift zone / Continental crust (>25 km)
324030	Wapi Lava Field	United States	Shield	Eruption Dated	-300	Canada and Western USA	USA (Idaho)	42.886	-113.216	1597	Basalt / Picro-Basalt	Rift zone / Continental crust (>25 km)
324040	Hell's Half Acre	United States	Shield	Eruption Dated	-3250	Canada and Western USA	USA (Idaho)	43.5	-112.45	1631	Basalt / Picro-Basalt	Rift zone / Continental crust (>25 km)
327040	Markagunt Plateau	United States	Volcanic field	Evidence Credible	1050	Canada and Western USA	USA (Utah)	37.58	-112.67	2840	Basalt / Picro-Basalt	Rift zone / Continental crust (>25 km)
327050	Black Rock Desert	United States	Volcanic field	Eruption Dated	1290	Canada and Western USA	USA (Utah)	38.97	-112.5	1800	Basalt / Picro-Basalt	Rift zone / Continental crust (>25 km)
327110	Carrizozo	United States	Pyroclastic cone(s)	Eruption Dated	-3250	Canada and Western USA	USA (New Mexico)	33.78	-105.93	1731	Basalt / Picro-Basalt	Rift zone / Continental crust (>25 km)
327120	Zuni-Bandera	United States	Volcanic field	Eruption Dated	-1170	Canada and Western USA	USA (New Mexico)	34.8	-108.0	2550	Basalt / Picro-Basalt	Rift zone / Continental crust (>25 km)
327812	Red Hill	United States	Volcanic field	Eruption Dated	-9450	Canada and Western USA	USA (New Mexico)	34.25	-108.83	2300	Basalt / Picro-Basalt	Rift zone / Continental crust (>25 km)
328010	Dotsero	United States	Maar	Eruption Dated	-2200	Canada and Western USA	USA (Colorado)	39.661	-107.035	2230	Basalt / Picro-Basalt	Rift zone / Continental crust (>25 km)
329010	Uinkaret Field	United States	Volcanic field	Eruption Dated	1100	Canada and Western USA	USA (Arizona)	36.38	-113.13	1555	Trachybasalt / Tephrite Basanite	Rift zone / Continental crust (>25 km)
329020	San Francisco Volcanic Field	United States	Volcanic field	Eruption Dated	1075	Canada and Western USA	USA (Arizona)	35.347	-111.678	3850	Basalt / Picro-Basalt	Rift zone / Continental crust (>25 km)
331010	Endeavour Segment	Canada	Fissure vent(s)	Eruption Dated	-3490	Hawaii and Pacific Ocean	Pacific Ocean (northern)	47.95	-129.1	-2050	Basalt / Picro-Basalt	Rift zone / Oceanic crust (< 15 km)
331011	Cobb Segment	Canada	Fissure vent(s)	Eruption Dated	-1180	Hawaii and Pacific Ocean	Pacific Ocean (northern)	46.88	-129.33	-2100	Basalt / Picro-Basalt	Rift zone / Oceanic crust (< 15 km)
331031	North Gorda Ridge Segment	United States	Fissure vent(s)	Eruption Observed	1996	Hawaii and Pacific Ocean	Pacific Ocean (northern)	42.67	-126.78	-3000	Basalt / Picro-Basalt	Rift zone / Oceanic crust (< 15 km)
331040	Escanaba Segment	United States	Fissure vent(s)	Eruption Dated	-2260	Hawaii and Pacific Ocean	Pacific Ocean (northern)	40.98	-127.5	-1700	Basalt / Picro-Basalt	Rift zone / Oceanic crust (< 15 km)
332000	Kama'ehuakanaloa	United States	Shield	Eruption Observed	1996	Hawaii and Pacific Ocean	Hawaiian Islands	18.92	-155.27	-975	Basalt / Picro-Basalt	Intraplate / Oceanic crust (< 15 km)
332010	Kilauea	United States	Shield	Eruption Observed	2023	Hawaii and Pacific Ocean	Hawaiian Islands	19.421	-155.287	1222	Basalt / Picro-Basalt	Intraplate / Oceanic crust (< 15 km)
332020	Mauna Loa	United States	Shield	Eruption Observed	2022	Hawaii and Pacific Ocean	Hawaiian Islands	19.475	-155.608	4170	Basalt / Picro-Basalt	Intraplate / Oceanic crust (< 15 km)
332030	Mauna Kea	United States	Shield	Eruption Dated	-2460	Hawaii and Pacific Ocean	Hawaiian Islands	19.82	-155.47	4205	Basalt / Picro-Basalt	Intraplate / Oceanic crust (< 15 km)
332040	Hualalai	United States	Shield	Eruption Observed	1801	Hawaii and Pacific Ocean	Hawaiian Islands	19.692	-155.87	2523	Basalt / Picro-Basalt	Intraplate / Oceanic crust (< 15 km)
332060	Haleakala	United States	Shield	Eruption Dated	1750	Hawaii and Pacific Ocean	Hawaiian Islands	20.708	-156.25	3055	Basalt / Picro-Basalt	Intraplate / Oceanic crust (< 15 km)
333010	Teahitia	France	Shield	Eruption Dated	1985	Hawaii and Pacific Ocean	Pacific Ocean (central)	-17.564	-148.821	-1743	Trachybasalt / Tephrite Basanite	Intraplate / Oceanic crust (< 15 km)
333020	Rocard	France	Cone	Eruption Dated	1972	Hawaii and Pacific Ocean	Pacific Ocean (central)	-17.662	-148.586	-2515	Trachyte / Trachydacite	Intraplate / Oceanic crust (< 15 km)
333030	Moua Pihaa	France	Stratovolcano	Eruption Dated	1970	Hawaii and Pacific Ocean	Pacific Ocean (central)	-18.325	-148.525	-312	Trachybasalt / Tephrite Basanite	Intraplate / Oceanic crust (< 15 km)
333050	Adams Seamount	United Kingdom	Lava dome	Eruption Dated	-50	Hawaii and Pacific Ocean	Pacific Ocean (central)	-25.37	-129.27	-39	Basalt / Picro-Basalt	Intraplate / Oceanic crust (< 15 km)
333060	Macdonald	France	Shield	Eruption Observed	1989	Hawaii and Pacific Ocean	Pacific Ocean (central)	-28.98	-140.25	-39	Basalt / Picro-Basalt	Intraplate / Oceanic crust (< 15 km)
334020	Northern EPR at 17°N	Mexico	Fissure vent(s)	Eruption Dated	-50	Hawaii and Pacific Ocean	Pacific Ocean (eastern)	16.55	-105.32	-2700	Basalt / Picro-Basalt	Rift zone / Oceanic crust (< 15 km)
334021	Northern EPR at 16°N	Mexico	Fissure vent(s)	Eruption Dated	-50	Hawaii and Pacific Ocean	Pacific Ocean (eastern)	15.83	-105.43	-2300	Basalt / Picro-Basalt	Rift zone / Oceanic crust (< 15 km)
334070	Galapagos Rift	Ecuador	Fissure vent(s)	Eruption Observed	1996	Hawaii and Pacific Ocean	Pacific Ocean (eastern)	0.792	-86.15	-2430	Basalt / Picro-Basalt	Rift zone / Oceanic crust (< 15 km)
341020	Barcena	Mexico	Pyroclastic cone(s)	Eruption Observed	1953	México and Central America	Mexico	19.3	-110.82	332	Trachyte / Trachydacite	Rift zone / Oceanic crust (< 15 km)
341021	Socorro	Mexico	Shield	Eruption Observed	1994	México and Central America	Mexico	18.78	-110.95	1050	Trachyte / Trachydacite	Rift zone / Oceanic crust (< 15 km)
341030	Ceboruco	Mexico	Stratovolcano	Eruption Observed	1875	México and Central America	Mexico	21.125	-104.508	2280	Andesite / Basaltic Andesite	Subduction zone / Continental crust (>25 km)
341040	Colima	Mexico	Stratovolcano(es)	Eruption Observed	2019	México and Central America	Mexico	19.514	-103.62	3850	Andesite / Basaltic Andesite	Subduction zone / Continental crust (>25 km)
341060	Michoacan-Guanajuato	Mexico	Volcanic field	Eruption Observed	1952	México and Central America	Mexico	19.85	-101.75	3860	Andesite / Basaltic Andesite	Subduction zone / Continental crust (>25 km)
341061	Zitacuaro-Valle de Bravo	Mexico	Volcanic field	Eruption Dated	-3050	México and Central America	Mexico	19.4	-100.25	3500	Dacite	Subduction zone / Continental crust (>25 km)
341062	Jocotitlan	Mexico	Stratovolcano	Eruption Dated	1270	México and Central America	Mexico	19.73	-99.758	3900	Dacite	Subduction zone / Continental crust (>25 km)
341070	Toluca, Nevado de	Mexico	Stratovolcano	Eruption Dated	-1350	México and Central America	Mexico	19.108	-99.758	4680	Andesite / Basaltic Andesite	Subduction zone / Continental crust (>25 km)
341080	Chichinautzin	Mexico	Volcanic field	Eruption Dated	399	México and Central America	Mexico	19.139	-99.16	3938	Andesite / Basaltic Andesite	Subduction zone / Continental crust (>25 km)
341090	Popocatepetl	Mexico	Stratovolcano(es)	Eruption Observed	2023	México and Central America	Mexico	19.023	-98.622	5393	Andesite / Basaltic Andesite	Subduction zone / Continental crust (>25 km)
341091	Malinche, La	Mexico	Stratovolcano	Eruption Dated	-1170	México and Central America	Mexico	19.231	-98.032	4461	Andesite / Basaltic Andesite	Subduction zone / Continental crust (>25 km)
341093	Humeros, Los	Mexico	Caldera(s)	Eruption Dated	-4470	México and Central America	Mexico	19.68	-97.45	3150	Rhyolite	Subduction zone / Continental crust (>25 km)
341095	Naolinco Volcanic Field	Mexico	Volcanic field	Eruption Dated	-1200	México and Central America	Mexico	19.67	-96.75	2000	Basalt / Picro-Basalt	Subduction zone / Continental crust (>25 km)
341096	Cofre de Perote	Mexico	Compound	Eruption Dated	1150	México and Central America	Mexico	19.492	-97.15	4282	Andesite / Basaltic Andesite	Subduction zone / Continental crust (>25 km)
341098	Cumbres, Las	Mexico	Stratovolcano	Eruption Dated	-3920	México and Central America	Mexico	19.15	-97.27	3940	Andesite / Basaltic Andesite	Subduction zone / Continental crust (>25 km)
341100	Orizaba, Pico de	Mexico	Stratovolcano	Eruption Observed	1846	México and Central America	Mexico	19.03	-97.27	5564	Andesite / Basaltic Andesite	Subduction zone / Continental crust (>25 km)
341110	San Martin	Mexico	Volcanic field	Eruption Observed	1796	México and Central America	Mexico	18.57	-95.2	1650	Trachybasalt / Tephrite Basanite	Subduction zone / Continental crust (>25 km)
341120	Chichon, El	Mexico	Lava dome(s)	Eruption Observed	1982	México and Central America	Mexico	17.36	-93.228	1150	Trachyandesite / Basaltic Trachyandesite	Subduction zone / Continental crust (>25 km)
341130	Tacana	Mexico-Guatemala	Stratovolcano	Eruption Observed	1986	México and Central America	Mexico	15.132	-92.109	4064	Andesite / Basaltic Andesite	Subduction zone / Continental crust (>25 km)
342030	Santa Maria	Guatemala	Stratovolcano	Eruption Observed	2023	México and Central America	Guatemala	14.757	-91.552	3745	Dacite	Subduction zone / Continental crust (>25 km)
342040	Almolonga	Guatemala	Stratovolcano	Eruption Observed	1818	México and Central America	Guatemala	14.797	-91.519	3173	Dacite	Subduction zone / Continental crust (>25 km)
342060	Atitlan	Guatemala	Stratovolcano(es)	Eruption Observed	1853	México and Central America	Guatemala	14.583	-91.186	3535	Andesite / Basaltic Andesite	Subduction zone / Continental crust (>25 km)
342080	Acatenango	Guatemala	Stratovolcano(es)	Eruption Observed	1972	México and Central America	Guatemala	14.501	-90.876	3976	Andesite / Basaltic Andesite	Subduction zone / Continental crust (>25 km)
342090	Fuego	Guatemala	Stratovolcano(es)	Eruption Observed	2023	México and Central America	Guatemala	14.473	-90.88	3763	Basalt / Picro-Basalt	Subduction zone / Continental crust (>25 km)
342110	Pacaya	Guatemala	Complex	Eruption Observed	2021	México and Central America	Guatemala	14.382	-90.601	2569	Basalt / Picro-Basalt	Subduction zone / Continental crust (>25 km)
342120	Tecuamburro	Guatemala	Stratovolcano	Eruption Dated	-960	México and Central America	Guatemala	14.156	-90.407	1845	Andesite / Basaltic Andesite	Subduction zone / Continental crust (>25 km)
343020	Santa Ana	El Salvador	Stratovolcano	Eruption Observed	2005	México and Central America	El Salvador and Honduras	13.853	-89.63	2381	Andesite / Basaltic Andesite	Subduction zone / Continental crust (>25 km)
343030	Izalco	El Salvador	Stratovolcano	Eruption Observed	1966	México and Central America	El Salvador and Honduras	13.813	-89.633	1950	Andesite / Basaltic Andesite	Subduction zone / Continental crust (>25 km)
343050	San Salvador	El Salvador	Stratovolcano	Eruption Observed	1917	México and Central America	El Salvador and Honduras	13.734	-89.294	1893	Andesite / Basaltic Andesite	Subduction zone / Continental crust (>25 km)
343060	Ilopango	El Salvador	Caldera	Eruption Observed	1880	México and Central America	El Salvador and Honduras	13.672	-89.053	450	Dacite	Subduction zone / Continental crust (>25 km)
343100	San Miguel	El Salvador	Stratovolcano	Eruption Observed	2023	México and Central America	El Salvador and Honduras	13.434	-88.269	2130	Andesite / Basaltic Andesite	Subduction zone / Continental crust (>25 km)
343150	Yojoa, Lago	Honduras	Volcanic field	Eruption Dated	-7638	México and Central America	El Salvador and Honduras	14.964	-87.983	1060	Trachybasalt / Tephrite Basanite	Subduction zone / Continental crust (>25 km)
344010	Cosiguina	Nicaragua	Stratovolcano	Eruption Observed	1859	México and Central America	Nicaragua	12.98	-87.57	872	Andesite / Basaltic Andesite	Subduction zone / Continental crust (>25 km)
344020	San Cristobal	Nicaragua	Stratovolcano	Eruption Observed	2023	México and Central America	Nicaragua	12.702	-87.004	1745	Basalt / Picro-Basalt	Subduction zone / Continental crust (>25 km)
344040	Telica	Nicaragua	Stratovolcano(es)	Eruption Observed	2022	México and Central America	Nicaragua	12.606	-86.84	1036	Basalt / Picro-Basalt	Subduction zone / Continental crust (>25 km)
344070	Negro, Cerro	Nicaragua	Pyroclastic cone(s)	Eruption Observed	1999	México and Central America	Nicaragua	12.506	-86.702	728	Basalt / Picro-Basalt	Subduction zone / Continental crust (>25 km)
344080	Pilas, Las	Nicaragua	Complex	Eruption Observed	1954	México and Central America	Nicaragua	12.495	-86.688	1088	Andesite / Basaltic Andesite	Subduction zone / Continental crust (>25 km)
344090	Momotombo	Nicaragua	Stratovolcano	Eruption Observed	2016	México and Central America	Nicaragua	12.423	-86.539	1270	Basalt / Picro-Basalt	Subduction zone / Continental crust (>25 km)
344091	Apoyeque	Nicaragua	Caldera	Eruption Dated	-50	México and Central America	Nicaragua	12.242	-86.342	518	Dacite	Subduction zone / Continental crust (>25 km)
344092	Nejapa-Miraflores	Nicaragua	Fissure vent(s)	Eruption Dated	1060	México and Central America	Nicaragua	12.12	-86.32	360	Basalt / Picro-Basalt	Subduction zone / Continental crust (>25 km)
344100	Masaya	Nicaragua	Caldera	Eruption Observed	2012	México and Central America	Nicaragua	11.9844	-86.1688	594	Basalt / Picro-Basalt	Subduction zone / Continental crust (>25 km)
344120	Concepcion	Nicaragua	Stratovolcano	Eruption Observed	2011	México and Central America	Nicaragua	11.538	-85.622	1700	Andesite / Basaltic Andesite	Subduction zone / Continental crust (>25 km)
345020	Rincon de la Vieja	Costa Rica	Complex	Eruption Observed	2023	México and Central America	Costa Rica	10.83	-85.324	1916	Andesite / Basaltic Andesite	Subduction zone / Continental crust (>25 km)
345030	Miravalles	Costa Rica	Stratovolcano	Eruption Observed	1946	México and Central America	Costa Rica	10.748	-85.153	2028	Andesite / Basaltic Andesite	Subduction zone / Continental crust (>25 km)
345033	Arenal	Costa Rica	Stratovolcano	Eruption Observed	2010	México and Central America	Costa Rica	10.463	-84.703	1670	Andesite / Basaltic Andesite	Subduction zone / Continental crust (>25 km)
345040	Poas	Costa Rica	Stratovolcano	Eruption Observed	2023	México and Central America	Costa Rica	10.2	-84.233	2697	Andesite / Basaltic Andesite	Subduction zone / Continental crust (>25 km)
345050	Barva	Costa Rica	Complex	Eruption Dated	-6050	México and Central America	Costa Rica	10.135	-84.1	2906	Andesite / Basaltic Andesite	Subduction zone / Continental crust (>25 km)
345060	Irazu	Costa Rica	Stratovolcano	Eruption Observed	1977	México and Central America	Costa Rica	9.979	-83.852	3436	Andesite / Basaltic Andesite	Subduction zone / Continental crust (>25 km)
345070	Turrialba	Costa Rica	Stratovolcano	Eruption Observed	2022	México and Central America	Costa Rica	10.025	-83.767	3340	Andesite / Basaltic Andesite	Subduction zone / Continental crust (>25 km)
346010	Baru	Panama	Stratovolcano	Eruption Observed	1550	México and Central America	Panama	8.808	-82.543	3474	Andesite / Basaltic Andesite	Subduction zone / Continental crust (>25 km)
351011	Romeral	Colombia	Stratovolcano	Eruption Dated	-5390	South America	Colombia	5.203	-75.363	3769	Andesite / Basaltic Andesite	Subduction zone / Continental crust (>25 km)
351012	Bravo, Cerro	Colombia	Stratovolcano	Eruption Dated	1720	South America	Colombia	5.091	-75.293	3985	Dacite	Subduction zone / Continental crust (>25 km)
351020	Ruiz, Nevado del	Colombia	Stratovolcano	Eruption Observed	2023	South America	Colombia	4.892	-75.324	5279	Andesite / Basaltic Andesite	Subduction zone / Continental crust (>25 km)
351021	Santa Isabel	Colombia	Shield	Eruption Dated	-850	South America	Colombia	4.818	-75.365	4944	Andesite / Basaltic Andesite	Subduction zone / Continental crust (>25 km)
351030	Tolima, Nevado del	Colombia	Stratovolcano	Eruption Observed	1943	South America	Colombia	4.658	-75.33	5215	Andesite / Basaltic Andesite	Subduction zone / Continental crust (>25 km)
351040	Machin	Colombia	Stratovolcano	Eruption Dated	1180	South America	Colombia	4.487	-75.389	2749	Dacite	Subduction zone / Continental crust (>25 km)
351050	Huila, Nevado del	Colombia	Stratovolcano	Eruption Observed	2012	South America	Colombia	2.93	-76.03	5364	Andesite / Basaltic Andesite	Subduction zone / Continental crust (>25 km)
351060	Purace	Colombia	Stratovolcano(es)	Eruption Observed	2023	South America	Colombia	2.32	-76.4	4650	Andesite / Basaltic Andesite	Subduction zone / Continental crust (>25 km)
351070	Dona Juana	Colombia	Stratovolcano	Eruption Observed	1906	South America	Colombia	1.5	-76.936	4137	Andesite / Basaltic Andesite	Subduction zone / Continental crust (>25 km)
351080	Galeras	Colombia	Complex	Eruption Observed	2014	South America	Colombia	1.22	-77.37	4276	Andesite / Basaltic Andesite	Subduction zone / Continental crust (>25 km)
351090	Azufral	Colombia	Stratovolcano	Eruption Dated	-930	South America	Colombia	1.08	-77.68	4070	Dacite	Subduction zone / Continental crust (>25 km)
351100	Cumbal	Colombia	Stratovolcano	Eruption Observed	1926	South America	Colombia	0.95	-77.87	4764	Andesite / Basaltic Andesite	Subduction zone / Continental crust (>25 km)
351110	Chiles-Cerro Negro	Colombia-Ecuador	Stratovolcano	Evidence Uncertain	1936	South America	Colombia	0.817	-77.938	4698	Dacite	Subduction zone / Continental crust (>25 km)
352001	Soche	Ecuador	Stratovolcano	Eruption Dated	-6650	South America	Ecuador	0.552	-77.58	3955	Dacite	Subduction zone / Continental crust (>25 km)
352002	Chachimbiro	Ecuador	Stratovolcano	Eruption Dated	-3740	South America	Ecuador	0.468	-78.287	4106	Dacite	Subduction zone / Continental crust (>25 km)
352003	Cuicocha	Ecuador	Caldera	Eruption Dated	650	South America	Ecuador	0.308	-78.364	3246	Dacite	Subduction zone / Continental crust (>25 km)
352004	Imbabura	Ecuador	Compound	Eruption Dated	-5550	South America	Ecuador	0.258	-78.183	4609	Andesite / Basaltic Andesite	Subduction zone / Continental crust (>25 km)
352006	Cayambe	Ecuador	Compound	Eruption Observed	1786	South America	Ecuador	0.029	-77.986	5790	Andesite / Basaltic Andesite	Subduction zone / Continental crust (>25 km)
352010	Reventador	Ecuador	Stratovolcano	Eruption Observed	2023	South America	Ecuador	-0.077	-77.656	3562	Andesite / Basaltic Andesite	Subduction zone / Continental crust (>25 km)
352011	Pululahua	Ecuador	Caldera	Eruption Dated	290	South America	Ecuador	0.0464	-78.49	3360	Dacite	Subduction zone / Continental crust (>25 km)
352020	Guagua Pichincha	Ecuador	Stratovolcano	Eruption Observed	2002	South America	Ecuador	-0.171	-78.598	4784	Andesite / Basaltic Andesite	Subduction zone / Continental crust (>25 km)
352021	Atacazo	Ecuador	Stratovolcano	Eruption Dated	-320	South America	Ecuador	-0.353	-78.617	4463	Andesite / Basaltic Andesite	Subduction zone / Continental crust (>25 km)
352022	Chacana	Ecuador	Caldera	Eruption Observed	1773	South America	Ecuador	-0.375	-78.25	4643	Rhyolite	Subduction zone / Continental crust (>25 km)
352030	Antisana	Ecuador	Stratovolcano	Eruption Observed	1802	South America	Ecuador	-0.481	-78.141	5753	Andesite / Basaltic Andesite	Subduction zone / Continental crust (>25 km)
352031	Aliso	Ecuador	Stratovolcano	Eruption Dated	-2450	South America	Ecuador	-0.53	-78.0	4267	Andesite / Basaltic Andesite	Subduction zone / Continental crust (>25 km)
352040	Sumaco	Ecuador	Stratovolcano	Evidence Uncertain	1895	South America	Ecuador	-0.538	-77.626	3990	Trachybasalt / Tephrite Basanite	Subduction zone / Continental crust (>25 km)
352050	Cotopaxi	Ecuador	Stratovolcano	Eruption Observed	2023	South America	Ecuador	-0.677	-78.436	5911	Andesite / Basaltic Andesite	Subduction zone / Continental crust (>25 km)
352060	Quilotoa	Ecuador	Caldera	Eruption Dated	1280	South America	Ecuador	-0.8592	-78.9044	3914	Dacite	Subduction zone / Continental crust (>25 km)
352071	Chimborazo	Ecuador	Stratovolcano	Eruption Dated	550	South America	Ecuador	-1.469	-78.817	6261	Andesite / Basaltic Andesite	Subduction zone / Continental crust (>25 km)
352080	Tungurahua	Ecuador	Stratovolcano	Eruption Observed	2016	South America	Ecuador	-1.467	-78.442	5023	Andesite / Basaltic Andesite	Subduction zone / Continental crust (>25 km)
352090	Sangay	Ecuador	Stratovolcano	Eruption Observed	2023	South America	Ecuador	-2.005	-78.341	5286	Andesite / Basaltic Andesite	Subduction zone / Continental crust (>25 km)
353010	Fernandina	Ecuador	Shield	Eruption Observed	2020	South America	Galapagos Islands	-0.37	-91.55	1476	Basalt / Picro-Basalt	Rift zone / Oceanic crust (< 15 km)
353011	Ecuador	Ecuador	Shield	Eruption Dated	1150	South America	Galapagos Islands	-0.02	-91.546	790	Basalt / Picro-Basalt	Rift zone / Oceanic crust (< 15 km)
353020	Wolf	Ecuador	Shield	Eruption Observed	2022	South America	Galapagos Islands	0.02	-91.35	1710	Basalt / Picro-Basalt	Rift zone / Oceanic crust (< 15 km)
353030	Darwin	Ecuador	Shield	Eruption Dated	1813	South America	Galapagos Islands	-0.18	-91.28	1330	Basalt / Picro-Basalt	Rift zone / Oceanic crust (< 15 km)
353040	Alcedo	Ecuador	Shield	Eruption Observed	1993	South America	Galapagos Islands	-0.43	-91.12	1130	Basalt / Picro-Basalt	Rift zone / Oceanic crust (< 15 km)
353050	Negra, Sierra	Ecuador	Shield	Eruption Observed	2018	South America	Galapagos Islands	-0.83	-91.17	1124	Basalt / Picro-Basalt	Rift zone / Oceanic crust (< 15 km)
353060	Azul, Cerro	Ecuador	Shield	Eruption Observed	2008	South America	Galapagos Islands	-0.92	-91.408	1640	Basalt / Picro-Basalt	Rift zone / Oceanic crust (< 15 km)
353070	Pinta	Ecuador	Shield	Eruption Observed	1928	South America	Galapagos Islands	0.58	-90.75	780	Basalt / Picro-Basalt	Rift zone / Oceanic crust (< 15 km)
353080	Marchena	Ecuador	Shield	Eruption Observed	1991	South America	Galapagos Islands	0.33	-90.47	343	Basalt / Picro-Basalt	Rift zone / Oceanic crust (< 15 km)
353090	Santiago	Ecuador	Shield	Eruption Observed	1906	South America	Galapagos Islands	-0.22	-90.77	920	Basalt / Picro-Basalt	Rift zone / Oceanic crust (< 15 km)
354000	Kimsachata-Oroscocha	Peru	Lava dome	Eruption Dated	-4450	South America	Peru	-14.131	-71.363	3848	Rhyolite	Subduction zone / Continental crust (>25 km)
354004	Andahua-Orcopampa	Peru	Volcanic field	Eruption Dated	1490	South America	Peru	-15.42	-72.33	4713	Trachyandesite / Basaltic Trachyandesite	Subduction zone / Continental crust (>25 km)
354005	Huambo	Peru	Volcanic field	Eruption Dated	-700	South America	Peru	-15.78	-72.08	4554	Trachyandesite / Basaltic Trachyandesite	Subduction zone / Continental crust (>25 km)
354006	Sabancaya	Peru	Stratovolcano(es)	Eruption Observed	2023	South America	Peru	-15.787	-71.857	5960	Andesite / Basaltic Andesite	Subduction zone / Continental crust (>25 km)
354010	Misti, El	Peru	Stratovolcano	Eruption Observed	1985	South America	Peru	-16.294	-71.409	5822	Andesite / Basaltic Andesite	Subduction zone / Continental crust (>25 km)
354020	Ubinas	Peru	Stratovolcano	Eruption Observed	2023	South America	Peru	-16.355	-70.903	5672	Andesite / Basaltic Andesite	Subduction zone / Continental crust (>25 km)
354030	Huaynaputina	Peru	Stratovolcano	Eruption Observed	1600	South America	Peru	-16.6144	-70.8542	4679	Dacite	Subduction zone / Continental crust (>25 km)
354031	Ticsani	Peru	Lava dome(s)	Eruption Dated	1800	South America	Peru	-16.7586	-70.5981	5382	Dacite	Subduction zone / Continental crust (>25 km)
354040	Tutupaca	Peru	Stratovolcano(es)	Eruption Observed	1802	South America	Peru	-17.026	-70.372	5801	Andesite / Basaltic Andesite	Subduction zone / Continental crust (>25 km)
354050	Yucamane	Peru	Stratovolcano(es)	Eruption Observed	-1320	South America	Peru	-17.184	-70.196	5495	Andesite / Basaltic Andesite	Subduction zone / Continental crust (>25 km)
355011	Taapaca	Chile	Complex	Eruption Dated	-320	South America	Northern Chile, Bolivia and Argentina	-18.1	-69.5	5860	Dacite	Subduction zone / Continental crust (>25 km)
355012	Parinacota	Chile-Bolivia	Stratovolcano	Eruption Dated	290	South America	Northern Chile, Bolivia and Argentina	-18.166	-69.142	6336	Andesite / Basaltic Andesite	Subduction zone / Continental crust (>25 km)
355020	Guallatiri	Chile	Stratovolcano	Eruption Observed	1960	South America	Northern Chile, Bolivia and Argentina	-18.42	-69.092	6071	Andesite / Basaltic Andesite	Subduction zone / Continental crust (>25 km)
355030	Isluga	Chile	Stratovolcano	Eruption Observed	1913	South America	Northern Chile, Bolivia and Argentina	-19.15	-68.83	5550	Andesite / Basaltic Andesite	Subduction zone / Continental crust (>25 km)
355040	Irruputuncu	Chile-Bolivia	Stratovolcano	Eruption Observed	1995	South America	Northern Chile, Bolivia and Argentina	-20.73	-68.55	5163	Andesite / Basaltic Andesite	Subduction zone / Continental crust (>25 km)
355090	Putana	Chile	Stratovolcano	Eruption Observed	1810	South America	Northern Chile, Bolivia and Argentina	-22.557	-67.853	5884	Dacite	Subduction zone / Continental crust (>25 km)
355100	Lascar	Chile	Stratovolcano(es)	Eruption Observed	2023	South America	Northern Chile, Bolivia and Argentina	-23.37	-67.73	5592	Andesite / Basaltic Andesite	Subduction zone / Continental crust (>25 km)
355109	Socompa	Chile-Argentina	Stratovolcano	Eruption Dated	-5250	South America	Northern Chile, Bolivia and Argentina	-24.396	-68.246	6031	Dacite	Subduction zone / Continental crust (>25 km)
355110	Llullaillaco	Chile-Argentina	Stratovolcano	Eruption Observed	1877	South America	Northern Chile, Bolivia and Argentina	-24.72	-68.53	6739	Dacite	Subduction zone / Continental crust (>25 km)
355130	Ojos del Salado, Nevados	Chile-Argentina	Stratovolcano	Eruption Dated	750	South America	Northern Chile, Bolivia and Argentina	-27.109	-68.541	6879	Dacite	Subduction zone / Continental crust (>25 km)
355210	Blanco, Cerro	Argentina	Caldera	Eruption Dated	-2300	South America	Northern Chile, Bolivia and Argentina	-26.7657	-67.746	4670	Rhyolite	Subduction zone / Continental crust (>25 km)
357010	Tupungatito	Chile-Argentina	Stratovolcano	Eruption Observed	1987	South America	Central Chile and Argentina	-33.425	-69.797	5660	Andesite / Basaltic Andesite	Subduction zone / Continental crust (>25 km)
357020	San Jose	Chile-Argentina	Stratovolcano(es)	Eruption Observed	1960	South America	Central Chile and Argentina	-33.789	-69.895	6070	Andesite / Basaltic Andesite	Subduction zone / Continental crust (>25 km)
357021	Maipo	Chile-Argentina	Caldera	Eruption Observed	1912	South America	Central Chile and Argentina	-34.164	-69.832	5323	Trachyandesite / Basaltic Trachyandesite	Subduction zone / Continental crust (>25 km)
357030	Tinguiririca	Chile	Stratovolcano	Eruption Observed	1917	South America	Central Chile and Argentina	-34.814	-70.352	4280	Andesite / Basaltic Andesite	Subduction zone / Continental crust (>25 km)
357040	Planchon-Peteroa	Chile	Stratovolcano(es)	Eruption Observed	2019	South America	Central Chile and Argentina	-35.223	-70.568	3977	Andesite / Basaltic Andesite	Subduction zone / Continental crust (>25 km)
357041	Infiernillo	Argentina	Volcanic field	Eruption Dated	-6890	South America	Central Chile and Argentina	-35.123	-69.9	3007	Andesite / Basaltic Andesite	Intraplate / Continental crust (>25 km)
357050	Descabezado Grande	Chile	Stratovolcano(es)	Eruption Observed	1933	South America	Central Chile and Argentina	-35.58	-70.75	3953	Andesite / Basaltic Andesite	Subduction zone / Continental crust (>25 km)
357060	Azul, Cerro	Chile	Stratovolcano	Eruption Observed	1967	South America	Central Chile and Argentina	-35.653	-70.761	3788	Dacite	Subduction zone / Continental crust (>25 km)
357061	Maule, Laguna del	Chile	Caldera	Eruption Dated	-50	South America	Central Chile and Argentina	-36.058	-70.492	2162	Andesite / Basaltic Andesite	Subduction zone / Continental crust (>25 km)
357063	Longavi, Nevado de	Chile	Stratovolcano	Eruption Dated	-4890	South America	Central Chile and Argentina	-36.1959	-71.1641	3175	Andesite / Basaltic Andesite	Subduction zone / Continental crust (>25 km)
357066	Payun Matru	Argentina	Volcanic field	Eruption Dated	-5050	South America	Central Chile and Argentina	-36.422	-69.241	3715	Trachybasalt / Tephrite Basanite	Subduction zone / Continental crust (>25 km)
357070	Chillan, Nevados de	Chile	Stratovolcano	Eruption Observed	2022	South America	Central Chile and Argentina	-36.868	-71.378	3180	Andesite / Basaltic Andesite	Subduction zone / Continental crust (>25 km)
357072	Tromen Volcanic Plateau	Argentina	Stratovolcano(es)	Eruption Observed	1822	South America	Central Chile and Argentina	-37.144	-70.033	4114	Andesite / Basaltic Andesite	Subduction zone / Continental crust (>25 km)
357080	Antuco	Chile	Stratovolcano	Eruption Observed	1869	South America	Central Chile and Argentina	-37.406	-71.349	2979	Basalt / Picro-Basalt	Subduction zone / Continental crust (>25 km)
357090	Copahue	Chile-Argentina	Stratovolcano	Eruption Observed	2021	South America	Central Chile and Argentina	-37.856	-71.183	2953	Trachybasalt / Tephrite Basanite	Subduction zone / Continental crust (>25 km)
357091	Callaqui	Chile	Stratovolcano	Eruption Observed	1980	South America	Central Chile and Argentina	-37.92	-71.45	3164	Andesite / Basaltic Andesite	Subduction zone / Continental crust (>25 km)
357093	Tolhuaca	Chile	Stratovolcano	Evidence Credible	-4000	South America	Central Chile and Argentina	-38.31	-71.645	2739	Andesite / Basaltic Andesite	Subduction zone / Continental crust (>25 km)
357100	Lonquimay	Chile	Stratovolcano	Eruption Observed	1990	South America	Central Chile and Argentina	-38.379	-71.586	2832	Andesite / Basaltic Andesite	Subduction zone / Continental crust (>25 km)
357110	Llaima	Chile	Stratovolcano	Eruption Observed	2009	South America	Central Chile and Argentina	-38.692	-71.729	3125	Basalt / Picro-Basalt	Subduction zone / Continental crust (>25 km)
357111	Sollipulli	Chile	Caldera	Eruption Dated	1240	South America	Central Chile and Argentina	-38.97	-71.52	2282	Andesite / Basaltic Andesite	Subduction zone / Continental crust (>25 km)
357112	Caburgua-Huelemolle	Chile	Volcanic field	Eruption Dated	-5050	South America	Central Chile and Argentina	-39.25	-71.75	1652	Basalt / Picro-Basalt	Subduction zone / Continental crust (>25 km)
357120	Villarrica	Chile	Stratovolcano	Eruption Observed	2023	South America	Central Chile and Argentina	-39.42	-71.93	2847	Basalt / Picro-Basalt	Subduction zone / Continental crust (>25 km)
357121	Quetrupillan	Chile	Stratovolcano	Eruption Dated	255	South America	Central Chile and Argentina	-39.496	-71.722	2360	Andesite / Basaltic Andesite	Subduction zone / Continental crust (>25 km)
357122	Lanin	Chile-Argentina	Stratovolcano	Eruption Dated	560	South America	Central Chile and Argentina	-39.637	-71.502	3776	Trachyandesite / Basaltic Trachyandesite	Subduction zone / Continental crust (>25 km)
357123	Huanquihue Group	Argentina	Stratovolcano(es)	Eruption Dated	1750	South America	Central Chile and Argentina	-39.887	-71.58	2189	Basalt / Picro-Basalt	Subduction zone / Continental crust (>25 km)
357130	Mocho-Choshuenco	Chile	Stratovolcano(es)	Eruption Observed	1937	South America	Central Chile and Argentina	-39.927	-72.027	2422	Andesite / Basaltic Andesite	Subduction zone / Continental crust (>25 km)
357140	Carran-Los Venados	Chile	Pyroclastic cone(s)	Eruption Observed	1979	South America	Central Chile and Argentina	-40.35	-72.07	1114	Basalt / Picro-Basalt	Subduction zone / Continental crust (>25 km)
357150	Puyehue-Cordon Caulle	Chile	Stratovolcano	Eruption Observed	2012	South America	Central Chile and Argentina	-40.59	-72.117	2236	Andesite / Basaltic Andesite	Subduction zone / Continental crust (>25 km)
357153	Antillanca Volcanic Complex	Chile	Stratovolcano(es)	Eruption Dated	-230	South America	Central Chile and Argentina	-40.783	-72.15	1979	Basalt / Picro-Basalt	Subduction zone / Continental crust (>25 km)
357160	Puntiagudo-Cordon Cenizos	Chile	Stratovolcano	Eruption Observed	1850	South America	Central Chile and Argentina	-40.969	-72.264	2493	Andesite / Basaltic Andesite	Subduction zone / Continental crust (>25 km)
358010	Osorno	Chile	Stratovolcano	Eruption Observed	1869	South America	Southern Chile and Argentina	-41.105	-72.496	2659	Basalt / Picro-Basalt	Subduction zone / Continental crust (>25 km)
358012	Cayutue-La Vigueria	Chile	Volcanic field	Eruption Dated	-190	South America	Southern Chile and Argentina	-41.3	-72.27	506	Basalt / Picro-Basalt	Subduction zone / Continental crust (>25 km)
358020	Calbuco	Chile	Stratovolcano	Eruption Observed	2015	South America	Southern Chile and Argentina	-41.33	-72.618	1974	Andesite / Basaltic Andesite	Subduction zone / Continental crust (>25 km)
358022	Yate	Chile	Stratovolcano	Eruption Dated	1090	South America	Southern Chile and Argentina	-41.755	-72.396	2187	Andesite / Basaltic Andesite	Subduction zone / Continental crust (>25 km)
358023	Hornopiren	Chile	Stratovolcano	Eruption Dated	340	South America	Southern Chile and Argentina	-41.874	-72.431	1572	Andesite / Basaltic Andesite	Subduction zone / Continental crust (>25 km)
358024	Apagado	Chile	Pyroclastic cone	Eruption Dated	-590	South America	Southern Chile and Argentina	-41.88	-72.58	1210	Basalt / Picro-Basalt	Subduction zone / Continental crust (>25 km)
358030	Huequi	Chile	Lava dome(s)	Eruption Observed	1920	South America	Southern Chile and Argentina	-42.377	-72.578	1318	Andesite / Basaltic Andesite	Subduction zone / Continental crust (>25 km)
358040	Michinmahuida	Chile	Stratovolcano	Eruption Observed	1835	South America	Southern Chile and Argentina	-42.799	-72.445	2452	Andesite / Basaltic Andesite	Subduction zone / Continental crust (>25 km)
358041	Chaiten	Chile	Caldera	Eruption Observed	2011	South America	Southern Chile and Argentina	-42.8349	-72.6514	1122	Rhyolite	Subduction zone / Continental crust (>25 km)
358049	Yanteles	Chile	Stratovolcano(es)	Eruption Dated	-6650	South America	Southern Chile and Argentina	-43.469	-72.782	1790	Andesite / Basaltic Andesite	Subduction zone / Continental crust (>25 km)
358050	Corcovado	Chile	Stratovolcano	Eruption Dated	-4920	South America	Southern Chile and Argentina	-43.189	-72.794	1826	Andesite / Basaltic Andesite	Subduction zone / Continental crust (>25 km)
358052	Melimoyu	Chile	Stratovolcano	Eruption Dated	200	South America	Southern Chile and Argentina	-44.08	-72.88	2400	Andesite / Basaltic Andesite	Subduction zone / Continental crust (>25 km)
358054	Mentolat	Chile	Stratovolcano	Eruption Observed	1710	South America	Southern Chile and Argentina	-44.7	-73.08	1660	Andesite / Basaltic Andesite	Subduction zone / Continental crust (>25 km)
358056	Maca	Chile	Stratovolcano	Eruption Dated	1560	South America	Southern Chile and Argentina	-45.1	-73.17	2960	Basalt / Picro-Basalt	Subduction zone / Continental crust (>25 km)
358057	Hudson, Cerro	Chile	Stratovolcano	Eruption Observed	2011	South America	Southern Chile and Argentina	-45.9	-72.97	1905	Basalt / Picro-Basalt	Subduction zone / Continental crust (>25 km)
358060	Lautaro	Chile	Stratovolcano	Eruption Observed	1979	South America	Southern Chile and Argentina	-49.019	-73.504	3542	Dacite	Subduction zone / Continental crust (>25 km)
358062	Aguilera	Chile	Stratovolcano	Eruption Dated	-1253	South America	Southern Chile and Argentina	-50.33	-73.75	2546	Dacite	Subduction zone / Continental crust (>25 km)
358063	Reclus	Chile	Pyroclastic cone	Eruption Observed	1908	South America	Southern Chile and Argentina	-50.964	-73.585	1000	Dacite	Subduction zone / Continental crust (>25 km)
358070	Burney, Monte	Chile	Stratovolcano	Eruption Observed	1910	South America	Southern Chile and Argentina	-52.33	-73.4	1758	Andesite / Basaltic Andesite	Subduction zone / Continental crust (>25 km)
358080	Pali-Aike Volcanic Field	Chile-Argentina	Volcanic field	Eruption Dated	-5550	South America	Southern Chile and Argentina	-52.082	-69.698	282	Basalt / Picro-Basalt	Subduction zone / Continental crust (>25 km)
358090	Fueguino	Chile	Lava dome(s)	Eruption Observed	1820	South America	Southern Chile and Argentina	-54.97	-70.262	157	Andesite / Basaltic Andesite	Subduction zone / Continental crust (>25 km)
360010	Saba	Netherlands	Stratovolcano	Eruption Observed	1640	West Indies	West Indies	17.63	-63.23	887	Andesite / Basaltic Andesite	Subduction zone / Oceanic crust (< 15 km)
360020	Quill, The	Netherlands	Stratovolcano	Eruption Dated	250	West Indies	West Indies	17.478	-62.96	601	Andesite / Basaltic Andesite	Subduction zone / Oceanic crust (< 15 km)
360030	Liamuiga	Saint Kitts and Nevis	Stratovolcano	Eruption Dated	160	West Indies	West Indies	17.37	-62.8	1156	Andesite / Basaltic Andesite	Subduction zone / Oceanic crust (< 15 km)
360050	Soufriere Hills	United Kingdom	Stratovolcano	Eruption Observed	2013	West Indies	West Indies	16.72	-62.18	915	Andesite / Basaltic Andesite	Subduction zone / Oceanic crust (< 15 km)
360060	Soufriere Guadeloupe	France	Stratovolcano	Eruption Observed	1977	West Indies	West Indies	16.044	-61.664	1467	Andesite / Basaltic Andesite	Subduction zone / Oceanic crust (< 15 km)
360100	Trois Pitons, Morne	Dominica	Complex	Eruption Dated	920	West Indies	West Indies	15.37	-61.33	1387	Andesite / Basaltic Andesite	Subduction zone / Oceanic crust (< 15 km)
360101	Watt, Morne	Dominica	Stratovolcano(es)	Eruption Observed	1997	West Indies	West Indies	15.307	-61.305	1224	Andesite / Basaltic Andesite	Subduction zone / Oceanic crust (< 15 km)
360110	Plat Pays, Morne	Dominica	Stratovolcano	Eruption Dated	1270	West Indies	West Indies	15.255	-61.341	940	Dacite	Subduction zone / Oceanic crust (< 15 km)
360120	Pelee	France	Stratovolcano	Eruption Observed	1932	West Indies	West Indies	14.809	-61.166	1372	Andesite / Basaltic Andesite	Subduction zone / Oceanic crust (< 15 km)
360140	Qualibou	Saint Lucia	Caldera	Eruption Observed	1766	West Indies	West Indies	13.83	-61.05	777	Andesite / Basaltic Andesite	Subduction zone / Oceanic crust (< 15 km)
360150	Soufriere St. Vincent	Saint Vincent and the Grenadines	Stratovolcano	Eruption Observed	2021	West Indies	West Indies	13.33	-61.18	1220	Andesite / Basaltic Andesite	Subduction zone / Oceanic crust (< 15 km)
360160	Kick 'em Jenny	Grenada	Complex	Eruption Observed	2017	West Indies	West Indies	12.3	-61.64	-185	Basalt / Picro-Basalt	Subduction zone / Oceanic crust (< 15 km)
370010	Snaefellsjokull	Iceland	Stratovolcano	Eruption Dated	200	Iceland and Arctic Ocean	Iceland (western)	64.8	-23.783	1446		Rift zone / Oceanic crust (< 15 km)
370030	Ljosufjoll	Iceland	Volcanic field	Eruption Dated	960	Iceland and Arctic Ocean	Iceland (western)	64.9	-22.483	1063	Basalt / Picro-Basalt	Rift zone / Oceanic crust (< 15 km)
371020	Reykjanes	Iceland	Crater rows	Eruption Observed	1831	Iceland and Arctic Ocean	Iceland (southwestern)	63.817	-22.717	140	Basalt / Picro-Basalt	Rift zone / Oceanic crust (< 15 km)
371022	Eldey	Iceland	Fissure vent	Eruption Observed	1926	Iceland and Arctic Ocean	Iceland (northeastern)	63.733	-23.0	70		Rift zone / Oceanic crust (< 15 km)
371030	Krysuvik-Trolladyngja	Iceland	Crater rows	Eruption Observed	1340	Iceland and Arctic Ocean	Iceland (southwestern)	63.917	-22.067	360	Basalt / Picro-Basalt	Rift zone / Oceanic crust (< 15 km)
371032	Fagradalsfjall	Iceland	Fissure vent	Eruption Observed	2023	Iceland and Arctic Ocean	Iceland (southwestern)	63.895	-22.258	250		Rift zone / Oceanic crust (< 15 km)
371040	Brennisteinsfjoll	Iceland	Crater rows	Eruption Observed	1341	Iceland and Arctic Ocean	Iceland (southwestern)	63.933	-21.783	610	Basalt / Picro-Basalt	Rift zone / Oceanic crust (< 15 km)
371050	Hengill	Iceland	Crater rows	Eruption Dated	150	Iceland and Arctic Ocean	Iceland (southwestern)	64.083	-21.416	803	Basalt / Picro-Basalt	Rift zone / Oceanic crust (< 15 km)
371060	Grimsnes	Iceland	Volcanic field	Eruption Dated	-3500	Iceland and Arctic Ocean	Iceland (southwestern)	64.05	-20.883	200	Basalt / Picro-Basalt	Rift zone / Oceanic crust (< 15 km)
371070	Prestahnukur	Iceland	Fissure vent(s)	Eruption Dated	-3350	Iceland and Arctic Ocean	Iceland (southwestern)	64.583	-20.666	1385	Basalt / Picro-Basalt	Rift zone / Oceanic crust (< 15 km)
371080	Oddnyjarhnjukur-Langjokull	Iceland	Fissure vent(s)	Eruption Dated	950	Iceland and Arctic Ocean	Iceland (southwestern)	64.85	-19.7	1100	Basalt / Picro-Basalt	Rift zone / Oceanic crust (< 15 km)
372010	Vestmannaeyjar	Iceland	Fissure vent(s)	Eruption Observed	1973	Iceland and Arctic Ocean	Iceland (southern)	63.416	-20.266	283	Basalt / Picro-Basalt	Rift zone / Oceanic crust (< 15 km)
372020	Eyjafjallajokull	Iceland	Stratovolcano	Eruption Observed	2010	Iceland and Arctic Ocean	Iceland (southern)	63.633	-19.633	1651	Basalt / Picro-Basalt	Rift zone / Oceanic crust (< 15 km)
372030	Katla	Iceland	Fissure vent(s)	Eruption Observed	1918	Iceland and Arctic Ocean	Iceland (southern)	63.633	-19.083	1490	Basalt / Picro-Basalt	Rift zone / Oceanic crust (< 15 km)
372050	Torfajokull	Iceland	Stratovolcano	Eruption Observed	1477	Iceland and Arctic Ocean	Iceland (southern)	63.892	-19.122	1280	Rhyolite	Rift zone / Oceanic crust (< 15 km)
372070	Hekla	Iceland	Stratovolcano	Eruption Observed	2000	Iceland and Arctic Ocean	Iceland (southern)	63.983	-19.666	1490	Andesite / Basaltic Andesite	Rift zone / Oceanic crust (< 15 km)
373010	Grimsvotn	Iceland	Caldera	Eruption Observed	2011	Iceland and Arctic Ocean	Iceland (northeastern)	64.416	-17.316	1719	Basalt / Picro-Basalt	Rift zone / Oceanic crust (< 15 km)
373012	Thordarhyrna	Iceland	Stratovolcano	Eruption Observed	1904	Iceland and Arctic Ocean	Iceland (southern)	64.267	-17.617	1650		Rift zone / Oceanic crust (< 15 km)
373030	Bardarbunga	Iceland	Stratovolcano	Eruption Observed	2015	Iceland and Arctic Ocean	Iceland (northeastern)	64.633	-17.516	2000	Basalt / Picro-Basalt	Rift zone / Oceanic crust (< 15 km)
373050	Kverkfjoll	Iceland	Stratovolcano	Eruption Observed	1968	Iceland and Arctic Ocean	Iceland (northeastern)	64.653	-16.647	1930	Basalt / Picro-Basalt	Rift zone / Oceanic crust (< 15 km)
373060	Askja	Iceland	Stratovolcano	Eruption Observed	1961	Iceland and Arctic Ocean	Iceland (northeastern)	65.033	-16.783	1080	Basalt / Picro-Basalt	Rift zone / Oceanic crust (< 15 km)
373070	Fremrinamar	Iceland	Stratovolcano	Eruption Dated	-1200	Iceland and Arctic Ocean	Iceland (northeastern)	65.416	-16.666	970	Basalt / Picro-Basalt	Rift zone / Oceanic crust (< 15 km)
373080	Krafla	Iceland	Caldera	Eruption Observed	1984	Iceland and Arctic Ocean	Iceland (northeastern)	65.715	-16.728	800	Basalt / Picro-Basalt	Rift zone / Oceanic crust (< 15 km)
373082	Heidarspordar	Iceland	Fissure vent	Eruption Dated	-300	Iceland and Arctic Ocean	Iceland (northeastern)	65.583	-16.817	490		Rift zone / Oceanic crust (< 15 km)
373090	Theistareykir	Iceland	Shield	Eruption Dated	-900	Iceland and Arctic Ocean	Iceland (northeastern)	65.883	-16.967	563	Basalt / Picro-Basalt	Rift zone / Oceanic crust (< 15 km)
373100	Tjornes Fracture Zone	Iceland	Fissure vent	Eruption Observed	1868	Iceland and Arctic Ocean	Iceland (northeastern)	66.309	-17.118	-75	Basalt / Picro-Basalt	Rift zone / Oceanic crust (< 15 km)
374010	Oraefajokull	Iceland	Stratovolcano	Eruption Observed	1728	Iceland and Arctic Ocean	Iceland (southeastern)	64.0	-16.65	2010	Basalt / Picro-Basalt	Rift zone / Oceanic crust (< 15 km)
375010	Kolbeinsey Ridge	Iceland	Fissure vent	Eruption Observed	1755	Iceland and Arctic Ocean	North of Iceland	66.67	-18.5	5	Basalt / Picro-Basalt	Rift zone / Oceanic crust (< 15 km)
376010	Jan Mayen	Norway	Stratovolcano	Eruption Observed	1985	Iceland and Arctic Ocean	Atlantic Ocean (Jan Mayen)	71.082	-8.155	2197	Basalt / Picro-Basalt	Rift zone / Oceanic crust (< 15 km)
382001	Flores	Portugal	Stratovolcano(es)	Eruption Dated	-950	Atlantic Ocean	Azores	39.462	-31.216	914	Basalt / Picro-Basalt	Intraplate / Continental crust (>25 km)
382010	Fayal	Portugal	Stratovolcano	Eruption Observed	1958	Atlantic Ocean	Azores	38.576	-28.713	1041	Andesite / Basaltic Andesite	Rift zone / Oceanic crust (< 15 km)
382020	Pico	Portugal	Stratovolcano	Eruption Observed	1720	Atlantic Ocean	Azores	38.47	-28.4	2351	Basalt / Picro-Basalt	Rift zone / Oceanic crust (< 15 km)
382030	Sao Jorge	Portugal	Fissure vent	Eruption Observed	1902	Atlantic Ocean	Azores	38.65	-28.08	1053	Basalt / Picro-Basalt	Rift zone / Oceanic crust (< 15 km)
382040	Graciosa	Portugal	Stratovolcano	Eruption Dated	-1950	Atlantic Ocean	Azores	39.02	-27.97	402	Basalt / Picro-Basalt	Rift zone / Oceanic crust (< 15 km)
382050	Terceira	Portugal	Stratovolcano(es)	Eruption Observed	2000	Atlantic Ocean	Azores	38.73	-27.32	1023	Basalt / Picro-Basalt	Rift zone / Oceanic crust (< 15 km)
382070	Don Joao de Castro Bank	Portugal	Shield	Eruption Observed	1720	Atlantic Ocean	Azores	38.23	-26.63	-13	Basalt / Picro-Basalt	Rift zone / Oceanic crust (< 15 km)
382080	Sete Cidades	Portugal	Stratovolcano	Eruption Observed	1880	Atlantic Ocean	Azores	37.865	-25.785	842	Trachyte / Trachydacite	Rift zone / Oceanic crust (< 15 km)
382081	Picos Fissural Volcanic System	Portugal	Fissure vent	Eruption Observed	1652	Atlantic Ocean	Azores	37.78	-25.67	350	Trachybasalt / Tephrite Basanite	Rift zone / Oceanic crust (< 15 km)
382090	Agua de Pau	Portugal	Stratovolcano	Eruption Observed	1564	Atlantic Ocean	Azores	37.77	-25.47	947	Trachyte / Trachydacite	Rift zone / Oceanic crust (< 15 km)
382100	Furnas	Portugal	Stratovolcano	Eruption Observed	1630	Atlantic Ocean	Azores	37.77	-25.32	805	Trachyte / Trachydacite	Rift zone / Oceanic crust (< 15 km)
382110	Monaco Bank	Portugal	Fissure vent	Eruption Observed	1911	Atlantic Ocean	Azores	37.6	-25.88	-197	No Data (checked)	Rift zone / Oceanic crust (< 15 km)
382120	Madeira	Portugal	Shield	Eruption Dated	-4500	Atlantic Ocean	Azores	32.73	-16.97	1862	Basalt / Picro-Basalt	Intraplate / Oceanic crust (< 15 km)
383010	La Palma	Spain	Stratovolcano(es)	Eruption Observed	2021	Atlantic Ocean	Canary Islands	28.57	-17.83	2426	Trachybasalt / Tephrite Basanite	Intraplate / Oceanic crust (< 15 km)
383020	Hierro	Spain	Shield	Eruption Observed	2012	Atlantic Ocean	Canary Islands	27.73	-18.03	1500	Trachybasalt / Tephrite Basanite	Intraplate / Oceanic crust (< 15 km)
383030	Tenerife	Spain	Stratovolcano	Eruption Observed	1909	Atlantic Ocean	Canary Islands	28.271	-16.641	3715	Phonolite	Intraplate / Oceanic crust (< 15 km)
383040	Gran Canaria	Spain	Fissure vent(s)	Eruption Dated	40	Atlantic Ocean	Canary Islands	28.0	-15.58	1950	Trachybasalt / Tephrite Basanite	Intraplate / Intermediate crust (15-25 km)
383060	Lanzarote	Spain	Fissure vent(s)	Eruption Observed	1824	Atlantic Ocean	Canary Islands	29.03	-13.63	670	Basalt / Picro-Basalt	Intraplate / Intermediate crust (15-25 km)
384010	Fogo	Cabo Verde	Stratovolcano	Eruption Observed	2015	Atlantic Ocean	Cape Verde Islands	14.95	-24.35	2829	Foidite	Intraplate / Intermediate crust (15-25 km)
385050	Ascension	United Kingdom	Stratovolcano	Eruption Dated	1508	Atlantic Ocean	Atlantic Ocean (central)	-7.95	-14.37	858	Basalt / Picro-Basalt	Rift zone / Oceanic crust (< 15 km)
386010	Tristan da Cunha	United Kingdom	Shield	Eruption Observed	1962	Atlantic Ocean	Atlantic Ocean (southern)	-37.092	-12.28	2060	Trachybasalt / Tephrite Basanite	Rift zone / Oceanic crust (< 15 km)
386011	Nightingale Island	United Kingdom	Stratovolcano	Eruption Observed	2004	Atlantic Ocean	Atlantic Ocean (southern)	-37.42	-12.48	365	Trachyte / Trachydacite	Rift zone / Oceanic crust (< 15 km)
386020	Bouvet	Norway	Shield	Eruption Dated	-50	Atlantic Ocean	Atlantic Ocean (southern)	-54.408	3.351	741	Basalt / Picro-Basalt	Rift zone / Oceanic crust (< 15 km)
390010	Buckle Island	Antarctica	Stratovolcano	Eruption Observed	1899	Antarctica	Antarctica and South Sandwich Islands	-66.78	163.25	1239	Trachybasalt / Tephrite Basanite	Rift zone / Oceanic crust (< 15 km)
390013	Pleiades, The	Antarctica	Stratovolcano	Eruption Dated	-1050	Antarctica	Antarctica and South Sandwich Islands	-72.67	165.5	3040	Trachyandesite / Basaltic Trachyandesite	Intraplate / Continental crust (>25 km)
390015	Melbourne	Antarctica	Stratovolcano	Eruption Dated	1892	Antarctica	Antarctica and South Sandwich Islands	-74.35	164.7	2732	Trachyte / Trachydacite	Intraplate / Continental crust (>25 km)
390020	Erebus	Antarctica	Stratovolcano	Eruption Observed	2023	Antarctica	Antarctica and South Sandwich Islands	-77.53	167.17	3794	Phonolite	Intraplate / Continental crust (>25 km)
390022	Berlin	Antarctica	Shield(s)	Eruption Dated	-8350	Antarctica	Antarctica and South Sandwich Islands	-76.05	-136.0	3478	Trachyte / Trachydacite	Intraplate / Continental crust (>25 km)
390027	Takahe	Antarctica	Shield	Eruption Dated	-5550	Antarctica	Antarctica and South Sandwich Islands	-76.28	-112.08	3460	Trachyte / Trachydacite	Intraplate / Continental crust (>25 km)
390028	Hudson Mountains	Antarctica	Stratovolcano(es)	Eruption Dated	-207	Antarctica	Antarctica and South Sandwich Islands	-74.33	-99.42	749	Basalt / Picro-Basalt	Intraplate / Continental crust (>25 km)
390030	Deception Island	Antarctica	Caldera	Eruption Observed	1970	Antarctica	Antarctica and South Sandwich Islands	-62.9567	-60.6367	602	Basalt / Picro-Basalt	Intraplate / Continental crust (>25 km)
390031	Penguin Island	Antarctica	Stratovolcano	Eruption Observed	1905	Antarctica	Antarctica and South Sandwich Islands	-62.1	-57.93	180	Basalt / Picro-Basalt	Intraplate / Continental crust (>25 km)
390070	Southern Thule	United Kingdom	Stratovolcano(es)	Eruption Observed	1975	Antarctica	Antarctica and South Sandwich Islands	-59.442	-27.225	1075	Andesite / Basaltic Andesite	Subduction zone / Oceanic crust (< 15 km)
390080	Bristol Island	United Kingdom	Stratovolcano	Eruption Observed	2016	Antarctica	Antarctica and South Sandwich Islands	-59.017	-26.533	1100	Basalt / Picro-Basalt	Subduction zone / Oceanic crust (< 15 km)
390081	Montagu Island	United Kingdom	Shield	Eruption Observed	2007	Antarctica	Antarctica and South Sandwich Islands	-58.445	-26.374	1370	Basalt / Picro-Basalt	Subduction zone / Oceanic crust (< 15 km)
390090	Saunders	United Kingdom	Stratovolcano	Eruption Observed	2013	Antarctica	Antarctica and South Sandwich Islands	-57.8	-26.483	843	Basalt / Picro-Basalt	Subduction zone / Oceanic crust (< 15 km)
390100	Candlemas Island	United Kingdom	Stratovolcano	Eruption Observed	1911	Antarctica	Antarctica and South Sandwich Islands	-57.08	-26.67	550	Basalt / Picro-Basalt	Subduction zone / Oceanic crust (< 15 km)
390130	Zavodovski	United Kingdom	Stratovolcano	Eruption Observed	2016	Antarctica	Antarctica and South Sandwich Islands	-56.3	-27.57	551	Basalt / Picro-Basalt	Subduction zone / Oceanic crust (< 15 km)
390140	Protector Seamounts	United Kingdom	Volcanic field	Eruption Observed	1962	Antarctica	Antarctica and South Sandwich Islands	-55.912	-28.167	-55	Rhyolite	Subduction zone / Oceanic crust (< 15 km)
