# Supplementary material for: How far are volcanologists from volcanoes?
Source: Bull Volcanol. 2025 Jul 3;87(8):60. doi: 10.1007/s00445-025-01849-6 (PMC12226685; doi:10.1007/s00445-025-01849-6)
Supplement: Supplementary file 1 — (zip 1378 KB) [file 445_2025_1849_MOESM1_ESM.zip › Author_database.csv]

n_article	journal	year	author_afid	author_position	aff_position	d_H	NV_H	n_volc_1000_H	d_50	NV_50	n_volc_1000_50	d_10volc_H	d_10volc_50
0	Journal of Applied Volcanology	2023	60008950	1	1	650.507419659554	Newer Volcanics Province	1	2374.20244574995	Ruapehu	0	2453.47312613707	2829.70950441405
0	Journal of Applied Volcanology	2023	60008950	2	1	650.507419659554	Newer Volcanics Province	1	2374.20244574995	Ruapehu	0	2453.47312613707	2829.70950441405
0	Journal of Applied Volcanology	2023	60005807	2	2	410.479985377791	West Eifel Volcanic Field	2	1410.69289399956	Stromboli	0	1450.25142217632	3368.58088379351
0	Journal of Applied Volcanology	2023	60211381	3	3	6.0071587927501	Auckland Volcanic Field	13	208.300305729443	Okataina	6	354.833052934414	1994.02569245616
0	Journal of Applied Volcanology	2023	60211381	4	3	6.0071587927501	Auckland Volcanic Field	13	208.300305729443	Okataina	6	354.833052934414	1994.02569245616
1	Journal of Applied Volcanology	2023	60012070	1	1	702.748892189856	West Eifel Volcanic Field	2	1474.97968206764	Grimsvotn	0	1500.70930414915	2569.17892256024
1	Journal of Applied Volcanology	2023	60012070	2	1	702.748892189856	West Eifel Volcanic Field	2	1474.97968206764	Grimsvotn	0	1500.70930414915	2569.17892256024
1	Journal of Applied Volcanology	2023	60171663	3	2	930.775902591489	West Eifel Volcanic Field	1	1216.80363826793	Grimsvotn	0	1246.91902855332	2605.18393999483
1	Journal of Applied Volcanology	2023	60012070	4	1	702.748892189856	West Eifel Volcanic Field	2	1474.97968206764	Grimsvotn	0	1500.70930414915	2569.17892256024
1	Journal of Applied Volcanology	2023	60012070	5	1	702.748892189856	West Eifel Volcanic Field	2	1474.97968206764	Grimsvotn	0	1500.70930414915	2569.17892256024
2	Journal of Applied Volcanology	2023	60118622	1	1	418.975548601399	Marapi	18	418.975548601399	Marapi	10	641.638526261994	988.041056765522
2	Journal of Applied Volcanology	2023	60118475	2	2	418.975548601399	Marapi	18	418.975548601399	Marapi	10	641.638526261994	988.041056765522
2	Journal of Applied Volcanology	2023	60004718	3	3	248.029629194578	Chaine des Puys	5	1108.65404075466	Stromboli	0	1128.90816451422	2864.19716272338
3	Journal of Applied Volcanology	2023	60032442	1	1	20.4725314424182	Chichinautzin	21	67.8084277992923	Popocatepetl	5	214.255838207118	1335.26277422477
3	Journal of Applied Volcanology	2023	60032442	2	1	20.4725314424182	Chichinautzin	21	67.8084277992923	Popocatepetl	5	214.255838207118	1335.26277422477
3	Journal of Applied Volcanology	2023	60032442	3	1	20.4725314424182	Chichinautzin	21	67.8084277992923	Popocatepetl	5	214.255838207118	1335.26277422477
3	Journal of Applied Volcanology	2023	60032442	4	1	20.4725314424182	Chichinautzin	21	67.8084277992923	Popocatepetl	5	214.255838207118	1335.26277422477
3	Journal of Applied Volcanology	2023	60032442	5	1	20.4725314424182	Chichinautzin	21	67.8084277992923	Popocatepetl	5	214.255838207118	1335.26277422477
3	Journal of Applied Volcanology	2023	60032442	6	1	20.4725314424182	Chichinautzin	21	67.8084277992923	Popocatepetl	5	214.255838207118	1335.26277422477
4	Journal of Applied Volcanology	2023	60005686	1	1	5.50614527273354	Auckland Volcanic Field	13	207.792423104592	Okataina	6	354.524028681228	1994.42209125126
4	Journal of Applied Volcanology	2023	60005686	2	1	5.50614527273354	Auckland Volcanic Field	13	207.792423104592	Okataina	6	354.524028681228	1994.42209125126
4	Journal of Applied Volcanology	2023	60019354	2	2	219.78997641535	Ruapehu	11	219.78997641535	Ruapehu	5	679.999824226671	2433.31608427157
4	Journal of Applied Volcanology	2023	60005686	3	1	5.50614527273354	Auckland Volcanic Field	13	207.792423104592	Okataina	6	354.524028681228	1994.42209125126
4	Journal of Applied Volcanology	2023	60019354	3	2	219.78997641535	Ruapehu	11	219.78997641535	Ruapehu	5	679.999824226671	2433.31608427157
4	Journal of Applied Volcanology	2023	60005686	4	1	5.50614527273354	Auckland Volcanic Field	13	207.792423104592	Okataina	6	354.524028681228	1994.42209125126
4	Journal of Applied Volcanology	2023	60011347	5	3	2542.79520939153	Dotsero	0	2851.51412191657	Chichon, El	0	2851.51412191657	3040.3411663656
4	Journal of Applied Volcanology	2023	60011347	6	3	2542.79520939153	Dotsero	0	2851.51412191657	Chichon, El	0	2851.51412191657	3040.3411663656
4	Journal of Applied Volcanology	2023	60011347	7	3	2542.79520939153	Dotsero	0	2851.51412191657	Chichon, El	0	2851.51412191657	3040.3411663656
4	Journal of Applied Volcanology	2023	60027272	8	4	927.080012105515	West Eifel Volcanic Field	1	1217.9298119051	Grimsvotn	0	1249.04908905192	2614.0140109652
4	Journal of Applied Volcanology	2023	60005686	9	1	5.50614527273354	Auckland Volcanic Field	13	207.792423104592	Okataina	6	354.524028681228	1994.42209125126
5	Journal of Applied Volcanology	2023	60005686	1	1	5.50614527273354	Auckland Volcanic Field	13	207.792423104592	Okataina	6	354.524028681228	1994.42209125126
5	Journal of Applied Volcanology	2023	60008221	2	2	122.875545174039	Ruapehu	11	122.875545174039	Ruapehu	5	585.078007638262	2327.46138797112
5	Journal of Applied Volcanology	2023	60005686	3	1	5.50614527273354	Auckland Volcanic Field	13	207.792423104592	Okataina	6	354.524028681228	1994.42209125126
5	Journal of Applied Volcanology	2023	60011347	4	3	2542.79520939153	Dotsero	0	2851.51412191657	Chichon, El	0	2851.51412191657	3040.3411663656
6	Journal of Applied Volcanology	2023	60003579	1	1	179.390028837343	Haleakala	6	310.260543540303	Mauna Loa	3	3654.19817871645	3722.6547995605
6	Journal of Applied Volcanology	2023	60003579	2	1	179.390028837343	Haleakala	6	310.260543540303	Mauna Loa	3	3654.19817871645	3722.6547995605
7	Journal of Applied Volcanology	2023	60020650	1	1	676.005779806576	West Eifel Volcanic Field	2	1670.41876098913	Grimsvotn	0	1682.61186068848	2387.77689364096
7	Journal of Applied Volcanology	2023	60020650	2	1	676.005779806576	West Eifel Volcanic Field	2	1670.41876098913	Grimsvotn	0	1682.61186068848	2387.77689364096
7	Journal of Applied Volcanology	2023	60007740	3	2	1565.34534325783	Yojoa, Lago	0	1624.81348107631	Chichon, El	0	1745.48698802686	1785.93086511404
7	Journal of Applied Volcanology	2023	60000243	4	3	168.053171717913	Ischia	12	408.030365921327	Stromboli	2	525.981554343295	3308.13327736001
7	Journal of Applied Volcanology	2023	60007740	5	2	1565.34534325783	Yojoa, Lago	0	1624.81348107631	Chichon, El	0	1745.48698802686	1785.93086511404
7	Journal of Applied Volcanology	2023	60274561	6	4	81.1493609388186	Yufu-Tsurumi	56	83.8352391731707	Kujusan	20	249.450211993972	697.879983480348
7	Journal of Applied Volcanology	2023	60021120	7	5	34.2943914981286	Asosan	52	34.2943914981286	Asosan	18	199.238371438674	733.735573276641
7	Journal of Applied Volcanology	2023	60031720	8	6	87.7718410713144	Unzendake	54	87.7718410713144	Unzendake	18	259.628874381976	722.702794819271
7	Journal of Applied Volcanology	2023	60011418	9	7	210.951103161587	Hakusan	72	241.265934524083	Ontakesan	25	349.273632853737	410.772773358745
7	Journal of Applied Volcanology	2023	60020739	10	8	37.5352089334301	Abu	61	119.836445155665	Kujusan	21	295.700910425182	601.999340391618
7	Journal of Applied Volcanology	2023	60271171	11	9	157.555359744323	Sanbesan	70	294.0508674233	Kujusan	22	389.227728210265	466.154870039938
8	Journal of Applied Volcanology	2023	60071130	1	1	22.4575751444435	Brennisteinsfjoll	29	31.0100563233618	Fagradalsfjall	7	110.181223969527	3806.81140704541
8	Journal of Applied Volcanology	2023	60071130	2	1	22.4575751444435	Brennisteinsfjoll	29	31.0100563233618	Fagradalsfjall	7	110.181223969527	3806.81140704541
8	Journal of Applied Volcanology	2023	60027844	3	2	191.387388292123	Calatrava Volcanic Field	1	1634.80029458785	La Palma	0	1582.4358943088	3209.95009376474
8	Journal of Applied Volcanology	2023	60071130	4	1	22.4575751444435	Brennisteinsfjoll	29	31.0100563233618	Fagradalsfjall	7	110.181223969527	3806.81140704541
8	Journal of Applied Volcanology	2023	60071130	5	1	22.4575751444435	Brennisteinsfjoll	29	31.0100563233618	Fagradalsfjall	7	110.181223969527	3806.81140704541
8	Journal of Applied Volcanology	2023	60071130	6	1	22.4575751444435	Brennisteinsfjoll	29	31.0100563233618	Fagradalsfjall	7	110.181223969527	3806.81140704541
8	Journal of Applied Volcanology	2023	60071130	7	1	22.4575751444435	Brennisteinsfjoll	29	31.0100563233618	Fagradalsfjall	7	110.181223969527	3806.81140704541
8	Journal of Applied Volcanology	2023	60071130	8	1	22.4575751444435	Brennisteinsfjoll	29	31.0100563233618	Fagradalsfjall	7	110.181223969527	3806.81140704541
8	Journal of Applied Volcanology	2023	60071130	9	1	22.4575751444435	Brennisteinsfjoll	29	31.0100563233618	Fagradalsfjall	7	110.181223969527	3806.81140704541
8	Journal of Applied Volcanology	2023	60071130	10	1	22.4575751444435	Brennisteinsfjoll	29	31.0100563233618	Fagradalsfjall	7	110.181223969527	3806.81140704541
8	Journal of Applied Volcanology	2023	60071130	11	1	22.4575751444435	Brennisteinsfjoll	29	31.0100563233618	Fagradalsfjall	7	110.181223969527	3806.81140704541
8	Journal of Applied Volcanology	2023	60071130	12	1	22.4575751444435	Brennisteinsfjoll	29	31.0100563233618	Fagradalsfjall	7	110.181223969527	3806.81140704541
9	Journal of Applied Volcanology	2023	60089127	1	1	16.8957836956567	Tangkuban Parahu	32	16.8957836956567	Tangkuban Parahu	18	252.182623123297	599.50461013443
9	Journal of Applied Volcanology	2023	60106036	2	2	49.452964403859	Merapi	32	49.452964403859	Merapi	18	244.70829647447	406.434557977022
9	Journal of Applied Volcanology	2023	60089127	3	1	16.8957836956567	Tangkuban Parahu	32	16.8957836956567	Tangkuban Parahu	18	252.182623123297	599.50461013443
9	Journal of Applied Volcanology	2023	60089127	4	1	16.8957836956567	Tangkuban Parahu	32	16.8957836956567	Tangkuban Parahu	18	252.182623123297	599.50461013443
9	Journal of Applied Volcanology	2023	60089127	5	1	16.8957836956567	Tangkuban Parahu	32	16.8957836956567	Tangkuban Parahu	18	252.182623123297	599.50461013443
10	Journal of Applied Volcanology	2023	60011347	1	1	2542.79520939153	Dotsero	0	2851.51412191657	Chichon, El	0	2851.51412191657	3040.3411663656
10	Journal of Applied Volcanology	2023	60019354	2	2	219.78997641535	Ruapehu	11	219.78997641535	Ruapehu	5	679.999824226671	2433.31608427157
10	Journal of Applied Volcanology	2023	60011347	3	1	2542.79520939153	Dotsero	0	2851.51412191657	Chichon, El	0	2851.51412191657	3040.3411663656
10	Journal of Applied Volcanology	2023	60011347	4	1	2542.79520939153	Dotsero	0	2851.51412191657	Chichon, El	0	2851.51412191657	3040.3411663656
10	Journal of Applied Volcanology	2023	60027272	5	3	927.080012105515	West Eifel Volcanic Field	1	1217.9298119051	Grimsvotn	0	1249.04908905192	2614.0140109652
10	Journal of Applied Volcanology	2023	60005686	6	4	5.50614527273354	Auckland Volcanic Field	13	207.792423104592	Okataina	6	354.524028681228	1994.42209125126
10	Journal of Applied Volcanology	2023	60011347	7	1	2542.79520939153	Dotsero	0	2851.51412191657	Chichon, El	0	2851.51412191657	3040.3411663656
10	Journal of Applied Volcanology	2023	60026857	8	5	92.1788532359152	Nantaisan	75	134.338187790884	Hakoneyama	24	145.900574110102	226.817269377902
10	Journal of Applied Volcanology	2023	60089443	9	6	83.6768293159414	Hakoneyama	74	83.6768293159414	Hakoneyama	25	136.501702638163	223.321595108166
11	Journal of Applied Volcanology	2023	60019354	1	1	219.78997641535	Ruapehu	11	219.78997641535	Ruapehu	5	679.999824226671	2433.31608427157
11	Journal of Applied Volcanology	2023	60019354	2	1	219.78997641535	Ruapehu	11	219.78997641535	Ruapehu	5	679.999824226671	2433.31608427157
11	Journal of Applied Volcanology	2023	60019354	3	1	219.78997641535	Ruapehu	11	219.78997641535	Ruapehu	5	679.999824226671	2433.31608427157
12	Journal of Applied Volcanology	2022	60024168	1	1	97.0760178266718	Nantaisan	75	135.391478235476	Hakoneyama	24	148.830784326809	228.662947228677
12	Journal of Applied Volcanology	2022	60025272	2	2	90.9461032667435	Hakoneyama	74	90.9461032667435	Hakoneyama	25	136.311836009415	215.514659716163
12	Journal of Applied Volcanology	2022	60007994	2	3	84.1168282572535	Hakoneyama	74	84.1168282572535	Hakoneyama	25	136.878620107781	222.510059841529
12	Journal of Applied Volcanology	2022	60025272	3	2	90.9461032667435	Hakoneyama	74	90.9461032667435	Hakoneyama	25	136.311836009415	215.514659716163
12	Journal of Applied Volcanology	2022	60025272	4	2	90.9461032667435	Hakoneyama	74	90.9461032667435	Hakoneyama	25	136.311836009415	215.514659716163
13	Journal of Applied Volcanology	2022	60002366	1	1	83.6768293159414	Hakoneyama	74	83.6768293159414	Hakoneyama	25	136.501702638163	223.321595108166
13	Journal of Applied Volcanology	2022	60002366	2	1	83.6768293159414	Hakoneyama	74	83.6768293159414	Hakoneyama	25	136.501702638163	223.321595108166
13	Journal of Applied Volcanology	2022	60002366	3	1	83.6768293159414	Hakoneyama	74	83.6768293159414	Hakoneyama	25	136.501702638163	223.321595108166
13	Journal of Applied Volcanology	2022	60002366	4	1	83.6768293159414	Hakoneyama	74	83.6768293159414	Hakoneyama	25	136.501702638163	223.321595108166
13	Journal of Applied Volcanology	2022	60270122	4	2	208.225686267241	Hakusan	72	230.344654498019	Ontakesan	25	329.946873470312	427.305955805867
14	Journal of Applied Volcanology	2022	60094382	1	1	229.131136978915	Taranaki	11	233.268032368075	Ruapehu	5	695.283840416719	2448.13346166451
14	Journal of Applied Volcanology	2022	60019354	2	2	219.78997641535	Ruapehu	11	219.78997641535	Ruapehu	5	679.999824226671	2433.31608427157
14	Journal of Applied Volcanology	2022	60019354	3	2	219.78997641535	Ruapehu	11	219.78997641535	Ruapehu	5	679.999824226671	2433.31608427157
14	Journal of Applied Volcanology	2022	60011347	4	3	2542.79520939153	Dotsero	0	2851.51412191657	Chichon, El	0	2851.51412191657	3040.3411663656
15	Journal of Applied Volcanology	2022	60013402	1	1	109.341796393549	Sand Mountain Field	38	201.401565262536	St. Helens	2	188.758249040315	2823.32458847732
15	Journal of Applied Volcanology	2022	60005353	1	2	672.020349290595	Khaybar, Harrat	4	1135.62888172803	Tair, Jebel at	0	1240.1473499634	3267.70473835618
15	Journal of Applied Volcanology	2022	60005686	2	3	5.50614527273354	Auckland Volcanic Field	13	207.792423104592	Okataina	6	354.524028681228	1994.42209125126
15	Journal of Applied Volcanology	2022	60013402	3	1	109.341796393549	Sand Mountain Field	38	201.401565262536	St. Helens	2	188.758249040315	2823.32458847732
15	Journal of Applied Volcanology	2022	60005686	4	3	5.50614527273354	Auckland Volcanic Field	13	207.792423104592	Okataina	6	354.524028681228	1994.42209125126
15	Journal of Applied Volcanology	2022	60013402	5	1	109.341796393549	Sand Mountain Field	38	201.401565262536	St. Helens	2	188.758249040315	2823.32458847732
15	Journal of Applied Volcanology	2022	60005353	6	2	672.020349290595	Khaybar, Harrat	4	1135.62888172803	Tair, Jebel at	0	1240.1473499634	3267.70473835618
15	Journal of Applied Volcanology	2022	60004582	7	4	184.699150984651	Rahat, Harrat	16	714.667223494982	Tair, Jebel at	7	867.310700096611	2721.59956019463
16	Journal of Applied Volcanology	2022	60007740	1	1	1565.34534325783	Yojoa, Lago	0	1624.81348107631	Chichon, El	0	1745.48698802686	1785.93086511404
16	Journal of Applied Volcanology	2022	60032442	1	2	20.4725314424182	Chichinautzin	21	67.8084277992923	Popocatepetl	5	214.255838207118	1335.26277422477
16	Journal of Applied Volcanology	2022	125759400	2	3	32.7712516913588	Chichinautzin	21	70.3925083981168	Popocatepetl	5	208.022710642041	1336.26695942131
16	Journal of Applied Volcanology	2022	60032442	3	2	20.4725314424182	Chichinautzin	21	67.8084277992923	Popocatepetl	5	214.255838207118	1335.26277422477
16	Journal of Applied Volcanology	2022	60007909	4	4	23.9609067996149	Naolinco Volcanic Field	26	186.999878322119	Popocatepetl	7	297.763693197143	1302.73547680547
16	Journal of Applied Volcanology	2022	60032442	5	2	20.4725314424182	Chichinautzin	21	67.8084277992923	Popocatepetl	5	214.255838207118	1335.26277422477
16	Journal of Applied Volcanology	2022	60007740	6	1	1565.34534325783	Yojoa, Lago	0	1624.81348107631	Chichon, El	0	1745.48698802686	1785.93086511404
16	Journal of Applied Volcanology	2022	60016593	7	5	131.445765084102	Jocotitlan	18	268.650504156913	Popocatepetl	3	371.155971505515	1526.54372839233
16	Journal of Applied Volcanology	2022	60000243	8	6	168.053171717913	Ischia	12	408.030365921327	Stromboli	2	525.981554343295	3308.13327736001
17	Journal of Applied Volcanology	2022	60138276	1	1	10.7194832019062	Chaine des Puys	3	1259.28928355495	Stromboli	0	1249.46859922589	2648.16288911759
17	Journal of Applied Volcanology	2022	60104653	2	2	227.018660117457	Chaine des Puys	7	1055.21477342532	Stromboli	0	1069.81145079407	2807.0447826479
17	Journal of Applied Volcanology	2022	101166027	3	3	41.1380788647725	Hengill	29	48.9085786954328	Fagradalsfjall	7	97.8354178310728	3824.78843815649
17	Journal of Applied Volcanology	2022	60071113	3	4	24.4949266310158	Brennisteinsfjoll	29	31.0263377892793	Fagradalsfjall	7	112.637922076771	3809.49734766166
17	Journal of Applied Volcanology	2022	60004967	4	5	240.63667978017	Chaine des Puys	2	1467.22795126408	Stromboli	0	1475.81050428063	2639.41877530994
17	Journal of Applied Volcanology	2022	60017694	5	6	345.294965295444	Chaine des Puys	2	1519.03252729163	Stromboli	0	1530.46831137544	2611.80050151245
17	Journal of Applied Volcanology	2022	60017694	6	6	345.294965295444	Chaine des Puys	2	1519.03252729163	Stromboli	0	1530.46831137544	2611.80050151245
17	Journal of Applied Volcanology	2022	60027245	7	7	274.528913760712	Chaine des Puys	3	1265.0335264104	Stromboli	0	1199.8898326215	2703.71659833412
17	Journal of Applied Volcanology	2022	60138276	8	1	10.7194832019062	Chaine des Puys	3	1259.28928355495	Stromboli	0	1249.46859922589	2648.16288911759
17	Journal of Applied Volcanology	2022	60071113	9	4	24.4949266310158	Brennisteinsfjoll	29	31.0263377892793	Fagradalsfjall	7	112.637922076771	3809.49734766166
17	Journal of Applied Volcanology	2022	60071128	10	8	24.9185249707173	Brennisteinsfjoll	29	31.8653372540542	Fagradalsfjall	7	112.165557281911	3809.36270473525
17	Journal of Applied Volcanology	2022	60104653	11	2	227.018660117457	Chaine des Puys	7	1055.21477342532	Stromboli	0	1069.81145079407	2807.0447826479
17	Journal of Applied Volcanology	2022	60004967	12	5	240.63667978017	Chaine des Puys	2	1467.22795126408	Stromboli	0	1475.81050428063	2639.41877530994
17	Journal of Applied Volcanology	2022	60032442	13	9	20.4725314424182	Chichinautzin	21	67.8084277992923	Popocatepetl	5	214.255838207118	1335.26277422477
17	Journal of Applied Volcanology	2022	60012259	14	10	376.358882642992	Chaine des Puys	12	934.210145471123	Stromboli	1	954.521748813439	2957.61765045952
17	Journal of Applied Volcanology	2022	101700680	15	11	24.9185249707173	Brennisteinsfjoll	29	31.8653372540542	Fagradalsfjall	7	112.165557281911	3809.36270473525
18	Journal of Applied Volcanology	2022	60012070	1	1	702.748892189856	West Eifel Volcanic Field	2	1474.97968206764	Grimsvotn	0	1500.70930414915	2569.17892256024
18	Journal of Applied Volcanology	2022	60012070	2	1	702.748892189856	West Eifel Volcanic Field	2	1474.97968206764	Grimsvotn	0	1500.70930414915	2569.17892256024
18	Journal of Applied Volcanology	2022	60171663	3	2	930.775902591489	West Eifel Volcanic Field	1	1216.80363826793	Grimsvotn	0	1246.91902855332	2605.18393999483
18	Journal of Applied Volcanology	2022	60012070	4	1	702.748892189856	West Eifel Volcanic Field	2	1474.97968206764	Grimsvotn	0	1500.70930414915	2569.17892256024
19	Journal of Applied Volcanology	2022	60072054	1	1	12.8976689797207	Guagua Pichincha	32	12.8976689797207	Guagua Pichincha	10	64.9511634178849	859.117379691121
19	Journal of Applied Volcanology	2022	60072054	2	1	12.8976689797207	Guagua Pichincha	32	12.8976689797207	Guagua Pichincha	10	64.9511634178849	859.117379691121
19	Journal of Applied Volcanology	2022	128256724	3	2	10.9834570367553	Guagua Pichincha	32	10.9834570367553	Guagua Pichincha	10	66.5746379035092	856.674079985089
19	Journal of Applied Volcanology	2022	60072054	4	1	12.8976689797207	Guagua Pichincha	32	12.8976689797207	Guagua Pichincha	10	64.9511634178849	859.117379691121
19	Journal of Applied Volcanology	2022	60072054	5	1	12.8976689797207	Guagua Pichincha	32	12.8976689797207	Guagua Pichincha	10	64.9511634178849	859.117379691121
19	Journal of Applied Volcanology	2022	60020650	6	3	676.005779806576	West Eifel Volcanic Field	2	1670.41876098913	Grimsvotn	0	1682.61186068848	2387.77689364096
19	Journal of Applied Volcanology	2022	60072054	7	1	12.8976689797207	Guagua Pichincha	32	12.8976689797207	Guagua Pichincha	10	64.9511634178849	859.117379691121
19	Journal of Applied Volcanology	2022	60072054	8	1	12.8976689797207	Guagua Pichincha	32	12.8976689797207	Guagua Pichincha	10	64.9511634178849	859.117379691121
20	Journal of Applied Volcanology	2022	60118622	1	1	418.975548601399	Marapi	18	418.975548601399	Marapi	10	641.638526261994	988.041056765522
20	Journal of Applied Volcanology	2022	60118622	2	1	418.975548601399	Marapi	18	418.975548601399	Marapi	10	641.638526261994	988.041056765522
20	Journal of Applied Volcanology	2022	60118475	2	2	418.975548601399	Marapi	18	418.975548601399	Marapi	10	641.638526261994	988.041056765522
20	Journal of Applied Volcanology	2022	60118622	3	1	418.975548601399	Marapi	18	418.975548601399	Marapi	10	641.638526261994	988.041056765522
20	Journal of Applied Volcanology	2022	60118475	3	2	418.975548601399	Marapi	18	418.975548601399	Marapi	10	641.638526261994	988.041056765522
20	Journal of Applied Volcanology	2022	60118622	4	1	418.975548601399	Marapi	18	418.975548601399	Marapi	10	641.638526261994	988.041056765522
20	Journal of Applied Volcanology	2022	60118622	5	1	418.975548601399	Marapi	18	418.975548601399	Marapi	10	641.638526261994	988.041056765522
20	Journal of Applied Volcanology	2022	109487650	6	3	828.837756967686	Hainan Volcanic Field	3	1132.92124813483	Barren Island	0	1708.60639476955	2191.57126572683
20	Journal of Applied Volcanology	2022	60118475	7	2	418.975548601399	Marapi	18	418.975548601399	Marapi	10	641.638526261994	988.041056765522
21	Journal of Applied Volcanology	2022	60018491	1	1	64.0220273088722	Garibaldi	34	346.529952346636	St. Helens	2	382.882354913549	2538.38820129099
21	Journal of Applied Volcanology	2022	60018491	2	1	64.0220273088722	Garibaldi	34	346.529952346636	St. Helens	2	382.882354913549	2538.38820129099
21	Journal of Applied Volcanology	2022	60018018	3	2	66.0216585961604	Garibaldi	35	347.439726729734	St. Helens	2	385.215825410011	2527.17435306849
21	Journal of Applied Volcanology	2022	60018491	4	1	64.0220273088722	Garibaldi	34	346.529952346636	St. Helens	2	382.882354913549	2538.38820129099
21	Journal of Applied Volcanology	2022	112818474	4	3	66.0216585961604	Garibaldi	35	347.439726729734	St. Helens	2	385.215825410011	2527.17435306849
22	Journal of Applied Volcanology	2022	60118622	1	1	418.975548601399	Marapi	18	418.975548601399	Marapi	10	641.638526261994	988.041056765522
22	Journal of Applied Volcanology	2022	60118622	2	1	418.975548601399	Marapi	18	418.975548601399	Marapi	10	641.638526261994	988.041056765522
22	Journal of Applied Volcanology	2022	60118622	3	1	418.975548601399	Marapi	18	418.975548601399	Marapi	10	641.638526261994	988.041056765522
22	Journal of Applied Volcanology	2022	60118475	3	2	418.975548601399	Marapi	18	418.975548601399	Marapi	10	641.638526261994	988.041056765522
22	Journal of Applied Volcanology	2022	60118622	4	1	418.975548601399	Marapi	18	418.975548601399	Marapi	10	641.638526261994	988.041056765522
22	Journal of Applied Volcanology	2022	60118475	4	2	418.975548601399	Marapi	18	418.975548601399	Marapi	10	641.638526261994	988.041056765522
22	Journal of Applied Volcanology	2022	60118622	5	1	418.975548601399	Marapi	18	418.975548601399	Marapi	10	641.638526261994	988.041056765522
22	Journal of Applied Volcanology	2022	60118475	5	2	418.975548601399	Marapi	18	418.975548601399	Marapi	10	641.638526261994	988.041056765522
23	Journal of Applied Volcanology	2022	60024941	1	1	276.989817036635	Mammoth Mountain	30	747.868933679426	North Gorda Ridge Segment	1	722.719123383325	3401.58152679333
23	Journal of Applied Volcanology	2022	60024941	2	1	276.989817036635	Mammoth Mountain	30	747.868933679426	North Gorda Ridge Segment	1	722.719123383325	3401.58152679333
24	Journal of Applied Volcanology	2022	60011347	1	1	2542.79520939153	Dotsero	0	2851.51412191657	Chichon, El	0	2851.51412191657	3040.3411663656
24	Journal of Applied Volcanology	2022	60011347	2	1	2542.79520939153	Dotsero	0	2851.51412191657	Chichon, El	0	2851.51412191657	3040.3411663656
24	Journal of Applied Volcanology	2022	60071130	3	2	22.4575751444435	Brennisteinsfjoll	29	31.0100563233618	Fagradalsfjall	7	110.181223969527	3806.81140704541
24	Journal of Applied Volcanology	2022	60000243	4	3	168.053171717913	Ischia	12	408.030365921327	Stromboli	2	525.981554343295	3308.13327736001
24	Journal of Applied Volcanology	2022	60011347	5	1	2542.79520939153	Dotsero	0	2851.51412191657	Chichon, El	0	2851.51412191657	3040.3411663656
24	Journal of Applied Volcanology	2022	60072054	6	4	12.8976689797207	Guagua Pichincha	32	12.8976689797207	Guagua Pichincha	10	64.9511634178849	859.117379691121
24	Journal of Applied Volcanology	2022	60000243	7	3	168.053171717913	Ischia	12	408.030365921327	Stromboli	2	525.981554343295	3308.13327736001
24	Journal of Applied Volcanology	2022	60123796	8	5	341.432773952769	Chaine des Puys	2	1514.6891107834	Stromboli	0	1526.10565075288	2613.50283515413
24	Journal of Applied Volcanology	2022	60019354	9	6	219.78997641535	Ruapehu	11	219.78997641535	Ruapehu	5	679.999824226671	2433.31608427157
24	Journal of Applied Volcanology	2022	100815452	10	7	18.1084514439012	Nyiragongo	21	18.1084514439012	Nyiragongo	3	807.025851443361	2149.15619941279
24	Journal of Applied Volcanology	2022	112429861	11	8	103.681221097255	Kuwae	13	103.681221097255	Kuwae	9	447.500968216596	1481.2325698116
25	Journal of Applied Volcanology	2022	60123796	1	1	341.432773952769	Chaine des Puys	2	1514.6891107834	Stromboli	0	1526.10565075288	2613.50283515413
25	Journal of Applied Volcanology	2022	60001970	1	2	343.363422963215	Chaine des Puys	2	1517.20789918512	Stromboli	0	1528.6228582182	2612.10713856834
25	Journal of Applied Volcanology	2022	60138276	2	3	10.7194832019062	Chaine des Puys	3	1259.28928355495	Stromboli	0	1249.46859922589	2648.16288911759
25	Journal of Applied Volcanology	2022	60138276	3	3	10.7194832019062	Chaine des Puys	3	1259.28928355495	Stromboli	0	1249.46859922589	2648.16288911759
25	Journal of Applied Volcanology	2022	60123796	4	1	341.432773952769	Chaine des Puys	2	1514.6891107834	Stromboli	0	1526.10565075288	2613.50283515413
25	Journal of Applied Volcanology	2022	60000485	4	4	44.5556563106037	Fournaise, Piton de la	2	44.5556563106037	Fournaise, Piton de la	1	2847.51311077325	3881.80027882743
26	Journal of Applied Volcanology	2022	60032831	1	1	75.902339060602	Sanbesan	67	190.119034075517	Kujusan	22	365.465185280506	572.873381538791
27	Journal of Applied Volcanology	2021	60121472	1	1	230.464714429484	Taranaki	11	234.646932964488	Ruapehu	5	696.569724693343	2449.45703503745
27	Journal of Applied Volcanology	2021	60121472	2	1	230.464714429484	Taranaki	11	234.646932964488	Ruapehu	5	696.569724693343	2449.45703503745
27	Journal of Applied Volcanology	2021	60121472	3	1	230.464714429484	Taranaki	11	234.646932964488	Ruapehu	5	696.569724693343	2449.45703503745
27	Journal of Applied Volcanology	2021	60121472	4	1	230.464714429484	Taranaki	11	234.646932964488	Ruapehu	5	696.569724693343	2449.45703503745
27	Journal of Applied Volcanology	2021	60121472	5	1	230.464714429484	Taranaki	11	234.646932964488	Ruapehu	5	696.569724693343	2449.45703503745
27	Journal of Applied Volcanology	2021	60015481	6	2	98.2014543789272	Rainier	35	162.130412416425	St. Helens	2	333.796471584263	2674.6877390327
27	Journal of Applied Volcanology	2021	60015481	7	2	98.2014543789272	Rainier	35	162.130412416425	St. Helens	2	333.796471584263	2674.6877390327
27	Journal of Applied Volcanology	2021	60001426	8	3	2157.78421905453	Carrizozo	0	2361.7263437094	Chichon, El	0	2405.32342243882	2672.57873633057
27	Journal of Applied Volcanology	2021	119918712	9	4	67.885273995204	Rainier	35	106.400431558624	St. Helens	2	305.285347564293	2692.77093929941
27	Journal of Applied Volcanology	2021	119918712	10	4	67.885273995204	Rainier	35	106.400431558624	St. Helens	2	305.285347564293	2692.77093929941
28	Journal of Applied Volcanology	2021	60113657	1	1	126.279919423359	Campi Flegrei del Mar di Sicilia	13	149.953356646627	Etna	2	309.431712317214	3623.30613597344
28	Journal of Applied Volcanology	2021	60004718	2	2	248.029629194578	Chaine des Puys	5	1108.65404075466	Stromboli	0	1128.90816451422	2864.19716272338
28	Journal of Applied Volcanology	2021	60004718	3	2	248.029629194578	Chaine des Puys	5	1108.65404075466	Stromboli	0	1128.90816451422	2864.19716272338
28	Journal of Applied Volcanology	2021	60007061	4	3	30.743158321608	Vesuvius	13	221.748249260575	Stromboli	2	444.489217998574	3506.82910537001
28	Journal of Applied Volcanology	2021	60000239	5	4	295.813295879626	Chaine des Puys	5	1108.5520242173	Stromboli	0	1130.96227145616	2887.0608859677
28	Journal of Applied Volcanology	2021	60028868	6	5	433.356766617873	Ischia	13	673.970245305694	Stromboli	2	758.964629460829	3105.97613336961
28	Journal of Applied Volcanology	2021	60118622	7	6	418.975548601399	Marapi	18	418.975548601399	Marapi	10	641.638526261994	988.041056765522
28	Journal of Applied Volcanology	2021	60009043	8	7	215.008019717089	San Francisco Volcanic Field	13	1631.47619277012	Socorro	0	793.670079464808	3018.4962867454
28	Journal of Applied Volcanology	2021	60007061	9	3	30.743158321608	Vesuvius	13	221.748249260575	Stromboli	2	444.489217998574	3506.82910537001
28	Journal of Applied Volcanology	2021	60028868	10	5	433.356766617873	Ischia	13	673.970245305694	Stromboli	2	758.964629460829	3105.97613336961
29	Journal of Applied Volcanology	2021	60123796	1	1	341.432773952769	Chaine des Puys	2	1514.6891107834	Stromboli	0	1526.10565075288	2613.50283515413
29	Journal of Applied Volcanology	2021	60123796	2	1	341.432773952769	Chaine des Puys	2	1514.6891107834	Stromboli	0	1526.10565075288	2613.50283515413
29	Journal of Applied Volcanology	2021	60123796	3	1	341.432773952769	Chaine des Puys	2	1514.6891107834	Stromboli	0	1526.10565075288	2613.50283515413
30	Journal of Applied Volcanology	2021	60004718	1	1	248.029629194578	Chaine des Puys	5	1108.65404075466	Stromboli	0	1128.90816451422	2864.19716272338
30	Journal of Applied Volcanology	2021	60004718	2	1	248.029629194578	Chaine des Puys	5	1108.65404075466	Stromboli	0	1128.90816451422	2864.19716272338
30	Journal of Applied Volcanology	2021	60004718	3	1	248.029629194578	Chaine des Puys	5	1108.65404075466	Stromboli	0	1128.90816451422	2864.19716272338
30	Journal of Applied Volcanology	2021	60023256	3	2	487.127793374404	Chaine des Puys	13	891.935366912043	Stromboli	2	917.844133157106	3025.47338214503
30	Journal of Applied Volcanology	2021	60210162	4	3	248.588711781704	Chaine des Puys	5	1108.93703279605	Stromboli	0	1129.22580371855	2865.02252657255
30	Journal of Applied Volcanology	2021	125692059	4	4	248.588711781704	Chaine des Puys	5	1108.93703279605	Stromboli	0	1129.22580371855	2865.02252657255
30	Journal of Applied Volcanology	2021	60004718	5	1	248.029629194578	Chaine des Puys	5	1108.65404075466	Stromboli	0	1128.90816451422	2864.19716272338
30	Journal of Applied Volcanology	2021	60001426	5	5	2157.78421905453	Carrizozo	0	2361.7263437094	Chichon, El	0	2405.32342243882	2672.57873633057
30	Journal of Applied Volcanology	2021	60028868	6	6	433.356766617873	Ischia	13	673.970245305694	Stromboli	2	758.964629460829	3105.97613336961
30	Journal of Applied Volcanology	2021	60118622	7	7	418.975548601399	Marapi	18	418.975548601399	Marapi	10	641.638526261994	988.041056765522
30	Journal of Applied Volcanology	2021	60033420	8	8	2319.42939298505	Dotsero	0	3207.5754772676	Chichon, El	0	2860.09826842215	3475.78731306471
30	Journal of Applied Volcanology	2021	60028868	9	6	433.356766617873	Ischia	13	673.970245305694	Stromboli	2	758.964629460829	3105.97613336961
30	Journal of Applied Volcanology	2021	60023256	10	2	487.127793374404	Chaine des Puys	13	891.935366912043	Stromboli	2	917.844133157106	3025.47338214503
30	Journal of Applied Volcanology	2021	60000243	11	9	168.053171717913	Ischia	12	408.030365921327	Stromboli	2	525.981554343295	3308.13327736001
30	Journal of Applied Volcanology	2021	60104315	12	10	176.642492013858	Ischia	12	416.996412556289	Stromboli	2	534.538142558028	3299.04738558163
30	Journal of Applied Volcanology	2021	60104315	13	10	176.642492013858	Ischia	12	416.996412556289	Stromboli	2	534.538142558028	3299.04738558163
31	Journal of Applied Volcanology	2021	60071444	1	1	64.6206815280753	San Pablo Volcanic Field	19	71.6236063244952	Taal	6	512.622520718719	1534.06227997463
31	Journal of Applied Volcanology	2021	60105179	1	2	6.60628003767017	San Pablo Volcanic Field	21	40.3374890582931	Taal	6	521.2350578024	1474.44826267645
31	Journal of Applied Volcanology	2021	60071444	2	1	64.6206815280753	San Pablo Volcanic Field	19	71.6236063244952	Taal	6	512.622520718719	1534.06227997463
31	Journal of Applied Volcanology	2021	60105179	3	2	6.60628003767017	San Pablo Volcanic Field	21	40.3374890582931	Taal	6	521.2350578024	1474.44826267645
31	Journal of Applied Volcanology	2021	60071444	4	1	64.6206815280753	San Pablo Volcanic Field	19	71.6236063244952	Taal	6	512.622520718719	1534.06227997463
31	Journal of Applied Volcanology	2021	60071444	5	1	64.6206815280753	San Pablo Volcanic Field	19	71.6236063244952	Taal	6	512.622520718719	1534.06227997463
32	Journal of Applied Volcanology	2021	60004176	1	1	63.8652850683436	Hakoneyama	72	63.8652850683436	Hakoneyama	25	156.609390314201	270.180389281746
32	Journal of Applied Volcanology	2021	60105159	2	2	146.145527584732	Hakusan	76	168.552798555405	Ontakesan	26	282.240219170936	484.229911148233
32	Journal of Applied Volcanology	2021	60119919	3	3	70.1079372847683	Hakoneyama	74	70.1079372847683	Hakoneyama	25	143.361519783935	240.934286046792
32	Journal of Applied Volcanology	2021	60119919	4	3	70.1079372847683	Hakoneyama	74	70.1079372847683	Hakoneyama	25	143.361519783935	240.934286046792
32	Journal of Applied Volcanology	2021	126648539	5	4	39.8244867125689	Akita-Komagatake	76	46.7046846603595	Akita-Yakeyama	21	112.039834379669	398.374425630981
32	Journal of Applied Volcanology	2021	60008224	6	5	15.8126907282486	Fujisan	75	34.2673659705889	Hakoneyama	27	128.202793058826	273.799320892595
32	Journal of Applied Volcanology	2021	60008224	7	5	15.8126907282486	Fujisan	75	34.2673659705889	Hakoneyama	27	128.202793058826	273.799320892595
32	Journal of Applied Volcanology	2021	60008224	8	5	15.8126907282486	Fujisan	75	34.2673659705889	Hakoneyama	27	128.202793058826	273.799320892595
32	Journal of Applied Volcanology	2021	60008224	9	5	15.8126907282486	Fujisan	75	34.2673659705889	Hakoneyama	27	128.202793058826	273.799320892595
33	Journal of Applied Volcanology	2021	60138276	1	1	10.7194832019062	Chaine des Puys	3	1259.28928355495	Stromboli	0	1249.46859922589	2648.16288911759
33	Journal of Applied Volcanology	2021	60138276	2	1	10.7194832019062	Chaine des Puys	3	1259.28928355495	Stromboli	0	1249.46859922589	2648.16288911759
33	Journal of Applied Volcanology	2021	60138276	3	1	10.7194832019062	Chaine des Puys	3	1259.28928355495	Stromboli	0	1249.46859922589	2648.16288911759
33	Journal of Applied Volcanology	2021	60031101	3	2	522.512837880243	West Eifel Volcanic Field	2	1683.80224665624	Grimsvotn	0	1683.80224665624	2585.53209501666
33	Journal of Applied Volcanology	2021	60021859	4	3	402.155585002464	Ischia	13	645.196822524667	Stromboli	2	740.303484113684	3162.23591595559
33	Journal of Applied Volcanology	2021	60104315	5	4	176.642492013858	Ischia	12	416.996412556289	Stromboli	2	534.538142558028	3299.04738558163
33	Journal of Applied Volcanology	2021	60021859	6	3	402.155585002464	Ischia	13	645.196822524667	Stromboli	2	740.303484113684	3162.23591595559
33	Journal of Applied Volcanology	2021	60104315	7	4	176.642492013858	Ischia	12	416.996412556289	Stromboli	2	534.538142558028	3299.04738558163
33	Journal of Applied Volcanology	2021	126358961	8	5	3.07555033752509	Lipari	14	42.1417805659026	Stromboli	2	271.423496991169	3641.46542760486
33	Journal of Applied Volcanology	2021	60021859	9	3	402.155585002464	Ischia	13	645.196822524667	Stromboli	2	740.303484113684	3162.23591595559
34	Journal of Applied Volcanology	2021	60007056	1	1	1072.56139779406	Dotsero	0	2258.87974589388	Popocatepetl	0	1650.12313109023	2768.68821138105
34	Journal of Applied Volcanology	2021	60007056	2	1	1072.56139779406	Dotsero	0	2258.87974589388	Popocatepetl	0	1650.12313109023	2768.68821138105
35	Journal of Applied Volcanology	2021	60020650	1	1	676.005779806576	West Eifel Volcanic Field	2	1670.41876098913	Grimsvotn	0	1682.61186068848	2387.77689364096
35	Journal of Applied Volcanology	2021	60020650	2	1	676.005779806576	West Eifel Volcanic Field	2	1670.41876098913	Grimsvotn	0	1682.61186068848	2387.77689364096
35	Journal of Applied Volcanology	2021	60000021	2	2	163.351740744025	Nemrut Dagi	11	2233.80627774741	Stromboli	0	522.21078542338	3084.76770564803
35	Journal of Applied Volcanology	2021	60033170	3	3	274.590261354796	Erciyes Volcanic Complex	10	1514.75838773723	Stromboli	0	982.141971851054	3182.97450533702
35	Journal of Applied Volcanology	2021	60020650	4	1	676.005779806576	West Eifel Volcanic Field	2	1670.41876098913	Grimsvotn	0	1682.61186068848	2387.77689364096
35	Journal of Applied Volcanology	2021	60020650	5	1	676.005779806576	West Eifel Volcanic Field	2	1670.41876098913	Grimsvotn	0	1682.61186068848	2387.77689364096
35	Journal of Applied Volcanology	2021	60020650	6	1	676.005779806576	West Eifel Volcanic Field	2	1670.41876098913	Grimsvotn	0	1682.61186068848	2387.77689364096
35	Journal of Applied Volcanology	2021	60020650	7	1	676.005779806576	West Eifel Volcanic Field	2	1670.41876098913	Grimsvotn	0	1682.61186068848	2387.77689364096
35	Journal of Applied Volcanology	2021	60033170	8	3	274.590261354796	Erciyes Volcanic Complex	10	1514.75838773723	Stromboli	0	982.141971851054	3182.97450533702
36	Journal of Applied Volcanology	2021	60118622	1	1	418.975548601399	Marapi	18	418.975548601399	Marapi	10	641.638526261994	988.041056765522
36	Journal of Applied Volcanology	2021	60118475	1	2	418.975548601399	Marapi	18	418.975548601399	Marapi	10	641.638526261994	988.041056765522
36	Journal of Applied Volcanology	2021	60032083	2	3	1006.95458527534	Dotsero	0	2097.1567227886	Popocatepetl	0	1589.53633843784	2681.27942344526
36	Journal of Applied Volcanology	2021	60032083	3	3	1006.95458527534	Dotsero	0	2097.1567227886	Popocatepetl	0	1589.53633843784	2681.27942344526
36	Journal of Applied Volcanology	2021	60118622	4	1	418.975548601399	Marapi	18	418.975548601399	Marapi	10	641.638526261994	988.041056765522
36	Journal of Applied Volcanology	2021	60118475	4	2	418.975548601399	Marapi	18	418.975548601399	Marapi	10	641.638526261994	988.041056765522
37	Journal of Applied Volcanology	2020	60118622	1	1	418.975548601399	Marapi	18	418.975548601399	Marapi	10	641.638526261994	988.041056765522
37	Journal of Applied Volcanology	2020	60118475	1	2	418.975548601399	Marapi	18	418.975548601399	Marapi	10	641.638526261994	988.041056765522
37	Journal of Applied Volcanology	2020	60118622	2	1	418.975548601399	Marapi	18	418.975548601399	Marapi	10	641.638526261994	988.041056765522
37	Journal of Applied Volcanology	2020	60118475	2	2	418.975548601399	Marapi	18	418.975548601399	Marapi	10	641.638526261994	988.041056765522
37	Journal of Applied Volcanology	2020	60118622	3	1	418.975548601399	Marapi	18	418.975548601399	Marapi	10	641.638526261994	988.041056765522
37	Journal of Applied Volcanology	2020	60069380	4	3	26.2000983652754	Merapi	32	26.2000983652754	Merapi	18	237.908081536218	406.902865429539
37	Journal of Applied Volcanology	2020	60069380	5	3	26.2000983652754	Merapi	32	26.2000983652754	Merapi	18	237.908081536218	406.902865429539
38	Journal of Applied Volcanology	2020	60005686	1	1	5.50614527273354	Auckland Volcanic Field	13	207.792423104592	Okataina	6	354.524028681228	1994.42209125126
38	Journal of Applied Volcanology	2020	60005686	2	1	5.50614527273354	Auckland Volcanic Field	13	207.792423104592	Okataina	6	354.524028681228	1994.42209125126
39	Journal of Applied Volcanology	2020	60005686	1	1	5.50614527273354	Auckland Volcanic Field	13	207.792423104592	Okataina	6	354.524028681228	1994.42209125126
39	Journal of Applied Volcanology	2020	60005686	2	1	5.50614527273354	Auckland Volcanic Field	13	207.792423104592	Okataina	6	354.524028681228	1994.42209125126
39	Journal of Applied Volcanology	2020	60020585	3	2	485.824056766775	Taranaki	9	533.655509586588	Ruapehu	4	1000.99776451353	2683.76036319418
39	Journal of Applied Volcanology	2020	60019354	4	3	219.78997641535	Ruapehu	11	219.78997641535	Ruapehu	5	679.999824226671	2433.31608427157
40	Journal of Applied Volcanology	2020	60005686	1	1	5.50614527273354	Auckland Volcanic Field	13	207.792423104592	Okataina	6	354.524028681228	1994.42209125126
40	Journal of Applied Volcanology	2020	60022148	1	2	512.628762595216	West Eifel Volcanic Field	2	1743.18872497892	Grimsvotn	0	1743.18872497892	2540.41420007542
40	Journal of Applied Volcanology	2020	60022148	2	2	512.628762595216	West Eifel Volcanic Field	2	1743.18872497892	Grimsvotn	0	1743.18872497892	2540.41420007542
40	Journal of Applied Volcanology	2020	60026718	2	3	9.28791591967976	Campi Flegrei	13	242.041057457908	Stromboli	2	436.43529944794	3476.46515430963
40	Journal of Applied Volcanology	2020	60022148	3	2	512.628762595216	West Eifel Volcanic Field	2	1743.18872497892	Grimsvotn	0	1743.18872497892	2540.41420007542
41	Journal of Applied Volcanology	2020	60005686	1	1	5.50614527273354	Auckland Volcanic Field	13	207.792423104592	Okataina	6	354.524028681228	1994.42209125126
41	Journal of Applied Volcanology	2020	60005686	2	1	5.50614527273354	Auckland Volcanic Field	13	207.792423104592	Okataina	6	354.524028681228	1994.42209125126
41	Journal of Applied Volcanology	2020	60005686	3	1	5.50614527273354	Auckland Volcanic Field	13	207.792423104592	Okataina	6	354.524028681228	1994.42209125126
41	Journal of Applied Volcanology	2020	60019354	4	2	219.78997641535	Ruapehu	11	219.78997641535	Ruapehu	5	679.999824226671	2433.31608427157
42	Journal of Applied Volcanology	2020	60012630	1	1	171.915259805363	Ischia	12	407.983372131029	Stromboli	2	514.453080567074	3310.42037900421
42	Journal of Applied Volcanology	2020	60138276	2	2	10.7194832019062	Chaine des Puys	3	1259.28928355495	Stromboli	0	1249.46859922589	2648.16288911759
42	Journal of Applied Volcanology	2020	60138276	3	2	10.7194832019062	Chaine des Puys	3	1259.28928355495	Stromboli	0	1249.46859922589	2648.16288911759
43	Journal of Applied Volcanology	2020	60104598	1	1	19.6073072968049	Atacazo	32	23.4121581352232	Guagua Pichincha	10	70.0830620730522	865.56932387047
43	Journal of Applied Volcanology	2020	60104598	2	1	19.6073072968049	Atacazo	32	23.4121581352232	Guagua Pichincha	10	70.0830620730522	865.56932387047
43	Journal of Applied Volcanology	2020	60072063	2	2	12.5923560561149	Guagua Pichincha	32	12.5923560561149	Guagua Pichincha	10	65.2294297170633	858.801158067532
43	Journal of Applied Volcanology	2020	60104598	3	1	19.6073072968049	Atacazo	32	23.4121581352232	Guagua Pichincha	10	70.0830620730522	865.56932387047
43	Journal of Applied Volcanology	2020	60104598	4	1	19.6073072968049	Atacazo	32	23.4121581352232	Guagua Pichincha	10	70.0830620730522	865.56932387047
44	Journal of Applied Volcanology	2020	60030877	1	1	53.8097867556831	West Crater	37	73.9627054307493	St. Helens	2	163.371969756563	2785.46880192649
44	Journal of Applied Volcanology	2020	60077398	2	2	138.141181684101	Tolima, Nevado del	31	139.998351131566	Ruiz, Nevado del	9	528.07910313302	1223.26129804197
44	Journal of Applied Volcanology	2020	60077398	3	2	138.141181684101	Tolima, Nevado del	31	139.998351131566	Ruiz, Nevado del	9	528.07910313302	1223.26129804197
44	Journal of Applied Volcanology	2020	60011347	4	3	2542.79520939153	Dotsero	0	2851.51412191657	Chichon, El	0	2851.51412191657	3040.3411663656
44	Journal of Applied Volcanology	2020	60008275	5	4	2571.4433073265	Dotsero	0	2857.1184570175	Soufriere Hills	0	2862.82523187589	3039.64339904216
44	Journal of Applied Volcanology	2020	60011347	6	3	2542.79520939153	Dotsero	0	2851.51412191657	Chichon, El	0	2851.51412191657	3040.3411663656
44	Journal of Applied Volcanology	2020	124152542	7	5	67.4243214433927	Rainier	35	117.910186791127	St. Helens	2	292.540948373685	2692.45620868953
44	Journal of Applied Volcanology	2020	60073943	8	6	88.6945347839703	Rainier	35	107.787868173188	St. Helens	2	304.49204597578	2677.82550480723
44	Journal of Applied Volcanology	2020	100407043	9	7	19.9549569167896	Rainier	34	63.8908954010896	St. Helens	2	261.511408658389	2752.14305899308
44	Journal of Applied Volcanology	2020	124152523	10	8	120.176813489016	Tolima, Nevado del	31	120.606116553009	Ruiz, Nevado del	9	521.904476094071	1203.26370683547
44	Journal of Applied Volcanology	2020	112788140	11	9	48.8656136082765	Baker	35	284.92232297881	St. Helens	2	380.537309563802	2596.30809794985
44	Journal of Applied Volcanology	2020	112098381	12	10	67.4243214433927	Rainier	35	117.910186791127	St. Helens	2	292.540948373685	2692.45620868953
44	Journal of Applied Volcanology	2020	124152501	13	11	16.4433407222246	Romeral	32	48.9001173891626	Ruiz, Nevado del	9	512.167967864261	1070.11918808785
44	Journal of Applied Volcanology	2020	124152498	15	13	16.4433407222246	Romeral	32	48.9001173891626	Ruiz, Nevado del	9	512.167967864261	1070.11918808785
44	Journal of Applied Volcanology	2020	124152487	16	14	120.176813489016	Tolima, Nevado del	31	120.606116553009	Ruiz, Nevado del	9	521.904476094071	1203.26370683547
44	Journal of Applied Volcanology	2020	124152565	17	15	16.4433407222246	Romeral	32	48.9001173891626	Ruiz, Nevado del	9	512.167967864261	1070.11918808785
44	Journal of Applied Volcanology	2020	60011347	18	3	2542.79520939153	Dotsero	0	2851.51412191657	Chichon, El	0	2851.51412191657	3040.3411663656
45	Journal of Applied Volcanology	2020	60018258	1	1	727.663773018578	Chaine des Puys	2	1722.86265833927	Grimsvotn	0	1727.13828276456	2291.60975017371
45	Journal of Applied Volcanology	2020	60071130	2	2	22.4575751444435	Brennisteinsfjoll	29	31.0100563233618	Fagradalsfjall	7	110.181223969527	3806.81140704541
45	Journal of Applied Volcanology	2020	60071116	3	3	24.9185249707173	Brennisteinsfjoll	29	31.8653372540542	Fagradalsfjall	7	112.165557281911	3809.36270473525
45	Journal of Applied Volcanology	2020	60001002	3	4	337.470320510697	Calatrava Volcanic Field	1	1607.13154501927	La Palma	0	1590.2432887724	2796.78168227375
45	Journal of Applied Volcanology	2020	60002769	3	5	444.830161046383	Calatrava Volcanic Field	2	1385.56160463143	La Palma	0	1444.22891455071	2930.57516206764
45	Journal of Applied Volcanology	2020	101700680	4	6	24.9185249707173	Brennisteinsfjoll	29	31.8653372540542	Fagradalsfjall	7	112.165557281911	3809.36270473525
45	Journal of Applied Volcanology	2020	60071116	5	3	24.9185249707173	Brennisteinsfjoll	29	31.8653372540542	Fagradalsfjall	7	112.165557281911	3809.36270473525
46	Journal of Applied Volcanology	2020	60018258	1	1	727.663773018578	Chaine des Puys	2	1722.86265833927	Grimsvotn	0	1727.13828276456	2291.60975017371
46	Journal of Applied Volcanology	2020	60071130	2	2	22.4575751444435	Brennisteinsfjoll	29	31.0100563233618	Fagradalsfjall	7	110.181223969527	3806.81140704541
46	Journal of Applied Volcanology	2020	60071116	3	3	24.9185249707173	Brennisteinsfjoll	29	31.8653372540542	Fagradalsfjall	7	112.165557281911	3809.36270473525
46	Journal of Applied Volcanology	2020	60001002	3	4	337.470320510697	Calatrava Volcanic Field	1	1607.13154501927	La Palma	0	1590.2432887724	2796.78168227375
46	Journal of Applied Volcanology	2020	60002769	3	5	444.830161046383	Calatrava Volcanic Field	2	1385.56160463143	La Palma	0	1444.22891455071	2930.57516206764
46	Journal of Applied Volcanology	2020	101700680	4	6	24.9185249707173	Brennisteinsfjoll	29	31.8653372540542	Fagradalsfjall	7	112.165557281911	3809.36270473525
46	Journal of Applied Volcanology	2020	60071116	5	3	24.9185249707173	Brennisteinsfjoll	29	31.8653372540542	Fagradalsfjall	7	112.165557281911	3809.36270473525
47	Journal of Applied Volcanology	2019	60007909	1	1	23.9609067996149	Naolinco Volcanic Field	26	186.999878322119	Popocatepetl	7	297.763693197143	1302.73547680547
47	Journal of Applied Volcanology	2019	60032442	2	2	20.4725314424182	Chichinautzin	21	67.8084277992923	Popocatepetl	5	214.255838207118	1335.26277422477
47	Journal of Applied Volcanology	2019	60032442	3	2	20.4725314424182	Chichinautzin	21	67.8084277992923	Popocatepetl	5	214.255838207118	1335.26277422477
47	Journal of Applied Volcanology	2019	60016593	4	3	131.445765084102	Jocotitlan	18	268.650504156913	Popocatepetl	3	371.155971505515	1526.54372839233
47	Journal of Applied Volcanology	2019	60007740	5	4	1565.34534325783	Yojoa, Lago	0	1624.81348107631	Chichon, El	0	1745.48698802686	1785.93086511404
47	Journal of Applied Volcanology	2019	60032442	6	2	20.4725314424182	Chichinautzin	21	67.8084277992923	Popocatepetl	5	214.255838207118	1335.26277422477
47	Journal of Applied Volcanology	2019	60094757	7	5	18.1710338025004	Chichinautzin	21	69.6944393428528	Popocatepetl	5	218.400786940996	1337.11912783628
47	Journal of Applied Volcanology	2019	60016593	8	3	131.445765084102	Jocotitlan	18	268.650504156913	Popocatepetl	3	371.155971505515	1526.54372839233
47	Journal of Applied Volcanology	2019	60007740	9	4	1565.34534325783	Yojoa, Lago	0	1624.81348107631	Chichon, El	0	1745.48698802686	1785.93086511404
47	Journal of Applied Volcanology	2019	60007740	10	4	1565.34534325783	Yojoa, Lago	0	1624.81348107631	Chichon, El	0	1745.48698802686	1785.93086511404
47	Journal of Applied Volcanology	2019	60019920	11	6	533.091378189595	Campi Flegrei	13	776.29442044864	Stromboli	2	811.578259451764	3238.93169743327
48	Journal of Applied Volcanology	2019	60009278	1	1	249.57724762702	Chaine des Puys	6	1089.62746055655	Stromboli	0	1041.55130014174	2760.15033812723
48	Journal of Applied Volcanology	2019	60123796	2	2	341.432773952769	Chaine des Puys	2	1514.6891107834	Stromboli	0	1526.10565075288	2613.50283515413
48	Journal of Applied Volcanology	2019	60009278	3	1	249.57724762702	Chaine des Puys	6	1089.62746055655	Stromboli	0	1041.55130014174	2760.15033812723
48	Journal of Applied Volcanology	2019	60170371	4	3	24.7187182412031	Soufriere Guadeloupe	12	24.7187182412031	Soufriere Guadeloupe	5	271.194170971949	2502.79745120249
49	Journal of Applied Volcanology	2019	60005686	1	1	5.50614527273354	Auckland Volcanic Field	13	207.792423104592	Okataina	6	354.524028681228	1994.42209125126
49	Journal of Applied Volcanology	2019	60005686	2	1	5.50614527273354	Auckland Volcanic Field	13	207.792423104592	Okataina	6	354.524028681228	1994.42209125126
49	Journal of Applied Volcanology	2019	60013897	3	2	77.5685797816791	Tupungatito	39	77.5685797816791	Tupungatito	11	310.812565810269	806.410202933136
49	Journal of Applied Volcanology	2019	60005686	4	1	5.50614527273354	Auckland Volcanic Field	13	207.792423104592	Okataina	6	354.524028681228	1994.42209125126
49	Journal of Applied Volcanology	2019	60013897	5	2	77.5685797816791	Tupungatito	39	77.5685797816791	Tupungatito	11	310.812565810269	806.410202933136
50	Journal of Applied Volcanology	2019	60020585	1	1	485.824056766775	Taranaki	9	533.655509586588	Ruapehu	4	1000.99776451353	2683.76036319418
50	Journal of Applied Volcanology	2019	60020585	2	1	485.824056766775	Taranaki	9	533.655509586588	Ruapehu	4	1000.99776451353	2683.76036319418
50	Journal of Applied Volcanology	2019	60121472	3	2	230.464714429484	Taranaki	11	234.646932964488	Ruapehu	5	696.569724693343	2449.45703503745
50	Journal of Applied Volcanology	2019	60004518	4	3	1002.88157833813	Payun Matru	0	1059.69108013768	Tupungatito	0	1129.78214463166	1378.81896692162
50	Journal of Applied Volcanology	2019	60017346	4	4	80.740442141896	Antillanca Volcanic Complex	46	91.299898014647	Puyehue-Cordon Caulle	14	133.327328121235	475.511894244305
50	Journal of Applied Volcanology	2019	60004518	5	3	1002.88157833813	Payun Matru	0	1059.69108013768	Tupungatito	0	1129.78214463166	1378.81896692162
50	Journal of Applied Volcanology	2019	60004518	6	3	1002.88157833813	Payun Matru	0	1059.69108013768	Tupungatito	0	1129.78214463166	1378.81896692162
50	Journal of Applied Volcanology	2019	60004518	7	3	1002.88157833813	Payun Matru	0	1059.69108013768	Tupungatito	0	1129.78214463166	1378.81896692162
50	Journal of Applied Volcanology	2019	60019354	8	5	219.78997641535	Ruapehu	11	219.78997641535	Ruapehu	5	679.999824226671	2433.31608427157
50	Journal of Applied Volcanology	2019	60019354	9	5	219.78997641535	Ruapehu	11	219.78997641535	Ruapehu	5	679.999824226671	2433.31608427157
51	Journal of Applied Volcanology	2019	122929172	1	1	10.9834570367553	Guagua Pichincha	32	10.9834570367553	Guagua Pichincha	10	66.5746379035092	856.674079985089
51	Journal of Applied Volcanology	2019	60104357	2	2	174.106196913551	Calatrava Volcanic Field	2	1627.57160260464	Stromboli	0	1547.75860746885	2876.44256621455
51	Journal of Applied Volcanology	2019	60016476	3	3	322.736349434234	Calatrava Volcanic Field	1	1402.5267334501	La Palma	0	1680.91556460702	3213.56299055683
51	Journal of Applied Volcanology	2019	122929172	4	1	10.9834570367553	Guagua Pichincha	32	10.9834570367553	Guagua Pichincha	10	66.5746379035092	856.674079985089
51	Journal of Applied Volcanology	2019	60003044	5	4	39.9427557121527	Tenerife	6	148.521091778209	La Palma	2	1350.24667401505	3960.25975467269
51	Journal of Applied Volcanology	2019	60104357	6	2	174.106196913551	Calatrava Volcanic Field	2	1627.57160260464	Stromboli	0	1547.75860746885	2876.44256621455
52	Journal of Applied Volcanology	2019	60000243	1	1	168.053171717913	Ischia	12	408.030365921327	Stromboli	2	525.981554343295	3308.13327736001
52	Journal of Applied Volcanology	2019	60012630	2	2	171.915259805363	Ischia	12	407.983372131029	Stromboli	2	514.453080567074	3310.42037900421
52	Journal of Applied Volcanology	2019	60113656	3	3	439.910710819777	Ischia	13	679.982931314718	Stromboli	2	761.526319707772	3097.00268827066
52	Journal of Applied Volcanology	2019	60026718	4	4	9.28791591967976	Campi Flegrei	13	242.041057457908	Stromboli	2	436.43529944794	3476.46515430963
52	Journal of Applied Volcanology	2019	60000243	5	1	168.053171717913	Ischia	12	408.030365921327	Stromboli	2	525.981554343295	3308.13327736001
52	Journal of Applied Volcanology	2019	60032350	6	5	174.209929160249	Ischia	12	414.93899041108	Stromboli	2	534.356412973861	3300.89365002802
52	Journal of Applied Volcanology	2019	60026718	7	4	9.28791591967976	Campi Flegrei	13	242.041057457908	Stromboli	2	436.43529944794	3476.46515430963
52	Journal of Applied Volcanology	2019	60026718	8	4	9.28791591967976	Campi Flegrei	13	242.041057457908	Stromboli	2	436.43529944794	3476.46515430963
52	Journal of Applied Volcanology	2019	60113657	9	6	126.279919423359	Campi Flegrei del Mar di Sicilia	13	149.953356646627	Etna	2	309.431712317214	3623.30613597344
52	Journal of Applied Volcanology	2019	60012630	10	2	171.915259805363	Ischia	12	407.983372131029	Stromboli	2	514.453080567074	3310.42037900421
52	Journal of Applied Volcanology	2019	60032350	11	5	174.209929160249	Ischia	12	414.93899041108	Stromboli	2	534.356412973861	3300.89365002802
52	Journal of Applied Volcanology	2019	60104315	12	7	176.642492013858	Ischia	12	416.996412556289	Stromboli	2	534.538142558028	3299.04738558163
53	Journal of Applied Volcanology	2019	60171663	1	1	930.775902591489	West Eifel Volcanic Field	1	1216.80363826793	Grimsvotn	0	1246.91902855332	2605.18393999483
53	Journal of Applied Volcanology	2019	60012070	2	2	702.748892189856	West Eifel Volcanic Field	2	1474.97968206764	Grimsvotn	0	1500.70930414915	2569.17892256024
53	Journal of Applied Volcanology	2019	60171663	3	1	930.775902591489	West Eifel Volcanic Field	1	1216.80363826793	Grimsvotn	0	1246.91902855332	2605.18393999483
53	Journal of Applied Volcanology	2019	60007740	4	3	1565.34534325783	Yojoa, Lago	0	1624.81348107631	Chichon, El	0	1745.48698802686	1785.93086511404
53	Journal of Applied Volcanology	2019	60007740	5	3	1565.34534325783	Yojoa, Lago	0	1624.81348107631	Chichon, El	0	1745.48698802686	1785.93086511404
53	Journal of Applied Volcanology	2019	60024551	6	4	87.4966312057634	Colima	19	87.4966312057634	Colima	3	601.859885760752	1828.14584540039
54	Journal of Applied Volcanology	2019	60030877	1	1	53.8097867556831	West Crater	37	73.9627054307493	St. Helens	2	163.371969756563	2785.46880192649
54	Journal of Applied Volcanology	2019	60113656	2	2	439.910710819777	Ischia	13	679.982931314718	Stromboli	2	761.526319707772	3097.00268827066
54	Journal of Applied Volcanology	2019	60011976	3	3	93.7021023082158	Buzzard Creek	21	454.186287900259	Spurr	7	742.976581003773	1432.48246061515
54	Journal of Applied Volcanology	2019	114934768	4	4	10.2505265954906	Mayon	21	10.2505265954906	Mayon	6	459.082803922101	1325.61432012565
54	Journal of Applied Volcanology	2019	60011347	5	5	2542.79520939153	Dotsero	0	2851.51412191657	Chichon, El	0	2851.51412191657	3040.3411663656
54	Journal of Applied Volcanology	2019	60027170	6	6	89.2467776074299	Nantaisan	75	138.509387097087	Hakoneyama	24	149.541229933004	231.56920765841
54	Journal of Applied Volcanology	2019	60000243	7	7	168.053171717913	Ischia	12	408.030365921327	Stromboli	2	525.981554343295	3308.13327736001
54	Journal of Applied Volcanology	2019	60171663	8	8	930.775902591489	West Eifel Volcanic Field	1	1216.80363826793	Grimsvotn	0	1246.91902855332	2605.18393999483
54	Journal of Applied Volcanology	2019	60019354	9	9	219.78997641535	Ruapehu	11	219.78997641535	Ruapehu	5	679.999824226671	2433.31608427157
54	Journal of Applied Volcanology	2019	60030877	10	1	53.8097867556831	West Crater	37	73.9627054307493	St. Helens	2	163.371969756563	2785.46880192649
54	Journal of Applied Volcanology	2019	60000243	11	7	168.053171717913	Ischia	12	408.030365921327	Stromboli	2	525.981554343295	3308.13327736001
55	Journal of Applied Volcanology	2019	60013791	1	1	175.570252728669	Haleakala	6	306.90347680007	Mauna Loa	3	3655.83468578031	3724.50835878284
55	Journal of Applied Volcanology	2019	60118475	1	2	418.975548601399	Marapi	18	418.975548601399	Marapi	10	641.638526261994	988.041056765522
55	Journal of Applied Volcanology	2019	60004718	2	3	248.029629194578	Chaine des Puys	5	1108.65404075466	Stromboli	0	1128.90816451422	2864.19716272338
55	Journal of Applied Volcanology	2019	60013791	3	1	175.570252728669	Haleakala	6	306.90347680007	Mauna Loa	3	3655.83468578031	3724.50835878284
56	Journal of Applied Volcanology	2018	60019354	1	1	219.78997641535	Ruapehu	11	219.78997641535	Ruapehu	5	679.999824226671	2433.31608427157
56	Journal of Applied Volcanology	2018	60019354	2	1	219.78997641535	Ruapehu	11	219.78997641535	Ruapehu	5	679.999824226671	2433.31608427157
56	Journal of Applied Volcanology	2018	114535383	3	2	729.594576407002	West Eifel Volcanic Field	2	1495.94248369255	Grimsvotn	0	1520.42290375611	2485.73059023375
56	Journal of Applied Volcanology	2018	60019354	4	1	219.78997641535	Ruapehu	11	219.78997641535	Ruapehu	5	679.999824226671	2433.31608427157
57	Journal of Applied Volcanology	2018	60138276	1	1	10.7194832019062	Chaine des Puys	3	1259.28928355495	Stromboli	0	1249.46859922589	2648.16288911759
57	Journal of Applied Volcanology	2018	60001970	2	2	343.363422963215	Chaine des Puys	2	1517.20789918512	Stromboli	0	1528.6228582182	2612.10713856834
57	Journal of Applied Volcanology	2018	60000485	2	3	44.5556563106037	Fournaise, Piton de la	2	44.5556563106037	Fournaise, Piton de la	1	2847.51311077325	3881.80027882743
58	Journal of Applied Volcanology	2018	60007776	1	1	2566.66694530947	Dotsero	0	3167.50944762978	Soufriere Hills	0	3058.14825751102	3420.291182009
58	Journal of Applied Volcanology	2018	60020650	2	2	676.005779806576	West Eifel Volcanic Field	2	1670.41876098913	Grimsvotn	0	1682.61186068848	2387.77689364096
58	Journal of Applied Volcanology	2018	60001439	3	3	2709.4693569723	Dotsero	0	2884.96476458555	Soufriere Hills	0	3058.69126005378	3245.02469637937
58	Journal of Applied Volcanology	2018	60001111	4	4	9.28791591967976	Campi Flegrei	13	242.041057457908	Stromboli	2	436.43529944794	3476.46515430963
58	Journal of Applied Volcanology	2018	60020650	5	2	676.005779806576	West Eifel Volcanic Field	2	1670.41876098913	Grimsvotn	0	1682.61186068848	2387.77689364096
58	Journal of Applied Volcanology	2018	60007776	6	1	2566.66694530947	Dotsero	0	3167.50944762978	Soufriere Hills	0	3058.14825751102	3420.291182009
58	Journal of Applied Volcanology	2018	60012070	7	5	702.748892189856	West Eifel Volcanic Field	2	1474.97968206764	Grimsvotn	0	1500.70930414915	2569.17892256024
58	Journal of Applied Volcanology	2018	60007776	8	1	2566.66694530947	Dotsero	0	3167.50944762978	Soufriere Hills	0	3058.14825751102	3420.291182009
58	Journal of Applied Volcanology	2018	60015481	8	6	98.2014543789272	Rainier	35	162.130412416425	St. Helens	2	333.796471584263	2674.6877390327
58	Journal of Applied Volcanology	2018	60001439	9	3	2709.4693569723	Dotsero	0	2884.96476458555	Soufriere Hills	0	3058.69126005378	3245.02469637937
58	Journal of Applied Volcanology	2018	60020650	10	2	676.005779806576	West Eifel Volcanic Field	2	1670.41876098913	Grimsvotn	0	1682.61186068848	2387.77689364096
58	Journal of Applied Volcanology	2018	60001439	11	3	2709.4693569723	Dotsero	0	2884.96476458555	Soufriere Hills	0	3058.69126005378	3245.02469637937
58	Journal of Applied Volcanology	2018	60011484	12	7	1447.62812875191	Yojoa, Lago	0	1608.53980542848	San Miguel	0	1633.91949913305	1677.4443119387
58	Journal of Applied Volcanology	2018	60089535	13	8	17.8457703814938	Misti, El	19	17.8457703814938	Misti, El	5	252.669573954638	1934.76638460968
58	Journal of Applied Volcanology	2018	60072054	14	9	12.8976689797207	Guagua Pichincha	32	12.8976689797207	Guagua Pichincha	10	64.9511634178849	859.117379691121
58	Journal of Applied Volcanology	2018	60089535	15	8	17.8457703814938	Misti, El	19	17.8457703814938	Misti, El	5	252.669573954638	1934.76638460968
58	Journal of Applied Volcanology	2018	60071233	15	10	623.16533153235	Andahua-Orcopampa	10	688.154629370451	Sabancaya	3	923.044194223222	1476.87780225165
58	Journal of Applied Volcanology	2018	60013897	16	11	77.5685797816791	Tupungatito	39	77.5685797816791	Tupungatito	11	310.812565810269	806.410202933136
58	Journal of Applied Volcanology	2018	60030877	17	12	53.8097867556831	West Crater	37	73.9627054307493	St. Helens	2	163.371969756563	2785.46880192649
58	Journal of Applied Volcanology	2018	60031612	18	13	164.412498705185	Ischia	12	405.59745706773	Stromboli	2	528.728533103058	3309.96184898255
59	Journal of Applied Volcanology	2018	60138276	1	1	10.7194832019062	Chaine des Puys	3	1259.28928355495	Stromboli	0	1249.46859922589	2648.16288911759
59	Journal of Applied Volcanology	2018	60001970	2	2	343.363422963215	Chaine des Puys	2	1517.20789918512	Stromboli	0	1528.6228582182	2612.10713856834
59	Journal of Applied Volcanology	2018	60000485	2	3	44.5556563106037	Fournaise, Piton de la	2	44.5556563106037	Fournaise, Piton de la	1	2847.51311077325	3881.80027882743
60	Journal of Applied Volcanology	2018	60138276	1	1	10.7194832019062	Chaine des Puys	3	1259.28928355495	Stromboli	0	1249.46859922589	2648.16288911759
60	Journal of Applied Volcanology	2018	60001970	2	2	343.363422963215	Chaine des Puys	2	1517.20789918512	Stromboli	0	1528.6228582182	2612.10713856834
60	Journal of Applied Volcanology	2018	60000485	2	3	44.5556563106037	Fournaise, Piton de la	2	44.5556563106037	Fournaise, Piton de la	1	2847.51311077325	3881.80027882743
61	Journal of Applied Volcanology	2018	60012070	1	1	702.748892189856	West Eifel Volcanic Field	2	1474.97968206764	Grimsvotn	0	1500.70930414915	2569.17892256024
61	Journal of Applied Volcanology	2018	60007670	2	2	2571.4433073265	Dotsero	0	2857.1184570175	Soufriere Hills	0	2862.82523187589	3039.64339904216
61	Journal of Applied Volcanology	2018	60020650	3	3	676.005779806576	West Eifel Volcanic Field	2	1670.41876098913	Grimsvotn	0	1682.61186068848	2387.77689364096
61	Journal of Applied Volcanology	2018	60020650	4	3	676.005779806576	West Eifel Volcanic Field	2	1670.41876098913	Grimsvotn	0	1682.61186068848	2387.77689364096
61	Journal of Applied Volcanology	2018	60020650	5	3	676.005779806576	West Eifel Volcanic Field	2	1670.41876098913	Grimsvotn	0	1682.61186068848	2387.77689364096
61	Journal of Applied Volcanology	2018	60012070	6	1	702.748892189856	West Eifel Volcanic Field	2	1474.97968206764	Grimsvotn	0	1500.70930414915	2569.17892256024
61	Journal of Applied Volcanology	2018	60007670	7	2	2571.4433073265	Dotsero	0	2857.1184570175	Soufriere Hills	0	2862.82523187589	3039.64339904216
61	Journal of Applied Volcanology	2018	60005286	8	4	1092.2195296953	Carrizozo	0	1232.73341356368	Popocatepetl	0	1235.84093314377	1986.98334571691
61	Journal of Applied Volcanology	2018	60026479	9	5	775.102060570551	Chaine des Puys	2	1727.66443333545	Eyjafjallajokull	0	1738.08030855883	2330.35338236465
61	Journal of Applied Volcanology	2018	60007670	10	2	2571.4433073265	Dotsero	0	2857.1184570175	Soufriere Hills	0	2862.82523187589	3039.64339904216
61	Journal of Applied Volcanology	2018	60020650	11	3	676.005779806576	West Eifel Volcanic Field	2	1670.41876098913	Grimsvotn	0	1682.61186068848	2387.77689364096
61	Journal of Applied Volcanology	2018	60082268	12	6	2505.53755268736	Newer Volcanics Province	0	2617.829271569	Rinjani	0	2645.2347003191	2676.64776431406
61	Journal of Applied Volcanology	2018	60007776	13	7	2566.66694530947	Dotsero	0	3167.50944762978	Soufriere Hills	0	3058.14825751102	3420.291182009
61	Journal of Applied Volcanology	2018	60020650	14	3	676.005779806576	West Eifel Volcanic Field	2	1670.41876098913	Grimsvotn	0	1682.61186068848	2387.77689364096
61	Journal of Applied Volcanology	2018	60007670	15	2	2571.4433073265	Dotsero	0	2857.1184570175	Soufriere Hills	0	2862.82523187589	3039.64339904216
61	Journal of Applied Volcanology	2018	60020650	16	3	676.005779806576	West Eifel Volcanic Field	2	1670.41876098913	Grimsvotn	0	1682.61186068848	2387.77689364096
62	Journal of Applied Volcanology	2018	60020650	1	1	676.005779806576	West Eifel Volcanic Field	2	1670.41876098913	Grimsvotn	0	1682.61186068848	2387.77689364096
62	Journal of Applied Volcanology	2018	60020650	2	1	676.005779806576	West Eifel Volcanic Field	2	1670.41876098913	Grimsvotn	0	1682.61186068848	2387.77689364096
62	Journal of Applied Volcanology	2018	60020650	3	1	676.005779806576	West Eifel Volcanic Field	2	1670.41876098913	Grimsvotn	0	1682.61186068848	2387.77689364096
63	Journal of Applied Volcanology	2018	60028717	1	1	410.630034092149	West Eifel Volcanic Field	6	1081.11655425848	Stromboli	0	1117.50961881377	3270.6377177201
63	Journal of Applied Volcanology	2018	60020486	1	2	360.548377663043	West Eifel Volcanic Field	5	1105.60686276908	Stromboli	0	1130.80803761439	2949.98267670363
63	Journal of Applied Volcanology	2018	60028717	2	1	410.630034092149	West Eifel Volcanic Field	6	1081.11655425848	Stromboli	0	1117.50961881377	3270.6377177201
63	Journal of Applied Volcanology	2018	60104653	3	3	227.018660117457	Chaine des Puys	7	1055.21477342532	Stromboli	0	1069.81145079407	2807.0447826479
63	Journal of Applied Volcanology	2018	60028717	4	1	410.630034092149	West Eifel Volcanic Field	6	1081.11655425848	Stromboli	0	1117.50961881377	3270.6377177201
63	Journal of Applied Volcanology	2018	60103368	4	4	188.671937916757	West Eifel Volcanic Field	4	1241.15040920818	Stromboli	0	1270.41309748733	2996.17111349673
63	Journal of Applied Volcanology	2018	60103368	5	4	188.671937916757	West Eifel Volcanic Field	4	1241.15040920818	Stromboli	0	1270.41309748733	2996.17111349673
63	Journal of Applied Volcanology	2018	60028717	6	1	410.630034092149	West Eifel Volcanic Field	6	1081.11655425848	Stromboli	0	1117.50961881377	3270.6377177201
63	Journal of Applied Volcanology	2018	60028717	7	1	410.630034092149	West Eifel Volcanic Field	6	1081.11655425848	Stromboli	0	1117.50961881377	3270.6377177201
63	Journal of Applied Volcanology	2018	60028717	8	1	410.630034092149	West Eifel Volcanic Field	6	1081.11655425848	Stromboli	0	1117.50961881377	3270.6377177201
63	Journal of Applied Volcanology	2018	60028717	9	1	410.630034092149	West Eifel Volcanic Field	6	1081.11655425848	Stromboli	0	1117.50961881377	3270.6377177201
63	Journal of Applied Volcanology	2018	60072345	10	5	403.75284514671	West Eifel Volcanic Field	5	1084.76936217457	Stromboli	0	1120.97359922927	3263.46018350165
63	Journal of Applied Volcanology	2018	60028717	11	1	410.630034092149	West Eifel Volcanic Field	6	1081.11655425848	Stromboli	0	1117.50961881377	3270.6377177201
63	Journal of Applied Volcanology	2018	60072054	12	6	12.8976689797207	Guagua Pichincha	32	12.8976689797207	Guagua Pichincha	10	64.9511634178849	859.117379691121
64	Journal of Applied Volcanology	2018	60020650	1	1	676.005779806576	West Eifel Volcanic Field	2	1670.41876098913	Grimsvotn	0	1682.61186068848	2387.77689364096
64	Journal of Applied Volcanology	2018	60020650	2	1	676.005779806576	West Eifel Volcanic Field	2	1670.41876098913	Grimsvotn	0	1682.61186068848	2387.77689364096
64	Journal of Applied Volcanology	2018	60172425	3	2	678.432339697636	West Eifel Volcanic Field	2	1673.77128081917	Grimsvotn	0	1685.63293840494	2382.5203605064
65	Journal of Applied Volcanology	2018	60020650	1	1	676.005779806576	West Eifel Volcanic Field	2	1670.41876098913	Grimsvotn	0	1682.61186068848	2387.77689364096
65	Journal of Applied Volcanology	2018	60020650	2	1	676.005779806576	West Eifel Volcanic Field	2	1670.41876098913	Grimsvotn	0	1682.61186068848	2387.77689364096
65	Journal of Applied Volcanology	2018	60172425	3	2	678.432339697636	West Eifel Volcanic Field	2	1673.77128081917	Grimsvotn	0	1685.63293840494	2382.5203605064
66	Journal of Applied Volcanology	2018	60022148	1	1	512.628762595216	West Eifel Volcanic Field	2	1743.18872497892	Grimsvotn	0	1743.18872497892	2540.41420007542
66	Journal of Applied Volcanology	2018	60022148	2	1	512.628762595216	West Eifel Volcanic Field	2	1743.18872497892	Grimsvotn	0	1743.18872497892	2540.41420007542
66	Journal of Applied Volcanology	2018	60022148	3	1	512.628762595216	West Eifel Volcanic Field	2	1743.18872497892	Grimsvotn	0	1743.18872497892	2540.41420007542
67	Journal of Applied Volcanology	2017	60013791	1	1	175.570252728669	Haleakala	6	306.90347680007	Mauna Loa	3	3655.83468578031	3724.50835878284
67	Journal of Applied Volcanology	2017	60014837	2	2	38.4347431502884	Kilauea	6	38.4347431502884	Kilauea	3	3896.10968088404	3938.89626854142
67	Journal of Applied Volcanology	2017	60014837	3	2	38.4347431502884	Kilauea	6	38.4347431502884	Kilauea	3	3896.10968088404	3938.89626854142
68	Journal of Applied Volcanology	2017	60020585	1	1	485.824056766775	Taranaki	9	533.655509586588	Ruapehu	4	1000.99776451353	2683.76036319418
68	Journal of Applied Volcanology	2017	60019354	2	2	219.78997641535	Ruapehu	11	219.78997641535	Ruapehu	5	679.999824226671	2433.31608427157
68	Journal of Applied Volcanology	2017	60020585	3	1	485.824056766775	Taranaki	9	533.655509586588	Ruapehu	4	1000.99776451353	2683.76036319418
68	Journal of Applied Volcanology	2017	60020585	4	1	485.824056766775	Taranaki	9	533.655509586588	Ruapehu	4	1000.99776451353	2683.76036319418
68	Journal of Applied Volcanology	2017	119317300	4	3	2505.53755268736	Newer Volcanics Province	0	2617.829271569	Rinjani	0	2645.2347003191	2676.64776431406
69	Journal of Applied Volcanology	2017	60020650	1	1	676.005779806576	West Eifel Volcanic Field	2	1670.41876098913	Grimsvotn	0	1682.61186068848	2387.77689364096
69	Journal of Applied Volcanology	2017	60020650	2	1	676.005779806576	West Eifel Volcanic Field	2	1670.41876098913	Grimsvotn	0	1682.61186068848	2387.77689364096
69	Journal of Applied Volcanology	2017	60118622	2	2	418.975548601399	Marapi	18	418.975548601399	Marapi	10	641.638526261994	988.041056765522
69	Journal of Applied Volcanology	2017	60020650	3	1	676.005779806576	West Eifel Volcanic Field	2	1670.41876098913	Grimsvotn	0	1682.61186068848	2387.77689364096
69	Journal of Applied Volcanology	2017	60020650	4	1	676.005779806576	West Eifel Volcanic Field	2	1670.41876098913	Grimsvotn	0	1682.61186068848	2387.77689364096
69	Journal of Applied Volcanology	2017	60020650	5	1	676.005779806576	West Eifel Volcanic Field	2	1670.41876098913	Grimsvotn	0	1682.61186068848	2387.77689364096
70	Journal of Applied Volcanology	2017	60020585	1	1	485.824056766775	Taranaki	9	533.655509586588	Ruapehu	4	1000.99776451353	2683.76036319418
70	Journal of Applied Volcanology	2017	119317300	1	2	2505.53755268736	Newer Volcanics Province	0	2617.829271569	Rinjani	0	2645.2347003191	2676.64776431406
70	Journal of Applied Volcanology	2017	60020585	2	1	485.824056766775	Taranaki	9	533.655509586588	Ruapehu	4	1000.99776451353	2683.76036319418
70	Journal of Applied Volcanology	2017	60019354	3	3	219.78997641535	Ruapehu	11	219.78997641535	Ruapehu	5	679.999824226671	2433.31608427157
70	Journal of Applied Volcanology	2017	60020585	4	1	485.824056766775	Taranaki	9	533.655509586588	Ruapehu	4	1000.99776451353	2683.76036319418
70	Journal of Applied Volcanology	2017	60020585	5	1	485.824056766775	Taranaki	9	533.655509586588	Ruapehu	4	1000.99776451353	2683.76036319418
71	Journal of Applied Volcanology	2017	60113656	1	1	439.910710819777	Ischia	13	679.982931314718	Stromboli	2	761.526319707772	3097.00268827066
72	Journal of Applied Volcanology	2017	60022175	1	1	765.227229750739	West Eifel Volcanic Field	1	1383.25636729101	Grimsvotn	0	1413.83131930441	2624.48178670411
72	Journal of Applied Volcanology	2017	60022175	2	1	765.227229750739	West Eifel Volcanic Field	1	1383.25636729101	Grimsvotn	0	1413.83131930441	2624.48178670411
72	Journal of Applied Volcanology	2017	60000243	3	2	168.053171717913	Ischia	12	408.030365921327	Stromboli	2	525.981554343295	3308.13327736001
72	Journal of Applied Volcanology	2017	60000243	4	2	168.053171717913	Ischia	12	408.030365921327	Stromboli	2	525.981554343295	3308.13327736001
72	Journal of Applied Volcanology	2017	60012259	5	3	376.358882642992	Chaine des Puys	12	934.210145471123	Stromboli	1	954.521748813439	2957.61765045952
72	Journal of Applied Volcanology	2017	60022175	6	1	765.227229750739	West Eifel Volcanic Field	1	1383.25636729101	Grimsvotn	0	1413.83131930441	2624.48178670411
72	Journal of Applied Volcanology	2017	60022175	7	1	765.227229750739	West Eifel Volcanic Field	1	1383.25636729101	Grimsvotn	0	1413.83131930441	2624.48178670411
72	Journal of Applied Volcanology	2017	60022148	7	4	512.628762595216	West Eifel Volcanic Field	2	1743.18872497892	Grimsvotn	0	1743.18872497892	2540.41420007542
72	Journal of Applied Volcanology	2017	60012259	8	3	376.358882642992	Chaine des Puys	12	934.210145471123	Stromboli	1	954.521748813439	2957.61765045952
73	Journal of Applied Volcanology	2017	60138276	1	1	10.7194832019062	Chaine des Puys	3	1259.28928355495	Stromboli	0	1249.46859922589	2648.16288911759
73	Journal of Applied Volcanology	2017	60101368	1	2	11.0462235978729	Chaine des Puys	3	1258.7445361975	Stromboli	0	1248.76647959598	2647.61329251355
73	Journal of Applied Volcanology	2017	60001970	2	3	343.363422963215	Chaine des Puys	2	1517.20789918512	Stromboli	0	1528.6228582182	2612.10713856834
73	Journal of Applied Volcanology	2017	60001970	3	3	343.363422963215	Chaine des Puys	2	1517.20789918512	Stromboli	0	1528.6228582182	2612.10713856834
73	Journal of Applied Volcanology	2017	60001970	4	3	343.363422963215	Chaine des Puys	2	1517.20789918512	Stromboli	0	1528.6228582182	2612.10713856834
73	Journal of Applied Volcanology	2017	60001970	5	3	343.363422963215	Chaine des Puys	2	1517.20789918512	Stromboli	0	1528.6228582182	2612.10713856834
73	Journal of Applied Volcanology	2017	60012259	6	4	376.358882642992	Chaine des Puys	12	934.210145471123	Stromboli	1	954.521748813439	2957.61765045952
73	Journal of Applied Volcanology	2017	60113656	7	5	439.910710819777	Ischia	13	679.982931314718	Stromboli	2	761.526319707772	3097.00268827066
73	Journal of Applied Volcanology	2017	60138276	8	1	10.7194832019062	Chaine des Puys	3	1259.28928355495	Stromboli	0	1249.46859922589	2648.16288911759
73	Journal of Applied Volcanology	2017	60101368	8	2	11.0462235978729	Chaine des Puys	3	1258.7445361975	Stromboli	0	1248.76647959598	2647.61329251355
73	Journal of Applied Volcanology	2017	60138276	9	1	10.7194832019062	Chaine des Puys	3	1259.28928355495	Stromboli	0	1249.46859922589	2648.16288911759
73	Journal of Applied Volcanology	2017	60101368	9	2	11.0462235978729	Chaine des Puys	3	1258.7445361975	Stromboli	0	1248.76647959598	2647.61329251355
73	Journal of Applied Volcanology	2017	60138276	10	1	10.7194832019062	Chaine des Puys	3	1259.28928355495	Stromboli	0	1249.46859922589	2648.16288911759
73	Journal of Applied Volcanology	2017	60101368	10	2	11.0462235978729	Chaine des Puys	3	1258.7445361975	Stromboli	0	1248.76647959598	2647.61329251355
73	Journal of Applied Volcanology	2017	60138276	11	1	10.7194832019062	Chaine des Puys	3	1259.28928355495	Stromboli	0	1249.46859922589	2648.16288911759
73	Journal of Applied Volcanology	2017	60101368	11	2	11.0462235978729	Chaine des Puys	3	1258.7445361975	Stromboli	0	1248.76647959598	2647.61329251355
73	Journal of Applied Volcanology	2017	60138276	12	1	10.7194832019062	Chaine des Puys	3	1259.28928355495	Stromboli	0	1249.46859922589	2648.16288911759
73	Journal of Applied Volcanology	2017	60101368	12	2	11.0462235978729	Chaine des Puys	3	1258.7445361975	Stromboli	0	1248.76647959598	2647.61329251355
73	Journal of Applied Volcanology	2017	60000990	13	6	900.377351335462	West Eifel Volcanic Field	1	1724.16968520253	Grimsvotn	0	1735.05727117351	3516.9830932199
73	Journal of Applied Volcanology	2017	60000990	14	6	900.377351335462	West Eifel Volcanic Field	1	1724.16968520253	Grimsvotn	0	1735.05727117351	3516.9830932199
74	Journal of Applied Volcanology	2017	60019544	1	1	894.532261449181	Newer Volcanics Province	1	2261.60932635522	Ruapehu	0	2328.10081416791	2579.43753996848
74	Journal of Applied Volcanology	2017	60019939	2	2	2505.53755268736	Newer Volcanics Province	0	2617.829271569	Rinjani	0	2645.2347003191	2676.64776431406
75	Journal of Applied Volcanology	2017	60017521	1	1	278.075556409533	Mammoth Mountain	33	699.770112525207	North Gorda Ridge Segment	2	680.965037388123	3355.61319386903
75	Journal of Applied Volcanology	2017	60033011	2	2	2792.39715120968	Saba	0	2925.32770300739	Soufriere Hills	0	3105.20173287809	3379.67557750402
75	Journal of Applied Volcanology	2017	60006297	3	3	2705.90897942919	Dotsero	0	2872.20316713841	Soufriere Hills	0	3043.76635639686	3225.6852515425
75	Journal of Applied Volcanology	2017	60006337	4	4	2585.31006987141	Dotsero	0	2857.47041589111	Soufriere Hills	0	2882.14955655842	3056.39601319104
75	Journal of Applied Volcanology	2017	60020650	5	5	676.005779806576	West Eifel Volcanic Field	2	1670.41876098913	Grimsvotn	0	1682.61186068848	2387.77689364096
76	Journal of Applied Volcanology	2017	60019354	1	1	219.78997641535	Ruapehu	11	219.78997641535	Ruapehu	5	679.999824226671	2433.31608427157
76	Journal of Applied Volcanology	2017	60020650	2	2	676.005779806576	West Eifel Volcanic Field	2	1670.41876098913	Grimsvotn	0	1682.61186068848	2387.77689364096
76	Journal of Applied Volcanology	2017	60020650	3	2	676.005779806576	West Eifel Volcanic Field	2	1670.41876098913	Grimsvotn	0	1682.61186068848	2387.77689364096
77	Journal of Applied Volcanology	2017	60019544	1	1	894.532261449181	Newer Volcanics Province	1	2261.60932635522	Ruapehu	0	2328.10081416791	2579.43753996848
77	Journal of Applied Volcanology	2017	60029470	1	2	650.507419659554	Newer Volcanics Province	1	2374.20244574995	Ruapehu	0	2453.47312613707	2829.70950441405
77	Journal of Applied Volcanology	2017	60008221	1	3	122.875545174039	Ruapehu	11	122.875545174039	Ruapehu	5	585.078007638262	2327.46138797112
77	Journal of Applied Volcanology	2017	60019544	2	1	894.532261449181	Newer Volcanics Province	1	2261.60932635522	Ruapehu	0	2328.10081416791	2579.43753996848
78	Journal of Applied Volcanology	2017	60019354	1	1	219.78997641535	Ruapehu	11	219.78997641535	Ruapehu	5	679.999824226671	2433.31608427157
78	Journal of Applied Volcanology	2017	60019354	2	1	219.78997641535	Ruapehu	11	219.78997641535	Ruapehu	5	679.999824226671	2433.31608427157
78	Journal of Applied Volcanology	2017	60019354	3	1	219.78997641535	Ruapehu	11	219.78997641535	Ruapehu	5	679.999824226671	2433.31608427157
78	Journal of Applied Volcanology	2017	60019354	4	1	219.78997641535	Ruapehu	11	219.78997641535	Ruapehu	5	679.999824226671	2433.31608427157
78	Journal of Applied Volcanology	2017	60020585	5	2	485.824056766775	Taranaki	9	533.655509586588	Ruapehu	4	1000.99776451353	2683.76036319418
78	Journal of Applied Volcanology	2017	60118622	5	3	418.975548601399	Marapi	18	418.975548601399	Marapi	10	641.638526261994	988.041056765522
78	Journal of Applied Volcanology	2017	60020585	6	2	485.824056766775	Taranaki	9	533.655509586588	Ruapehu	4	1000.99776451353	2683.76036319418
78	Journal of Applied Volcanology	2017	119317300	6	4	2505.53755268736	Newer Volcanics Province	0	2617.829271569	Rinjani	0	2645.2347003191	2676.64776431406
78	Journal of Applied Volcanology	2017	60020585	7	2	485.824056766775	Taranaki	9	533.655509586588	Ruapehu	4	1000.99776451353	2683.76036319418
79	Journal of Applied Volcanology	2017	60020650	1	1	676.005779806576	West Eifel Volcanic Field	2	1670.41876098913	Grimsvotn	0	1682.61186068848	2387.77689364096
79	Journal of Applied Volcanology	2017	60118622	1	2	418.975548601399	Marapi	18	418.975548601399	Marapi	10	641.638526261994	988.041056765522
79	Journal of Applied Volcanology	2017	60022148	2	3	512.628762595216	West Eifel Volcanic Field	2	1743.18872497892	Grimsvotn	0	1743.18872497892	2540.41420007542
79	Journal of Applied Volcanology	2017	118261425	3	4	221.429965577766	Fogo	1	221.429965577766	Fogo	1	2326.77007513621	3978.93996312174
79	Journal of Applied Volcanology	2017	60004956	4	5	443.720101488718	Calatrava Volcanic Field	2	1385.95241945102	La Palma	0	1445.37105259446	2931.12030816114
80	Journal of Applied Volcanology	2017	60019354	1	1	219.78997641535	Ruapehu	11	219.78997641535	Ruapehu	5	679.999824226671	2433.31608427157
80	Journal of Applied Volcanology	2017	113889544	2	2	228.393547769616	Taranaki	11	232.518675959596	Ruapehu	5	694.590023630835	2447.41731006384
81	Journal of Applied Volcanology	2017	60020650	1	1	676.005779806576	West Eifel Volcanic Field	2	1670.41876098913	Grimsvotn	0	1682.61186068848	2387.77689364096
81	Journal of Applied Volcanology	2017	60079129	1	2	514.272661385921	West Eifel Volcanic Field	1	1770.10672299665	Stromboli	0	1808.25490127575	3293.68995333411
81	Journal of Applied Volcanology	2017	60000243	2	3	168.053171717913	Ischia	12	408.030365921327	Stromboli	2	525.981554343295	3308.13327736001
81	Journal of Applied Volcanology	2017	60020650	3	1	676.005779806576	West Eifel Volcanic Field	2	1670.41876098913	Grimsvotn	0	1682.61186068848	2387.77689364096
81	Journal of Applied Volcanology	2017	60019354	4	4	219.78997641535	Ruapehu	11	219.78997641535	Ruapehu	5	679.999824226671	2433.31608427157
81	Journal of Applied Volcanology	2017	60020650	5	1	676.005779806576	West Eifel Volcanic Field	2	1670.41876098913	Grimsvotn	0	1682.61186068848	2387.77689364096
81	Journal of Applied Volcanology	2017	60000243	6	3	168.053171717913	Ischia	12	408.030365921327	Stromboli	2	525.981554343295	3308.13327736001
82	Journal of Applied Volcanology	2017	60001456	1	1	113.5788154869	Jordan Craters	39	551.953429577769	St. Helens	2	452.306955331854	3182.61602463117
82	Journal of Applied Volcanology	2017	60001456	2	1	113.5788154869	Jordan Craters	39	551.953429577769	St. Helens	2	452.306955331854	3182.61602463117
82	Journal of Applied Volcanology	2017	60001456	3	1	113.5788154869	Jordan Craters	39	551.953429577769	St. Helens	2	452.306955331854	3182.61602463117
82	Journal of Applied Volcanology	2017	60008221	4	2	122.875545174039	Ruapehu	11	122.875545174039	Ruapehu	5	585.078007638262	2327.46138797112
83	Journal of Applied Volcanology	2017	112658970	1	1	896.409931094886	Newer Volcanics Province	1	2249.35968757017	Ruapehu	0	2316.26657290995	2580.49909049591
83	Journal of Applied Volcanology	2017	112658970	2	1	896.409931094886	Newer Volcanics Province	1	2249.35968757017	Ruapehu	0	2316.26657290995	2580.49909049591
83	Journal of Applied Volcanology	2017	60118622	3	2	418.975548601399	Marapi	18	418.975548601399	Marapi	10	641.638526261994	988.041056765522
83	Journal of Applied Volcanology	2017	60019544	4	3	894.532261449181	Newer Volcanics Province	1	2261.60932635522	Ruapehu	0	2328.10081416791	2579.43753996848
83	Journal of Applied Volcanology	2017	60020585	5	4	485.824056766775	Taranaki	9	533.655509586588	Ruapehu	4	1000.99776451353	2683.76036319418
83	Journal of Applied Volcanology	2017	112658970	6	1	896.409931094886	Newer Volcanics Province	1	2249.35968757017	Ruapehu	0	2316.26657290995	2580.49909049591
83	Journal of Applied Volcanology	2017	60020650	7	5	676.005779806576	West Eifel Volcanic Field	2	1670.41876098913	Grimsvotn	0	1682.61186068848	2387.77689364096
84	Journal of Applied Volcanology	2017	60020585	1	1	485.824056766775	Taranaki	9	533.655509586588	Ruapehu	4	1000.99776451353	2683.76036319418
84	Journal of Applied Volcanology	2017	60020585	2	1	485.824056766775	Taranaki	9	533.655509586588	Ruapehu	4	1000.99776451353	2683.76036319418
84	Journal of Applied Volcanology	2017	60019354	3	2	219.78997641535	Ruapehu	11	219.78997641535	Ruapehu	5	679.999824226671	2433.31608427157
84	Journal of Applied Volcanology	2017	60020585	4	1	485.824056766775	Taranaki	9	533.655509586588	Ruapehu	4	1000.99776451353	2683.76036319418
84	Journal of Applied Volcanology	2017	60020585	5	1	485.824056766775	Taranaki	9	533.655509586588	Ruapehu	4	1000.99776451353	2683.76036319418
85	Journal of Applied Volcanology	2016	60020650	1	1	676.005779806576	West Eifel Volcanic Field	2	1670.41876098913	Grimsvotn	0	1682.61186068848	2387.77689364096
85	Journal of Applied Volcanology	2016	60020650	2	1	676.005779806576	West Eifel Volcanic Field	2	1670.41876098913	Grimsvotn	0	1682.61186068848	2387.77689364096
85	Journal of Applied Volcanology	2016	60020650	3	1	676.005779806576	West Eifel Volcanic Field	2	1670.41876098913	Grimsvotn	0	1682.61186068848	2387.77689364096
86	Journal of Applied Volcanology	2016	60004718	1	1	248.029629194578	Chaine des Puys	5	1108.65404075466	Stromboli	0	1128.90816451422	2864.19716272338
86	Journal of Applied Volcanology	2016	60013791	1	2	175.570252728669	Haleakala	6	306.90347680007	Mauna Loa	3	3655.83468578031	3724.50835878284
86	Journal of Applied Volcanology	2016	60004718	2	1	248.029629194578	Chaine des Puys	5	1108.65404075466	Stromboli	0	1128.90816451422	2864.19716272338
86	Journal of Applied Volcanology	2016	60007740	3	3	1565.34534325783	Yojoa, Lago	0	1624.81348107631	Chichon, El	0	1745.48698802686	1785.93086511404
86	Journal of Applied Volcanology	2016	60007740	4	3	1565.34534325783	Yojoa, Lago	0	1624.81348107631	Chichon, El	0	1745.48698802686	1785.93086511404
87	Journal of Applied Volcanology	2016	60032083	1	1	1006.95458527534	Dotsero	0	2097.1567227886	Popocatepetl	0	1589.53633843784	2681.27942344526
88	Journal of Applied Volcanology	2016	60072054	1	1	12.8976689797207	Guagua Pichincha	32	12.8976689797207	Guagua Pichincha	10	64.9511634178849	859.117379691121
88	Journal of Applied Volcanology	2016	60020650	2	2	676.005779806576	West Eifel Volcanic Field	2	1670.41876098913	Grimsvotn	0	1682.61186068848	2387.77689364096
88	Journal of Applied Volcanology	2016	60072054	3	1	12.8976689797207	Guagua Pichincha	32	12.8976689797207	Guagua Pichincha	10	64.9511634178849	859.117379691121
88	Journal of Applied Volcanology	2016	60072054	4	1	12.8976689797207	Guagua Pichincha	32	12.8976689797207	Guagua Pichincha	10	64.9511634178849	859.117379691121
88	Journal of Applied Volcanology	2016	60072054	5	1	12.8976689797207	Guagua Pichincha	32	12.8976689797207	Guagua Pichincha	10	64.9511634178849	859.117379691121
88	Journal of Applied Volcanology	2016	60020650	6	2	676.005779806576	West Eifel Volcanic Field	2	1670.41876098913	Grimsvotn	0	1682.61186068848	2387.77689364096
88	Journal of Applied Volcanology	2016	60072038	7	3	10.7059099736041	Guagua Pichincha	32	10.7059099736041	Guagua Pichincha	10	67.1898901177897	857.05907174819
89	Journal of Applied Volcanology	2016	60026444	1	1	652.827500735735	Newer Volcanics Province	1	2367.66733815517	Ruapehu	0	2447.12527100861	2829.39421034311
89	Journal of Applied Volcanology	2016	60026444	2	1	652.827500735735	Newer Volcanics Province	1	2367.66733815517	Ruapehu	0	2447.12527100861	2829.39421034311
89	Journal of Applied Volcanology	2016	60026444	3	1	652.827500735735	Newer Volcanics Province	1	2367.66733815517	Ruapehu	0	2447.12527100861	2829.39421034311
89	Journal of Applied Volcanology	2016	60026444	4	1	652.827500735735	Newer Volcanics Province	1	2367.66733815517	Ruapehu	0	2447.12527100861	2829.39421034311
89	Journal of Applied Volcanology	2016	60019354	4	2	219.78997641535	Ruapehu	11	219.78997641535	Ruapehu	5	679.999824226671	2433.31608427157
89	Journal of Applied Volcanology	2016	60026444	5	1	652.827500735735	Newer Volcanics Province	1	2367.66733815517	Ruapehu	0	2447.12527100861	2829.39421034311
90	Journal of Applied Volcanology	2016	60026444	1	1	652.827500735735	Newer Volcanics Province	1	2367.66733815517	Ruapehu	0	2447.12527100861	2829.39421034311
90	Journal of Applied Volcanology	2016	60026444	2	1	652.827500735735	Newer Volcanics Province	1	2367.66733815517	Ruapehu	0	2447.12527100861	2829.39421034311
90	Journal of Applied Volcanology	2016	60026444	3	1	652.827500735735	Newer Volcanics Province	1	2367.66733815517	Ruapehu	0	2447.12527100861	2829.39421034311
90	Journal of Applied Volcanology	2016	60026444	4	1	652.827500735735	Newer Volcanics Province	1	2367.66733815517	Ruapehu	0	2447.12527100861	2829.39421034311
90	Journal of Applied Volcanology	2016	60019354	4	2	219.78997641535	Ruapehu	11	219.78997641535	Ruapehu	5	679.999824226671	2433.31608427157
90	Journal of Applied Volcanology	2016	60026444	5	1	652.827500735735	Newer Volcanics Province	1	2367.66733815517	Ruapehu	0	2447.12527100861	2829.39421034311
91	Journal of Applied Volcanology	2016	60016218	1	1	1981.42238132828	Kyejo	0	2272.56408193194	Karthala	0	2737.49401156911	4480.87131403353
92	Journal of Applied Volcanology	2016	60020585	1	1	485.824056766775	Taranaki	9	533.655509586588	Ruapehu	4	1000.99776451353	2683.76036319418
92	Journal of Applied Volcanology	2016	60020585	2	1	485.824056766775	Taranaki	9	533.655509586588	Ruapehu	4	1000.99776451353	2683.76036319418
92	Journal of Applied Volcanology	2016	60121472	3	2	230.464714429484	Taranaki	11	234.646932964488	Ruapehu	5	696.569724693343	2449.45703503745
92	Journal of Applied Volcanology	2016	60020298	4	3	264.571714702229	Tromen Volcanic Plateau	45	298.377356021348	Copahue	13	320.979738650146	470.463802073118
92	Journal of Applied Volcanology	2016	60020298	5	3	264.571714702229	Tromen Volcanic Plateau	45	298.377356021348	Copahue	13	320.979738650146	470.463802073118
92	Journal of Applied Volcanology	2016	60009587	6	4	520.605733078592	West Eifel Volcanic Field	2	1685.22411838689	Grimsvotn	0	1685.22411838689	2586.9352593134
93	Journal of Applied Volcanology	2016	60026718	1	1	9.28791591967976	Campi Flegrei	13	242.041057457908	Stromboli	2	436.43529944794	3476.46515430963
93	Journal of Applied Volcanology	2016	60000243	2	2	168.053171717913	Ischia	12	408.030365921327	Stromboli	2	525.981554343295	3308.13327736001
93	Journal of Applied Volcanology	2016	60000243	3	2	168.053171717913	Ischia	12	408.030365921327	Stromboli	2	525.981554343295	3308.13327736001
93	Journal of Applied Volcanology	2016	60113656	4	3	439.910710819777	Ischia	13	679.982931314718	Stromboli	2	761.526319707772	3097.00268827066
94	Journal of Applied Volcanology	2016	60011347	1	1	2542.79520939153	Dotsero	0	2851.51412191657	Chichon, El	0	2851.51412191657	3040.3411663656
94	Journal of Applied Volcanology	2016	60011347	2	1	2542.79520939153	Dotsero	0	2851.51412191657	Chichon, El	0	2851.51412191657	3040.3411663656
94	Journal of Applied Volcanology	2016	60011347	3	1	2542.79520939153	Dotsero	0	2851.51412191657	Chichon, El	0	2851.51412191657	3040.3411663656
95	Journal of Applied Volcanology	2016	60030245	1	1	497.346202500887	West Eifel Volcanic Field	1	1520.86226427831	Stromboli	0	1561.53720384928	3433.36175740861
95	Journal of Applied Volcanology	2016	60021763	1	2	493.160168049349	West Eifel Volcanic Field	1	1524.18430367389	Stromboli	0	1564.76318238604	3427.83706593405
95	Journal of Applied Volcanology	2016	60030245	2	1	497.346202500887	West Eifel Volcanic Field	1	1520.86226427831	Stromboli	0	1561.53720384928	3433.36175740861
96	Journal of Applied Volcanology	2015	60026810	1	1	188.158637012616	West Eifel Volcanic Field	2	1583.36916219198	Stromboli	0	1601.14724806925	2811.20156512005
96	Journal of Applied Volcanology	2015	60026810	2	1	188.158637012616	West Eifel Volcanic Field	2	1583.36916219198	Stromboli	0	1601.14724806925	2811.20156512005
96	Journal of Applied Volcanology	2015	60026810	3	1	188.158637012616	West Eifel Volcanic Field	2	1583.36916219198	Stromboli	0	1601.14724806925	2811.20156512005
96	Journal of Applied Volcanology	2015	60025858	4	2	330.504236845912	West Eifel Volcanic Field	5	1100.54143163683	Stromboli	0	1129.23643523426	3037.40799419732
96	Journal of Applied Volcanology	2015	60071577	5	3	478.054273009732	Meru	15	576.510794488358	Lengai, Ol Doinyo	3	810.113141310868	2271.99689697806
96	Journal of Applied Volcanology	2015	60025858	6	2	330.504236845912	West Eifel Volcanic Field	5	1100.54143163683	Stromboli	0	1129.23643523426	3037.40799419732
97	Journal of Applied Volcanology	2015	60020650	1	1	676.005779806576	West Eifel Volcanic Field	2	1670.41876098913	Grimsvotn	0	1682.61186068848	2387.77689364096
97	Journal of Applied Volcanology	2015	60113656	2	2	439.910710819777	Ischia	13	679.982931314718	Stromboli	2	761.526319707772	3097.00268827066
97	Journal of Applied Volcanology	2015	60071130	2	3	22.4575751444435	Brennisteinsfjoll	29	31.0100563233618	Fagradalsfjall	7	110.181223969527	3806.81140704541
97	Journal of Applied Volcanology	2015	60020650	3	1	676.005779806576	West Eifel Volcanic Field	2	1670.41876098913	Grimsvotn	0	1682.61186068848	2387.77689364096
97	Journal of Applied Volcanology	2015	60113656	4	2	439.910710819777	Ischia	13	679.982931314718	Stromboli	2	761.526319707772	3097.00268827066
97	Journal of Applied Volcanology	2015	60020650	5	1	676.005779806576	West Eifel Volcanic Field	2	1670.41876098913	Grimsvotn	0	1682.61186068848	2387.77689364096
97	Journal of Applied Volcanology	2015	60020650	6	1	676.005779806576	West Eifel Volcanic Field	2	1670.41876098913	Grimsvotn	0	1682.61186068848	2387.77689364096
97	Journal of Applied Volcanology	2015	60020650	7	1	676.005779806576	West Eifel Volcanic Field	2	1670.41876098913	Grimsvotn	0	1682.61186068848	2387.77689364096
97	Journal of Applied Volcanology	2015	60042517	8	4	53.249652263171	Methana	14	748.004303640532	Stromboli	2	823.5099137569	3332.71601991974
98	Journal of Applied Volcanology	2015	60005686	1	1	5.50614527273354	Auckland Volcanic Field	13	207.792423104592	Okataina	6	354.524028681228	1994.42209125126
98	Journal of Applied Volcanology	2015	60008221	2	2	122.875545174039	Ruapehu	11	122.875545174039	Ruapehu	5	585.078007638262	2327.46138797112
98	Journal of Applied Volcanology	2015	60005686	3	1	5.50614527273354	Auckland Volcanic Field	13	207.792423104592	Okataina	6	354.524028681228	1994.42209125126
98	Journal of Applied Volcanology	2015	60005686	4	1	5.50614527273354	Auckland Volcanic Field	13	207.792423104592	Okataina	6	354.524028681228	1994.42209125126
98	Journal of Applied Volcanology	2015	60004582	5	3	184.699150984651	Rahat, Harrat	16	714.667223494982	Tair, Jebel at	7	867.310700096611	2721.59956019463
99	Journal of Applied Volcanology	2015	60020661	1	1	764.198366119812	West Eifel Volcanic Field	2	1468.13086700474	Grimsvotn	0	1491.75410184238	2466.57124199472
99	Journal of Applied Volcanology	2015	60020661	2	1	764.198366119812	West Eifel Volcanic Field	2	1468.13086700474	Grimsvotn	0	1491.75410184238	2466.57124199472
99	Journal of Applied Volcanology	2015	60020661	3	1	764.198366119812	West Eifel Volcanic Field	2	1468.13086700474	Grimsvotn	0	1491.75410184238	2466.57124199472
100	Journal of Applied Volcanology	2015	60172425	1	1	678.432339697636	West Eifel Volcanic Field	2	1673.77128081917	Grimsvotn	0	1685.63293840494	2382.5203605064
100	Journal of Applied Volcanology	2015	60020650	2	2	676.005779806576	West Eifel Volcanic Field	2	1670.41876098913	Grimsvotn	0	1682.61186068848	2387.77689364096
100	Journal of Applied Volcanology	2015	60020650	3	2	676.005779806576	West Eifel Volcanic Field	2	1670.41876098913	Grimsvotn	0	1682.61186068848	2387.77689364096
101	Journal of Applied Volcanology	2015	60172425	1	1	678.432339697636	West Eifel Volcanic Field	2	1673.77128081917	Grimsvotn	0	1685.63293840494	2382.5203605064
101	Journal of Applied Volcanology	2015	60020650	2	2	676.005779806576	West Eifel Volcanic Field	2	1670.41876098913	Grimsvotn	0	1682.61186068848	2387.77689364096
101	Journal of Applied Volcanology	2015	60020650	3	2	676.005779806576	West Eifel Volcanic Field	2	1670.41876098913	Grimsvotn	0	1682.61186068848	2387.77689364096
102	Journal of Applied Volcanology	2015	60030877	1	1	53.8097867556831	West Crater	37	73.9627054307493	St. Helens	2	163.371969756563	2785.46880192649
102	Journal of Applied Volcanology	2015	60011347	2	2	2542.79520939153	Dotsero	0	2851.51412191657	Chichon, El	0	2851.51412191657	3040.3411663656
102	Journal of Applied Volcanology	2015	60030877	3	1	53.8097867556831	West Crater	37	73.9627054307493	St. Helens	2	163.371969756563	2785.46880192649
103	Journal of Applied Volcanology	2015	60019354	1	1	219.78997641535	Ruapehu	11	219.78997641535	Ruapehu	5	679.999824226671	2433.31608427157
103	Journal of Applied Volcanology	2015	60019354	2	1	219.78997641535	Ruapehu	11	219.78997641535	Ruapehu	5	679.999824226671	2433.31608427157
104	Journal of Applied Volcanology	2015	60072054	1	1	12.8976689797207	Guagua Pichincha	32	12.8976689797207	Guagua Pichincha	10	64.9511634178849	859.117379691121
104	Journal of Applied Volcanology	2015	60072054	2	1	12.8976689797207	Guagua Pichincha	32	12.8976689797207	Guagua Pichincha	10	64.9511634178849	859.117379691121
104	Journal of Applied Volcanology	2015	60072054	3	1	12.8976689797207	Guagua Pichincha	32	12.8976689797207	Guagua Pichincha	10	64.9511634178849	859.117379691121
104	Journal of Applied Volcanology	2015	60072054	4	1	12.8976689797207	Guagua Pichincha	32	12.8976689797207	Guagua Pichincha	10	64.9511634178849	859.117379691121
104	Journal of Applied Volcanology	2015	60072054	5	1	12.8976689797207	Guagua Pichincha	32	12.8976689797207	Guagua Pichincha	10	64.9511634178849	859.117379691121
104	Journal of Applied Volcanology	2015	60072054	6	1	12.8976689797207	Guagua Pichincha	32	12.8976689797207	Guagua Pichincha	10	64.9511634178849	859.117379691121
105	Journal of Applied Volcanology	2015	60279453	1	1	1675.47629480201	Dotsero	0	2536.96377671872	St. Helens	0	2209.24843982122	3670.97351000324
105	Journal of Applied Volcanology	2015	60016536	2	2	1701.89224168486	Dotsero	0	2548.79187708667	St. Helens	0	2234.68960171229	3699.36047129659
106	Journal of Applied Volcanology	2015	60000112	1	1	475.185262074723	West Eifel Volcanic Field	2	1684.16324589948	Grimsvotn	0	1684.16324589948	2674.96513385339
106	Journal of Applied Volcanology	2015	60000112	2	1	475.185262074723	West Eifel Volcanic Field	2	1684.16324589948	Grimsvotn	0	1684.16324589948	2674.96513385339
107	Journal of Applied Volcanology	2015	60007740	1	1	1565.34534325783	Yojoa, Lago	0	1624.81348107631	Chichon, El	0	1745.48698802686	1785.93086511404
107	Journal of Applied Volcanology	2015	60025272	1	2	90.9461032667435	Hakoneyama	74	90.9461032667435	Hakoneyama	25	136.311836009415	215.514659716163
107	Journal of Applied Volcanology	2015	60011418	1	3	210.951103161587	Hakusan	72	241.265934524083	Ontakesan	25	349.273632853737	410.772773358745
107	Journal of Applied Volcanology	2015	60007740	2	1	1565.34534325783	Yojoa, Lago	0	1624.81348107631	Chichon, El	0	1745.48698802686	1785.93086511404
107	Journal of Applied Volcanology	2015	60020650	3	4	676.005779806576	West Eifel Volcanic Field	2	1670.41876098913	Grimsvotn	0	1682.61186068848	2387.77689364096
107	Journal of Applied Volcanology	2015	60020650	4	4	676.005779806576	West Eifel Volcanic Field	2	1670.41876098913	Grimsvotn	0	1682.61186068848	2387.77689364096
107	Journal of Applied Volcanology	2015	60020650	5	4	676.005779806576	West Eifel Volcanic Field	2	1670.41876098913	Grimsvotn	0	1682.61186068848	2387.77689364096
107	Journal of Applied Volcanology	2015	60007670	6	5	2571.4433073265	Dotsero	0	2857.1184570175	Soufriere Hills	0	2862.82523187589	3039.64339904216
107	Journal of Applied Volcanology	2015	60017311	7	6	785.673305648746	Taranaki	5	840.709170886844	Ruapehu	3	1308.21650952249	2929.72956335864
107	Journal of Applied Volcanology	2015	60024621	8	7	97.1264313926366	Nantaisan	75	134.672502471145	Hakoneyama	24	148.418786113742	228.153311806331
108	Journal of Applied Volcanology	2015	123656998	1	1	43.9714581334497	Tenerife	6	154.715650730516	La Palma	2	1355.4984576234	3962.67954643093
108	Journal of Applied Volcanology	2015	60104357	2	2	174.106196913551	Calatrava Volcanic Field	2	1627.57160260464	Stromboli	0	1547.75860746885	2876.44256621455
108	Journal of Applied Volcanology	2015	123656998	3	1	43.9714581334497	Tenerife	6	154.715650730516	La Palma	2	1355.4984576234	3962.67954643093
108	Journal of Applied Volcanology	2015	60016476	4	3	322.736349434234	Calatrava Volcanic Field	1	1402.5267334501	La Palma	0	1680.91556460702	3213.56299055683
108	Journal of Applied Volcanology	2015	60104357	5	2	174.106196913551	Calatrava Volcanic Field	2	1627.57160260464	Stromboli	0	1547.75860746885	2876.44256621455
109	Journal of Applied Volcanology	2015	60020585	1	1	485.824056766775	Taranaki	9	533.655509586588	Ruapehu	4	1000.99776451353	2683.76036319418
109	Journal of Applied Volcanology	2015	60020585	2	1	485.824056766775	Taranaki	9	533.655509586588	Ruapehu	4	1000.99776451353	2683.76036319418
109	Journal of Applied Volcanology	2015	60020585	3	1	485.824056766775	Taranaki	9	533.655509586588	Ruapehu	4	1000.99776451353	2683.76036319418
109	Journal of Applied Volcanology	2015	60020585	4	1	485.824056766775	Taranaki	9	533.655509586588	Ruapehu	4	1000.99776451353	2683.76036319418
109	Journal of Applied Volcanology	2015	60005686	5	2	5.50614527273354	Auckland Volcanic Field	13	207.792423104592	Okataina	6	354.524028681228	1994.42209125126
110	Journal of Applied Volcanology	2015	60032974	1	1	89.5837222135349	Lassen Volcanic Center	36	526.308779515998	North Gorda Ridge Segment	2	455.121330465803	3178.06116634826
110	Journal of Applied Volcanology	2015	100468632	2	2	50.0801040727511	Baker	35	289.647955642219	St. Helens	2	385.317205951499	2592.76049312166
110	Journal of Applied Volcanology	2015	60011347	3	3	2542.79520939153	Dotsero	0	2851.51412191657	Chichon, El	0	2851.51412191657	3040.3411663656
111	Journal of Applied Volcanology	2015	60005686	1	1	5.50614527273354	Auckland Volcanic Field	13	207.792423104592	Okataina	6	354.524028681228	1994.42209125126
111	Journal of Applied Volcanology	2015	60005686	2	1	5.50614527273354	Auckland Volcanic Field	13	207.792423104592	Okataina	6	354.524028681228	1994.42209125126
111	Journal of Applied Volcanology	2015	60005686	3	1	5.50614527273354	Auckland Volcanic Field	13	207.792423104592	Okataina	6	354.524028681228	1994.42209125126
112	Journal of Applied Volcanology	2015	60007994	1	1	84.1168282572535	Hakoneyama	74	84.1168282572535	Hakoneyama	25	136.878620107781	222.510059841529
112	Journal of Applied Volcanology	2015	60007994	2	1	84.1168282572535	Hakoneyama	74	84.1168282572535	Hakoneyama	25	136.878620107781	222.510059841529
112	Journal of Applied Volcanology	2015	60007994	3	1	84.1168282572535	Hakoneyama	74	84.1168282572535	Hakoneyama	25	136.878620107781	222.510059841529
112	Journal of Applied Volcanology	2015	60007994	4	1	84.1168282572535	Hakoneyama	74	84.1168282572535	Hakoneyama	25	136.878620107781	222.510059841529
112	Journal of Applied Volcanology	2015	60007994	5	1	84.1168282572535	Hakoneyama	74	84.1168282572535	Hakoneyama	25	136.878620107781	222.510059841529
112	Journal of Applied Volcanology	2015	60024168	6	2	97.0760178266718	Nantaisan	75	135.391478235476	Hakoneyama	24	148.830784326809	228.662947228677
113	Journal of Applied Volcanology	2015	60002552	1	1	510.161492192904	West Eifel Volcanic Field	2	1746.04953934774	Grimsvotn	0	1746.04953934774	2541.38080905757
114	Journal of Applied Volcanology	2015	60011347	1	1	2542.79520939153	Dotsero	0	2851.51412191657	Chichon, El	0	2851.51412191657	3040.3411663656
114	Journal of Applied Volcanology	2015	60002528	2	2	126.312505137237	Spurr	28	126.312505137237	Spurr	9	417.367100059324	1093.43927850569
114	Journal of Applied Volcanology	2015	60002528	3	2	126.312505137237	Spurr	28	126.312505137237	Spurr	9	417.367100059324	1093.43927850569
115	Journal of Applied Volcanology	2015	60121472	1	1	230.464714429484	Taranaki	11	234.646932964488	Ruapehu	5	696.569724693343	2449.45703503745
115	Journal of Applied Volcanology	2015	60015356	2	2	702.054419959362	Newer Volcanics Province	1	2389.70495248797	Ruapehu	0	2590.47670252337	3525.52725152696
115	Journal of Applied Volcanology	2015	60121472	3	1	230.464714429484	Taranaki	11	234.646932964488	Ruapehu	5	696.569724693343	2449.45703503745
115	Journal of Applied Volcanology	2015	60019354	3	3	219.78997641535	Ruapehu	11	219.78997641535	Ruapehu	5	679.999824226671	2433.31608427157
116	Journal of Applied Volcanology	2015	60020650	1	1	676.005779806576	West Eifel Volcanic Field	2	1670.41876098913	Grimsvotn	0	1682.61186068848	2387.77689364096
116	Journal of Applied Volcanology	2015	60020650	2	1	676.005779806576	West Eifel Volcanic Field	2	1670.41876098913	Grimsvotn	0	1682.61186068848	2387.77689364096
116	Journal of Applied Volcanology	2015	60020650	3	1	676.005779806576	West Eifel Volcanic Field	2	1670.41876098913	Grimsvotn	0	1682.61186068848	2387.77689364096
116	Journal of Applied Volcanology	2015	60172425	4	2	678.432339697636	West Eifel Volcanic Field	2	1673.77128081917	Grimsvotn	0	1685.63293840494	2382.5203605064
117	Journal of Applied Volcanology	2015	60008221	1	1	122.875545174039	Ruapehu	11	122.875545174039	Ruapehu	5	585.078007638262	2327.46138797112
117	Journal of Applied Volcanology	2015	60055696	1	2	137.972612470949	Tolima, Nevado del	31	140.126708295331	Ruiz, Nevado del	9	526.811236672767	1223.88590832372
117	Journal of Applied Volcanology	2015	116497112	2	3	21.470157625082	Ruapehu	11	21.470157625082	Ruapehu	5	490.317634582294	2237.27816216973
117	Journal of Applied Volcanology	2015	60008221	3	1	122.875545174039	Ruapehu	11	122.875545174039	Ruapehu	5	585.078007638262	2327.46138797112
117	Journal of Applied Volcanology	2015	120313672	4	4	229.131136978915	Taranaki	11	233.268032368075	Ruapehu	5	695.283840416719	2448.13346166451
117	Journal of Applied Volcanology	2015	60008221	5	1	122.875545174039	Ruapehu	11	122.875545174039	Ruapehu	5	585.078007638262	2327.46138797112
118	Journal of Applied Volcanology	2014	60000112	1	1	475.185262074723	West Eifel Volcanic Field	2	1684.16324589948	Grimsvotn	0	1684.16324589948	2674.96513385339
118	Journal of Applied Volcanology	2014	60022706	1	2	633.196042197078	West Eifel Volcanic Field	2	1570.58956224239	Grimsvotn	0	1593.66882395797	2546.6915633201
118	Journal of Applied Volcanology	2014	60000112	2	1	475.185262074723	West Eifel Volcanic Field	2	1684.16324589948	Grimsvotn	0	1684.16324589948	2674.96513385339
118	Journal of Applied Volcanology	2014	60000112	3	1	475.185262074723	West Eifel Volcanic Field	2	1684.16324589948	Grimsvotn	0	1684.16324589948	2674.96513385339
118	Journal of Applied Volcanology	2014	60024779	4	3	734.397493794809	Chaine des Puys	2	1737.13760009424	Eyjafjallajokull	0	1744.09693010854	2311.56847797474
118	Journal of Applied Volcanology	2014	60022706	5	2	633.196042197078	West Eifel Volcanic Field	2	1570.58956224239	Grimsvotn	0	1593.66882395797	2546.6915633201
118	Journal of Applied Volcanology	2014	60072054	6	4	12.8976689797207	Guagua Pichincha	32	12.8976689797207	Guagua Pichincha	10	64.9511634178849	859.117379691121
118	Journal of Applied Volcanology	2014	60072054	7	4	12.8976689797207	Guagua Pichincha	32	12.8976689797207	Guagua Pichincha	10	64.9511634178849	859.117379691121
119	Journal of Applied Volcanology	2014	60020585	1	1	485.824056766775	Taranaki	9	533.655509586588	Ruapehu	4	1000.99776451353	2683.76036319418
119	Journal of Applied Volcanology	2014	60020585	2	1	485.824056766775	Taranaki	9	533.655509586588	Ruapehu	4	1000.99776451353	2683.76036319418
119	Journal of Applied Volcanology	2014	60121472	2	2	230.464714429484	Taranaki	11	234.646932964488	Ruapehu	5	696.569724693343	2449.45703503745
119	Journal of Applied Volcanology	2014	60020585	3	1	485.824056766775	Taranaki	9	533.655509586588	Ruapehu	4	1000.99776451353	2683.76036319418
119	Journal of Applied Volcanology	2014	60020585	4	1	485.824056766775	Taranaki	9	533.655509586588	Ruapehu	4	1000.99776451353	2683.76036319418
119	Journal of Applied Volcanology	2014	60020585	5	1	485.824056766775	Taranaki	9	533.655509586588	Ruapehu	4	1000.99776451353	2683.76036319418
119	Journal of Applied Volcanology	2014	60121472	5	2	230.464714429484	Taranaki	11	234.646932964488	Ruapehu	5	696.569724693343	2449.45703503745
119	Journal of Applied Volcanology	2014	60020585	6	1	485.824056766775	Taranaki	9	533.655509586588	Ruapehu	4	1000.99776451353	2683.76036319418
119	Journal of Applied Volcanology	2014	60020585	7	1	485.824056766775	Taranaki	9	533.655509586588	Ruapehu	4	1000.99776451353	2683.76036319418
119	Journal of Applied Volcanology	2014	60020585	8	1	485.824056766775	Taranaki	9	533.655509586588	Ruapehu	4	1000.99776451353	2683.76036319418
119	Journal of Applied Volcanology	2014	60121472	9	2	230.464714429484	Taranaki	11	234.646932964488	Ruapehu	5	696.569724693343	2449.45703503745
119	Journal of Applied Volcanology	2014	60121472	10	2	230.464714429484	Taranaki	11	234.646932964488	Ruapehu	5	696.569724693343	2449.45703503745
119	Journal of Applied Volcanology	2014	60019354	10	3	219.78997641535	Ruapehu	11	219.78997641535	Ruapehu	5	679.999824226671	2433.31608427157
119	Journal of Applied Volcanology	2014	60019354	11	3	219.78997641535	Ruapehu	11	219.78997641535	Ruapehu	5	679.999824226671	2433.31608427157
119	Journal of Applied Volcanology	2014	60019354	12	3	219.78997641535	Ruapehu	11	219.78997641535	Ruapehu	5	679.999824226671	2433.31608427157
119	Journal of Applied Volcanology	2014	116605056	13	4	5.92542790835224	Auckland Volcanic Field	13	208.224639731753	Okataina	6	354.909910309805	1994.15490296271
120	Journal of Applied Volcanology	2014	60118622	1	1	418.975548601399	Marapi	18	418.975548601399	Marapi	10	641.638526261994	988.041056765522
120	Journal of Applied Volcanology	2014	60118622	2	1	418.975548601399	Marapi	18	418.975548601399	Marapi	10	641.638526261994	988.041056765522
120	Journal of Applied Volcanology	2014	60118622	3	1	418.975548601399	Marapi	18	418.975548601399	Marapi	10	641.638526261994	988.041056765522
120	Journal of Applied Volcanology	2014	60115501	4	2	511.818939286052	West Eifel Volcanic Field	2	1745.00246546417	Grimsvotn	0	1745.00246546417	2540.00850867126
120	Journal of Applied Volcanology	2014	60005510	4	3	419.556238294011	Marapi	18	419.556238294011	Marapi	10	642.201755394208	987.837522248675
121	Journal of Applied Volcanology	2014	60000243	1	1	168.053171717913	Ischia	12	408.030365921327	Stromboli	2	525.981554343295	3308.13327736001
121	Journal of Applied Volcanology	2014	60000243	2	1	168.053171717913	Ischia	12	408.030365921327	Stromboli	2	525.981554343295	3308.13327736001
121	Journal of Applied Volcanology	2014	60000243	3	1	168.053171717913	Ischia	12	408.030365921327	Stromboli	2	525.981554343295	3308.13327736001
121	Journal of Applied Volcanology	2014	60020650	4	2	676.005779806576	West Eifel Volcanic Field	2	1670.41876098913	Grimsvotn	0	1682.61186068848	2387.77689364096
121	Journal of Applied Volcanology	2014	60000243	5	1	168.053171717913	Ischia	12	408.030365921327	Stromboli	2	525.981554343295	3308.13327736001
121	Journal of Applied Volcanology	2014	60000243	6	1	168.053171717913	Ischia	12	408.030365921327	Stromboli	2	525.981554343295	3308.13327736001
121	Journal of Applied Volcanology	2014	60113656	7	3	439.910710819777	Ischia	13	679.982931314718	Stromboli	2	761.526319707772	3097.00268827066
122	Journal of Applied Volcanology	2014	60020650	1	1	676.005779806576	West Eifel Volcanic Field	2	1670.41876098913	Grimsvotn	0	1682.61186068848	2387.77689364096
122	Journal of Applied Volcanology	2014	60020650	2	1	676.005779806576	West Eifel Volcanic Field	2	1670.41876098913	Grimsvotn	0	1682.61186068848	2387.77689364096
122	Journal of Applied Volcanology	2014	60020650	3	1	676.005779806576	West Eifel Volcanic Field	2	1670.41876098913	Grimsvotn	0	1682.61186068848	2387.77689364096
122	Journal of Applied Volcanology	2014	60007670	4	2	2571.4433073265	Dotsero	0	2857.1184570175	Soufriere Hills	0	2862.82523187589	3039.64339904216
122	Journal of Applied Volcanology	2014	60020650	5	1	676.005779806576	West Eifel Volcanic Field	2	1670.41876098913	Grimsvotn	0	1682.61186068848	2387.77689364096
122	Journal of Applied Volcanology	2014	60019354	5	3	219.78997641535	Ruapehu	11	219.78997641535	Ruapehu	5	679.999824226671	2433.31608427157
122	Journal of Applied Volcanology	2014	60020650	6	1	676.005779806576	West Eifel Volcanic Field	2	1670.41876098913	Grimsvotn	0	1682.61186068848	2387.77689364096
122	Journal of Applied Volcanology	2014	60032442	6	4	20.4725314424182	Chichinautzin	21	67.8084277992923	Popocatepetl	5	214.255838207118	1335.26277422477
122	Journal of Applied Volcanology	2014	60268818	6	5	9.65949079196685	Galeras	32	9.65949079196685	Galeras	10	154.123119177285	986.957257531473
122	Journal of Applied Volcanology	2014	60020650	7	1	676.005779806576	West Eifel Volcanic Field	2	1670.41876098913	Grimsvotn	0	1682.61186068848	2387.77689364096
122	Journal of Applied Volcanology	2014	60117630	7	6	786.490303209234	West Eifel Volcanic Field	1	1410.88467186633	Grimsvotn	0	1435.22017782493	2513.74879040124
122	Journal of Applied Volcanology	2014	60007740	8	7	1565.34534325783	Yojoa, Lago	0	1624.81348107631	Chichon, El	0	1745.48698802686	1785.93086511404
122	Journal of Applied Volcanology	2014	60025272	8	8	90.9461032667435	Hakoneyama	74	90.9461032667435	Hakoneyama	25	136.311836009415	215.514659716163
122	Journal of Applied Volcanology	2014	60022706	9	9	633.196042197078	West Eifel Volcanic Field	2	1570.58956224239	Grimsvotn	0	1593.66882395797	2546.6915633201
122	Journal of Applied Volcanology	2014	60007670	10	2	2571.4433073265	Dotsero	0	2857.1184570175	Soufriere Hills	0	2862.82523187589	3039.64339904216
122	Journal of Applied Volcanology	2014	60024621	11	10	97.1264313926366	Nantaisan	75	134.672502471145	Hakoneyama	24	148.418786113742	228.153311806331
123	Journal of Applied Volcanology	2014	60030877	1	1	53.8097867556831	West Crater	37	73.9627054307493	St. Helens	2	163.371969756563	2785.46880192649
123	Journal of Applied Volcanology	2014	60011347	2	2	2542.79520939153	Dotsero	0	2851.51412191657	Chichon, El	0	2851.51412191657	3040.3411663656
123	Journal of Applied Volcanology	2014	60030877	3	1	53.8097867556831	West Crater	37	73.9627054307493	St. Helens	2	163.371969756563	2785.46880192649
124	Journal of Applied Volcanology	2014	60019354	1	1	219.78997641535	Ruapehu	11	219.78997641535	Ruapehu	5	679.999824226671	2433.31608427157
124	Journal of Applied Volcanology	2014	60019354	2	1	219.78997641535	Ruapehu	11	219.78997641535	Ruapehu	5	679.999824226671	2433.31608427157
124	Journal of Applied Volcanology	2014	60008221	3	2	122.875545174039	Ruapehu	11	122.875545174039	Ruapehu	5	585.078007638262	2327.46138797112
124	Journal of Applied Volcanology	2014	60121472	4	3	230.464714429484	Taranaki	11	234.646932964488	Ruapehu	5	696.569724693343	2449.45703503745
124	Journal of Applied Volcanology	2014	60019354	5	1	219.78997641535	Ruapehu	11	219.78997641535	Ruapehu	5	679.999824226671	2433.31608427157
125	Journal of Applied Volcanology	2014	60005686	1	1	5.50614527273354	Auckland Volcanic Field	13	207.792423104592	Okataina	6	354.524028681228	1994.42209125126
125	Journal of Applied Volcanology	2014	60005686	2	1	5.50614527273354	Auckland Volcanic Field	13	207.792423104592	Okataina	6	354.524028681228	1994.42209125126
125	Journal of Applied Volcanology	2014	60005686	3	1	5.50614527273354	Auckland Volcanic Field	13	207.792423104592	Okataina	6	354.524028681228	1994.42209125126
125	Journal of Applied Volcanology	2014	60020585	4	2	485.824056766775	Taranaki	9	533.655509586588	Ruapehu	4	1000.99776451353	2683.76036319418
125	Journal of Applied Volcanology	2014	60020585	5	2	485.824056766775	Taranaki	9	533.655509586588	Ruapehu	4	1000.99776451353	2683.76036319418
126	Journal of Applied Volcanology	2014	60001282	1	1	147.466444605678	Chillan, Nevados de	44	147.466444605678	Chillan, Nevados de	12	243.129803306827	479.649457294594
126	Journal of Applied Volcanology	2014	60032083	1	2	1006.95458527534	Dotsero	0	2097.1567227886	Popocatepetl	0	1589.53633843784	2681.27942344526
126	Journal of Applied Volcanology	2014	60007740	2	3	1565.34534325783	Yojoa, Lago	0	1624.81348107631	Chichon, El	0	1745.48698802686	1785.93086511404
126	Journal of Applied Volcanology	2014	60019647	2	4	1986.36632653964	Carrizozo	0	2026.5693351376	Chichon, El	0	2114.30492837829	2366.96031016112
126	Journal of Applied Volcanology	2014	60007740	3	3	1565.34534325783	Yojoa, Lago	0	1624.81348107631	Chichon, El	0	1745.48698802686	1785.93086511404
126	Journal of Applied Volcanology	2014	60279453	4	5	1675.47629480201	Dotsero	0	2536.96377671872	St. Helens	0	2209.24843982122	3670.97351000324
126	Journal of Applied Volcanology	2014	60032083	5	2	1006.95458527534	Dotsero	0	2097.1567227886	Popocatepetl	0	1589.53633843784	2681.27942344526
127	Journal of Applied Volcanology	2014	60012901	1	1	520.47322076439	West Eifel Volcanic Field	2	1685.00051677198	Grimsvotn	0	1685.00051677198	2587.42679103003
127	Journal of Applied Volcanology	2014	60026851	2	2	594.131647093918	West Eifel Volcanic Field	2	1684.09194719647	Grimsvotn	0	1689.37647312282	2480.63939251385
127	Journal of Applied Volcanology	2014	60026851	3	2	594.131647093918	West Eifel Volcanic Field	2	1684.09194719647	Grimsvotn	0	1689.37647312282	2480.63939251385
127	Journal of Applied Volcanology	2014	60031101	4	3	522.512837880243	West Eifel Volcanic Field	2	1683.80224665624	Grimsvotn	0	1683.80224665624	2585.53209501666
128	Journal of Applied Volcanology	2014	60012113	1	1	566.381051097286	West Eifel Volcanic Field	2	1675.41288176848	Grimsvotn	0	1680.4315844035	2527.18043066231
129	Journal of Applied Volcanology	2014	60020650	1	1	676.005779806576	West Eifel Volcanic Field	2	1670.41876098913	Grimsvotn	0	1682.61186068848	2387.77689364096
129	Journal of Applied Volcanology	2014	60001970	2	2	343.363422963215	Chaine des Puys	2	1517.20789918512	Stromboli	0	1528.6228582182	2612.10713856834
129	Journal of Applied Volcanology	2014	60020650	3	1	676.005779806576	West Eifel Volcanic Field	2	1670.41876098913	Grimsvotn	0	1682.61186068848	2387.77689364096
129	Journal of Applied Volcanology	2014	60020650	4	1	676.005779806576	West Eifel Volcanic Field	2	1670.41876098913	Grimsvotn	0	1682.61186068848	2387.77689364096
129	Journal of Applied Volcanology	2014	60115468	4	3	550.042427367246	West Eifel Volcanic Field	2	1717.95787118944	Grimsvotn	0	1716.8914503363	2511.04816207127
130	Journal of Applied Volcanology	2014	60020650	1	1	676.005779806576	West Eifel Volcanic Field	2	1670.41876098913	Grimsvotn	0	1682.61186068848	2387.77689364096
130	Journal of Applied Volcanology	2014	60115468	1	2	550.042427367246	West Eifel Volcanic Field	2	1717.95787118944	Grimsvotn	0	1716.8914503363	2511.04816207127
130	Journal of Applied Volcanology	2014	60115501	2	3	511.818939286052	West Eifel Volcanic Field	2	1745.00246546417	Grimsvotn	0	1745.00246546417	2540.00850867126
131	Journal of Applied Volcanology	2014	60011347	1	1	2542.79520939153	Dotsero	0	2851.51412191657	Chichon, El	0	2851.51412191657	3040.3411663656
131	Journal of Applied Volcanology	2014	60011347	2	1	2542.79520939153	Dotsero	0	2851.51412191657	Chichon, El	0	2851.51412191657	3040.3411663656
131	Journal of Applied Volcanology	2014	60011347	3	1	2542.79520939153	Dotsero	0	2851.51412191657	Chichon, El	0	2851.51412191657	3040.3411663656
131	Journal of Applied Volcanology	2014	60011347	4	1	2542.79520939153	Dotsero	0	2851.51412191657	Chichon, El	0	2851.51412191657	3040.3411663656
131	Journal of Applied Volcanology	2014	60011347	5	1	2542.79520939153	Dotsero	0	2851.51412191657	Chichon, El	0	2851.51412191657	3040.3411663656
132	Journal of Applied Volcanology	2014	60028717	1	1	410.630034092149	West Eifel Volcanic Field	6	1081.11655425848	Stromboli	0	1117.50961881377	3270.6377177201
132	Journal of Applied Volcanology	2014	60028717	2	1	410.630034092149	West Eifel Volcanic Field	6	1081.11655425848	Stromboli	0	1117.50961881377	3270.6377177201
132	Journal of Applied Volcanology	2014	60028717	3	1	410.630034092149	West Eifel Volcanic Field	6	1081.11655425848	Stromboli	0	1117.50961881377	3270.6377177201
132	Journal of Applied Volcanology	2014	60000243	4	2	168.053171717913	Ischia	12	408.030365921327	Stromboli	2	525.981554343295	3308.13327736001
132	Journal of Applied Volcanology	2014	60028717	5	1	410.630034092149	West Eifel Volcanic Field	6	1081.11655425848	Stromboli	0	1117.50961881377	3270.6377177201
132	Journal of Applied Volcanology	2014	60028717	6	1	410.630034092149	West Eifel Volcanic Field	6	1081.11655425848	Stromboli	0	1117.50961881377	3270.6377177201
133	Journal of Applied Volcanology	2014	60031101	1	1	522.512837880243	West Eifel Volcanic Field	2	1683.80224665624	Grimsvotn	0	1683.80224665624	2585.53209501666
133	Journal of Applied Volcanology	2014	60001881	2	2	674.905197560815	West Eifel Volcanic Field	2	1517.78452149585	Grimsvotn	0	1541.86895888183	2550.4552088741
133	Journal of Applied Volcanology	2014	60020650	3	3	676.005779806576	West Eifel Volcanic Field	2	1670.41876098913	Grimsvotn	0	1682.61186068848	2387.77689364096
134	Journal of Applied Volcanology	2013	60020650	1	1	676.005779806576	West Eifel Volcanic Field	2	1670.41876098913	Grimsvotn	0	1682.61186068848	2387.77689364096
134	Journal of Applied Volcanology	2013	60020650	2	1	676.005779806576	West Eifel Volcanic Field	2	1670.41876098913	Grimsvotn	0	1682.61186068848	2387.77689364096
134	Journal of Applied Volcanology	2013	60020650	3	1	676.005779806576	West Eifel Volcanic Field	2	1670.41876098913	Grimsvotn	0	1682.61186068848	2387.77689364096
135	Journal of Applied Volcanology	2013	60020650	1	1	676.005779806576	West Eifel Volcanic Field	2	1670.41876098913	Grimsvotn	0	1682.61186068848	2387.77689364096
135	Journal of Applied Volcanology	2013	60020650	2	1	676.005779806576	West Eifel Volcanic Field	2	1670.41876098913	Grimsvotn	0	1682.61186068848	2387.77689364096
135	Journal of Applied Volcanology	2013	60015033	3	2	2572.48089684051	Dotsero	0	2856.02664319932	Soufriere Hills	0	2862.83927527643	3038.69743222414
135	Journal of Applied Volcanology	2013	60020650	4	1	676.005779806576	West Eifel Volcanic Field	2	1670.41876098913	Grimsvotn	0	1682.61186068848	2387.77689364096
135	Journal of Applied Volcanology	2013	60030877	5	3	53.8097867556831	West Crater	37	73.9627054307493	St. Helens	2	163.371969756563	2785.46880192649
136	Journal of Applied Volcanology	2013	60072059	1	1	18.2508707770069	Guagua Pichincha	32	18.2508707770069	Guagua Pichincha	10	61.0049264909693	864.763909153877
137	Journal of Applied Volcanology	2013	60027272	1	1	927.080012105515	West Eifel Volcanic Field	1	1217.9298119051	Grimsvotn	0	1249.04908905192	2614.0140109652
137	Journal of Applied Volcanology	2013	60022706	2	2	633.196042197078	West Eifel Volcanic Field	2	1570.58956224239	Grimsvotn	0	1593.66882395797	2546.6915633201
137	Journal of Applied Volcanology	2013	60011520	3	3	510.732291447107	West Eifel Volcanic Field	2	1745.65391511346	Grimsvotn	0	1745.65391511346	2540.93691875914
137	Journal of Applied Volcanology	2013	60011520	4	3	510.732291447107	West Eifel Volcanic Field	2	1745.65391511346	Grimsvotn	0	1745.65391511346	2540.93691875914
137	Journal of Applied Volcanology	2013	60020595	5	4	538.184127364985	West Eifel Volcanic Field	2	1738.92240134917	Grimsvotn	0	1737.90780777541	2509.98202346362
137	Journal of Applied Volcanology	2013	60109162	6	5	977.294735788522	West Eifel Volcanic Field	1	1174.58030514273	Grimsvotn	0	1207.73039973897	2588.11816524961
137	Journal of Applied Volcanology	2013	60030210	6	6	703.738774268273	West Eifel Volcanic Field	2	1529.69661369373	Grimsvotn	0	1554.18316122389	2483.46520715115
137	Journal of Applied Volcanology	2013	60109162	7	5	977.294735788522	West Eifel Volcanic Field	1	1174.58030514273	Grimsvotn	0	1207.73039973897	2588.11816524961
137	Journal of Applied Volcanology	2013	60022175	8	7	765.227229750739	West Eifel Volcanic Field	1	1383.25636729101	Grimsvotn	0	1413.83131930441	2624.48178670411
137	Journal of Applied Volcanology	2013	60027272	9	1	927.080012105515	West Eifel Volcanic Field	1	1217.9298119051	Grimsvotn	0	1249.04908905192	2614.0140109652
137	Journal of Applied Volcanology	2013	60071113	9	8	24.4949266310158	Brennisteinsfjoll	29	31.0263377892793	Fagradalsfjall	7	112.637922076771	3809.49734766166
137	Journal of Applied Volcanology	2013	60018258	10	9	727.663773018578	Chaine des Puys	2	1722.86265833927	Grimsvotn	0	1727.13828276456	2291.60975017371
138	Journal of Applied Volcanology	2012	60008221	1	1	122.875545174039	Ruapehu	11	122.875545174039	Ruapehu	5	585.078007638262	2327.46138797112
139	Journal of Applied Volcanology	2012	60020585	1	1	485.824056766775	Taranaki	9	533.655509586588	Ruapehu	4	1000.99776451353	2683.76036319418
139	Journal of Applied Volcanology	2012	60020585	2	1	485.824056766775	Taranaki	9	533.655509586588	Ruapehu	4	1000.99776451353	2683.76036319418
139	Journal of Applied Volcanology	2012	60008221	3	2	122.875545174039	Ruapehu	11	122.875545174039	Ruapehu	5	585.078007638262	2327.46138797112
139	Journal of Applied Volcanology	2012	60008221	4	2	122.875545174039	Ruapehu	11	122.875545174039	Ruapehu	5	585.078007638262	2327.46138797112
139	Journal of Applied Volcanology	2012	106013738	5	3	229.131136978915	Taranaki	11	233.268032368075	Ruapehu	5	695.283840416719	2448.13346166451
139	Journal of Applied Volcanology	2012	60020585	6	1	485.824056766775	Taranaki	9	533.655509586588	Ruapehu	4	1000.99776451353	2683.76036319418
140	Journal of Applied Volcanology	2012	60000243	1	1	168.053171717913	Ischia	12	408.030365921327	Stromboli	2	525.981554343295	3308.13327736001
140	Journal of Applied Volcanology	2012	60000243	2	1	168.053171717913	Ischia	12	408.030365921327	Stromboli	2	525.981554343295	3308.13327736001
140	Journal of Applied Volcanology	2012	60113656	3	2	439.910710819777	Ischia	13	679.982931314718	Stromboli	2	761.526319707772	3097.00268827066
140	Journal of Applied Volcanology	2012	60000243	4	1	168.053171717913	Ischia	12	408.030365921327	Stromboli	2	525.981554343295	3308.13327736001
141	Journal of Applied Volcanology	2012	60007740	1	1	1565.34534325783	Yojoa, Lago	0	1624.81348107631	Chichon, El	0	1745.48698802686	1785.93086511404
141	Journal of Applied Volcanology	2012	60007740	2	1	1565.34534325783	Yojoa, Lago	0	1624.81348107631	Chichon, El	0	1745.48698802686	1785.93086511404
141	Journal of Applied Volcanology	2012	60070846	3	2	42.9989476350731	Ghegham Volcanic Ridge	11	2507.86501420247	Stromboli	0	800.285148815717	3135.28741794526
141	Journal of Applied Volcanology	2012	60012070	4	3	702.748892189856	West Eifel Volcanic Field	2	1474.97968206764	Grimsvotn	0	1500.70930414915	2569.17892256024
142	Journal of Applied Volcanology	2012	60020650	1	1	676.005779806576	West Eifel Volcanic Field	2	1670.41876098913	Grimsvotn	0	1682.61186068848	2387.77689364096
142	Journal of Applied Volcanology	2012	60022706	2	2	633.196042197078	West Eifel Volcanic Field	2	1570.58956224239	Grimsvotn	0	1593.66882395797	2546.6915633201
142	Journal of Applied Volcanology	2012	60020650	3	1	676.005779806576	West Eifel Volcanic Field	2	1670.41876098913	Grimsvotn	0	1682.61186068848	2387.77689364096
142	Journal of Applied Volcanology	2012	60007670	4	3	2571.4433073265	Dotsero	0	2857.1184570175	Soufriere Hills	0	2862.82523187589	3039.64339904216
142	Journal of Applied Volcanology	2012	60020650	5	1	676.005779806576	West Eifel Volcanic Field	2	1670.41876098913	Grimsvotn	0	1682.61186068848	2387.77689364096
142	Journal of Applied Volcanology	2012	60019354	5	4	219.78997641535	Ruapehu	11	219.78997641535	Ruapehu	5	679.999824226671	2433.31608427157
142	Journal of Applied Volcanology	2012	60020650	6	1	676.005779806576	West Eifel Volcanic Field	2	1670.41876098913	Grimsvotn	0	1682.61186068848	2387.77689364096
142	Journal of Applied Volcanology	2012	60268818	6	5	9.65949079196685	Galeras	32	9.65949079196685	Galeras	10	154.123119177285	986.957257531473
142	Journal of Applied Volcanology	2012	60032442	6	6	20.4725314424182	Chichinautzin	21	67.8084277992923	Popocatepetl	5	214.255838207118	1335.26277422477
142	Journal of Applied Volcanology	2012	60020650	7	1	676.005779806576	West Eifel Volcanic Field	2	1670.41876098913	Grimsvotn	0	1682.61186068848	2387.77689364096
142	Journal of Applied Volcanology	2012	60117630	7	7	786.490303209234	West Eifel Volcanic Field	1	1410.88467186633	Grimsvotn	0	1435.22017782493	2513.74879040124
142	Journal of Applied Volcanology	2012	60007740	8	8	1565.34534325783	Yojoa, Lago	0	1624.81348107631	Chichon, El	0	1745.48698802686	1785.93086511404
142	Journal of Applied Volcanology	2012	60022706	9	2	633.196042197078	West Eifel Volcanic Field	2	1570.58956224239	Grimsvotn	0	1593.66882395797	2546.6915633201
142	Journal of Applied Volcanology	2012	60022706	10	2	633.196042197078	West Eifel Volcanic Field	2	1570.58956224239	Grimsvotn	0	1593.66882395797	2546.6915633201
142	Journal of Applied Volcanology	2012	60022706	11	2	633.196042197078	West Eifel Volcanic Field	2	1570.58956224239	Grimsvotn	0	1593.66882395797	2546.6915633201
142	Journal of Applied Volcanology	2012	60007670	12	3	2571.4433073265	Dotsero	0	2857.1184570175	Soufriere Hills	0	2862.82523187589	3039.64339904216
142	Journal of Applied Volcanology	2012	60020650	13	1	676.005779806576	West Eifel Volcanic Field	2	1670.41876098913	Grimsvotn	0	1682.61186068848	2387.77689364096
142	Journal of Applied Volcanology	2012	60024621	14	9	97.1264313926366	Nantaisan	75	134.672502471145	Hakoneyama	24	148.418786113742	228.153311806331
142	Journal of Applied Volcanology	2012	60007670	15	3	2571.4433073265	Dotsero	0	2857.1184570175	Soufriere Hills	0	2862.82523187589	3039.64339904216
143	Journal of Volcanology and Geothermal Research	2024	60020484	1	1	276.894127355173	Erciyes Volcanic Complex	10	1509.47490011728	Stromboli	0	987.676061450279	3180.51216252277
143	Journal of Volcanology and Geothermal Research	2024	60020484	2	1	276.894127355173	Erciyes Volcanic Complex	10	1509.47490011728	Stromboli	0	987.676061450279	3180.51216252277
143	Journal of Volcanology and Geothermal Research	2024	60020484	3	1	276.894127355173	Erciyes Volcanic Complex	10	1509.47490011728	Stromboli	0	987.676061450279	3180.51216252277
143	Journal of Volcanology and Geothermal Research	2024	60020484	4	1	276.894127355173	Erciyes Volcanic Complex	10	1509.47490011728	Stromboli	0	987.676061450279	3180.51216252277
143	Journal of Volcanology and Geothermal Research	2024	60020484	5	1	276.894127355173	Erciyes Volcanic Complex	10	1509.47490011728	Stromboli	0	987.676061450279	3180.51216252277
143	Journal of Volcanology and Geothermal Research	2024	60013929	6	2	336.721013465663	Nisyros	5	1105.27013234101	Stromboli	0	1146.14379949667	3294.24548064351
143	Journal of Volcanology and Geothermal Research	2024	60020484	7	1	276.894127355173	Erciyes Volcanic Complex	10	1509.47490011728	Stromboli	0	987.676061450279	3180.51216252277
143	Journal of Volcanology and Geothermal Research	2024	60020484	8	1	276.894127355173	Erciyes Volcanic Complex	10	1509.47490011728	Stromboli	0	987.676061450279	3180.51216252277
143	Journal of Volcanology and Geothermal Research	2024	60020484	9	1	276.894127355173	Erciyes Volcanic Complex	10	1509.47490011728	Stromboli	0	987.676061450279	3180.51216252277
143	Journal of Volcanology and Geothermal Research	2024	60020484	10	1	276.894127355173	Erciyes Volcanic Complex	10	1509.47490011728	Stromboli	0	987.676061450279	3180.51216252277
143	Journal of Volcanology and Geothermal Research	2024	60020484	11	1	276.894127355173	Erciyes Volcanic Complex	10	1509.47490011728	Stromboli	0	987.676061450279	3180.51216252277
144	Journal of Volcanology and Geothermal Research	2024	60017536	1	1	856.214765069615	Carrizozo	1	1547.47227973123	Popocatepetl	0	1509.88761514258	2324.50121425999
144	Journal of Volcanology and Geothermal Research	2024	60017536	2	1	856.214765069615	Carrizozo	1	1547.47227973123	Popocatepetl	0	1509.88761514258	2324.50121425999
144	Journal of Volcanology and Geothermal Research	2024	60000745	3	2	1601.65307245262	Dotsero	0	2545.13070179705	Popocatepetl	0	2127.66427725883	2965.02737385185
144	Journal of Volcanology and Geothermal Research	2024	60017536	4	1	856.214765069615	Carrizozo	1	1547.47227973123	Popocatepetl	0	1509.88761514258	2324.50121425999
145	Journal of Volcanology and Geothermal Research	2024	60002838	1	1	357.536630591651	Ischia	13	599.675881594704	Stromboli	2	701.46004937447	3146.99854960649
145	Journal of Volcanology and Geothermal Research	2024	60002838	2	1	357.536630591651	Ischia	13	599.675881594704	Stromboli	2	701.46004937447	3146.99854960649
145	Journal of Volcanology and Geothermal Research	2024	60028218	3	2	467.400426779196	Campi Flegrei	13	711.006156124657	Stromboli	2	741.107452662234	3139.99523718115
145	Journal of Volcanology and Geothermal Research	2024	60002838	4	1	357.536630591651	Ischia	13	599.675881594704	Stromboli	2	701.46004937447	3146.99854960649
145	Journal of Volcanology and Geothermal Research	2024	60018211	4	3	175.156545455162	Ischia	12	415.50492407736	Stromboli	2	533.3176576391	3300.52966032016
146	Journal of Volcanology and Geothermal Research	2024	60071181	1	1	80.6467091878944	Bora-Bericha-Tullu Moye	27	426.175429829999	Manda Hararo	9	500.080213859725	1334.56378690455
146	Journal of Volcanology and Geothermal Research	2024	60116560	1	2	80.6467091878944	Bora-Bericha-Tullu Moye	27	426.175429829999	Manda Hararo	9	500.080213859725	1334.56378690455
146	Journal of Volcanology and Geothermal Research	2024	60071181	2	1	80.6467091878944	Bora-Bericha-Tullu Moye	27	426.175429829999	Manda Hararo	9	500.080213859725	1334.56378690455
146	Journal of Volcanology and Geothermal Research	2024	60071181	3	1	80.6467091878944	Bora-Bericha-Tullu Moye	27	426.175429829999	Manda Hararo	9	500.080213859725	1334.56378690455
146	Journal of Volcanology and Geothermal Research	2024	60000145	4	3	188.719737631719	West Eifel Volcanic Field	2	1583.15374504674	Stromboli	0	1600.89873307746	2809.95807760266
146	Journal of Volcanology and Geothermal Research	2024	60006514	5	4	847.05067688725	Carrizozo	3	1907.99183796913	Popocatepetl	0	1571.03518602268	2586.02715032078
146	Journal of Volcanology and Geothermal Research	2024	60102294	5	5	153.850910647213	Salton Buttes	12	1391.08416739904	North Gorda Ridge Segment	0	812.118643011095	3371.51908164734
146	Journal of Volcanology and Geothermal Research	2024	60071181	6	1	80.6467091878944	Bora-Bericha-Tullu Moye	27	426.175429829999	Manda Hararo	9	500.080213859725	1334.56378690455
146	Journal of Volcanology and Geothermal Research	2024	60022132	6	6	938.400641377499	West Eifel Volcanic Field	1	1195.22723509981	Grimsvotn	0	1231.47073731798	2658.69341357074
146	Journal of Volcanology and Geothermal Research	2024	60071181	7	1	80.6467091878944	Bora-Bericha-Tullu Moye	27	426.175429829999	Manda Hararo	9	500.080213859725	1334.56378690455
146	Journal of Volcanology and Geothermal Research	2024	60000145	7	3	188.719737631719	West Eifel Volcanic Field	2	1583.15374504674	Stromboli	0	1600.89873307746	2809.95807760266
146	Journal of Volcanology and Geothermal Research	2024	60017742	8	7	872.416078163459	Dotsero	2	2082.95164786514	Popocatepetl	0	1464.65984976627	2677.63289024438
146	Journal of Volcanology and Geothermal Research	2024	60017742	9	7	872.416078163459	Dotsero	2	2082.95164786514	Popocatepetl	0	1464.65984976627	2677.63289024438
146	Journal of Volcanology and Geothermal Research	2024	60020661	10	8	764.198366119812	West Eifel Volcanic Field	2	1468.13086700474	Grimsvotn	0	1491.75410184238	2466.57124199472
147	Journal of Volcanology and Geothermal Research	2024	60038839	1	1	793.057718063829	Methana	4	1100.26237840885	Stromboli	0	1100.26237840885	3602.28701712571
147	Journal of Volcanology and Geothermal Research	2024	60038839	2	1	793.057718063829	Methana	4	1100.26237840885	Stromboli	0	1100.26237840885	3602.28701712571
147	Journal of Volcanology and Geothermal Research	2024	60038839	3	1	793.057718063829	Methana	4	1100.26237840885	Stromboli	0	1100.26237840885	3602.28701712571
147	Journal of Volcanology and Geothermal Research	2024	60027811	4	2	828.835826434469	Vesuvius	6	1017.10889072716	Stromboli	0	1133.51430138664	3801.42882128298
147	Journal of Volcanology and Geothermal Research	2024	60038839	5	1	793.057718063829	Methana	4	1100.26237840885	Stromboli	0	1100.26237840885	3602.28701712571
147	Journal of Volcanology and Geothermal Research	2024	60023315	5	3	793.057718063829	Methana	4	1100.26237840885	Stromboli	0	1100.26237840885	3602.28701712571
148	Journal of Volcanology and Geothermal Research	2024	60032442	1	1	20.4725314424182	Chichinautzin	21	67.8084277992923	Popocatepetl	5	214.255838207118	1335.26277422477
148	Journal of Volcanology and Geothermal Research	2024	60032442	2	1	20.4725314424182	Chichinautzin	21	67.8084277992923	Popocatepetl	5	214.255838207118	1335.26277422477
148	Journal of Volcanology and Geothermal Research	2024	60032442	3	1	20.4725314424182	Chichinautzin	21	67.8084277992923	Popocatepetl	5	214.255838207118	1335.26277422477
148	Journal of Volcanology and Geothermal Research	2024	60016593	4	2	131.445765084102	Jocotitlan	18	268.650504156913	Popocatepetl	3	371.155971505515	1526.54372839233
149	Journal of Volcanology and Geothermal Research	2024	60003915	1	1	1759.77834450597	Carrizozo	0	2182.42615335108	Chichon, El	0	2161.0953887389	2606.68711946518
149	Journal of Volcanology and Geothermal Research	2024	60003915	2	1	1759.77834450597	Carrizozo	0	2182.42615335108	Chichon, El	0	2161.0953887389	2606.68711946518
149	Journal of Volcanology and Geothermal Research	2024	60020585	3	2	485.824056766775	Taranaki	9	533.655509586588	Ruapehu	4	1000.99776451353	2683.76036319418
149	Journal of Volcanology and Geothermal Research	2024	60020585	4	2	485.824056766775	Taranaki	9	533.655509586588	Ruapehu	4	1000.99776451353	2683.76036319418
149	Journal of Volcanology and Geothermal Research	2024	60279453	5	3	1675.47629480201	Dotsero	0	2536.96377671872	St. Helens	0	2209.24843982122	3670.97351000324
150	Journal of Volcanology and Geothermal Research	2024	60072054	1	1	12.8976689797207	Guagua Pichincha	32	12.8976689797207	Guagua Pichincha	10	64.9511634178849	859.117379691121
150	Journal of Volcanology and Geothermal Research	2024	60018940	2	2	174.353181127621	Calatrava Volcanic Field	2	1619.72208957429	Stromboli	0	1539.94107858292	2880.08822874223
150	Journal of Volcanology and Geothermal Research	2024	60072059	3	3	18.2508707770069	Guagua Pichincha	32	18.2508707770069	Guagua Pichincha	10	61.0049264909693	864.763909153877
150	Journal of Volcanology and Geothermal Research	2024	60072059	4	3	18.2508707770069	Guagua Pichincha	32	18.2508707770069	Guagua Pichincha	10	61.0049264909693	864.763909153877
150	Journal of Volcanology and Geothermal Research	2024	60072059	5	3	18.2508707770069	Guagua Pichincha	32	18.2508707770069	Guagua Pichincha	10	61.0049264909693	864.763909153877
150	Journal of Volcanology and Geothermal Research	2024	60009415	6	4	856.254200147611	Carrizozo	1	1562.86267455765	Popocatepetl	0	1524.05760977196	2337.4402659599
150	Journal of Volcanology and Geothermal Research	2024	60104441	7	5	10.9834570367553	Guagua Pichincha	32	10.9834570367553	Guagua Pichincha	10	66.5746379035092	856.674079985089
151	Journal of Volcanology and Geothermal Research	2024	60007740	1	1	1565.34534325783	Yojoa, Lago	0	1624.81348107631	Chichon, El	0	1745.48698802686	1785.93086511404
151	Journal of Volcanology and Geothermal Research	2024	60007740	2	1	1565.34534325783	Yojoa, Lago	0	1624.81348107631	Chichon, El	0	1745.48698802686	1785.93086511404
151	Journal of Volcanology and Geothermal Research	2024	60007740	3	1	1565.34534325783	Yojoa, Lago	0	1624.81348107631	Chichon, El	0	1745.48698802686	1785.93086511404
151	Journal of Volcanology and Geothermal Research	2024	60007740	4	1	1565.34534325783	Yojoa, Lago	0	1624.81348107631	Chichon, El	0	1745.48698802686	1785.93086511404
151	Journal of Volcanology and Geothermal Research	2024	60106111	5	2	329.418412908669	Chaine des Puys	2	1515.47901310419	Stromboli	0	1526.36074272991	2596.14102878482
152	Journal of Volcanology and Geothermal Research	2024	60032442	1	1	20.4725314424182	Chichinautzin	21	67.8084277992923	Popocatepetl	5	214.255838207118	1335.26277422477
152	Journal of Volcanology and Geothermal Research	2024	60032442	2	1	20.4725314424182	Chichinautzin	21	67.8084277992923	Popocatepetl	5	214.255838207118	1335.26277422477
152	Journal of Volcanology and Geothermal Research	2024	60032442	3	1	20.4725314424182	Chichinautzin	21	67.8084277992923	Popocatepetl	5	214.255838207118	1335.26277422477
152	Journal of Volcanology and Geothermal Research	2024	60032442	4	1	20.4725314424182	Chichinautzin	21	67.8084277992923	Popocatepetl	5	214.255838207118	1335.26277422477
152	Journal of Volcanology and Geothermal Research	2024	60032442	5	1	20.4725314424182	Chichinautzin	21	67.8084277992923	Popocatepetl	5	214.255838207118	1335.26277422477
152	Journal of Volcanology and Geothermal Research	2024	60032442	6	1	20.4725314424182	Chichinautzin	21	67.8084277992923	Popocatepetl	5	214.255838207118	1335.26277422477
152	Journal of Volcanology and Geothermal Research	2024	60032442	7	1	20.4725314424182	Chichinautzin	21	67.8084277992923	Popocatepetl	5	214.255838207118	1335.26277422477
153	Journal of Volcanology and Geothermal Research	2024	60069382	1	1	13.4416069740282	Tangkuban Parahu	32	13.4416069740282	Tangkuban Parahu	18	252.716208854143	600.26530656526
153	Journal of Volcanology and Geothermal Research	2024	60069411	1	2	495.515151218635	Colo	22	495.515151218635	Colo	17	894.326402974963	903.45789760429
153	Journal of Volcanology and Geothermal Research	2024	60069382	2	1	13.4416069740282	Tangkuban Parahu	32	13.4416069740282	Tangkuban Parahu	18	252.716208854143	600.26530656526
153	Journal of Volcanology and Geothermal Research	2024	60119316	3	3	155.976284382428	Hakusan	76	183.827876591902	Ontakesan	26	294.508180599791	467.550339771406
153	Journal of Volcanology and Geothermal Research	2024	60069411	4	2	495.515151218635	Colo	22	495.515151218635	Colo	17	894.326402974963	903.45789760429
153	Journal of Volcanology and Geothermal Research	2024	60119316	5	3	155.976284382428	Hakusan	76	183.827876591902	Ontakesan	26	294.508180599791	467.550339771406
153	Journal of Volcanology and Geothermal Research	2024	60069382	5	1	13.4416069740282	Tangkuban Parahu	32	13.4416069740282	Tangkuban Parahu	18	252.716208854143	600.26530656526
153	Journal of Volcanology and Geothermal Research	2024	60273350	6	4	60.5693386335122	Salak	34	106.148358184105	Tangkuban Parahu	19	286.531836446491	634.398991084281
153	Journal of Volcanology and Geothermal Research	2024	112637580	7	5	49.452964403859	Merapi	32	49.452964403859	Merapi	18	244.70829647447	406.434557977022
154	Journal of Volcanology and Geothermal Research	2024	60030318	1	1	484.503712107011	Chaine des Puys	13	891.9068849882	Stromboli	2	917.655672673267	3021.93828891996
154	Journal of Volcanology and Geothermal Research	2024	60118475	1	2	418.975548601399	Marapi	18	418.975548601399	Marapi	10	641.638526261994	988.041056765522
154	Journal of Volcanology and Geothermal Research	2024	60118475	2	2	418.975548601399	Marapi	18	418.975548601399	Marapi	10	641.638526261994	988.041056765522
154	Journal of Volcanology and Geothermal Research	2024	60001970	3	3	343.363422963215	Chaine des Puys	2	1517.20789918512	Stromboli	0	1528.6228582182	2612.10713856834
154	Journal of Volcanology and Geothermal Research	2024	60025858	4	4	330.504236845912	West Eifel Volcanic Field	5	1100.54143163683	Stromboli	0	1129.23643523426	3037.40799419732
154	Journal of Volcanology and Geothermal Research	2024	60015356	5	5	702.054419959362	Newer Volcanics Province	1	2389.70495248797	Ruapehu	0	2590.47670252337	3525.52725152696
154	Journal of Volcanology and Geothermal Research	2024	60025858	6	4	330.504236845912	West Eifel Volcanic Field	5	1100.54143163683	Stromboli	0	1129.23643523426	3037.40799419732
154	Journal of Volcanology and Geothermal Research	2024	60105184	7	6	37.907303315014	Talang	18	37.907303315014	Talang	9	503.128592176904	1035.77853720978
154	Journal of Volcanology and Geothermal Research	2024	60118475	8	2	418.975548601399	Marapi	18	418.975548601399	Marapi	10	641.638526261994	988.041056765522
155	Journal of Volcanology and Geothermal Research	2024	60025187	1	1	828.629840998027	Vesuvius	6	1016.6806292002	Stromboli	0	1133.06751211557	3802.23984412279
155	Journal of Volcanology and Geothermal Research	2024	60270107	1	2	763.412951543807	West Eifel Volcanic Field	7	994.971017888503	Stromboli	1	1057.49902189832	3638.36011096683
155	Journal of Volcanology and Geothermal Research	2024	60170234	1	3	828.294165720129	Vesuvius	6	1016.60775771774	Stromboli	0	1133.01717055199	3800.8779718846
155	Journal of Volcanology and Geothermal Research	2024	60025187	2	1	828.629840998027	Vesuvius	6	1016.6806292002	Stromboli	0	1133.06751211557	3802.23984412279
155	Journal of Volcanology and Geothermal Research	2024	60270107	3	2	763.412951543807	West Eifel Volcanic Field	7	994.971017888503	Stromboli	1	1057.49902189832	3638.36011096683
155	Journal of Volcanology and Geothermal Research	2024	60170234	3	3	828.294165720129	Vesuvius	6	1016.60775771774	Stromboli	0	1133.01717055199	3800.8779718846
155	Journal of Volcanology and Geothermal Research	2024	60008221	3	4	122.875545174039	Ruapehu	11	122.875545174039	Ruapehu	5	585.078007638262	2327.46138797112
155	Journal of Volcanology and Geothermal Research	2024	60005277	3	5	178.265632220534	Rahat, Harrat	15	726.993717477877	Tair, Jebel at	6	878.350987173162	2730.05626424849
155	Journal of Volcanology and Geothermal Research	2024	60038839	4	6	793.057718063829	Methana	4	1100.26237840885	Stromboli	0	1100.26237840885	3602.28701712571
155	Journal of Volcanology and Geothermal Research	2024	60079129	5	7	514.272661385921	West Eifel Volcanic Field	1	1770.10672299665	Stromboli	0	1808.25490127575	3293.68995333411
155	Journal of Volcanology and Geothermal Research	2024	60025187	6	1	828.629840998027	Vesuvius	6	1016.6806292002	Stromboli	0	1133.06751211557	3802.23984412279
155	Journal of Volcanology and Geothermal Research	2024	60002536	7	8	941.585981168306	Vesuvius	3	1102.70401924999	Stromboli	0	1150.74212605841	3986.01463986628
155	Journal of Volcanology and Geothermal Research	2024	60270107	8	2	763.412951543807	West Eifel Volcanic Field	7	994.971017888503	Stromboli	1	1057.49902189832	3638.36011096683
155	Journal of Volcanology and Geothermal Research	2024	60170234	8	3	828.294165720129	Vesuvius	6	1016.60775771774	Stromboli	0	1133.01717055199	3800.8779718846
155	Journal of Volcanology and Geothermal Research	2024	60025187	8	1	828.629840998027	Vesuvius	6	1016.6806292002	Stromboli	0	1133.06751211557	3802.23984412279
155	Journal of Volcanology and Geothermal Research	2024	60012345	9	9	514.576953937718	West Eifel Volcanic Field	1	1772.06462502275	Stromboli	0	1810.18363101892	3292.00157361509
155	Journal of Volcanology and Geothermal Research	2024	60025187	10	1	828.629840998027	Vesuvius	6	1016.6806292002	Stromboli	0	1133.06751211557	3802.23984412279
156	Journal of Volcanology and Geothermal Research	2024	60001769	1	1	178.484785637718	Lassen Volcanic Center	36	678.783204728962	North Gorda Ridge Segment	2	446.24113113248	3271.78746465979
156	Journal of Volcanology and Geothermal Research	2024	60001769	2	1	178.484785637718	Lassen Volcanic Center	36	678.783204728962	North Gorda Ridge Segment	2	446.24113113248	3271.78746465979
156	Journal of Volcanology and Geothermal Research	2024	100412157	3	2	2808.38392489344	Saba	0	2938.09060680527	Soufriere Hills	0	3120.72293252469	3486.78310869447
156	Journal of Volcanology and Geothermal Research	2024	60001769	4	1	178.484785637718	Lassen Volcanic Center	36	678.783204728962	North Gorda Ridge Segment	2	446.24113113248	3271.78746465979
157	Journal of Volcanology and Geothermal Research	2023	60004518	1	1	1002.88157833813	Payun Matru	0	1059.69108013768	Tupungatito	0	1129.78214463166	1378.81896692162
157	Journal of Volcanology and Geothermal Research	2023	60017292	1	2	238.604840605847	Tupungatito	31	238.604840605847	Tupungatito	9	532.396318748543	1028.4086977123
157	Journal of Volcanology and Geothermal Research	2023	60004518	2	1	1002.88157833813	Payun Matru	0	1059.69108013768	Tupungatito	0	1129.78214463166	1378.81896692162
157	Journal of Volcanology and Geothermal Research	2023	60017292	2	2	238.604840605847	Tupungatito	31	238.604840605847	Tupungatito	9	532.396318748543	1028.4086977123
157	Journal of Volcanology and Geothermal Research	2023	60017292	3	2	238.604840605847	Tupungatito	31	238.604840605847	Tupungatito	9	532.396318748543	1028.4086977123
157	Journal of Volcanology and Geothermal Research	2023	60116953	4	3	316.910806384144	West Eifel Volcanic Field	2	1568.42129461558	Stromboli	0	1605.03670305594	3211.9452823769
157	Journal of Volcanology and Geothermal Research	2023	60004518	5	1	1002.88157833813	Payun Matru	0	1059.69108013768	Tupungatito	0	1129.78214463166	1378.81896692162
157	Journal of Volcanology and Geothermal Research	2023	60017292	5	2	238.604840605847	Tupungatito	31	238.604840605847	Tupungatito	9	532.396318748543	1028.4086977123
157	Journal of Volcanology and Geothermal Research	2023	60004518	6	1	1002.88157833813	Payun Matru	0	1059.69108013768	Tupungatito	0	1129.78214463166	1378.81896692162
157	Journal of Volcanology and Geothermal Research	2023	60017292	6	2	238.604840605847	Tupungatito	31	238.604840605847	Tupungatito	9	532.396318748543	1028.4086977123
157	Journal of Volcanology and Geothermal Research	2023	60271919	7	4	1002.88157833813	Payun Matru	0	1059.69108013768	Tupungatito	0	1129.78214463166	1378.81896692162
158	Journal of Volcanology and Geothermal Research	2023	60032179	1	1	1513.75032076115	Dotsero	0	2596.72461828171	St. Helens	0	2054.37672687104	3246.21821967211
158	Journal of Volcanology and Geothermal Research	2023	60032179	2	1	1513.75032076115	Dotsero	0	2596.72461828171	St. Helens	0	2054.37672687104	3246.21821967211
158	Journal of Volcanology and Geothermal Research	2023	60029681	3	2	78.2785707227769	Tupungatito	39	78.2785707227769	Tupungatito	11	309.953066506433	805.549008330693
158	Journal of Volcanology and Geothermal Research	2023	60032179	4	1	1513.75032076115	Dotsero	0	2596.72461828171	St. Helens	0	2054.37672687104	3246.21821967211
159	Journal of Volcanology and Geothermal Research	2023	60021859	1	1	402.155585002464	Ischia	13	645.196822524667	Stromboli	2	740.303484113684	3162.23591595559
159	Journal of Volcanology and Geothermal Research	2023	60021859	2	1	402.155585002464	Ischia	13	645.196822524667	Stromboli	2	740.303484113684	3162.23591595559
159	Journal of Volcanology and Geothermal Research	2023	60072054	3	2	12.8976689797207	Guagua Pichincha	32	12.8976689797207	Guagua Pichincha	10	64.9511634178849	859.117379691121
159	Journal of Volcanology and Geothermal Research	2023	60101369	4	3	10.5321149219053	Chaine des Puys	3	1259.52646064287	Stromboli	0	1249.72729277594	2648.20781554287
159	Journal of Volcanology and Geothermal Research	2023	60028868	5	4	433.356766617873	Ischia	13	673.970245305694	Stromboli	2	758.964629460829	3105.97613336961
159	Journal of Volcanology and Geothermal Research	2023	60101369	6	3	10.5321149219053	Chaine des Puys	3	1259.52646064287	Stromboli	0	1249.72729277594	2648.20781554287
160	Journal of Volcanology and Geothermal Research	2023	60068584	1	1	180.532758770483	West Eifel Volcanic Field	2	1578.58925751116	Stromboli	0	1596.52926351387	2819.24053972462
160	Journal of Volcanology and Geothermal Research	2023	60026810	1	2	188.158637012616	West Eifel Volcanic Field	2	1583.36916219198	Stromboli	0	1601.14724806925	2811.20156512005
160	Journal of Volcanology and Geothermal Research	2023	127661352	1	3	16.5208464884362	Nyiragongo	21	16.5208464884362	Nyiragongo	3	807.006821078799	2148.79585887839
160	Journal of Volcanology and Geothermal Research	2023	60026810	2	2	188.158637012616	West Eifel Volcanic Field	2	1583.36916219198	Stromboli	0	1601.14724806925	2811.20156512005
160	Journal of Volcanology and Geothermal Research	2023	127661352	3	3	16.5208464884362	Nyiragongo	21	16.5208464884362	Nyiragongo	3	807.006821078799	2148.79585887839
160	Journal of Volcanology and Geothermal Research	2023	60068584	4	1	180.532758770483	West Eifel Volcanic Field	2	1578.58925751116	Stromboli	0	1596.52926351387	2819.24053972462
160	Journal of Volcanology and Geothermal Research	2023	60068584	5	1	180.532758770483	West Eifel Volcanic Field	2	1578.58925751116	Stromboli	0	1596.52926351387	2819.24053972462
161	Journal of Volcanology and Geothermal Research	2023	60022778	1	1	207.728440457096	Vesuvius	14	295.146090305962	Stromboli	2	573.607735852489	3562.36931497445
161	Journal of Volcanology and Geothermal Research	2023	60113671	1	2	439.308463274428	Ischia	13	679.362709816973	Stromboli	2	760.86803959262	3096.91752630013
161	Journal of Volcanology and Geothermal Research	2023	60022778	2	1	207.728440457096	Vesuvius	14	295.146090305962	Stromboli	2	573.607735852489	3562.36931497445
161	Journal of Volcanology and Geothermal Research	2023	60113671	2	2	439.308463274428	Ischia	13	679.362709816973	Stromboli	2	760.86803959262	3096.91752630013
161	Journal of Volcanology and Geothermal Research	2023	60114851	3	3	1140.90178924307	West Eifel Volcanic Field	0	1240.77661812051	Grimsvotn	0	1254.79503991848	3304.45642726929
161	Journal of Volcanology and Geothermal Research	2023	60114851	4	3	1140.90178924307	West Eifel Volcanic Field	0	1240.77661812051	Grimsvotn	0	1254.79503991848	3304.45642726929
161	Journal of Volcanology and Geothermal Research	2023	60032816	5	4	55.2967892253624	Michoacan-Guanajuato	18	249.063580706881	Colima	3	397.803790654829	1547.54713031125
161	Journal of Volcanology and Geothermal Research	2023	60172563	6	5	60.6022691525191	Michoacan-Guanajuato	18	255.146712471506	Colima	3	391.799165158901	1542.69720964771
161	Journal of Volcanology and Geothermal Research	2023	60172563	7	5	60.6022691525191	Michoacan-Guanajuato	18	255.146712471506	Colima	3	391.799165158901	1542.69720964771
161	Journal of Volcanology and Geothermal Research	2023	60172563	8	5	60.6022691525191	Michoacan-Guanajuato	18	255.146712471506	Colima	3	391.799165158901	1542.69720964771
161	Journal of Volcanology and Geothermal Research	2023	60172563	9	5	60.6022691525191	Michoacan-Guanajuato	18	255.146712471506	Colima	3	391.799165158901	1542.69720964771
161	Journal of Volcanology and Geothermal Research	2023	60022778	10	1	207.728440457096	Vesuvius	14	295.146090305962	Stromboli	2	573.607735852489	3562.36931497445
161	Journal of Volcanology and Geothermal Research	2023	60032816	11	4	55.2967892253624	Michoacan-Guanajuato	18	249.063580706881	Colima	3	397.803790654829	1547.54713031125
161	Journal of Volcanology and Geothermal Research	2023	60032816	12	4	55.2967892253624	Michoacan-Guanajuato	18	249.063580706881	Colima	3	397.803790654829	1547.54713031125
161	Journal of Volcanology and Geothermal Research	2023	60032816	13	4	55.2967892253624	Michoacan-Guanajuato	18	249.063580706881	Colima	3	397.803790654829	1547.54713031125
161	Journal of Volcanology and Geothermal Research	2023	60032816	14	4	55.2967892253624	Michoacan-Guanajuato	18	249.063580706881	Colima	3	397.803790654829	1547.54713031125
161	Journal of Volcanology and Geothermal Research	2023	60113676	15	6	401.848165621594	Ischia	13	644.871279063623	Stromboli	2	739.909248216138	3161.57748198094
161	Journal of Volcanology and Geothermal Research	2023	60022778	16	1	207.728440457096	Vesuvius	14	295.146090305962	Stromboli	2	573.607735852489	3562.36931497445
162	Journal of Volcanology and Geothermal Research	2023	60107405	1	1	1421.14617035839	Elbrus	0	2510.0594315338	Stromboli	0	1931.64391783915	4484.53479112713
162	Journal of Volcanology and Geothermal Research	2023	60103859	1	2	1083.71797235167	Jom-Bolok	0	4324.20772794341	Toya	0	3197.1896705413	4505.39550068695
162	Journal of Volcanology and Geothermal Research	2023	60013183	2	3	672.341982850746	Khaybar, Harrat	4	1135.96070772858	Tair, Jebel at	0	1240.35436437529	3268.0163500351
162	Journal of Volcanology and Geothermal Research	2023	60011976	3	4	93.7021023082158	Buzzard Creek	21	454.186287900259	Spurr	7	742.976581003773	1432.48246061515
162	Journal of Volcanology and Geothermal Research	2023	60020590	4	5	168.618202389713	Shasta	33	300.004027105629	North Gorda Ridge Segment	2	408.715133784431	2963.70430026522
163	Journal of Volcanology and Geothermal Research	2023	60040209	1	1	21.8806969658724	Romeral	32	26.1745299492334	Ruiz, Nevado del	9	474.631134650377	1066.04743996429
163	Journal of Volcanology and Geothermal Research	2023	60040209	2	1	21.8806969658724	Romeral	32	26.1745299492334	Ruiz, Nevado del	9	474.631134650377	1066.04743996429
163	Journal of Volcanology and Geothermal Research	2023	60040209	3	1	21.8806969658724	Romeral	32	26.1745299492334	Ruiz, Nevado del	9	474.631134650377	1066.04743996429
164	Journal of Volcanology and Geothermal Research	2023	60208834	1	1	187.956764450503	West Eifel Volcanic Field	4	1242.1402614507	Stromboli	0	1271.36262052489	2994.58118819448
164	Journal of Volcanology and Geothermal Research	2023	60029631	1	2	344.281618716118	Chaine des Puys	2	1519.09375323494	Stromboli	0	1530.48535368496	2610.35342584103
164	Journal of Volcanology and Geothermal Research	2023	60005141	2	3	966.795253779822	West Eifel Volcanic Field	1	1377.31314486069	Eyjafjallajokull	0	1387.17016367237	2379.22111935407
164	Journal of Volcanology and Geothermal Research	2023	60022313	3	4	72.4564559320223	Numazawa	76	115.359733695122	Azumayama	24	131.05333932276	293.1817312084
164	Journal of Volcanology and Geothermal Research	2023	60176068	3	5	73.918501879604	Numazawa	77	103.279399873136	Niigata-Yakeyama	24	120.472242699752	306.69432269555
164	Journal of Volcanology and Geothermal Research	2023	60208834	4	1	187.956764450503	West Eifel Volcanic Field	4	1242.1402614507	Stromboli	0	1271.36262052489	2994.58118819448
164	Journal of Volcanology and Geothermal Research	2023	60001970	5	6	343.363422963215	Chaine des Puys	2	1517.20789918512	Stromboli	0	1528.6228582182	2612.10713856834
164	Journal of Volcanology and Geothermal Research	2023	60001970	6	6	343.363422963215	Chaine des Puys	2	1517.20789918512	Stromboli	0	1528.6228582182	2612.10713856834
164	Journal of Volcanology and Geothermal Research	2023	60028186	7	7	292.907755533761	Chaine des Puys	5	1108.42909884666	Stromboli	0	1130.7124629101	2884.4780705743
164	Journal of Volcanology and Geothermal Research	2023	60019722	8	8	409.966016472818	West Eifel Volcanic Field	6	1081.23668792448	Stromboli	0	1117.60317460503	3269.70972535857
164	Journal of Volcanology and Geothermal Research	2023	60208834	9	1	187.956764450503	West Eifel Volcanic Field	4	1242.1402614507	Stromboli	0	1271.36262052489	2994.58118819448
165	Journal of Volcanology and Geothermal Research	2023	60031101	1	1	522.512837880243	West Eifel Volcanic Field	2	1683.80224665624	Grimsvotn	0	1683.80224665624	2585.53209501666
165	Journal of Volcanology and Geothermal Research	2023	60002494	1	2	2793.42367721867	Dotsero	0	3371.962878578	Soufriere Hills	0	3251.81911763262	3811.28612221384
165	Journal of Volcanology and Geothermal Research	2023	60023603	1	3	1954.70812889354	Dotsero	0	2452.50525764831	Chichon, El	0	2429.16351023291	2829.09304392518
165	Journal of Volcanology and Geothermal Research	2023	60031101	2	1	522.512837880243	West Eifel Volcanic Field	2	1683.80224665624	Grimsvotn	0	1683.80224665624	2585.53209501666
165	Journal of Volcanology and Geothermal Research	2023	60027272	2	4	927.080012105515	West Eifel Volcanic Field	1	1217.9298119051	Grimsvotn	0	1249.04908905192	2614.0140109652
165	Journal of Volcanology and Geothermal Research	2023	60031101	3	1	522.512837880243	West Eifel Volcanic Field	2	1683.80224665624	Grimsvotn	0	1683.80224665624	2585.53209501666
165	Journal of Volcanology and Geothermal Research	2023	60012070	4	5	702.748892189856	West Eifel Volcanic Field	2	1474.97968206764	Grimsvotn	0	1500.70930414915	2569.17892256024
165	Journal of Volcanology and Geothermal Research	2023	60069380	5	6	26.2000983652754	Merapi	32	26.2000983652754	Merapi	18	237.908081536218	406.902865429539
165	Journal of Volcanology and Geothermal Research	2023	60069380	6	6	26.2000983652754	Merapi	32	26.2000983652754	Merapi	18	237.908081536218	406.902865429539
166	Journal of Volcanology and Geothermal Research	2023	60011347	1	1	2542.79520939153	Dotsero	0	2851.51412191657	Chichon, El	0	2851.51412191657	3040.3411663656
166	Journal of Volcanology and Geothermal Research	2023	60003631	2	2	49.6724200937173	Baker	35	282.729143869666	St. Helens	2	378.417048439283	2596.98559807247
166	Journal of Volcanology and Geothermal Research	2023	60014837	3	3	38.4347431502884	Kilauea	6	38.4347431502884	Kilauea	3	3896.10968088404	3938.89626854142
167	Journal of Volcanology and Geothermal Research	2023	60003771	1	1	725.997527220823	West Eifel Volcanic Field	2	1482.6111722442	Grimsvotn	0	1506.94470811035	2510.93693444834
167	Journal of Volcanology and Geothermal Research	2023	60113656	2	2	439.910710819777	Ischia	13	679.982931314718	Stromboli	2	761.526319707772	3097.00268827066
167	Journal of Volcanology and Geothermal Research	2023	60025153	3	3	490.798934436119	Chaine des Puys	13	814.674286926916	Stromboli	2	836.175971068686	3027.46712277534
167	Journal of Volcanology and Geothermal Research	2023	60003771	4	1	725.997527220823	West Eifel Volcanic Field	2	1482.6111722442	Grimsvotn	0	1506.94470811035	2510.93693444834
168	Journal of Volcanology and Geothermal Research	2023	60026851	1	1	594.131647093918	West Eifel Volcanic Field	2	1684.09194719647	Grimsvotn	0	1689.37647312282	2480.63939251385
168	Journal of Volcanology and Geothermal Research	2023	60026851	2	1	594.131647093918	West Eifel Volcanic Field	2	1684.09194719647	Grimsvotn	0	1689.37647312282	2480.63939251385
168	Journal of Volcanology and Geothermal Research	2023	60019702	2	2	660.469241305467	West Eifel Volcanic Field	2	1594.38824771626	Grimsvotn	0	1612.18627174484	2474.07017590764
168	Journal of Volcanology and Geothermal Research	2023	60026851	3	1	594.131647093918	West Eifel Volcanic Field	2	1684.09194719647	Grimsvotn	0	1689.37647312282	2480.63939251385
168	Journal of Volcanology and Geothermal Research	2023	60025858	4	3	330.504236845912	West Eifel Volcanic Field	5	1100.54143163683	Stromboli	0	1129.23643523426	3037.40799419732
168	Journal of Volcanology and Geothermal Research	2023	60025858	5	3	330.504236845912	West Eifel Volcanic Field	5	1100.54143163683	Stromboli	0	1129.23643523426	3037.40799419732
168	Journal of Volcanology and Geothermal Research	2023	60011149	6	4	966.795253779822	West Eifel Volcanic Field	1	1377.31314486069	Eyjafjallajokull	0	1387.17016367237	2379.22111935407
169	Journal of Volcanology and Geothermal Research	2023	60028677	1	1	182.623963451621	Calatrava Volcanic Field	2	1608.62688330347	Stromboli	0	1528.69707122801	2878.13888263293
169	Journal of Volcanology and Geothermal Research	2023	60002658	2	2	174.106196913551	Calatrava Volcanic Field	2	1627.57160260464	Stromboli	0	1547.75860746885	2876.44256621455
169	Journal of Volcanology and Geothermal Research	2023	60002658	3	2	174.106196913551	Calatrava Volcanic Field	2	1627.57160260464	Stromboli	0	1547.75860746885	2876.44256621455
169	Journal of Volcanology and Geothermal Research	2023	60002658	4	2	174.106196913551	Calatrava Volcanic Field	2	1627.57160260464	Stromboli	0	1547.75860746885	2876.44256621455
169	Journal of Volcanology and Geothermal Research	2023	60002658	5	2	174.106196913551	Calatrava Volcanic Field	2	1627.57160260464	Stromboli	0	1547.75860746885	2876.44256621455
169	Journal of Volcanology and Geothermal Research	2023	60002658	6	2	174.106196913551	Calatrava Volcanic Field	2	1627.57160260464	Stromboli	0	1547.75860746885	2876.44256621455
169	Journal of Volcanology and Geothermal Research	2023	130428361	7	3	20.1998540709383	Gran Canaria	6	239.455085566866	La Palma	2	1434.58747897611	4006.87222526559
169	Journal of Volcanology and Geothermal Research	2023	130428361	8	3	20.1998540709383	Gran Canaria	6	239.455085566866	La Palma	2	1434.58747897611	4006.87222526559
169	Journal of Volcanology and Geothermal Research	2023	60002658	9	2	174.106196913551	Calatrava Volcanic Field	2	1627.57160260464	Stromboli	0	1547.75860746885	2876.44256621455
169	Journal of Volcanology and Geothermal Research	2023	60002658	10	2	174.106196913551	Calatrava Volcanic Field	2	1627.57160260464	Stromboli	0	1547.75860746885	2876.44256621455
169	Journal of Volcanology and Geothermal Research	2023	60002658	11	2	174.106196913551	Calatrava Volcanic Field	2	1627.57160260464	Stromboli	0	1547.75860746885	2876.44256621455
169	Journal of Volcanology and Geothermal Research	2023	60002658	12	2	174.106196913551	Calatrava Volcanic Field	2	1627.57160260464	Stromboli	0	1547.75860746885	2876.44256621455
169	Journal of Volcanology and Geothermal Research	2023	60002658	13	2	174.106196913551	Calatrava Volcanic Field	2	1627.57160260464	Stromboli	0	1547.75860746885	2876.44256621455
169	Journal of Volcanology and Geothermal Research	2023	60002658	14	2	174.106196913551	Calatrava Volcanic Field	2	1627.57160260464	Stromboli	0	1547.75860746885	2876.44256621455
169	Journal of Volcanology and Geothermal Research	2023	60002658	15	2	174.106196913551	Calatrava Volcanic Field	2	1627.57160260464	Stromboli	0	1547.75860746885	2876.44256621455
169	Journal of Volcanology and Geothermal Research	2023	60002658	16	2	174.106196913551	Calatrava Volcanic Field	2	1627.57160260464	Stromboli	0	1547.75860746885	2876.44256621455
170	Journal of Volcanology and Geothermal Research	2023	60003044	1	1	39.9427557121527	Tenerife	6	148.521091778209	La Palma	2	1350.24667401505	3960.25975467269
170	Journal of Volcanology and Geothermal Research	2023	60018052	1	2	174.106196913551	Calatrava Volcanic Field	2	1627.57160260464	Stromboli	0	1547.75860746885	2876.44256621455
170	Journal of Volcanology and Geothermal Research	2023	60018052	2	2	174.106196913551	Calatrava Volcanic Field	2	1627.57160260464	Stromboli	0	1547.75860746885	2876.44256621455
170	Journal of Volcanology and Geothermal Research	2023	60007870	3	3	493.854812446464	Chaine des Puys	4	1144.61909208234	Stromboli	0	1090.55816133217	2952.49264944632
170	Journal of Volcanology and Geothermal Research	2023	60018052	4	2	174.106196913551	Calatrava Volcanic Field	2	1627.57160260464	Stromboli	0	1547.75860746885	2876.44256621455
170	Journal of Volcanology and Geothermal Research	2023	60027282	4	4	174.740410897603	Calatrava Volcanic Field	2	1634.89761131527	Stromboli	0	1551.99726196915	2872.54193800154
170	Journal of Volcanology and Geothermal Research	2023	60018052	5	2	174.106196913551	Calatrava Volcanic Field	2	1627.57160260464	Stromboli	0	1547.75860746885	2876.44256621455
170	Journal of Volcanology and Geothermal Research	2023	60018052	6	2	174.106196913551	Calatrava Volcanic Field	2	1627.57160260464	Stromboli	0	1547.75860746885	2876.44256621455
171	Journal of Volcanology and Geothermal Research	2023	60032563	1	1	174.551597498333	Salton Buttes	11	1498.97207059889	North Gorda Ridge Segment	0	862.868474897275	3277.99669868552
171	Journal of Volcanology and Geothermal Research	2023	60032563	2	1	174.551597498333	Salton Buttes	11	1498.97207059889	North Gorda Ridge Segment	0	862.868474897275	3277.99669868552
171	Journal of Volcanology and Geothermal Research	2023	60027998	2	2	32.7712516913588	Chichinautzin	21	70.3925083981168	Popocatepetl	5	208.022710642041	1336.26695942131
171	Journal of Volcanology and Geothermal Research	2023	60032442	3	3	20.4725314424182	Chichinautzin	21	67.8084277992923	Popocatepetl	5	214.255838207118	1335.26277422477
171	Journal of Volcanology and Geothermal Research	2023	130408192	4	4	91.5206348252569	Ceboruco	18	208.873349563401	Colima	3	634.406598523096	1970.39550269914
172	Journal of Volcanology and Geothermal Research	2023	60006754	1	1	176.96076224563	Calatrava Volcanic Field	2	1626.21613759976	Stromboli	0	1546.33545836428	2874.35408562573
172	Journal of Volcanology and Geothermal Research	2023	60113656	2	2	439.910710819777	Ischia	13	679.982931314718	Stromboli	2	761.526319707772	3097.00268827066
172	Journal of Volcanology and Geothermal Research	2023	60033125	3	3	616.514345654303	West Eifel Volcanic Field	2	1603.29943144693	Grimsvotn	0	1624.78621907814	2531.22911342076
172	Journal of Volcanology and Geothermal Research	2023	60026851	4	4	594.131647093918	West Eifel Volcanic Field	2	1684.09194719647	Grimsvotn	0	1689.37647312282	2480.63939251385
172	Journal of Volcanology and Geothermal Research	2023	60018475	5	5	1981.53001726187	Dotsero	0	2823.66466183418	Chichon, El	0	2521.1699214116	3139.74934073483
172	Journal of Volcanology and Geothermal Research	2023	60019354	6	6	219.78997641535	Ruapehu	11	219.78997641535	Ruapehu	5	679.999824226671	2433.31608427157
172	Journal of Volcanology and Geothermal Research	2023	60007776	7	7	2566.66694530947	Dotsero	0	3167.50944762978	Soufriere Hills	0	3058.14825751102	3420.291182009
172	Journal of Volcanology and Geothermal Research	2023	60023539	8	8	864.364983654509	Carrizozo	1	1253.86420763706	Popocatepetl	0	1227.94969142606	2109.68373515349
172	Journal of Volcanology and Geothermal Research	2023	60113656	9	2	439.910710819777	Ischia	13	679.982931314718	Stromboli	2	761.526319707772	3097.00268827066
172	Journal of Volcanology and Geothermal Research	2023	60028844	10	9	94.0626119139653	Carrizozo	9	1649.14827699778	Colima	0	1009.73700691144	2733.03671747155
172	Journal of Volcanology and Geothermal Research	2023	60023539	11	8	864.364983654509	Carrizozo	1	1253.86420763706	Popocatepetl	0	1227.94969142606	2109.68373515349
173	Journal of Volcanology and Geothermal Research	2023	60270107	1	1	763.412951543807	West Eifel Volcanic Field	7	994.971017888503	Stromboli	1	1057.49902189832	3638.36011096683
173	Journal of Volcanology and Geothermal Research	2023	60025187	1	2	828.629840998027	Vesuvius	6	1016.6806292002	Stromboli	0	1133.06751211557	3802.23984412279
173	Journal of Volcanology and Geothermal Research	2023	60025187	2	2	828.629840998027	Vesuvius	6	1016.6806292002	Stromboli	0	1133.06751211557	3802.23984412279
173	Journal of Volcanology and Geothermal Research	2023	60270107	3	1	763.412951543807	West Eifel Volcanic Field	7	994.971017888503	Stromboli	1	1057.49902189832	3638.36011096683
173	Journal of Volcanology and Geothermal Research	2023	60005277	3	3	178.265632220534	Rahat, Harrat	15	726.993717477877	Tair, Jebel at	6	878.350987173162	2730.05626424849
173	Journal of Volcanology and Geothermal Research	2023	60000243	3	4	168.053171717913	Ischia	12	408.030365921327	Stromboli	2	525.981554343295	3308.13327736001
173	Journal of Volcanology and Geothermal Research	2023	60270107	4	1	763.412951543807	West Eifel Volcanic Field	7	994.971017888503	Stromboli	1	1057.49902189832	3638.36011096683
173	Journal of Volcanology and Geothermal Research	2023	60270107	5	1	763.412951543807	West Eifel Volcanic Field	7	994.971017888503	Stromboli	1	1057.49902189832	3638.36011096683
173	Journal of Volcanology and Geothermal Research	2023	60270107	6	1	763.412951543807	West Eifel Volcanic Field	7	994.971017888503	Stromboli	1	1057.49902189832	3638.36011096683
173	Journal of Volcanology and Geothermal Research	2023	60025187	6	2	828.629840998027	Vesuvius	6	1016.6806292002	Stromboli	0	1133.06751211557	3802.23984412279
173	Journal of Volcanology and Geothermal Research	2023	60007989	7	5	245.187238796722	West Eifel Volcanic Field	2	1671.85283550522	Stromboli	0	1692.33047329514	2900.75704306958
173	Journal of Volcanology and Geothermal Research	2023	60270107	8	1	763.412951543807	West Eifel Volcanic Field	7	994.971017888503	Stromboli	1	1057.49902189832	3638.36011096683
173	Journal of Volcanology and Geothermal Research	2023	60025187	8	2	828.629840998027	Vesuvius	6	1016.6806292002	Stromboli	0	1133.06751211557	3802.23984412279
173	Journal of Volcanology and Geothermal Research	2023	60270107	9	1	763.412951543807	West Eifel Volcanic Field	7	994.971017888503	Stromboli	1	1057.49902189832	3638.36011096683
174	Journal of Volcanology and Geothermal Research	2023	60029445	1	1	1281.42493111499	Dotsero	0	2247.94053221267	St. Helens	0	1818.55006903274	3411.71748939166
174	Journal of Volcanology and Geothermal Research	2023	60029445	2	1	1281.42493111499	Dotsero	0	2247.94053221267	St. Helens	0	1818.55006903274	3411.71748939166
174	Journal of Volcanology and Geothermal Research	2023	60029445	3	1	1281.42493111499	Dotsero	0	2247.94053221267	St. Helens	0	1818.55006903274	3411.71748939166
174	Journal of Volcanology and Geothermal Research	2023	60113906	4	2	387.243315591351	Calatrava Volcanic Field	2	1641.70958789933	Stromboli	0	1581.53728330362	2674.48990447982
174	Journal of Volcanology and Geothermal Research	2023	60032179	5	3	1513.75032076115	Dotsero	0	2596.72461828171	St. Helens	0	2054.37672687104	3246.21821967211
174	Journal of Volcanology and Geothermal Research	2023	60032179	6	3	1513.75032076115	Dotsero	0	2596.72461828171	St. Helens	0	2054.37672687104	3246.21821967211
174	Journal of Volcanology and Geothermal Research	2023	60032179	7	3	1513.75032076115	Dotsero	0	2596.72461828171	St. Helens	0	2054.37672687104	3246.21821967211
175	Journal of Volcanology and Geothermal Research	2023	60109424	1	1	224.810909728613	Chaine des Puys	7	1056.85036030156	Stromboli	0	1067.62177746033	2804.55737381662
175	Journal of Volcanology and Geothermal Research	2023	60012317	1	2	98.3510288763908	Sand Mountain Field	38	249.687870420178	St. Helens	2	183.554033257855	2873.60672460849
175	Journal of Volcanology and Geothermal Research	2023	60109424	2	1	224.810909728613	Chaine des Puys	7	1056.85036030156	Stromboli	0	1067.62177746033	2804.55737381662
175	Journal of Volcanology and Geothermal Research	2023	60001970	3	3	343.363422963215	Chaine des Puys	2	1517.20789918512	Stromboli	0	1528.6228582182	2612.10713856834
175	Journal of Volcanology and Geothermal Research	2023	60001970	4	3	343.363422963215	Chaine des Puys	2	1517.20789918512	Stromboli	0	1528.6228582182	2612.10713856834
175	Journal of Volcanology and Geothermal Research	2023	60109424	5	1	224.810909728613	Chaine des Puys	7	1056.85036030156	Stromboli	0	1067.62177746033	2804.55737381662
175	Journal of Volcanology and Geothermal Research	2023	60071130	5	4	22.4575751444435	Brennisteinsfjoll	29	31.0100563233618	Fagradalsfjall	7	110.181223969527	3806.81140704541
175	Journal of Volcanology and Geothermal Research	2023	60001970	6	3	343.363422963215	Chaine des Puys	2	1517.20789918512	Stromboli	0	1528.6228582182	2612.10713856834
175	Journal of Volcanology and Geothermal Research	2023	60108653	7	5	147.800525725071	Chaine des Puys	5	1149.26736423899	Stromboli	0	1156.80888298062	2758.1891135672
175	Journal of Volcanology and Geothermal Research	2023	60001970	8	3	343.363422963215	Chaine des Puys	2	1517.20789918512	Stromboli	0	1528.6228582182	2612.10713856834
175	Journal of Volcanology and Geothermal Research	2023	60012259	9	6	376.358882642992	Chaine des Puys	12	934.210145471123	Stromboli	1	954.521748813439	2957.61765045952
176	Journal of Volcanology and Geothermal Research	2023	60021902	1	1	1927.53964377117	Kyejo	0	2225.45539646789	Karthala	0	2683.61049455682	4427.06160467497
176	Journal of Volcanology and Geothermal Research	2023	60026479	2	2	775.102060570551	Chaine des Puys	2	1727.66443333545	Eyjafjallajokull	0	1738.08030855883	2330.35338236465
176	Journal of Volcanology and Geothermal Research	2023	60029507	3	3	344.880346275068	West Eifel Volcanic Field	2	1379.92700000098	Stromboli	0	1418.20198689665	3305.89224852098
176	Journal of Volcanology and Geothermal Research	2023	60021902	4	1	1927.53964377117	Kyejo	0	2225.45539646789	Karthala	0	2683.61049455682	4427.06160467497
176	Journal of Volcanology and Geothermal Research	2023	60021902	5	1	1927.53964377117	Kyejo	0	2225.45539646789	Karthala	0	2683.61049455682	4427.06160467497
176	Journal of Volcanology and Geothermal Research	2023	60021902	6	1	1927.53964377117	Kyejo	0	2225.45539646789	Karthala	0	2683.61049455682	4427.06160467497
177	Journal of Volcanology and Geothermal Research	2023	60000145	1	1	188.719737631719	West Eifel Volcanic Field	2	1583.15374504674	Stromboli	0	1600.89873307746	2809.95807760266
177	Journal of Volcanology and Geothermal Research	2023	60000145	2	1	188.719737631719	West Eifel Volcanic Field	2	1583.15374504674	Stromboli	0	1600.89873307746	2809.95807760266
177	Journal of Volcanology and Geothermal Research	2023	60021859	3	2	402.155585002464	Ischia	13	645.196822524667	Stromboli	2	740.303484113684	3162.23591595559
177	Journal of Volcanology and Geothermal Research	2023	60113676	3	3	401.848165621594	Ischia	13	644.871279063623	Stromboli	2	739.909248216138	3161.57748198094
177	Journal of Volcanology and Geothermal Research	2023	60107191	4	4	81.1459326741744	Longonot	21	287.755073591371	Lengai, Ol Doinyo	3	305.282645548706	1626.73187295564
177	Journal of Volcanology and Geothermal Research	2023	60107191	5	4	81.1459326741744	Longonot	21	287.755073591371	Lengai, Ol Doinyo	3	305.282645548706	1626.73187295564
177	Journal of Volcanology and Geothermal Research	2023	60070593	6	5	60.6531494534825	Longonot	22	191.677715759613	Lengai, Ol Doinyo	3	367.693665127371	1717.66025552753
177	Journal of Volcanology and Geothermal Research	2023	119060626	7	6	3.20009471672456	Olkaria	22	212.531038590932	Lengai, Ol Doinyo	3	319.182060861592	1694.46656748042
177	Journal of Volcanology and Geothermal Research	2023	60107191	8	4	81.1459326741744	Longonot	21	287.755073591371	Lengai, Ol Doinyo	3	305.282645548706	1626.73187295564
177	Journal of Volcanology and Geothermal Research	2023	60070593	9	5	60.6531494534825	Longonot	22	191.677715759613	Lengai, Ol Doinyo	3	367.693665127371	1717.66025552753
177	Journal of Volcanology and Geothermal Research	2023	60000145	10	1	188.719737631719	West Eifel Volcanic Field	2	1583.15374504674	Stromboli	0	1600.89873307746	2809.95807760266
178	Journal of Volcanology and Geothermal Research	2023	60038839	1	1	793.057718063829	Methana	4	1100.26237840885	Stromboli	0	1100.26237840885	3602.28701712571
178	Journal of Volcanology and Geothermal Research	2023	60038839	2	1	793.057718063829	Methana	4	1100.26237840885	Stromboli	0	1100.26237840885	3602.28701712571
178	Journal of Volcanology and Geothermal Research	2023	60038839	3	1	793.057718063829	Methana	4	1100.26237840885	Stromboli	0	1100.26237840885	3602.28701712571
178	Journal of Volcanology and Geothermal Research	2023	60027811	4	2	828.835826434469	Vesuvius	6	1017.10889072716	Stromboli	0	1133.51430138664	3801.42882128298
178	Journal of Volcanology and Geothermal Research	2023	60038839	5	1	793.057718063829	Methana	4	1100.26237840885	Stromboli	0	1100.26237840885	3602.28701712571
178	Journal of Volcanology and Geothermal Research	2023	60023315	5	3	793.057718063829	Methana	4	1100.26237840885	Stromboli	0	1100.26237840885	3602.28701712571
179	Journal of Volcanology and Geothermal Research	2023	60103859	1	1	1083.71797235167	Jom-Bolok	0	4324.20772794341	Toya	0	3197.1896705413	4505.39550068695
179	Journal of Volcanology and Geothermal Research	2023	60103859	2	1	1083.71797235167	Jom-Bolok	0	4324.20772794341	Toya	0	3197.1896705413	4505.39550068695
179	Journal of Volcanology and Geothermal Research	2023	60107405	2	2	1421.14617035839	Elbrus	0	2510.0594315338	Stromboli	0	1931.64391783915	4484.53479112713
179	Journal of Volcanology and Geothermal Research	2023	60103875	2	3	569.356669150417	Jom-Bolok	3	2987.98370839131	Toya	0	2872.37016094432	3261.00526825394
179	Journal of Volcanology and Geothermal Research	2023	60011976	3	4	93.7021023082158	Buzzard Creek	21	454.186287900259	Spurr	7	742.976581003773	1432.48246061515
179	Journal of Volcanology and Geothermal Research	2023	60023131	4	5	393.1175260118	West Eifel Volcanic Field	2	1716.12598884273	Stromboli	0	1752.10540858383	3170.41949267743
179	Journal of Volcanology and Geothermal Research	2023	60084793	5	6	29.1109769184996	Avachinsky	80	29.1109769184996	Avachinsky	21	98.627573032272	316.277744351742
179	Journal of Volcanology and Geothermal Research	2023	60103859	6	1	1083.71797235167	Jom-Bolok	0	4324.20772794341	Toya	0	3197.1896705413	4505.39550068695
179	Journal of Volcanology and Geothermal Research	2023	60109995	7	7	29.1109769184996	Avachinsky	80	29.1109769184996	Avachinsky	21	98.627573032272	316.277744351742
179	Journal of Volcanology and Geothermal Research	2023	60011976	8	4	93.7021023082158	Buzzard Creek	21	454.186287900259	Spurr	7	742.976581003773	1432.48246061515
179	Journal of Volcanology and Geothermal Research	2023	60013183	9	8	672.341982850746	Khaybar, Harrat	4	1135.96070772858	Tair, Jebel at	0	1240.35436437529	3268.0163500351
179	Journal of Volcanology and Geothermal Research	2023	60033126	10	9	674.542828133559	Khaybar, Harrat	4	1136.13022317965	Tair, Jebel at	0	1239.57175639283	3267.99565304389
180	Journal of Volcanology and Geothermal Research	2023	60109699	1	1	1941.54123894165	Kazbek	0	3459.53003062427	Jan Mayen	0	2427.85696119821	4855.78084487057
180	Journal of Volcanology and Geothermal Research	2023	60109699	2	1	1941.54123894165	Kazbek	0	3459.53003062427	Jan Mayen	0	2427.85696119821	4855.78084487057
181	Journal of Volcanology and Geothermal Research	2023	60268825	1	1	41.6325234648568	Shikotsu	73	41.6325234648568	Shikotsu	21	141.470973184007	599.726894114067
181	Journal of Volcanology and Geothermal Research	2023	60268825	2	1	41.6325234648568	Shikotsu	73	41.6325234648568	Shikotsu	21	141.470973184007	599.726894114067
181	Journal of Volcanology and Geothermal Research	2023	60268825	3	1	41.6325234648568	Shikotsu	73	41.6325234648568	Shikotsu	21	141.470973184007	599.726894114067
181	Journal of Volcanology and Geothermal Research	2023	60268825	4	1	41.6325234648568	Shikotsu	73	41.6325234648568	Shikotsu	21	141.470973184007	599.726894114067
182	Journal of Volcanology and Geothermal Research	2023	60109883	1	1	888.022742380546	Longgang Group	2	1474.86639889812	Unzendake	0	1474.86639889812	1898.52002526921
182	Journal of Volcanology and Geothermal Research	2023	60109883	2	1	888.022742380546	Longgang Group	2	1474.86639889812	Unzendake	0	1474.86639889812	1898.52002526921
182	Journal of Volcanology and Geothermal Research	2023	60019499	3	2	892.786485137761	Longgang Group	2	1479.68676509746	Unzendake	0	1479.68676509746	1903.78327113931
182	Journal of Volcanology and Geothermal Research	2023	60109883	4	1	888.022742380546	Longgang Group	2	1474.86639889812	Unzendake	0	1474.86639889812	1898.52002526921
182	Journal of Volcanology and Geothermal Research	2023	60109883	5	1	888.022742380546	Longgang Group	2	1474.86639889812	Unzendake	0	1474.86639889812	1898.52002526921
182	Journal of Volcanology and Geothermal Research	2023	60109883	6	1	888.022742380546	Longgang Group	2	1474.86639889812	Unzendake	0	1474.86639889812	1898.52002526921
182	Journal of Volcanology and Geothermal Research	2023	60109883	7	1	888.022742380546	Longgang Group	2	1474.86639889812	Unzendake	0	1474.86639889812	1898.52002526921
183	Journal of Volcanology and Geothermal Research	2023	60028218	1	1	467.400426779196	Campi Flegrei	13	711.006156124657	Stromboli	2	741.107452662234	3139.99523718115
183	Journal of Volcanology and Geothermal Research	2023	60026718	2	2	9.28791591967976	Campi Flegrei	13	242.041057457908	Stromboli	2	436.43529944794	3476.46515430963
183	Journal of Volcanology and Geothermal Research	2023	60028218	3	1	467.400426779196	Campi Flegrei	13	711.006156124657	Stromboli	2	741.107452662234	3139.99523718115
183	Journal of Volcanology and Geothermal Research	2023	60028218	4	1	467.400426779196	Campi Flegrei	13	711.006156124657	Stromboli	2	741.107452662234	3139.99523718115
184	Journal of Volcanology and Geothermal Research	2023	60107405	1	1	1421.14617035839	Elbrus	0	2510.0594315338	Stromboli	0	1931.64391783915	4484.53479112713
184	Journal of Volcanology and Geothermal Research	2023	60002049	1	2	1070.47268007549	Jom-Bolok	0	4315.49552226914	Toya	0	3202.28671649295	4495.52456619169
184	Journal of Volcanology and Geothermal Research	2023	60103859	1	3	1083.71797235167	Jom-Bolok	0	4324.20772794341	Toya	0	3197.1896705413	4505.39550068695
184	Journal of Volcanology and Geothermal Research	2023	60107405	2	1	1421.14617035839	Elbrus	0	2510.0594315338	Stromboli	0	1931.64391783915	4484.53479112713
184	Journal of Volcanology and Geothermal Research	2023	60002049	2	2	1070.47268007549	Jom-Bolok	0	4315.49552226914	Toya	0	3202.28671649295	4495.52456619169
184	Journal of Volcanology and Geothermal Research	2023	60103859	2	3	1083.71797235167	Jom-Bolok	0	4324.20772794341	Toya	0	3197.1896705413	4505.39550068695
184	Journal of Volcanology and Geothermal Research	2023	60107405	3	1	1421.14617035839	Elbrus	0	2510.0594315338	Stromboli	0	1931.64391783915	4484.53479112713
184	Journal of Volcanology and Geothermal Research	2023	60103859	3	3	1083.71797235167	Jom-Bolok	0	4324.20772794341	Toya	0	3197.1896705413	4505.39550068695
184	Journal of Volcanology and Geothermal Research	2023	60103875	3	4	569.356669150417	Jom-Bolok	3	2987.98370839131	Toya	0	2872.37016094432	3261.00526825394
184	Journal of Volcanology and Geothermal Research	2023	60023131	4	5	393.1175260118	West Eifel Volcanic Field	2	1716.12598884273	Stromboli	0	1752.10540858383	3170.41949267743
184	Journal of Volcanology and Geothermal Research	2023	60002049	5	2	1070.47268007549	Jom-Bolok	0	4315.49552226914	Toya	0	3202.28671649295	4495.52456619169
184	Journal of Volcanology and Geothermal Research	2023	60103859	5	3	1083.71797235167	Jom-Bolok	0	4324.20772794341	Toya	0	3197.1896705413	4505.39550068695
184	Journal of Volcanology and Geothermal Research	2023	60073372	6	6	1083.71797235167	Jom-Bolok	0	4324.20772794341	Toya	0	3197.1896705413	4505.39550068695
184	Journal of Volcanology and Geothermal Research	2023	60084793	7	7	29.1109769184996	Avachinsky	80	29.1109769184996	Avachinsky	21	98.627573032272	316.277744351742
185	Journal of Volcanology and Geothermal Research	2023	60017697	1	1	127.598180337287	Campi Flegrei del Mar di Sicilia	13	148.653014689974	Etna	2	308.435635237578	3623.26053499861
185	Journal of Volcanology and Geothermal Research	2023	60113657	1	2	126.279919423359	Campi Flegrei del Mar di Sicilia	13	149.953356646627	Etna	2	309.431712317214	3623.30613597344
185	Journal of Volcanology and Geothermal Research	2023	60000243	2	3	168.053171717913	Ischia	12	408.030365921327	Stromboli	2	525.981554343295	3308.13327736001
185	Journal of Volcanology and Geothermal Research	2023	60012306	2	4	485.252968530156	Chaine des Puys	12	896.315458575506	Stromboli	2	922.281430579569	3026.35189836241
185	Journal of Volcanology and Geothermal Research	2023	60025988	3	5	723.985279620451	West Eifel Volcanic Field	5	1051.9617535115	Stromboli	0	1096.528369308	3625.04172151191
185	Journal of Volcanology and Geothermal Research	2023	60025988	4	5	723.985279620451	West Eifel Volcanic Field	5	1051.9617535115	Stromboli	0	1096.528369308	3625.04172151191
185	Journal of Volcanology and Geothermal Research	2023	60017697	5	1	127.598180337287	Campi Flegrei del Mar di Sicilia	13	148.653014689974	Etna	2	308.435635237578	3623.26053499861
185	Journal of Volcanology and Geothermal Research	2023	60117350	6	6	39.7698210875973	Tenerife	6	148.209833547251	La Palma	2	1349.96718965631	3960.11768219667
185	Journal of Volcanology and Geothermal Research	2023	60117350	7	6	39.7698210875973	Tenerife	6	148.209833547251	La Palma	2	1349.96718965631	3960.11768219667
185	Journal of Volcanology and Geothermal Research	2023	60082513	7	7	17.7122114150573	Tenerife	6	132.376633103902	La Palma	2	1367.06845146352	3998.48904154455
185	Journal of Volcanology and Geothermal Research	2023	60117350	8	6	39.7698210875973	Tenerife	6	148.209833547251	La Palma	2	1349.96718965631	3960.11768219667
185	Journal of Volcanology and Geothermal Research	2023	60082513	8	7	17.7122114150573	Tenerife	6	132.376633103902	La Palma	2	1367.06845146352	3998.48904154455
185	Journal of Volcanology and Geothermal Research	2023	60025988	9	5	723.985279620451	West Eifel Volcanic Field	5	1051.9617535115	Stromboli	0	1096.528369308	3625.04172151191
185	Journal of Volcanology and Geothermal Research	2023	60032971	10	8	3.77457505060977	Picos Fissural Volcanic System	13	181.388375401714	Terceira	1	252.612258587931	3163.1449890331
185	Journal of Volcanology and Geothermal Research	2023	60117350	11	6	39.7698210875973	Tenerife	6	148.209833547251	La Palma	2	1349.96718965631	3960.11768219667
185	Journal of Volcanology and Geothermal Research	2023	60082513	11	7	17.7122114150573	Tenerife	6	132.376633103902	La Palma	2	1367.06845146352	3998.48904154455
186	Journal of Volcanology and Geothermal Research	2023	60175816	1	1	594.096312677323	West Eifel Volcanic Field	2	1684.68535978394	Grimsvotn	0	1689.01361629306	2480.18398301933
186	Journal of Volcanology and Geothermal Research	2023	60026718	2	2	9.28791591967976	Campi Flegrei	13	242.041057457908	Stromboli	2	436.43529944794	3476.46515430963
186	Journal of Volcanology and Geothermal Research	2023	60021199	2	3	174.075640471625	Ischia	12	414.756800644198	Stromboli	2	534.016382285931	3301.09897169451
186	Journal of Volcanology and Geothermal Research	2023	60004572	3	4	775.358463874103	West Eifel Volcanic Field	2	1619.02153050427	Grimsvotn	0	1624.09129463157	2306.24707590961
186	Journal of Volcanology and Geothermal Research	2023	60022175	4	5	765.227229750739	West Eifel Volcanic Field	1	1383.25636729101	Grimsvotn	0	1413.83131930441	2624.48178670411
186	Journal of Volcanology and Geothermal Research	2023	60175816	5	1	594.096312677323	West Eifel Volcanic Field	2	1684.68535978394	Grimsvotn	0	1689.01361629306	2480.18398301933
187	Journal of Volcanology and Geothermal Research	2023	60069380	1	1	26.2000983652754	Merapi	32	26.2000983652754	Merapi	18	237.908081536218	406.902865429539
187	Journal of Volcanology and Geothermal Research	2023	60011047	2	2	85.0355965471949	Yufu-Tsurumi	57	96.1679217246688	Kujusan	20	254.424549273878	671.889137218237
187	Journal of Volcanology and Geothermal Research	2023	60273350	2	3	60.5693386335122	Salak	34	106.148358184105	Tangkuban Parahu	19	286.531836446491	634.398991084281
187	Journal of Volcanology and Geothermal Research	2023	60027841	3	4	42.3766256857381	Megata	76	59.3823935327277	Akita-Yakeyama	21	121.300363466531	395.325044828714
187	Journal of Volcanology and Geothermal Research	2023	60005686	4	5	5.50614527273354	Auckland Volcanic Field	13	207.792423104592	Okataina	6	354.524028681228	1994.42209125126
187	Journal of Volcanology and Geothermal Research	2023	60027841	5	4	42.3766256857381	Megata	76	59.3823935327277	Akita-Yakeyama	21	121.300363466531	395.325044828714
187	Journal of Volcanology and Geothermal Research	2023	126560887	6	6	54.2601567968842	Salak	34	103.661584430588	Tangkuban Parahu	19	285.377806404677	633.885264349518
187	Journal of Volcanology and Geothermal Research	2023	60069380	7	1	26.2000983652754	Merapi	32	26.2000983652754	Merapi	18	237.908081536218	406.902865429539
187	Journal of Volcanology and Geothermal Research	2023	122920314	8	7	26.1357088566742	Merapi	32	26.1357088566742	Merapi	18	237.866606945858	402.651018256449
187	Journal of Volcanology and Geothermal Research	2023	130303919	9	8	527.65410871779	Colo	11	527.65410871779	Colo	8	932.811816865606	1127.19053334722
187	Journal of Volcanology and Geothermal Research	2023	60069380	10	1	26.2000983652754	Merapi	32	26.2000983652754	Merapi	18	237.908081536218	406.902865429539
187	Journal of Volcanology and Geothermal Research	2023	130303386	11	9	61.0203318433991	Salak	34	108.012968847801	Tangkuban Parahu	19	288.450606916181	636.307089188453
188	Journal of Volcanology and Geothermal Research	2023	60022175	1	1	765.227229750739	West Eifel Volcanic Field	1	1383.25636729101	Grimsvotn	0	1413.83131930441	2624.48178670411
188	Journal of Volcanology and Geothermal Research	2023	60002151	2	2	317.350725946026	Jocotitlan	18	432.878044072833	Popocatepetl	3	464.154089317556	1638.08505109994
188	Journal of Volcanology and Geothermal Research	2023	60022175	3	1	765.227229750739	West Eifel Volcanic Field	1	1383.25636729101	Grimsvotn	0	1413.83131930441	2624.48178670411
188	Journal of Volcanology and Geothermal Research	2023	60022175	4	1	765.227229750739	West Eifel Volcanic Field	1	1383.25636729101	Grimsvotn	0	1413.83131930441	2624.48178670411
188	Journal of Volcanology and Geothermal Research	2023	60022175	5	1	765.227229750739	West Eifel Volcanic Field	1	1383.25636729101	Grimsvotn	0	1413.83131930441	2624.48178670411
189	Journal of Volcanology and Geothermal Research	2023	60012306	1	1	485.252968530156	Chaine des Puys	12	896.315458575506	Stromboli	2	922.281430579569	3026.35189836241
189	Journal of Volcanology and Geothermal Research	2023	60012306	2	1	485.252968530156	Chaine des Puys	12	896.315458575506	Stromboli	2	922.281430579569	3026.35189836241
189	Journal of Volcanology and Geothermal Research	2023	123989128	2	2	170.740934968536	Campi Flegrei	13	407.542541608713	Stromboli	2	597.958812716052	3326.20898251664
189	Journal of Volcanology and Geothermal Research	2023	60012306	3	1	485.252968530156	Chaine des Puys	12	896.315458575506	Stromboli	2	922.281430579569	3026.35189836241
189	Journal of Volcanology and Geothermal Research	2023	123989128	3	2	170.740934968536	Campi Flegrei	13	407.542541608713	Stromboli	2	597.958812716052	3326.20898251664
189	Journal of Volcanology and Geothermal Research	2023	60012306	4	1	485.252968530156	Chaine des Puys	12	896.315458575506	Stromboli	2	922.281430579569	3026.35189836241
189	Journal of Volcanology and Geothermal Research	2023	60005400	5	3	453.127804121899	Chaine des Puys	10	940.582826299328	Stromboli	1	966.284210027226	3016.57096214691
189	Journal of Volcanology and Geothermal Research	2023	60020595	6	4	538.184127364985	West Eifel Volcanic Field	2	1738.92240134917	Grimsvotn	0	1737.90780777541	2509.98202346362
189	Journal of Volcanology and Geothermal Research	2023	60012306	7	1	485.252968530156	Chaine des Puys	12	896.315458575506	Stromboli	2	922.281430579569	3026.35189836241
189	Journal of Volcanology and Geothermal Research	2023	60012306	8	1	485.252968530156	Chaine des Puys	12	896.315458575506	Stromboli	2	922.281430579569	3026.35189836241
189	Journal of Volcanology and Geothermal Research	2023	60012306	9	1	485.252968530156	Chaine des Puys	12	896.315458575506	Stromboli	2	922.281430579569	3026.35189836241
189	Journal of Volcanology and Geothermal Research	2023	123989128	9	2	170.740934968536	Campi Flegrei	13	407.542541608713	Stromboli	2	597.958812716052	3326.20898251664
190	Journal of Volcanology and Geothermal Research	2023	60026810	1	1	188.158637012616	West Eifel Volcanic Field	2	1583.36916219198	Stromboli	0	1601.14724806925	2811.20156512005
190	Journal of Volcanology and Geothermal Research	2023	60026810	2	1	188.158637012616	West Eifel Volcanic Field	2	1583.36916219198	Stromboli	0	1601.14724806925	2811.20156512005
190	Journal of Volcanology and Geothermal Research	2023	60068584	2	2	180.532758770483	West Eifel Volcanic Field	2	1578.58925751116	Stromboli	0	1596.52926351387	2819.24053972462
190	Journal of Volcanology and Geothermal Research	2023	60022148	3	3	512.628762595216	West Eifel Volcanic Field	2	1743.18872497892	Grimsvotn	0	1743.18872497892	2540.41420007542
190	Journal of Volcanology and Geothermal Research	2023	60068584	4	2	180.532758770483	West Eifel Volcanic Field	2	1578.58925751116	Stromboli	0	1596.52926351387	2819.24053972462
190	Journal of Volcanology and Geothermal Research	2023	60104289	5	4	174.318524258343	West Eifel Volcanic Field	2	1315.73168208376	Stromboli	0	1342.11919127407	2880.27434379303
190	Journal of Volcanology and Geothermal Research	2023	60029631	5	5	344.281618716118	Chaine des Puys	2	1519.09375323494	Stromboli	0	1530.48535368496	2610.35342584103
190	Journal of Volcanology and Geothermal Research	2023	60019762	6	6	634.803175605101	Chaine des Puys	2	1903.45162704589	Stromboli	0	1875.12419698764	2482.92530329838
190	Journal of Volcanology and Geothermal Research	2023	60001439	7	7	2709.4693569723	Dotsero	0	2884.96476458555	Soufriere Hills	0	3058.69126005378	3245.02469637937
190	Journal of Volcanology and Geothermal Research	2023	60001439	8	7	2709.4693569723	Dotsero	0	2884.96476458555	Soufriere Hills	0	3058.69126005378	3245.02469637937
190	Journal of Volcanology and Geothermal Research	2023	60022148	9	3	512.628762595216	West Eifel Volcanic Field	2	1743.18872497892	Grimsvotn	0	1743.18872497892	2540.41420007542
190	Journal of Volcanology and Geothermal Research	2023	60071577	10	8	478.054273009732	Meru	15	576.510794488358	Lengai, Ol Doinyo	3	810.113141310868	2271.99689697806
190	Journal of Volcanology and Geothermal Research	2023	126770282	11	9	344.781032150376	Meru	21	380.195656573565	Lengai, Ol Doinyo	3	665.814213638835	2270.99573253502
190	Journal of Volcanology and Geothermal Research	2023	60026810	12	1	188.158637012616	West Eifel Volcanic Field	2	1583.36916219198	Stromboli	0	1601.14724806925	2811.20156512005
191	Journal of Volcanology and Geothermal Research	2023	60014292	1	1	572.006725202486	Vesuvius	10	786.734043242264	Stromboli	2	903.598116373181	3515.97987357429
191	Journal of Volcanology and Geothermal Research	2023	60014292	2	1	572.006725202486	Vesuvius	10	786.734043242264	Stromboli	2	903.598116373181	3515.97987357429
191	Journal of Volcanology and Geothermal Research	2023	60004718	3	2	248.029629194578	Chaine des Puys	5	1108.65404075466	Stromboli	0	1128.90816451422	2864.19716272338
191	Journal of Volcanology and Geothermal Research	2023	60003269	3	3	2743.41888389685	Dotsero	0	2888.25177223144	Soufriere Hills	0	3069.06350038364	3282.75249976177
191	Journal of Volcanology and Geothermal Research	2023	60079129	4	4	514.272661385921	West Eifel Volcanic Field	1	1770.10672299665	Stromboli	0	1808.25490127575	3293.68995333411
191	Journal of Volcanology and Geothermal Research	2023	60001763	5	5	572.006725202486	Vesuvius	10	786.734043242264	Stromboli	2	903.598116373181	3515.97987357429
191	Journal of Volcanology and Geothermal Research	2023	60014292	6	1	572.006725202486	Vesuvius	10	786.734043242264	Stromboli	2	903.598116373181	3515.97987357429
191	Journal of Volcanology and Geothermal Research	2023	60079129	7	4	514.272661385921	West Eifel Volcanic Field	1	1770.10672299665	Stromboli	0	1808.25490127575	3293.68995333411
191	Journal of Volcanology and Geothermal Research	2023	60011081	8	6	15.6576533388703	Tatun Volcanic Group	14	666.031772886262	Didicas	2	760.049443804743	1271.39743325055
191	Journal of Volcanology and Geothermal Research	2023	60005429	8	7	17.974272871584	Tatun Volcanic Group	14	664.010827513878	Didicas	2	757.964604485211	1274.81052256558
191	Journal of Volcanology and Geothermal Research	2023	60011081	9	6	15.6576533388703	Tatun Volcanic Group	14	666.031772886262	Didicas	2	760.049443804743	1271.39743325055
191	Journal of Volcanology and Geothermal Research	2023	60016605	10	8	539.549225912797	West Eifel Volcanic Field	2	1257.88378801141	Stromboli	0	1299.84638790968	3493.81388676404
191	Journal of Volcanology and Geothermal Research	2023	60003367	11	9	747.374843995871	West Eifel Volcanic Field	1	1212.28190146785	Stromboli	0	1257.51579976633	3693.13542642381
191	Journal of Volcanology and Geothermal Research	2023	60014292	12	1	572.006725202486	Vesuvius	10	786.734043242264	Stromboli	2	903.598116373181	3515.97987357429
191	Journal of Volcanology and Geothermal Research	2023	60014292	13	1	572.006725202486	Vesuvius	10	786.734043242264	Stromboli	2	903.598116373181	3515.97987357429
191	Journal of Volcanology and Geothermal Research	2023	60014292	14	1	572.006725202486	Vesuvius	10	786.734043242264	Stromboli	2	903.598116373181	3515.97987357429
191	Journal of Volcanology and Geothermal Research	2023	60014292	15	1	572.006725202486	Vesuvius	10	786.734043242264	Stromboli	2	903.598116373181	3515.97987357429
191	Journal of Volcanology and Geothermal Research	2023	60014292	16	1	572.006725202486	Vesuvius	10	786.734043242264	Stromboli	2	903.598116373181	3515.97987357429
191	Journal of Volcanology and Geothermal Research	2023	60014292	17	1	572.006725202486	Vesuvius	10	786.734043242264	Stromboli	2	903.598116373181	3515.97987357429
191	Journal of Volcanology and Geothermal Research	2023	60014292	18	1	572.006725202486	Vesuvius	10	786.734043242264	Stromboli	2	903.598116373181	3515.97987357429
191	Journal of Volcanology and Geothermal Research	2023	60108410	19	10	828.294165720129	Vesuvius	6	1016.60775771774	Stromboli	0	1133.01717055199	3800.8779718846
191	Journal of Volcanology and Geothermal Research	2023	60267250	19	11	828.294165720129	Vesuvius	6	1016.60775771774	Stromboli	0	1133.01717055199	3800.8779718846
192	Journal of Volcanology and Geothermal Research	2023	60023192	1	1	71.0938326155024	Damavand	9	2432.49327236984	Tair, Jebel at	0	1145.29245314786	3200.09683210301
192	Journal of Volcanology and Geothermal Research	2023	60022927	1	2	69.9789912518449	Damavand	9	2434.2330228834	Tair, Jebel at	0	1144.26765390682	3200.04066549358
192	Journal of Volcanology and Geothermal Research	2023	60023192	2	1	71.0938326155024	Damavand	9	2432.49327236984	Tair, Jebel at	0	1145.29245314786	3200.09683210301
192	Journal of Volcanology and Geothermal Research	2023	60023355	3	3	337.455701693808	Nemrut Dagi	11	2099.00095436456	Stromboli	0	548.604562776574	3208.11931857993
192	Journal of Volcanology and Geothermal Research	2023	60117377	3	4	981.886773984689	Ashikule Volcanic Field	1	3519.26262502346	Barren Island	0	3165.44691643469	4228.00824079492
192	Journal of Volcanology and Geothermal Research	2023	60006163	3	5	200.540133234145	Damavand	7	2605.57641155726	Tair, Jebel at	0	1289.84856531803	3437.24544686226
192	Journal of Volcanology and Geothermal Research	2023	60019544	4	6	894.532261449181	Newer Volcanics Province	1	2261.60932635522	Ruapehu	0	2328.10081416791	2579.43753996848
193	Journal of Volcanology and Geothermal Research	2023	60002528	1	1	126.312505137237	Spurr	28	126.312505137237	Spurr	9	417.367100059324	1093.43927850569
193	Journal of Volcanology and Geothermal Research	2023	60011347	2	2	2542.79520939153	Dotsero	0	2851.51412191657	Chichon, El	0	2851.51412191657	3040.3411663656
193	Journal of Volcanology and Geothermal Research	2023	60022175	3	3	765.227229750739	West Eifel Volcanic Field	1	1383.25636729101	Grimsvotn	0	1413.83131930441	2624.48178670411
193	Journal of Volcanology and Geothermal Research	2023	60011347	4	2	2542.79520939153	Dotsero	0	2851.51412191657	Chichon, El	0	2851.51412191657	3040.3411663656
194	Journal of Volcanology and Geothermal Research	2023	60071116	1	1	24.9185249707173	Brennisteinsfjoll	29	31.8653372540542	Fagradalsfjall	7	112.165557281911	3809.36270473525
194	Journal of Volcanology and Geothermal Research	2023	60003858	1	2	1274.28621996165	West Eifel Volcanic Field	0	1698.73270382157	Jan Mayen	0	1848.71268758452	3901.41458460347
194	Journal of Volcanology and Geothermal Research	2023	60003858	2	2	1274.28621996165	West Eifel Volcanic Field	0	1698.73270382157	Jan Mayen	0	1848.71268758452	3901.41458460347
194	Journal of Volcanology and Geothermal Research	2023	60071116	3	1	24.9185249707173	Brennisteinsfjoll	29	31.8653372540542	Fagradalsfjall	7	112.165557281911	3809.36270473525
194	Journal of Volcanology and Geothermal Research	2023	60071128	4	4	24.9185249707173	Brennisteinsfjoll	29	31.8653372540542	Fagradalsfjall	7	112.165557281911	3809.36270473525
194	Journal of Volcanology and Geothermal Research	2023	60010348	5	5	1113.69678989506	West Eifel Volcanic Field	0	1499.73624658807	Jan Mayen	0	1533.01896284828	3543.89453514398
194	Journal of Volcanology and Geothermal Research	2023	60071116	6	1	24.9185249707173	Brennisteinsfjoll	29	31.8653372540542	Fagradalsfjall	7	112.165557281911	3809.36270473525
194	Journal of Volcanology and Geothermal Research	2023	60003858	7	2	1274.28621996165	West Eifel Volcanic Field	0	1698.73270382157	Jan Mayen	0	1848.71268758452	3901.41458460347
194	Journal of Volcanology and Geothermal Research	2023	60100545	7	6	485.388378221889	Taranaki	10	532.15963906776	Ruapehu	5	999.242238201493	2685.09264807254
195	Journal of Volcanology and Geothermal Research	2023	60020990	1	1	735.36077319745	Popa	1	1283.05492048084	Barren Island	0	2412.08002274193	3459.54405424676
195	Journal of Volcanology and Geothermal Research	2023	60020990	2	1	735.36077319745	Popa	1	1283.05492048084	Barren Island	0	2412.08002274193	3459.54405424676
195	Journal of Volcanology and Geothermal Research	2023	60020990	3	1	735.36077319745	Popa	1	1283.05492048084	Barren Island	0	2412.08002274193	3459.54405424676
195	Journal of Volcanology and Geothermal Research	2023	60020990	4	1	735.36077319745	Popa	1	1283.05492048084	Barren Island	0	2412.08002274193	3459.54405424676
195	Journal of Volcanology and Geothermal Research	2023	60020990	5	1	735.36077319745	Popa	1	1283.05492048084	Barren Island	0	2412.08002274193	3459.54405424676
195	Journal of Volcanology and Geothermal Research	2023	60020990	6	1	735.36077319745	Popa	1	1283.05492048084	Barren Island	0	2412.08002274193	3459.54405424676
196	Journal of Volcanology and Geothermal Research	2023	60032442	1	1	20.4725314424182	Chichinautzin	21	67.8084277992923	Popocatepetl	5	214.255838207118	1335.26277422477
196	Journal of Volcanology and Geothermal Research	2023	60032442	2	1	20.4725314424182	Chichinautzin	21	67.8084277992923	Popocatepetl	5	214.255838207118	1335.26277422477
196	Journal of Volcanology and Geothermal Research	2023	60172563	3	2	60.6022691525191	Michoacan-Guanajuato	18	255.146712471506	Colima	3	391.799165158901	1542.69720964771
196	Journal of Volcanology and Geothermal Research	2023	60172563	4	2	60.6022691525191	Michoacan-Guanajuato	18	255.146712471506	Colima	3	391.799165158901	1542.69720964771
196	Journal of Volcanology and Geothermal Research	2023	60172563	5	2	60.6022691525191	Michoacan-Guanajuato	18	255.146712471506	Colima	3	391.799165158901	1542.69720964771
196	Journal of Volcanology and Geothermal Research	2023	60172563	6	2	60.6022691525191	Michoacan-Guanajuato	18	255.146712471506	Colima	3	391.799165158901	1542.69720964771
196	Journal of Volcanology and Geothermal Research	2023	60031335	7	3	266.265424674072	Michoacan-Guanajuato	18	398.482260855639	Colima	3	460.669687251189	1659.56626640525
196	Journal of Volcanology and Geothermal Research	2023	60019176	8	4	39.1837290892282	Chichinautzin	21	74.6688993359679	Popocatepetl	5	207.828810231994	1339.28056845809
196	Journal of Volcanology and Geothermal Research	2023	60031335	9	3	266.265424674072	Michoacan-Guanajuato	18	398.482260855639	Colima	3	460.669687251189	1659.56626640525
197	Journal of Volcanology and Geothermal Research	2023	60029689	1	1	242.43695051762	Chaine des Puys	2	1468.65765566269	Stromboli	0	1477.2702824419	2637.61819558247
197	Journal of Volcanology and Geothermal Research	2023	60031101	2	2	522.512837880243	West Eifel Volcanic Field	2	1683.80224665624	Grimsvotn	0	1683.80224665624	2585.53209501666
198	Journal of Volcanology and Geothermal Research	2023	60084793	1	1	29.1109769184996	Avachinsky	80	29.1109769184996	Avachinsky	21	98.627573032272	316.277744351742
198	Journal of Volcanology and Geothermal Research	2023	60084793	2	1	29.1109769184996	Avachinsky	80	29.1109769184996	Avachinsky	21	98.627573032272	316.277744351742
198	Journal of Volcanology and Geothermal Research	2023	60084793	3	1	29.1109769184996	Avachinsky	80	29.1109769184996	Avachinsky	21	98.627573032272	316.277744351742
199	Journal of Volcanology and Geothermal Research	2023	60013791	1	1	175.570252728669	Haleakala	6	306.90347680007	Mauna Loa	3	3655.83468578031	3724.50835878284
199	Journal of Volcanology and Geothermal Research	2023	60013791	2	1	175.570252728669	Haleakala	6	306.90347680007	Mauna Loa	3	3655.83468578031	3724.50835878284
200	Journal of Volcanology and Geothermal Research	2023	60000203	1	1	244.393040640982	West Eifel Volcanic Field	2	1670.92141276284	Stromboli	0	1691.48166413735	2904.70323621126
200	Journal of Volcanology and Geothermal Research	2023	60006288	1	2	266.92468894557	West Eifel Volcanic Field	2	1691.09603227289	Stromboli	0	1710.52200778684	2848.89311607597
200	Journal of Volcanology and Geothermal Research	2023	60000203	2	1	244.393040640982	West Eifel Volcanic Field	2	1670.92141276284	Stromboli	0	1691.48166413735	2904.70323621126
200	Journal of Volcanology and Geothermal Research	2023	60006288	2	2	266.92468894557	West Eifel Volcanic Field	2	1691.09603227289	Stromboli	0	1710.52200778684	2848.89311607597
200	Journal of Volcanology and Geothermal Research	2023	60012070	3	3	702.748892189856	West Eifel Volcanic Field	2	1474.97968206764	Grimsvotn	0	1500.70930414915	2569.17892256024
200	Journal of Volcanology and Geothermal Research	2023	60000203	4	1	244.393040640982	West Eifel Volcanic Field	2	1670.92141276284	Stromboli	0	1691.48166413735	2904.70323621126
200	Journal of Volcanology and Geothermal Research	2023	60006288	4	2	266.92468894557	West Eifel Volcanic Field	2	1691.09603227289	Stromboli	0	1710.52200778684	2848.89311607597
200	Journal of Volcanology and Geothermal Research	2023	60012070	5	3	702.748892189856	West Eifel Volcanic Field	2	1474.97968206764	Grimsvotn	0	1500.70930414915	2569.17892256024
200	Journal of Volcanology and Geothermal Research	2023	60011976	6	4	93.7021023082158	Buzzard Creek	21	454.186287900259	Spurr	7	742.976581003773	1432.48246061515
200	Journal of Volcanology and Geothermal Research	2023	60012070	7	3	702.748892189856	West Eifel Volcanic Field	2	1474.97968206764	Grimsvotn	0	1500.70930414915	2569.17892256024
200	Journal of Volcanology and Geothermal Research	2023	60071130	8	5	22.4575751444435	Brennisteinsfjoll	29	31.0100563233618	Fagradalsfjall	7	110.181223969527	3806.81140704541
200	Journal of Volcanology and Geothermal Research	2023	60071116	8	6	24.9185249707173	Brennisteinsfjoll	29	31.8653372540542	Fagradalsfjall	7	112.165557281911	3809.36270473525
200	Journal of Volcanology and Geothermal Research	2023	60071116	9	6	24.9185249707173	Brennisteinsfjoll	29	31.8653372540542	Fagradalsfjall	7	112.165557281911	3809.36270473525
200	Journal of Volcanology and Geothermal Research	2023	60071116	10	6	24.9185249707173	Brennisteinsfjoll	29	31.8653372540542	Fagradalsfjall	7	112.165557281911	3809.36270473525
201	Journal of Volcanology and Geothermal Research	2023	60000203	1	1	244.393040640982	West Eifel Volcanic Field	2	1670.92141276284	Stromboli	0	1691.48166413735	2904.70323621126
201	Journal of Volcanology and Geothermal Research	2023	60011347	2	2	2542.79520939153	Dotsero	0	2851.51412191657	Chichon, El	0	2851.51412191657	3040.3411663656
202	Journal of Volcanology and Geothermal Research	2023	60019544	1	1	894.532261449181	Newer Volcanics Province	1	2261.60932635522	Ruapehu	0	2328.10081416791	2579.43753996848
202	Journal of Volcanology and Geothermal Research	2023	60019544	2	1	894.532261449181	Newer Volcanics Province	1	2261.60932635522	Ruapehu	0	2328.10081416791	2579.43753996848
202	Journal of Volcanology and Geothermal Research	2023	60017915	2	2	229.935269097114	West Eifel Volcanic Field	2	1628.5332516361	Stromboli	0	1661.2452320079	3018.4509536522
202	Journal of Volcanology and Geothermal Research	2023	60019578	2	3	231.638108983758	Newer Volcanics Province	1	2637.1233052164	Ruapehu	0	2734.78555739898	3287.84901476035
202	Journal of Volcanology and Geothermal Research	2023	60008221	3	4	122.875545174039	Ruapehu	11	122.875545174039	Ruapehu	5	585.078007638262	2327.46138797112
202	Journal of Volcanology and Geothermal Research	2023	60005277	3	5	178.265632220534	Rahat, Harrat	15	726.993717477877	Tair, Jebel at	6	878.350987173162	2730.05626424849
202	Journal of Volcanology and Geothermal Research	2023	60270107	3	6	763.412951543807	West Eifel Volcanic Field	7	994.971017888503	Stromboli	1	1057.49902189832	3638.36011096683
202	Journal of Volcanology and Geothermal Research	2023	60019544	4	1	894.532261449181	Newer Volcanics Province	1	2261.60932635522	Ruapehu	0	2328.10081416791	2579.43753996848
202	Journal of Volcanology and Geothermal Research	2023	60029470	4	7	650.507419659554	Newer Volcanics Province	1	2374.20244574995	Ruapehu	0	2453.47312613707	2829.70950441405
202	Journal of Volcanology and Geothermal Research	2023	60009512	5	8	470.925990679702	Newer Volcanics Province	1	3286.99226355931	Sirung	0	3253.96388594044	3381.68387255441
202	Journal of Volcanology and Geothermal Research	2023	60019544	6	1	894.532261449181	Newer Volcanics Province	1	2261.60932635522	Ruapehu	0	2328.10081416791	2579.43753996848
202	Journal of Volcanology and Geothermal Research	2023	60019544	7	1	894.532261449181	Newer Volcanics Province	1	2261.60932635522	Ruapehu	0	2328.10081416791	2579.43753996848
203	Journal of Volcanology and Geothermal Research	2023	60007762	1	1	130.003149265826	West Eifel Volcanic Field	2	1362.05587003569	Stromboli	0	1395.13467790618	3088.1869806319
203	Journal of Volcanology and Geothermal Research	2023	60031216	1	2	100.931901451026	West Eifel Volcanic Field	2	1362.01217549082	Stromboli	0	1394.20005874104	3054.85680752983
203	Journal of Volcanology and Geothermal Research	2023	60012259	2	3	376.358882642992	Chaine des Puys	12	934.210145471123	Stromboli	1	954.521748813439	2957.61765045952
203	Journal of Volcanology and Geothermal Research	2023	60071577	3	4	478.054273009732	Meru	15	576.510794488358	Lengai, Ol Doinyo	3	810.113141310868	2271.99689697806
203	Journal of Volcanology and Geothermal Research	2023	60012259	4	3	376.358882642992	Chaine des Puys	12	934.210145471123	Stromboli	1	954.521748813439	2957.61765045952
203	Journal of Volcanology and Geothermal Research	2023	60007762	5	1	130.003149265826	West Eifel Volcanic Field	2	1362.05587003569	Stromboli	0	1395.13467790618	3088.1869806319
203	Journal of Volcanology and Geothermal Research	2023	60083550	5	5	126.638845484415	West Eifel Volcanic Field	2	1368.13267481766	Stromboli	0	1401.19080436893	3085.96259266418
203	Journal of Volcanology and Geothermal Research	2023	60071577	6	4	478.054273009732	Meru	15	576.510794488358	Lengai, Ol Doinyo	3	810.113141310868	2271.99689697806
204	Journal of Volcanology and Geothermal Research	2023	60016605	1	1	539.549225912797	West Eifel Volcanic Field	2	1257.88378801141	Stromboli	0	1299.84638790968	3493.81388676404
204	Journal of Volcanology and Geothermal Research	2023	60012259	2	2	376.358882642992	Chaine des Puys	12	934.210145471123	Stromboli	1	954.521748813439	2957.61765045952
204	Journal of Volcanology and Geothermal Research	2023	60016605	3	1	539.549225912797	West Eifel Volcanic Field	2	1257.88378801141	Stromboli	0	1299.84638790968	3493.81388676404
204	Journal of Volcanology and Geothermal Research	2023	60157974	4	3	80.1053449808982	Tinguiririca	41	118.318993432262	Planchon-Peteroa	12	228.729753692004	724.323364844541
204	Journal of Volcanology and Geothermal Research	2023	60003771	4	4	725.997527220823	West Eifel Volcanic Field	2	1482.6111722442	Grimsvotn	0	1506.94470811035	2510.93693444834
204	Journal of Volcanology and Geothermal Research	2023	60026298	5	5	272.70459555539	Campi Flegrei	13	516.898602951062	Stromboli	2	673.058639950463	3269.14627882156
204	Journal of Volcanology and Geothermal Research	2023	60003771	6	4	725.997527220823	West Eifel Volcanic Field	2	1482.6111722442	Grimsvotn	0	1506.94470811035	2510.93693444834
204	Journal of Volcanology and Geothermal Research	2023	60003771	7	4	725.997527220823	West Eifel Volcanic Field	2	1482.6111722442	Grimsvotn	0	1506.94470811035	2510.93693444834
204	Journal of Volcanology and Geothermal Research	2023	60003771	8	4	725.997527220823	West Eifel Volcanic Field	2	1482.6111722442	Grimsvotn	0	1506.94470811035	2510.93693444834
205	Journal of Volcanology and Geothermal Research	2023	60005141	1	1	966.795253779822	West Eifel Volcanic Field	1	1377.31314486069	Eyjafjallajokull	0	1387.17016367237	2379.22111935407
205	Journal of Volcanology and Geothermal Research	2023	60005141	2	1	966.795253779822	West Eifel Volcanic Field	1	1377.31314486069	Eyjafjallajokull	0	1387.17016367237	2379.22111935407
205	Journal of Volcanology and Geothermal Research	2023	60005141	3	1	966.795253779822	West Eifel Volcanic Field	1	1377.31314486069	Eyjafjallajokull	0	1387.17016367237	2379.22111935407
205	Journal of Volcanology and Geothermal Research	2023	60025988	4	2	723.985279620451	West Eifel Volcanic Field	5	1051.9617535115	Stromboli	0	1096.528369308	3625.04172151191
206	Journal of Volcanology and Geothermal Research	2023	60106111	1	1	329.418412908669	Chaine des Puys	2	1515.47901310419	Stromboli	0	1526.36074272991	2596.14102878482
206	Journal of Volcanology and Geothermal Research	2023	60105854	1	2	16.0701689566546	Guagua Pichincha	32	16.0701689566546	Guagua Pichincha	10	65.9173588215366	862.008479840689
206	Journal of Volcanology and Geothermal Research	2023	60106111	2	1	329.418412908669	Chaine des Puys	2	1515.47901310419	Stromboli	0	1526.36074272991	2596.14102878482
206	Journal of Volcanology and Geothermal Research	2023	60101369	3	3	10.5321149219053	Chaine des Puys	3	1259.52646064287	Stromboli	0	1249.72729277594	2648.20781554287
206	Journal of Volcanology and Geothermal Research	2023	60109424	4	4	224.810909728613	Chaine des Puys	7	1056.85036030156	Stromboli	0	1067.62177746033	2804.55737381662
206	Journal of Volcanology and Geothermal Research	2023	60105671	5	5	643.518105016322	Chaine des Puys	2	1911.93358887304	Stromboli	0	1882.03424148069	2476.78936533995
206	Journal of Volcanology and Geothermal Research	2023	60072054	6	6	12.8976689797207	Guagua Pichincha	32	12.8976689797207	Guagua Pichincha	10	64.9511634178849	859.117379691121
206	Journal of Volcanology and Geothermal Research	2023	60105671	7	5	643.518105016322	Chaine des Puys	2	1911.93358887304	Stromboli	0	1882.03424148069	2476.78936533995
206	Journal of Volcanology and Geothermal Research	2023	60029937	8	7	341.030718509328	Chaine des Puys	2	1525.46227513159	Stromboli	0	1536.49961968068	2595.62082818043
207	Journal of Volcanology and Geothermal Research	2023	60017592	1	1	2627.97327739931	Dotsero	0	3426.71754241358	Soufriere Hills	0	3169.26847692081	3721.33148979469
207	Journal of Volcanology and Geothermal Research	2023	60017592	2	1	2627.97327739931	Dotsero	0	3426.71754241358	Soufriere Hills	0	3169.26847692081	3721.33148979469
208	Journal of Volcanology and Geothermal Research	2023	60023355	1	1	337.455701693808	Nemrut Dagi	11	2099.00095436456	Stromboli	0	548.604562776574	3208.11931857993
208	Journal of Volcanology and Geothermal Research	2023	60012603	2	2	278.793284629719	Erciyes Volcanic Complex	10	1527.55857794866	Stromboli	0	968.413990221764	3203.44907401733
208	Journal of Volcanology and Geothermal Research	2023	60013331	3	3	2503.25831862802	Lascar	0	2503.25831862802	Lascar	0	2745.59991441577	3161.18675353361
208	Journal of Volcanology and Geothermal Research	2023	60012603	4	2	278.793284629719	Erciyes Volcanic Complex	10	1527.55857794866	Stromboli	0	968.413990221764	3203.44907401733
208	Journal of Volcanology and Geothermal Research	2023	130119508	5	4	271.581871932331	Erciyes Volcanic Complex	10	1519.49457279071	Stromboli	0	977.309668328236	3183.31134457418
209	Journal of Volcanology and Geothermal Research	2023	60001970	1	1	343.363422963215	Chaine des Puys	2	1517.20789918512	Stromboli	0	1528.6228582182	2612.10713856834
209	Journal of Volcanology and Geothermal Research	2023	60000485	1	2	44.5556563106037	Fournaise, Piton de la	2	44.5556563106037	Fournaise, Piton de la	1	2847.51311077325	3881.80027882743
209	Journal of Volcanology and Geothermal Research	2023	60001970	2	1	343.363422963215	Chaine des Puys	2	1517.20789918512	Stromboli	0	1528.6228582182	2612.10713856834
209	Journal of Volcanology and Geothermal Research	2023	60000485	2	2	44.5556563106037	Fournaise, Piton de la	2	44.5556563106037	Fournaise, Piton de la	1	2847.51311077325	3881.80027882743
209	Journal of Volcanology and Geothermal Research	2023	60106111	3	3	329.418412908669	Chaine des Puys	2	1515.47901310419	Stromboli	0	1526.36074272991	2596.14102878482
209	Journal of Volcanology and Geothermal Research	2023	60001970	4	1	343.363422963215	Chaine des Puys	2	1517.20789918512	Stromboli	0	1528.6228582182	2612.10713856834
209	Journal of Volcanology and Geothermal Research	2023	60000485	4	2	44.5556563106037	Fournaise, Piton de la	2	44.5556563106037	Fournaise, Piton de la	1	2847.51311077325	3881.80027882743
209	Journal of Volcanology and Geothermal Research	2023	60101369	5	4	10.5321149219053	Chaine des Puys	3	1259.52646064287	Stromboli	0	1249.72729277594	2648.20781554287
209	Journal of Volcanology and Geothermal Research	2023	60189232	6	5	2505.53755268736	Newer Volcanics Province	0	2617.829271569	Rinjani	0	2645.2347003191	2676.64776431406
209	Journal of Volcanology and Geothermal Research	2023	60004967	7	6	240.63667978017	Chaine des Puys	2	1467.22795126408	Stromboli	0	1475.81050428063	2639.41877530994
209	Journal of Volcanology and Geothermal Research	2023	60001422	8	7	342.564843517538	Chaine des Puys	2	1516.42799084319	Stromboli	0	1527.83514799391	2612.27432767201
209	Journal of Volcanology and Geothermal Research	2023	60004967	9	6	240.63667978017	Chaine des Puys	2	1467.22795126408	Stromboli	0	1475.81050428063	2639.41877530994
210	Journal of Volcanology and Geothermal Research	2023	60003771	1	1	725.997527220823	West Eifel Volcanic Field	2	1482.6111722442	Grimsvotn	0	1506.94470811035	2510.93693444834
210	Journal of Volcanology and Geothermal Research	2023	60022175	2	2	765.227229750739	West Eifel Volcanic Field	1	1383.25636729101	Grimsvotn	0	1413.83131930441	2624.48178670411
210	Journal of Volcanology and Geothermal Research	2023	60003771	3	1	725.997527220823	West Eifel Volcanic Field	2	1482.6111722442	Grimsvotn	0	1506.94470811035	2510.93693444834
210	Journal of Volcanology and Geothermal Research	2023	60022175	4	2	765.227229750739	West Eifel Volcanic Field	1	1383.25636729101	Grimsvotn	0	1413.83131930441	2624.48178670411
211	Journal of Volcanology and Geothermal Research	2023	60079129	1	1	514.272661385921	West Eifel Volcanic Field	1	1770.10672299665	Stromboli	0	1808.25490127575	3293.68995333411
211	Journal of Volcanology and Geothermal Research	2023	60079129	2	1	514.272661385921	West Eifel Volcanic Field	1	1770.10672299665	Stromboli	0	1808.25490127575	3293.68995333411
211	Journal of Volcanology and Geothermal Research	2023	60079129	3	1	514.272661385921	West Eifel Volcanic Field	1	1770.10672299665	Stromboli	0	1808.25490127575	3293.68995333411
211	Journal of Volcanology and Geothermal Research	2023	60016908	4	2	155.034725345532	West Eifel Volcanic Field	2	1291.1214061876	Stromboli	0	1323.32539610943	3074.79940769878
211	Journal of Volcanology and Geothermal Research	2023	60016969	5	3	14.6100436332378	Tatun Volcanic Group	14	667.896427500069	Didicas	2	762.03275135426	1266.15355491571
211	Journal of Volcanology and Geothermal Research	2023	60016969	6	3	14.6100436332378	Tatun Volcanic Group	14	667.896427500069	Didicas	2	762.03275135426	1266.15355491571
211	Journal of Volcanology and Geothermal Research	2023	60005429	6	4	17.974272871584	Tatun Volcanic Group	14	664.010827513878	Didicas	2	757.964604485211	1274.81052256558
212	Journal of Volcanology and Geothermal Research	2023	60026857	1	1	92.1788532359152	Nantaisan	75	134.338187790884	Hakoneyama	24	145.900574110102	226.817269377902
212	Journal of Volcanology and Geothermal Research	2023	60071116	2	2	24.9185249707173	Brennisteinsfjoll	29	31.8653372540542	Fagradalsfjall	7	112.165557281911	3809.36270473525
212	Journal of Volcanology and Geothermal Research	2023	60011001	3	3	154.478909584102	Hakusan	76	181.824433809735	Ontakesan	26	292.799691121414	469.648048604612
212	Journal of Volcanology and Geothermal Research	2023	60011001	4	3	154.478909584102	Hakusan	76	181.824433809735	Ontakesan	26	292.799691121414	469.648048604612
213	Journal of Volcanology and Geothermal Research	2023	126470020	1	1	402.239839789136	Chaine des Puys	5	1140.82337172081	Stromboli	0	1081.63388854471	2874.57800884869
213	Journal of Volcanology and Geothermal Research	2023	60006754	2	2	176.96076224563	Calatrava Volcanic Field	2	1626.21613759976	Stromboli	0	1546.33545836428	2874.35408562573
213	Journal of Volcanology and Geothermal Research	2023	60103754	3	3	493.854812446464	Chaine des Puys	4	1144.61909208234	Stromboli	0	1090.55816133217	2952.49264944632
214	Journal of Volcanology and Geothermal Research	2023	60004518	1	1	1002.88157833813	Payun Matru	0	1059.69108013768	Tupungatito	0	1129.78214463166	1378.81896692162
214	Journal of Volcanology and Geothermal Research	2023	60038629	1	2	991.754133588015	Payun Matru	1	1047.09924302589	Tupungatito	0	1118.07043390937	1370.23836239026
214	Journal of Volcanology and Geothermal Research	2023	60004518	2	1	1002.88157833813	Payun Matru	0	1059.69108013768	Tupungatito	0	1129.78214463166	1378.81896692162
214	Journal of Volcanology and Geothermal Research	2023	60057719	3	3	999.391199384518	Payun Matru	1	1053.92534583566	Tupungatito	0	1125.54243678223	1377.88657721653
215	Journal of Volcanology and Geothermal Research	2023	60079129	1	1	514.272661385921	West Eifel Volcanic Field	1	1770.10672299665	Stromboli	0	1808.25490127575	3293.68995333411
215	Journal of Volcanology and Geothermal Research	2023	60079129	2	1	514.272661385921	West Eifel Volcanic Field	1	1770.10672299665	Stromboli	0	1808.25490127575	3293.68995333411
215	Journal of Volcanology and Geothermal Research	2023	60079129	3	1	514.272661385921	West Eifel Volcanic Field	1	1770.10672299665	Stromboli	0	1808.25490127575	3293.68995333411
215	Journal of Volcanology and Geothermal Research	2023	60079129	4	1	514.272661385921	West Eifel Volcanic Field	1	1770.10672299665	Stromboli	0	1808.25490127575	3293.68995333411
215	Journal of Volcanology and Geothermal Research	2023	60016969	5	2	14.6100436332378	Tatun Volcanic Group	14	667.896427500069	Didicas	2	762.03275135426	1266.15355491571
215	Journal of Volcanology and Geothermal Research	2023	60016969	6	2	14.6100436332378	Tatun Volcanic Group	14	667.896427500069	Didicas	2	762.03275135426	1266.15355491571
215	Journal of Volcanology and Geothermal Research	2023	60005429	6	3	17.974272871584	Tatun Volcanic Group	14	664.010827513878	Didicas	2	757.964604485211	1274.81052256558
215	Journal of Volcanology and Geothermal Research	2023	60016908	7	4	155.034725345532	West Eifel Volcanic Field	2	1291.1214061876	Stromboli	0	1323.32539610943	3074.79940769878
216	Journal of Volcanology and Geothermal Research	2023	60004718	1	1	248.029629194578	Chaine des Puys	5	1108.65404075466	Stromboli	0	1128.90816451422	2864.19716272338
216	Journal of Volcanology and Geothermal Research	2023	60004718	2	1	248.029629194578	Chaine des Puys	5	1108.65404075466	Stromboli	0	1128.90816451422	2864.19716272338
216	Journal of Volcanology and Geothermal Research	2023	60004718	3	1	248.029629194578	Chaine des Puys	5	1108.65404075466	Stromboli	0	1128.90816451422	2864.19716272338
216	Journal of Volcanology and Geothermal Research	2023	60019354	3	2	219.78997641535	Ruapehu	11	219.78997641535	Ruapehu	5	679.999824226671	2433.31608427157
216	Journal of Volcanology and Geothermal Research	2023	60028868	4	3	433.356766617873	Ischia	13	673.970245305694	Stromboli	2	758.964629460829	3105.97613336961
216	Journal of Volcanology and Geothermal Research	2023	117303886	5	4	30.4790880666908	Huambo	17	48.2430979674685	Sabancaya	5	255.422932123462	1892.89381033552
216	Journal of Volcanology and Geothermal Research	2023	117303886	6	4	30.4790880666908	Huambo	17	48.2430979674685	Sabancaya	5	255.422932123462	1892.89381033552
216	Journal of Volcanology and Geothermal Research	2023	60101369	6	5	10.5321149219053	Chaine des Puys	3	1259.52646064287	Stromboli	0	1249.72729277594	2648.20781554287
216	Journal of Volcanology and Geothermal Research	2023	117303886	7	4	30.4790880666908	Huambo	17	48.2430979674685	Sabancaya	5	255.422932123462	1892.89381033552
216	Journal of Volcanology and Geothermal Research	2023	60004718	8	1	248.029629194578	Chaine des Puys	5	1108.65404075466	Stromboli	0	1128.90816451422	2864.19716272338
216	Journal of Volcanology and Geothermal Research	2023	60004718	9	1	248.029629194578	Chaine des Puys	5	1108.65404075466	Stromboli	0	1128.90816451422	2864.19716272338
216	Journal of Volcanology and Geothermal Research	2023	60022175	10	6	765.227229750739	West Eifel Volcanic Field	1	1383.25636729101	Grimsvotn	0	1413.83131930441	2624.48178670411
216	Journal of Volcanology and Geothermal Research	2023	60004718	11	1	248.029629194578	Chaine des Puys	5	1108.65404075466	Stromboli	0	1128.90816451422	2864.19716272338
217	Journal of Volcanology and Geothermal Research	2023	60071181	1	1	80.6467091878944	Bora-Bericha-Tullu Moye	27	426.175429829999	Manda Hararo	9	500.080213859725	1334.56378690455
217	Journal of Volcanology and Geothermal Research	2023	60120582	1	2	281.718838845615	Aluto	24	576.74572590052	Manda Hararo	9	671.684374018907	1318.53111686264
217	Journal of Volcanology and Geothermal Research	2023	60071181	2	1	80.6467091878944	Bora-Bericha-Tullu Moye	27	426.175429829999	Manda Hararo	9	500.080213859725	1334.56378690455
217	Journal of Volcanology and Geothermal Research	2023	60071181	3	1	80.6467091878944	Bora-Bericha-Tullu Moye	27	426.175429829999	Manda Hararo	9	500.080213859725	1334.56378690455
218	Journal of Volcanology and Geothermal Research	2023	60002536	1	1	941.585981168306	Vesuvius	3	1102.70401924999	Stromboli	0	1150.74212605841	3986.01463986628
218	Journal of Volcanology and Geothermal Research	2023	60170234	1	2	828.294165720129	Vesuvius	6	1016.60775771774	Stromboli	0	1133.01717055199	3800.8779718846
218	Journal of Volcanology and Geothermal Research	2023	60012630	2	3	171.915259805363	Ischia	12	407.983372131029	Stromboli	2	514.453080567074	3310.42037900421
218	Journal of Volcanology and Geothermal Research	2023	60270107	3	4	763.412951543807	West Eifel Volcanic Field	7	994.971017888503	Stromboli	1	1057.49902189832	3638.36011096683
218	Journal of Volcanology and Geothermal Research	2023	60027332	4	5	759.211026042312	Vesuvius	9	922.446932174831	Stromboli	1	1036.09427602075	3835.64738278577
218	Journal of Volcanology and Geothermal Research	2023	60002536	5	1	941.585981168306	Vesuvius	3	1102.70401924999	Stromboli	0	1150.74212605841	3986.01463986628
218	Journal of Volcanology and Geothermal Research	2023	60012630	6	3	171.915259805363	Ischia	12	407.983372131029	Stromboli	2	514.453080567074	3310.42037900421
218	Journal of Volcanology and Geothermal Research	2023	60012630	7	3	171.915259805363	Ischia	12	407.983372131029	Stromboli	2	514.453080567074	3310.42037900421
218	Journal of Volcanology and Geothermal Research	2023	60021199	7	6	174.075640471625	Ischia	12	414.756800644198	Stromboli	2	534.016382285931	3301.09897169451
218	Journal of Volcanology and Geothermal Research	2023	60170234	8	2	828.294165720129	Vesuvius	6	1016.60775771774	Stromboli	0	1133.01717055199	3800.8779718846
218	Journal of Volcanology and Geothermal Research	2023	60267250	8	7	828.294165720129	Vesuvius	6	1016.60775771774	Stromboli	0	1133.01717055199	3800.8779718846
218	Journal of Volcanology and Geothermal Research	2023	60022319	8	8	825.838736662501	Vesuvius	6	1014.98300832886	Stromboli	0	1131.4634722584	3795.58074734876
219	Journal of Volcanology and Geothermal Research	2023	60019354	1	1	219.78997641535	Ruapehu	11	219.78997641535	Ruapehu	5	679.999824226671	2433.31608427157
219	Journal of Volcanology and Geothermal Research	2023	60019354	2	1	219.78997641535	Ruapehu	11	219.78997641535	Ruapehu	5	679.999824226671	2433.31608427157
220	Journal of Volcanology and Geothermal Research	2023	60007776	1	1	2566.66694530947	Dotsero	0	3167.50944762978	Soufriere Hills	0	3058.14825751102	3420.291182009
220	Journal of Volcanology and Geothermal Research	2023	60122504	2	2	79.2103916650538	Tupungatito	39	79.2103916650538	Tupungatito	11	310.251659255877	805.843098313609
220	Journal of Volcanology and Geothermal Research	2023	60007776	3	1	2566.66694530947	Dotsero	0	3167.50944762978	Soufriere Hills	0	3058.14825751102	3420.291182009
220	Journal of Volcanology and Geothermal Research	2023	60013897	4	3	77.5685797816791	Tupungatito	39	77.5685797816791	Tupungatito	11	310.812565810269	806.410202933136
220	Journal of Volcanology and Geothermal Research	2023	60013897	5	3	77.5685797816791	Tupungatito	39	77.5685797816791	Tupungatito	11	310.812565810269	806.410202933136
220	Journal of Volcanology and Geothermal Research	2023	60013897	6	3	77.5685797816791	Tupungatito	39	77.5685797816791	Tupungatito	11	310.812565810269	806.410202933136
220	Journal of Volcanology and Geothermal Research	2023	60013897	7	3	77.5685797816791	Tupungatito	39	77.5685797816791	Tupungatito	11	310.812565810269	806.410202933136
221	Journal of Volcanology and Geothermal Research	2023	60027844	1	1	191.387388292123	Calatrava Volcanic Field	1	1634.80029458785	La Palma	0	1582.4358943088	3209.95009376474
221	Journal of Volcanology and Geothermal Research	2023	107313037	1	2	191.333269332803	Calatrava Volcanic Field	1	1634.44906755163	La Palma	0	1582.81807907672	3209.65153287368
221	Journal of Volcanology and Geothermal Research	2023	60027844	2	1	191.387388292123	Calatrava Volcanic Field	1	1634.80029458785	La Palma	0	1582.4358943088	3209.95009376474
221	Journal of Volcanology and Geothermal Research	2023	107313037	2	2	191.333269332803	Calatrava Volcanic Field	1	1634.44906755163	La Palma	0	1582.81807907672	3209.65153287368
221	Journal of Volcanology and Geothermal Research	2023	60027844	3	1	191.387388292123	Calatrava Volcanic Field	1	1634.80029458785	La Palma	0	1582.4358943088	3209.95009376474
221	Journal of Volcanology and Geothermal Research	2023	107313037	3	2	191.333269332803	Calatrava Volcanic Field	1	1634.44906755163	La Palma	0	1582.81807907672	3209.65153287368
221	Journal of Volcanology and Geothermal Research	2023	60030114	4	3	237.686522095295	Calatrava Volcanic Field	1	1475.99594739311	La Palma	0	1647.7333299289	3128.00982523432
221	Journal of Volcanology and Geothermal Research	2023	60008435	5	4	39.8431700012234	Zaozan [Zaosan]	76	79.8219793128092	Azumayama	21	167.771816766601	399.397043262478
222	Journal of Volcanology and Geothermal Research	2023	60017311	1	1	785.673305648746	Taranaki	5	840.709170886844	Ruapehu	3	1308.21650952249	2929.72956335864
222	Journal of Volcanology and Geothermal Research	2023	60017311	2	1	785.673305648746	Taranaki	5	840.709170886844	Ruapehu	3	1308.21650952249	2929.72956335864
222	Journal of Volcanology and Geothermal Research	2023	60008221	3	2	122.875545174039	Ruapehu	11	122.875545174039	Ruapehu	5	585.078007638262	2327.46138797112
223	Journal of Volcanology and Geothermal Research	2023	60004424	1	1	102.361004138321	Mayor Island	12	113.013173996104	Okataina	6	364.181428280486	2079.61739685518
223	Journal of Volcanology and Geothermal Research	2023	60004424	2	1	102.361004138321	Mayor Island	12	113.013173996104	Okataina	6	364.181428280486	2079.61739685518
223	Journal of Volcanology and Geothermal Research	2023	60004424	3	1	102.361004138321	Mayor Island	12	113.013173996104	Okataina	6	364.181428280486	2079.61739685518
223	Journal of Volcanology and Geothermal Research	2023	60189232	4	2	2505.53755268736	Newer Volcanics Province	0	2617.829271569	Rinjani	0	2645.2347003191	2676.64776431406
224	Journal of Volcanology and Geothermal Research	2023	60001970	1	1	343.363422963215	Chaine des Puys	2	1517.20789918512	Stromboli	0	1528.6228582182	2612.10713856834
224	Journal of Volcanology and Geothermal Research	2023	60101369	1	2	10.5321149219053	Chaine des Puys	3	1259.52646064287	Stromboli	0	1249.72729277594	2648.20781554287
224	Journal of Volcanology and Geothermal Research	2023	60001970	2	1	343.363422963215	Chaine des Puys	2	1517.20789918512	Stromboli	0	1528.6228582182	2612.10713856834
224	Journal of Volcanology and Geothermal Research	2023	60001422	3	3	342.564843517538	Chaine des Puys	2	1516.42799084319	Stromboli	0	1527.83514799391	2612.27432767201
224	Journal of Volcanology and Geothermal Research	2023	60001970	4	1	343.363422963215	Chaine des Puys	2	1517.20789918512	Stromboli	0	1528.6228582182	2612.10713856834
224	Journal of Volcanology and Geothermal Research	2023	60001970	5	1	343.363422963215	Chaine des Puys	2	1517.20789918512	Stromboli	0	1528.6228582182	2612.10713856834
225	Journal of Volcanology and Geothermal Research	2023	60003634	2	2	104.888336243742	Mocho-Choshuenco	45	116.482114544632	Carran-Los Venados	13	152.94026305307	366.022870084058
225	Journal of Volcanology and Geothermal Research	2023	60012035	3	4	77.4020371364023	Llaima	45	77.4020371364023	Llaima	13	140.60843523246	432.173280238641
225	Journal of Volcanology and Geothermal Research	2023	60001282	4	5	147.466444605678	Chillan, Nevados de	44	147.466444605678	Chillan, Nevados de	12	243.129803306827	479.649457294594
225	Journal of Volcanology and Geothermal Research	2023	60025749	7	6	75.8854656771221	Llaima	45	75.8854656771221	Llaima	13	141.195621447765	430.497476468286
226	Journal of Volcanology and Geothermal Research	2023	60038839	1	1	793.057718063829	Methana	4	1100.26237840885	Stromboli	0	1100.26237840885	3602.28701712571
226	Journal of Volcanology and Geothermal Research	2023	60270107	2	2	763.412951543807	West Eifel Volcanic Field	7	994.971017888503	Stromboli	1	1057.49902189832	3638.36011096683
226	Journal of Volcanology and Geothermal Research	2023	129815241	2	3	763.412951543807	West Eifel Volcanic Field	7	994.971017888503	Stromboli	1	1057.49902189832	3638.36011096683
227	Journal of Volcanology and Geothermal Research	2023	60025225	1	1	588.462006407519	West Eifel Volcanic Field	2	1761.69717779816	Grimsvotn	0	1761.69717779816	2433.60709994513
227	Journal of Volcanology and Geothermal Research	2023	60025225	2	1	588.462006407519	West Eifel Volcanic Field	2	1761.69717779816	Grimsvotn	0	1761.69717779816	2433.60709994513
227	Journal of Volcanology and Geothermal Research	2023	60025225	3	1	588.462006407519	West Eifel Volcanic Field	2	1761.69717779816	Grimsvotn	0	1761.69717779816	2433.60709994513
227	Journal of Volcanology and Geothermal Research	2023	60021859	3	2	402.155585002464	Ischia	13	645.196822524667	Stromboli	2	740.303484113684	3162.23591595559
227	Journal of Volcanology and Geothermal Research	2023	60025225	4	1	588.462006407519	West Eifel Volcanic Field	2	1761.69717779816	Grimsvotn	0	1761.69717779816	2433.60709994513
227	Journal of Volcanology and Geothermal Research	2023	60028868	5	3	433.356766617873	Ischia	13	673.970245305694	Stromboli	2	758.964629460829	3105.97613336961
228	Journal of Volcanology and Geothermal Research	2023	60020650	1	1	676.005779806576	West Eifel Volcanic Field	2	1670.41876098913	Grimsvotn	0	1682.61186068848	2387.77689364096
228	Journal of Volcanology and Geothermal Research	2023	60020650	2	1	676.005779806576	West Eifel Volcanic Field	2	1670.41876098913	Grimsvotn	0	1682.61186068848	2387.77689364096
228	Journal of Volcanology and Geothermal Research	2023	60026851	3	2	594.131647093918	West Eifel Volcanic Field	2	1684.09194719647	Grimsvotn	0	1689.37647312282	2480.63939251385
228	Journal of Volcanology and Geothermal Research	2023	60020650	4	1	676.005779806576	West Eifel Volcanic Field	2	1670.41876098913	Grimsvotn	0	1682.61186068848	2387.77689364096
229	Journal of Volcanology and Geothermal Research	2023	60019354	1	1	219.78997641535	Ruapehu	11	219.78997641535	Ruapehu	5	679.999824226671	2433.31608427157
229	Journal of Volcanology and Geothermal Research	2023	60002316	2	2	228.964060105039	Taranaki	11	233.47142551179	Ruapehu	5	695.611003784529	2448.41947678732
229	Journal of Volcanology and Geothermal Research	2023	60019354	3	1	219.78997641535	Ruapehu	11	219.78997641535	Ruapehu	5	679.999824226671	2433.31608427157
229	Journal of Volcanology and Geothermal Research	2023	60019354	4	1	219.78997641535	Ruapehu	11	219.78997641535	Ruapehu	5	679.999824226671	2433.31608427157
229	Journal of Volcanology and Geothermal Research	2023	60002316	5	2	228.964060105039	Taranaki	11	233.47142551179	Ruapehu	5	695.611003784529	2448.41947678732
229	Journal of Volcanology and Geothermal Research	2023	60017311	6	3	785.673305648746	Taranaki	5	840.709170886844	Ruapehu	3	1308.21650952249	2929.72956335864
229	Journal of Volcanology and Geothermal Research	2023	60019354	7	1	219.78997641535	Ruapehu	11	219.78997641535	Ruapehu	5	679.999824226671	2433.31608427157
229	Journal of Volcanology and Geothermal Research	2023	60019354	8	1	219.78997641535	Ruapehu	11	219.78997641535	Ruapehu	5	679.999824226671	2433.31608427157
229	Journal of Volcanology and Geothermal Research	2023	60019354	9	1	219.78997641535	Ruapehu	11	219.78997641535	Ruapehu	5	679.999824226671	2433.31608427157
229	Journal of Volcanology and Geothermal Research	2023	60019354	10	1	219.78997641535	Ruapehu	11	219.78997641535	Ruapehu	5	679.999824226671	2433.31608427157
229	Journal of Volcanology and Geothermal Research	2023	60019354	11	1	219.78997641535	Ruapehu	11	219.78997641535	Ruapehu	5	679.999824226671	2433.31608427157
230	Journal of Volcanology and Geothermal Research	2023	60030452	1	1	869.659707805126	Carrizozo	1	1210.45063601944	Popocatepetl	0	1185.3865790846	2082.44633832626
230	Journal of Volcanology and Geothermal Research	2023	60011460	2	2	2799.86286764738	Saba	0	2926.5326458601	Soufriere Hills	0	3138.43531362873	3571.03186540235
231	Journal of Volcanology and Geothermal Research	2023	60022778	1	1	207.728440457096	Vesuvius	14	295.146090305962	Stromboli	2	573.607735852489	3562.36931497445
231	Journal of Volcanology and Geothermal Research	2023	60000243	1	2	168.053171717913	Ischia	12	408.030365921327	Stromboli	2	525.981554343295	3308.13327736001
231	Journal of Volcanology and Geothermal Research	2023	60000243	2	2	168.053171717913	Ischia	12	408.030365921327	Stromboli	2	525.981554343295	3308.13327736001
231	Journal of Volcanology and Geothermal Research	2023	60006754	3	3	176.96076224563	Calatrava Volcanic Field	2	1626.21613759976	Stromboli	0	1546.33545836428	2874.35408562573
231	Journal of Volcanology and Geothermal Research	2023	60104315	4	4	176.642492013858	Ischia	12	416.996412556289	Stromboli	2	534.538142558028	3299.04738558163
231	Journal of Volcanology and Geothermal Research	2023	60026718	5	5	9.28791591967976	Campi Flegrei	13	242.041057457908	Stromboli	2	436.43529944794	3476.46515430963
231	Journal of Volcanology and Geothermal Research	2023	60071130	6	6	22.4575751444435	Brennisteinsfjoll	29	31.0100563233618	Fagradalsfjall	7	110.181223969527	3806.81140704541
231	Journal of Volcanology and Geothermal Research	2023	60171663	7	7	930.775902591489	West Eifel Volcanic Field	1	1216.80363826793	Grimsvotn	0	1246.91902855332	2605.18393999483
231	Journal of Volcanology and Geothermal Research	2023	60000243	8	2	168.053171717913	Ischia	12	408.030365921327	Stromboli	2	525.981554343295	3308.13327736001
232	Journal of Volcanology and Geothermal Research	2023	60003858	1	1	1274.28621996165	West Eifel Volcanic Field	0	1698.73270382157	Jan Mayen	0	1848.71268758452	3901.41458460347
232	Journal of Volcanology and Geothermal Research	2023	60092945	1	2	108.245498497519	Rahat, Harrat	12	805.207517192279	Tair, Jebel at	5	960.460681609428	2811.09402224022
232	Journal of Volcanology and Geothermal Research	2023	60003858	2	1	1274.28621996165	West Eifel Volcanic Field	0	1698.73270382157	Jan Mayen	0	1848.71268758452	3901.41458460347
232	Journal of Volcanology and Geothermal Research	2023	60009669	2	3	19.6635528435035	Gran Canaria	6	240.837091216996	La Palma	2	1436.68479370558	4008.84718707072
232	Journal of Volcanology and Geothermal Research	2023	60003858	3	1	1274.28621996165	West Eifel Volcanic Field	0	1698.73270382157	Jan Mayen	0	1848.71268758452	3901.41458460347
232	Journal of Volcanology and Geothermal Research	2023	60025641	3	4	253.703183225798	West Eifel Volcanic Field	5	1181.23111356284	Stromboli	0	1209.61355600268	2994.73736432544
232	Journal of Volcanology and Geothermal Research	2023	60003858	4	1	1274.28621996165	West Eifel Volcanic Field	0	1698.73270382157	Jan Mayen	0	1848.71268758452	3901.41458460347
232	Journal of Volcanology and Geothermal Research	2023	60000356	5	5	2165.289613414	Marion Island	0	2165.289613414	Marion Island	0	3531.50300258557	4264.87938887976
232	Journal of Volcanology and Geothermal Research	2023	60009669	6	3	19.6635528435035	Gran Canaria	6	240.837091216996	La Palma	2	1436.68479370558	4008.84718707072
232	Journal of Volcanology and Geothermal Research	2023	60003858	7	1	1274.28621996165	West Eifel Volcanic Field	0	1698.73270382157	Jan Mayen	0	1848.71268758452	3901.41458460347
232	Journal of Volcanology and Geothermal Research	2023	60003858	8	1	1274.28621996165	West Eifel Volcanic Field	0	1698.73270382157	Jan Mayen	0	1848.71268758452	3901.41458460347
232	Journal of Volcanology and Geothermal Research	2023	60003858	9	1	1274.28621996165	West Eifel Volcanic Field	0	1698.73270382157	Jan Mayen	0	1848.71268758452	3901.41458460347
232	Journal of Volcanology and Geothermal Research	2023	60092945	10	2	108.245498497519	Rahat, Harrat	12	805.207517192279	Tair, Jebel at	5	960.460681609428	2811.09402224022
233	Journal of Volcanology and Geothermal Research	2023	60097583	1	1	2075.89416037159	Ashikule Volcanic Field	0	2259.00741141442	Barren Island	0	3064.18560815932	3579.41379704455
233	Journal of Volcanology and Geothermal Research	2023	60097583	2	1	2075.89416037159	Ashikule Volcanic Field	0	2259.00741141442	Barren Island	0	3064.18560815932	3579.41379704455
234	Journal of Volcanology and Geothermal Research	2023	60071116	1	1	24.9185249707173	Brennisteinsfjoll	29	31.8653372540542	Fagradalsfjall	7	112.165557281911	3809.36270473525
234	Journal of Volcanology and Geothermal Research	2023	60071130	2	2	22.4575751444435	Brennisteinsfjoll	29	31.0100563233618	Fagradalsfjall	7	110.181223969527	3806.81140704541
234	Journal of Volcanology and Geothermal Research	2023	60071116	3	1	24.9185249707173	Brennisteinsfjoll	29	31.8653372540542	Fagradalsfjall	7	112.165557281911	3809.36270473525
234	Journal of Volcanology and Geothermal Research	2023	60071116	4	1	24.9185249707173	Brennisteinsfjoll	29	31.8653372540542	Fagradalsfjall	7	112.165557281911	3809.36270473525
234	Journal of Volcanology and Geothermal Research	2023	60116988	5	3	24.9185249707173	Brennisteinsfjoll	29	31.8653372540542	Fagradalsfjall	7	112.165557281911	3809.36270473525
234	Journal of Volcanology and Geothermal Research	2023	125335643	5	4	24.9185249707173	Brennisteinsfjoll	29	31.8653372540542	Fagradalsfjall	7	112.165557281911	3809.36270473525
234	Journal of Volcanology and Geothermal Research	2023	60116988	6	3	24.9185249707173	Brennisteinsfjoll	29	31.8653372540542	Fagradalsfjall	7	112.165557281911	3809.36270473525
234	Journal of Volcanology and Geothermal Research	2023	125335643	6	4	24.9185249707173	Brennisteinsfjoll	29	31.8653372540542	Fagradalsfjall	7	112.165557281911	3809.36270473525
234	Journal of Volcanology and Geothermal Research	2023	60071130	7	2	22.4575751444435	Brennisteinsfjoll	29	31.0100563233618	Fagradalsfjall	7	110.181223969527	3806.81140704541
234	Journal of Volcanology and Geothermal Research	2023	60019354	8	5	219.78997641535	Ruapehu	11	219.78997641535	Ruapehu	5	679.999824226671	2433.31608427157
234	Journal of Volcanology and Geothermal Research	2023	114870246	9	6	18.660960517285	Brennisteinsfjoll	29	30.8191794837227	Fagradalsfjall	7	106.175719401674	3802.04284448218
234	Journal of Volcanology and Geothermal Research	2023	125335643	9	4	24.9185249707173	Brennisteinsfjoll	29	31.8653372540542	Fagradalsfjall	7	112.165557281911	3809.36270473525
235	Journal of Volcanology and Geothermal Research	2023	60014652	1	1	43.6142716099183	Shikotsu	73	43.6142716099183	Shikotsu	21	142.362245208348	601.382825725803
235	Journal of Volcanology and Geothermal Research	2023	60014652	2	1	43.6142716099183	Shikotsu	73	43.6142716099183	Shikotsu	21	142.362245208348	601.382825725803
235	Journal of Volcanology and Geothermal Research	2023	60031126	3	2	72.8498357919653	Hakoneyama	74	72.8498357919653	Hakoneyama	25	135.585150913784	233.246269642702
235	Journal of Volcanology and Geothermal Research	2023	129936157	4	3	39.7607131905299	Shikotsu	73	39.7607131905299	Shikotsu	21	139.212564482519	598.478556173375
235	Journal of Volcanology and Geothermal Research	2023	129936157	5	3	39.7607131905299	Shikotsu	73	39.7607131905299	Shikotsu	21	139.212564482519	598.478556173375
236	Journal of Volcanology and Geothermal Research	2023	60008435	1	1	39.8431700012234	Zaozan [Zaosan]	76	79.8219793128092	Azumayama	21	167.771816766601	399.397043262478
236	Journal of Volcanology and Geothermal Research	2023	60008435	2	1	39.8431700012234	Zaozan [Zaosan]	76	79.8219793128092	Azumayama	21	167.771816766601	399.397043262478
236	Journal of Volcanology and Geothermal Research	2023	60008435	3	1	39.8431700012234	Zaozan [Zaosan]	76	79.8219793128092	Azumayama	21	167.771816766601	399.397043262478
236	Journal of Volcanology and Geothermal Research	2023	60013402	4	2	109.341796393549	Sand Mountain Field	38	201.401565262536	St. Helens	2	188.758249040315	2823.32458847732
237	Journal of Volcanology and Geothermal Research	2023	60032563	1	1	174.551597498333	Salton Buttes	11	1498.97207059889	North Gorda Ridge Segment	0	862.868474897275	3277.99669868552
237	Journal of Volcanology and Geothermal Research	2023	60032563	2	1	174.551597498333	Salton Buttes	11	1498.97207059889	North Gorda Ridge Segment	0	862.868474897275	3277.99669868552
237	Journal of Volcanology and Geothermal Research	2023	60032563	3	1	174.551597498333	Salton Buttes	11	1498.97207059889	North Gorda Ridge Segment	0	862.868474897275	3277.99669868552
237	Journal of Volcanology and Geothermal Research	2023	60032563	4	1	174.551597498333	Salton Buttes	11	1498.97207059889	North Gorda Ridge Segment	0	862.868474897275	3277.99669868552
237	Journal of Volcanology and Geothermal Research	2023	60032563	5	1	174.551597498333	Salton Buttes	11	1498.97207059889	North Gorda Ridge Segment	0	862.868474897275	3277.99669868552
238	Journal of Volcanology and Geothermal Research	2023	60005686	1	1	5.50614527273354	Auckland Volcanic Field	13	207.792423104592	Okataina	6	354.524028681228	1994.42209125126
238	Journal of Volcanology and Geothermal Research	2023	60005686	2	1	5.50614527273354	Auckland Volcanic Field	13	207.792423104592	Okataina	6	354.524028681228	1994.42209125126
238	Journal of Volcanology and Geothermal Research	2023	60019354	3	2	219.78997641535	Ruapehu	11	219.78997641535	Ruapehu	5	679.999824226671	2433.31608427157
239	Journal of Volcanology and Geothermal Research	2023	60000264	1	1	96.0413680807183	Ontakesan	75	96.0413680807183	Ontakesan	26	200.259456570662	408.543965812939
240	Journal of Volcanology and Geothermal Research	2023	60031163	1	1	1778.25764482404	Carrizozo	0	2040.80057558751	Chichon, El	0	2038.95524235036	2449.74740045281
240	Journal of Volcanology and Geothermal Research	2023	60011779	1	2	1778.25764482404	Carrizozo	0	2040.80057558751	Chichon, El	0	2038.95524235036	2449.74740045281
240	Journal of Volcanology and Geothermal Research	2023	60015574	2	3	2018.11910061881	Carrizozo	0	2262.62372315401	Chichon, El	0	2280.66117893364	2613.31238870204
241	Journal of Volcanology and Geothermal Research	2023	60022175	1	1	765.227229750739	West Eifel Volcanic Field	1	1383.25636729101	Grimsvotn	0	1413.83131930441	2624.48178670411
241	Journal of Volcanology and Geothermal Research	2023	60030877	2	2	53.8097867556831	West Crater	37	73.9627054307493	St. Helens	2	163.371969756563	2785.46880192649
241	Journal of Volcanology and Geothermal Research	2023	128309946	3	3	8.51175521623095	San Salvador	34	46.833809528431	Santa Ana	18	198.113906677597	349.059813887922
241	Journal of Volcanology and Geothermal Research	2023	60022175	4	1	765.227229750739	West Eifel Volcanic Field	1	1383.25636729101	Grimsvotn	0	1413.83131930441	2624.48178670411
241	Journal of Volcanology and Geothermal Research	2023	60022175	5	1	765.227229750739	West Eifel Volcanic Field	1	1383.25636729101	Grimsvotn	0	1413.83131930441	2624.48178670411
241	Journal of Volcanology and Geothermal Research	2023	60026810	6	4	188.158637012616	West Eifel Volcanic Field	2	1583.36916219198	Stromboli	0	1601.14724806925	2811.20156512005
241	Journal of Volcanology and Geothermal Research	2023	60030877	7	2	53.8097867556831	West Crater	37	73.9627054307493	St. Helens	2	163.371969756563	2785.46880192649
242	Journal of Volcanology and Geothermal Research	2023	60030245	1	1	497.346202500887	West Eifel Volcanic Field	1	1520.86226427831	Stromboli	0	1561.53720384928	3433.36175740861
242	Journal of Volcanology and Geothermal Research	2023	60030245	2	1	497.346202500887	West Eifel Volcanic Field	1	1520.86226427831	Stromboli	0	1561.53720384928	3433.36175740861
242	Journal of Volcanology and Geothermal Research	2023	129684349	3	2	122.49101452217	Socompa	20	140.544255917495	Lascar	5	604.722323327397	1607.64936251381
242	Journal of Volcanology and Geothermal Research	2023	124476406	3	3	79.2103916650538	Tupungatito	39	79.2103916650538	Tupungatito	11	310.251659255877	805.843098313609
242	Journal of Volcanology and Geothermal Research	2023	128951817	3	4	122.49101452217	Socompa	20	140.544255917495	Lascar	5	604.722323327397	1607.64936251381
242	Journal of Volcanology and Geothermal Research	2023	129684349	4	2	122.49101452217	Socompa	20	140.544255917495	Lascar	5	604.722323327397	1607.64936251381
242	Journal of Volcanology and Geothermal Research	2023	124476406	4	3	79.2103916650538	Tupungatito	39	79.2103916650538	Tupungatito	11	310.251659255877	805.843098313609
242	Journal of Volcanology and Geothermal Research	2023	60030245	5	1	497.346202500887	West Eifel Volcanic Field	1	1520.86226427831	Stromboli	0	1561.53720384928	3433.36175740861
242	Journal of Volcanology and Geothermal Research	2023	60030245	6	1	497.346202500887	West Eifel Volcanic Field	1	1520.86226427831	Stromboli	0	1561.53720384928	3433.36175740861
242	Journal of Volcanology and Geothermal Research	2023	60030245	7	1	497.346202500887	West Eifel Volcanic Field	1	1520.86226427831	Stromboli	0	1561.53720384928	3433.36175740861
242	Journal of Volcanology and Geothermal Research	2023	129684349	8	2	122.49101452217	Socompa	20	140.544255917495	Lascar	5	604.722323327397	1607.64936251381
243	Journal of Volcanology and Geothermal Research	2023	60027314	1	1	164.109786632213	West Eifel Volcanic Field	2	1267.24492900726	Stromboli	0	1298.49957256556	3049.81798554555
243	Journal of Volcanology and Geothermal Research	2023	60102538	1	2	171.0663216409	West Eifel Volcanic Field	2	1259.13999227742	Stromboli	0	1290.28145856302	3048.699519955
243	Journal of Volcanology and Geothermal Research	2023	60030718	2	3	514.816739607588	West Eifel Volcanic Field	1	1526.74460866261	Stromboli	0	1567.6915608903	3450.11757048801
243	Journal of Volcanology and Geothermal Research	2023	60015626	3	4	323.13435481592	West Eifel Volcanic Field	2	1569.90867962217	Stromboli	0	1606.65013283243	3218.20985680802
243	Journal of Volcanology and Geothermal Research	2023	60122504	4	5	79.2103916650538	Tupungatito	39	79.2103916650538	Tupungatito	11	310.251659255877	805.843098313609
243	Journal of Volcanology and Geothermal Research	2023	60003634	5	7	104.888336243742	Mocho-Choshuenco	45	116.482114544632	Carran-Los Venados	13	152.94026305307	366.022870084058
243	Journal of Volcanology and Geothermal Research	2023	60027314	6	1	164.109786632213	West Eifel Volcanic Field	2	1267.24492900726	Stromboli	0	1298.49957256556	3049.81798554555
243	Journal of Volcanology and Geothermal Research	2023	60011226	6	8	135.321437371292	West Eifel Volcanic Field	2	1335.02361137036	Stromboli	0	1367.80374759055	3083.64353899093
244	Journal of Volcanology and Geothermal Research	2023	60000481	1	1	541.247131045197	Campi Flegrei	13	785.437503603056	Stromboli	2	819.260315049752	3205.20776072353
244	Journal of Volcanology and Geothermal Research	2023	60113656	2	2	439.910710819777	Ischia	13	679.982931314718	Stromboli	2	761.526319707772	3097.00268827066
244	Journal of Volcanology and Geothermal Research	2023	60113656	3	2	439.910710819777	Ischia	13	679.982931314718	Stromboli	2	761.526319707772	3097.00268827066
245	Journal of Volcanology and Geothermal Research	2023	60001282	1	1	147.466444605678	Chillan, Nevados de	44	147.466444605678	Chillan, Nevados de	12	243.129803306827	479.649457294594
245	Journal of Volcanology and Geothermal Research	2023	60003634	2	2	104.888336243742	Mocho-Choshuenco	45	116.482114544632	Carran-Los Venados	13	152.94026305307	366.022870084058
245	Journal of Volcanology and Geothermal Research	2023	60001282	3	1	147.466444605678	Chillan, Nevados de	44	147.466444605678	Chillan, Nevados de	12	243.129803306827	479.649457294594
245	Journal of Volcanology and Geothermal Research	2023	60001282	4	1	147.466444605678	Chillan, Nevados de	44	147.466444605678	Chillan, Nevados de	12	243.129803306827	479.649457294594
246	Journal of Volcanology and Geothermal Research	2023	60077398	1	1	138.141181684101	Tolima, Nevado del	31	139.998351131566	Ruiz, Nevado del	9	528.07910313302	1223.26129804197
246	Journal of Volcanology and Geothermal Research	2023	60077398	2	1	138.141181684101	Tolima, Nevado del	31	139.998351131566	Ruiz, Nevado del	9	528.07910313302	1223.26129804197
246	Journal of Volcanology and Geothermal Research	2023	60000264	3	2	96.0413680807183	Ontakesan	75	96.0413680807183	Ontakesan	26	200.259456570662	408.543965812939
246	Journal of Volcanology and Geothermal Research	2023	60008435	4	3	39.8431700012234	Zaozan [Zaosan]	76	79.8219793128092	Azumayama	21	167.771816766601	399.397043262478
246	Journal of Volcanology and Geothermal Research	2023	60077398	5	1	138.141181684101	Tolima, Nevado del	31	139.998351131566	Ruiz, Nevado del	9	528.07910313302	1223.26129804197
246	Journal of Volcanology and Geothermal Research	2023	60077398	6	1	138.141181684101	Tolima, Nevado del	31	139.998351131566	Ruiz, Nevado del	9	528.07910313302	1223.26129804197
246	Journal of Volcanology and Geothermal Research	2023	60077398	7	1	138.141181684101	Tolima, Nevado del	31	139.998351131566	Ruiz, Nevado del	9	528.07910313302	1223.26129804197
247	Journal of Volcanology and Geothermal Research	2023	60000243	1	1	168.053171717913	Ischia	12	408.030365921327	Stromboli	2	525.981554343295	3308.13327736001
247	Journal of Volcanology and Geothermal Research	2023	60000243	2	1	168.053171717913	Ischia	12	408.030365921327	Stromboli	2	525.981554343295	3308.13327736001
248	Journal of Volcanology and Geothermal Research	2023	60032350	1	1	174.209929160249	Ischia	12	414.93899041108	Stromboli	2	534.356412973861	3300.89365002802
248	Journal of Volcanology and Geothermal Research	2023	60018211	2	2	175.156545455162	Ischia	12	415.50492407736	Stromboli	2	533.3176576391	3300.52966032016
248	Journal of Volcanology and Geothermal Research	2023	60032350	3	1	174.209929160249	Ischia	12	414.93899041108	Stromboli	2	534.356412973861	3300.89365002802
248	Journal of Volcanology and Geothermal Research	2023	60018211	3	2	175.156545455162	Ischia	12	415.50492407736	Stromboli	2	533.3176576391	3300.52966032016
248	Journal of Volcanology and Geothermal Research	2023	60012259	4	3	376.358882642992	Chaine des Puys	12	934.210145471123	Stromboli	1	954.521748813439	2957.61765045952
248	Journal of Volcanology and Geothermal Research	2023	60032350	5	1	174.209929160249	Ischia	12	414.93899041108	Stromboli	2	534.356412973861	3300.89365002802
248	Journal of Volcanology and Geothermal Research	2023	60032350	6	1	174.209929160249	Ischia	12	414.93899041108	Stromboli	2	534.356412973861	3300.89365002802
248	Journal of Volcanology and Geothermal Research	2023	60022778	7	4	207.728440457096	Vesuvius	14	295.146090305962	Stromboli	2	573.607735852489	3562.36931497445
248	Journal of Volcanology and Geothermal Research	2023	60021199	7	5	174.075640471625	Ischia	12	414.756800644198	Stromboli	2	534.016382285931	3301.09897169451
248	Journal of Volcanology and Geothermal Research	2023	60000243	7	6	168.053171717913	Ischia	12	408.030365921327	Stromboli	2	525.981554343295	3308.13327736001
248	Journal of Volcanology and Geothermal Research	2023	60012259	8	3	376.358882642992	Chaine des Puys	12	934.210145471123	Stromboli	1	954.521748813439	2957.61765045952
248	Journal of Volcanology and Geothermal Research	2023	60028868	9	7	433.356766617873	Ischia	13	673.970245305694	Stromboli	2	758.964629460829	3105.97613336961
248	Journal of Volcanology and Geothermal Research	2023	60032350	10	1	174.209929160249	Ischia	12	414.93899041108	Stromboli	2	534.356412973861	3300.89365002802
248	Journal of Volcanology and Geothermal Research	2023	60032350	11	1	174.209929160249	Ischia	12	414.93899041108	Stromboli	2	534.356412973861	3300.89365002802
249	Journal of Volcanology and Geothermal Research	2023	60013094	1	1	505.629253436031	Calatrava Volcanic Field	1	1552.47288112542	Etna	0	1552.47288112542	3496.06578861446
249	Journal of Volcanology and Geothermal Research	2023	60005277	2	2	178.265632220534	Rahat, Harrat	15	726.993717477877	Tair, Jebel at	6	878.350987173162	2730.05626424849
249	Journal of Volcanology and Geothermal Research	2023	60270107	2	3	763.412951543807	West Eifel Volcanic Field	7	994.971017888503	Stromboli	1	1057.49902189832	3638.36011096683
249	Journal of Volcanology and Geothermal Research	2023	60008221	2	4	122.875545174039	Ruapehu	11	122.875545174039	Ruapehu	5	585.078007638262	2327.46138797112
249	Journal of Volcanology and Geothermal Research	2023	60013094	3	1	505.629253436031	Calatrava Volcanic Field	1	1552.47288112542	Etna	0	1552.47288112542	3496.06578861446
249	Journal of Volcanology and Geothermal Research	2023	60024825	4	5	442.323977388705	Calatrava Volcanic Field	1	1580.05071799924	La Palma	0	1540.3852226769	2733.7882829544
249	Journal of Volcanology and Geothermal Research	2023	60024825	5	5	442.323977388705	Calatrava Volcanic Field	1	1580.05071799924	La Palma	0	1540.3852226769	2733.7882829544
249	Journal of Volcanology and Geothermal Research	2023	60013094	6	1	505.629253436031	Calatrava Volcanic Field	1	1552.47288112542	Etna	0	1552.47288112542	3496.06578861446
249	Journal of Volcanology and Geothermal Research	2023	60024825	7	5	442.323977388705	Calatrava Volcanic Field	1	1580.05071799924	La Palma	0	1540.3852226769	2733.7882829544
250	Journal of Volcanology and Geothermal Research	2023	60000243	1	1	168.053171717913	Ischia	12	408.030365921327	Stromboli	2	525.981554343295	3308.13327736001
250	Journal of Volcanology and Geothermal Research	2023	60000243	2	1	168.053171717913	Ischia	12	408.030365921327	Stromboli	2	525.981554343295	3308.13327736001
250	Journal of Volcanology and Geothermal Research	2023	60000243	3	1	168.053171717913	Ischia	12	408.030365921327	Stromboli	2	525.981554343295	3308.13327736001
250	Journal of Volcanology and Geothermal Research	2023	60000243	4	1	168.053171717913	Ischia	12	408.030365921327	Stromboli	2	525.981554343295	3308.13327736001
250	Journal of Volcanology and Geothermal Research	2023	60000243	5	1	168.053171717913	Ischia	12	408.030365921327	Stromboli	2	525.981554343295	3308.13327736001
250	Journal of Volcanology and Geothermal Research	2023	60000243	6	1	168.053171717913	Ischia	12	408.030365921327	Stromboli	2	525.981554343295	3308.13327736001
250	Journal of Volcanology and Geothermal Research	2023	60000243	7	1	168.053171717913	Ischia	12	408.030365921327	Stromboli	2	525.981554343295	3308.13327736001
250	Journal of Volcanology and Geothermal Research	2023	60000243	8	1	168.053171717913	Ischia	12	408.030365921327	Stromboli	2	525.981554343295	3308.13327736001
250	Journal of Volcanology and Geothermal Research	2023	60000243	9	1	168.053171717913	Ischia	12	408.030365921327	Stromboli	2	525.981554343295	3308.13327736001
250	Journal of Volcanology and Geothermal Research	2023	60000243	10	1	168.053171717913	Ischia	12	408.030365921327	Stromboli	2	525.981554343295	3308.13327736001
250	Journal of Volcanology and Geothermal Research	2023	60000243	11	1	168.053171717913	Ischia	12	408.030365921327	Stromboli	2	525.981554343295	3308.13327736001
250	Journal of Volcanology and Geothermal Research	2023	60000243	12	1	168.053171717913	Ischia	12	408.030365921327	Stromboli	2	525.981554343295	3308.13327736001
250	Journal of Volcanology and Geothermal Research	2023	60000243	13	1	168.053171717913	Ischia	12	408.030365921327	Stromboli	2	525.981554343295	3308.13327736001
250	Journal of Volcanology and Geothermal Research	2023	60000243	14	1	168.053171717913	Ischia	12	408.030365921327	Stromboli	2	525.981554343295	3308.13327736001
250	Journal of Volcanology and Geothermal Research	2023	60000243	15	1	168.053171717913	Ischia	12	408.030365921327	Stromboli	2	525.981554343295	3308.13327736001
250	Journal of Volcanology and Geothermal Research	2023	60000243	16	1	168.053171717913	Ischia	12	408.030365921327	Stromboli	2	525.981554343295	3308.13327736001
250	Journal of Volcanology and Geothermal Research	2023	60000243	17	1	168.053171717913	Ischia	12	408.030365921327	Stromboli	2	525.981554343295	3308.13327736001
250	Journal of Volcanology and Geothermal Research	2023	60000243	18	1	168.053171717913	Ischia	12	408.030365921327	Stromboli	2	525.981554343295	3308.13327736001
250	Journal of Volcanology and Geothermal Research	2023	60000243	19	1	168.053171717913	Ischia	12	408.030365921327	Stromboli	2	525.981554343295	3308.13327736001
250	Journal of Volcanology and Geothermal Research	2023	60000243	20	1	168.053171717913	Ischia	12	408.030365921327	Stromboli	2	525.981554343295	3308.13327736001
250	Journal of Volcanology and Geothermal Research	2023	60000243	21	1	168.053171717913	Ischia	12	408.030365921327	Stromboli	2	525.981554343295	3308.13327736001
250	Journal of Volcanology and Geothermal Research	2023	60000243	22	1	168.053171717913	Ischia	12	408.030365921327	Stromboli	2	525.981554343295	3308.13327736001
250	Journal of Volcanology and Geothermal Research	2023	60000243	23	1	168.053171717913	Ischia	12	408.030365921327	Stromboli	2	525.981554343295	3308.13327736001
250	Journal of Volcanology and Geothermal Research	2023	60000243	24	1	168.053171717913	Ischia	12	408.030365921327	Stromboli	2	525.981554343295	3308.13327736001
250	Journal of Volcanology and Geothermal Research	2023	60000243	25	1	168.053171717913	Ischia	12	408.030365921327	Stromboli	2	525.981554343295	3308.13327736001
250	Journal of Volcanology and Geothermal Research	2023	60000243	26	1	168.053171717913	Ischia	12	408.030365921327	Stromboli	2	525.981554343295	3308.13327736001
250	Journal of Volcanology and Geothermal Research	2023	60007061	27	2	30.743158321608	Vesuvius	13	221.748249260575	Stromboli	2	444.489217998574	3506.82910537001
250	Journal of Volcanology and Geothermal Research	2023	60000243	28	1	168.053171717913	Ischia	12	408.030365921327	Stromboli	2	525.981554343295	3308.13327736001
250	Journal of Volcanology and Geothermal Research	2023	60000243	29	1	168.053171717913	Ischia	12	408.030365921327	Stromboli	2	525.981554343295	3308.13327736001
250	Journal of Volcanology and Geothermal Research	2023	60000243	30	1	168.053171717913	Ischia	12	408.030365921327	Stromboli	2	525.981554343295	3308.13327736001
250	Journal of Volcanology and Geothermal Research	2023	60000243	31	1	168.053171717913	Ischia	12	408.030365921327	Stromboli	2	525.981554343295	3308.13327736001
250	Journal of Volcanology and Geothermal Research	2023	60000243	32	1	168.053171717913	Ischia	12	408.030365921327	Stromboli	2	525.981554343295	3308.13327736001
251	Journal of Volcanology and Geothermal Research	2023	60027090	1	1	2324.5587641727	Dotsero	0	2539.15928128177	Chichon, El	0	2585.00009040606	2810.61276836098
251	Journal of Volcanology and Geothermal Research	2023	60071600	1	2	477.056509033709	Meru	15	575.646016852873	Lengai, Ol Doinyo	3	808.866698718344	2270.20109052259
251	Journal of Volcanology and Geothermal Research	2023	60027090	2	1	2324.5587641727	Dotsero	0	2539.15928128177	Chichon, El	0	2585.00009040606	2810.61276836098
251	Journal of Volcanology and Geothermal Research	2023	60017521	3	3	278.075556409533	Mammoth Mountain	33	699.770112525207	North Gorda Ridge Segment	2	680.965037388123	3355.61319386903
251	Journal of Volcanology and Geothermal Research	2023	60032350	3	4	174.209929160249	Ischia	12	414.93899041108	Stromboli	2	534.356412973861	3300.89365002802
251	Journal of Volcanology and Geothermal Research	2023	60020304	4	5	2577.20964146077	Dotsero	0	2861.35140319965	Soufriere Hills	0	2876.11792344867	3051.92145629876
251	Journal of Volcanology and Geothermal Research	2023	60071600	5	2	477.056509033709	Meru	15	575.646016852873	Lengai, Ol Doinyo	3	808.866698718344	2270.20109052259
251	Journal of Volcanology and Geothermal Research	2023	60031430	6	6	335.864154471044	Ulreung	33	483.911686342315	Unzendake	13	589.882342744647	916.141870464467
252	Journal of Volcanology and Geothermal Research	2023	60000765	1	1	305.094708797498	West Eifel Volcanic Field	2	1247.33270202741	Stromboli	0	1283.87411637359	3245.3262835901
252	Journal of Volcanology and Geothermal Research	2023	60000765	2	1	305.094708797498	West Eifel Volcanic Field	2	1247.33270202741	Stromboli	0	1283.87411637359	3245.3262835901
252	Journal of Volcanology and Geothermal Research	2023	60000239	3	2	295.813295879626	Chaine des Puys	5	1108.5520242173	Stromboli	0	1130.96227145616	2887.0608859677
252	Journal of Volcanology and Geothermal Research	2023	60000765	4	1	305.094708797498	West Eifel Volcanic Field	2	1247.33270202741	Stromboli	0	1283.87411637359	3245.3262835901
253	Journal of Volcanology and Geothermal Research	2023	60028868	1	1	433.356766617873	Ischia	13	673.970245305694	Stromboli	2	758.964629460829	3105.97613336961
253	Journal of Volcanology and Geothermal Research	2023	60021859	1	2	402.155585002464	Ischia	13	645.196822524667	Stromboli	2	740.303484113684	3162.23591595559
253	Journal of Volcanology and Geothermal Research	2023	60028868	2	1	433.356766617873	Ischia	13	673.970245305694	Stromboli	2	758.964629460829	3105.97613336961
253	Journal of Volcanology and Geothermal Research	2023	60071116	3	3	24.9185249707173	Brennisteinsfjoll	29	31.8653372540542	Fagradalsfjall	7	112.165557281911	3809.36270473525
253	Journal of Volcanology and Geothermal Research	2023	60021859	4	2	402.155585002464	Ischia	13	645.196822524667	Stromboli	2	740.303484113684	3162.23591595559
253	Journal of Volcanology and Geothermal Research	2023	60025225	4	4	588.462006407519	West Eifel Volcanic Field	2	1761.69717779816	Grimsvotn	0	1761.69717779816	2433.60709994513
253	Journal of Volcanology and Geothermal Research	2023	60028868	5	1	433.356766617873	Ischia	13	673.970245305694	Stromboli	2	758.964629460829	3105.97613336961
254	Journal of Volcanology and Geothermal Research	2023	60101369	1	1	10.5321149219053	Chaine des Puys	3	1259.52646064287	Stromboli	0	1249.72729277594	2648.20781554287
254	Journal of Volcanology and Geothermal Research	2023	60101369	2	1	10.5321149219053	Chaine des Puys	3	1259.52646064287	Stromboli	0	1249.72729277594	2648.20781554287
254	Journal of Volcanology and Geothermal Research	2023	60101369	3	1	10.5321149219053	Chaine des Puys	3	1259.52646064287	Stromboli	0	1249.72729277594	2648.20781554287
254	Journal of Volcanology and Geothermal Research	2023	60101369	4	1	10.5321149219053	Chaine des Puys	3	1259.52646064287	Stromboli	0	1249.72729277594	2648.20781554287
254	Journal of Volcanology and Geothermal Research	2023	60101369	5	1	10.5321149219053	Chaine des Puys	3	1259.52646064287	Stromboli	0	1249.72729277594	2648.20781554287
254	Journal of Volcanology and Geothermal Research	2023	60101369	6	1	10.5321149219053	Chaine des Puys	3	1259.52646064287	Stromboli	0	1249.72729277594	2648.20781554287
254	Journal of Volcanology and Geothermal Research	2023	60012259	7	2	376.358882642992	Chaine des Puys	12	934.210145471123	Stromboli	1	954.521748813439	2957.61765045952
254	Journal of Volcanology and Geothermal Research	2023	60101369	8	1	10.5321149219053	Chaine des Puys	3	1259.52646064287	Stromboli	0	1249.72729277594	2648.20781554287
254	Journal of Volcanology and Geothermal Research	2023	60101369	9	1	10.5321149219053	Chaine des Puys	3	1259.52646064287	Stromboli	0	1249.72729277594	2648.20781554287
255	Journal of Volcanology and Geothermal Research	2023	60101369	1	1	10.5321149219053	Chaine des Puys	3	1259.52646064287	Stromboli	0	1249.72729277594	2648.20781554287
255	Journal of Volcanology and Geothermal Research	2023	60101369	2	1	10.5321149219053	Chaine des Puys	3	1259.52646064287	Stromboli	0	1249.72729277594	2648.20781554287
255	Journal of Volcanology and Geothermal Research	2023	60101369	3	1	10.5321149219053	Chaine des Puys	3	1259.52646064287	Stromboli	0	1249.72729277594	2648.20781554287
255	Journal of Volcanology and Geothermal Research	2023	60101369	4	1	10.5321149219053	Chaine des Puys	3	1259.52646064287	Stromboli	0	1249.72729277594	2648.20781554287
255	Journal of Volcanology and Geothermal Research	2023	60101369	5	1	10.5321149219053	Chaine des Puys	3	1259.52646064287	Stromboli	0	1249.72729277594	2648.20781554287
256	Journal of Volcanology and Geothermal Research	2023	60069380	1	1	26.2000983652754	Merapi	32	26.2000983652754	Merapi	18	237.908081536218	406.902865429539
256	Journal of Volcanology and Geothermal Research	2023	129556633	2	2	16.8957836956567	Tangkuban Parahu	32	16.8957836956567	Tangkuban Parahu	18	252.182623123297	599.50461013443
256	Journal of Volcanology and Geothermal Research	2023	60069388	2	3	15.0289823271334	Tangkuban Parahu	32	15.0289823271334	Tangkuban Parahu	18	251.7594476983	599.22033573376
256	Journal of Volcanology and Geothermal Research	2023	60273350	3	4	60.5693386335122	Salak	34	106.148358184105	Tangkuban Parahu	19	286.531836446491	634.398991084281
256	Journal of Volcanology and Geothermal Research	2023	60069406	4	5	34.485605996456	Seulawah Agam	10	125.762519774337	Peuet Sague	6	936.927452585611	1711.40808272699
256	Journal of Volcanology and Geothermal Research	2023	60273350	5	4	60.5693386335122	Salak	34	106.148358184105	Tangkuban Parahu	19	286.531836446491	634.398991084281
256	Journal of Volcanology and Geothermal Research	2023	115935560	6	6	61.0203318433991	Salak	34	108.012968847801	Tangkuban Parahu	19	288.450606916181	636.307089188453
257	Journal of Volcanology and Geothermal Research	2023	60009462	1	1	80.3342329351835	Descabezado Grande	43	98.2761323081156	Planchon-Peteroa	12	220.448393578423	574.81126181733
257	Journal of Volcanology and Geothermal Research	2023	60101369	1	2	10.5321149219053	Chaine des Puys	3	1259.52646064287	Stromboli	0	1249.72729277594	2648.20781554287
257	Journal of Volcanology and Geothermal Research	2023	60113656	2	3	439.910710819777	Ischia	13	679.982931314718	Stromboli	2	761.526319707772	3097.00268827066
257	Journal of Volcanology and Geothermal Research	2023	60113656	3	3	439.910710819777	Ischia	13	679.982931314718	Stromboli	2	761.526319707772	3097.00268827066
257	Journal of Volcanology and Geothermal Research	2023	60021859	4	4	402.155585002464	Ischia	13	645.196822524667	Stromboli	2	740.303484113684	3162.23591595559
257	Journal of Volcanology and Geothermal Research	2023	60032442	5	5	20.4725314424182	Chichinautzin	21	67.8084277992923	Popocatepetl	5	214.255838207118	1335.26277422477
257	Journal of Volcanology and Geothermal Research	2023	114838189	6	6	8.51175521623095	San Salvador	34	46.833809528431	Santa Ana	18	198.113906677597	349.059813887922
257	Journal of Volcanology and Geothermal Research	2023	60017697	7	7	127.598180337287	Campi Flegrei del Mar di Sicilia	13	148.653014689974	Etna	2	308.435635237578	3623.26053499861
257	Journal of Volcanology and Geothermal Research	2023	60021859	8	4	402.155585002464	Ischia	13	645.196822524667	Stromboli	2	740.303484113684	3162.23591595559
258	Journal of Volcanology and Geothermal Research	2023	60032971	1	1	3.77457505060977	Picos Fissural Volcanic System	13	181.388375401714	Terceira	1	252.612258587931	3163.1449890331
258	Journal of Volcanology and Geothermal Research	2023	60032971	2	1	3.77457505060977	Picos Fissural Volcanic System	13	181.388375401714	Terceira	1	252.612258587931	3163.1449890331
258	Journal of Volcanology and Geothermal Research	2023	60022778	3	2	207.728440457096	Vesuvius	14	295.146090305962	Stromboli	2	573.607735852489	3562.36931497445
258	Journal of Volcanology and Geothermal Research	2023	60000243	3	3	168.053171717913	Ischia	12	408.030365921327	Stromboli	2	525.981554343295	3308.13327736001
258	Journal of Volcanology and Geothermal Research	2023	60022778	4	2	207.728440457096	Vesuvius	14	295.146090305962	Stromboli	2	573.607735852489	3562.36931497445
258	Journal of Volcanology and Geothermal Research	2023	60000243	5	3	168.053171717913	Ischia	12	408.030365921327	Stromboli	2	525.981554343295	3308.13327736001
258	Journal of Volcanology and Geothermal Research	2023	60000243	6	3	168.053171717913	Ischia	12	408.030365921327	Stromboli	2	525.981554343295	3308.13327736001
258	Journal of Volcanology and Geothermal Research	2023	60000243	7	3	168.053171717913	Ischia	12	408.030365921327	Stromboli	2	525.981554343295	3308.13327736001
258	Journal of Volcanology and Geothermal Research	2023	60032971	8	1	3.77457505060977	Picos Fissural Volcanic System	13	181.388375401714	Terceira	1	252.612258587931	3163.1449890331
259	Journal of Volcanology and Geothermal Research	2023	60021331	1	1	1417.57220693803	Elbrus	0	2505.3957396988	Stromboli	0	1927.83533292761	4480.40845429867
259	Journal of Volcanology and Geothermal Research	2023	60021331	2	1	1417.57220693803	Elbrus	0	2505.3957396988	Stromboli	0	1927.83533292761	4480.40845429867
260	Journal of Volcanology and Geothermal Research	2023	60002769	1	1	444.830161046383	Calatrava Volcanic Field	2	1385.56160463143	La Palma	0	1444.22891455071	2930.57516206764
260	Journal of Volcanology and Geothermal Research	2023	60029205	1	2	493.854812446464	Chaine des Puys	4	1144.61909208234	Stromboli	0	1090.55816133217	2952.49264944632
260	Journal of Volcanology and Geothermal Research	2023	60002769	2	1	444.830161046383	Calatrava Volcanic Field	2	1385.56160463143	La Palma	0	1444.22891455071	2930.57516206764
260	Journal of Volcanology and Geothermal Research	2023	60023998	2	3	719.093186363505	West Eifel Volcanic Field	2	1653.31664037424	Grimsvotn	0	1662.98943617407	2348.28939492845
260	Journal of Volcanology and Geothermal Research	2023	60033011	2	4	2792.39715120968	Saba	0	2925.32770300739	Soufriere Hills	0	3105.20173287809	3379.67557750402
260	Journal of Volcanology and Geothermal Research	2023	60032971	3	5	3.77457505060977	Picos Fissural Volcanic System	13	181.388375401714	Terceira	1	252.612258587931	3163.1449890331
260	Journal of Volcanology and Geothermal Research	2023	129484442	3	6	4.29613681420261	Agua de Pau	13	191.026370645567	Terceira	1	266.314981841246	3154.09098673115
260	Journal of Volcanology and Geothermal Research	2023	60079129	4	7	514.272661385921	West Eifel Volcanic Field	1	1770.10672299665	Stromboli	0	1808.25490127575	3293.68995333411
260	Journal of Volcanology and Geothermal Research	2023	60023610	5	8	619.851546756601	Calatrava Volcanic Field	2	1662.85183638693	Terceira	0	1632.09675372183	2446.80488829718
261	Journal of Volcanology and Geothermal Research	2023	60016593	1	1	131.445765084102	Jocotitlan	18	268.650504156913	Popocatepetl	3	371.155971505515	1526.54372839233
261	Journal of Volcanology and Geothermal Research	2023	60032442	1	2	20.4725314424182	Chichinautzin	21	67.8084277992923	Popocatepetl	5	214.255838207118	1335.26277422477
261	Journal of Volcanology and Geothermal Research	2023	60032442	2	2	20.4725314424182	Chichinautzin	21	67.8084277992923	Popocatepetl	5	214.255838207118	1335.26277422477
261	Journal of Volcanology and Geothermal Research	2023	60032442	3	2	20.4725314424182	Chichinautzin	21	67.8084277992923	Popocatepetl	5	214.255838207118	1335.26277422477
262	Journal of Volcanology and Geothermal Research	2023	60011047	1	1	85.0355965471949	Yufu-Tsurumi	57	96.1679217246688	Kujusan	20	254.424549273878	671.889137218237
262	Journal of Volcanology and Geothermal Research	2023	60273350	1	2	60.5693386335122	Salak	34	106.148358184105	Tangkuban Parahu	19	286.531836446491	634.398991084281
262	Journal of Volcanology and Geothermal Research	2023	60011047	2	1	85.0355965471949	Yufu-Tsurumi	57	96.1679217246688	Kujusan	20	254.424549273878	671.889137218237
262	Journal of Volcanology and Geothermal Research	2023	60011047	3	1	85.0355965471949	Yufu-Tsurumi	57	96.1679217246688	Kujusan	20	254.424549273878	671.889137218237
262	Journal of Volcanology and Geothermal Research	2023	60011047	4	1	85.0355965471949	Yufu-Tsurumi	57	96.1679217246688	Kujusan	20	254.424549273878	671.889137218237
262	Journal of Volcanology and Geothermal Research	2023	60069380	5	3	26.2000983652754	Merapi	32	26.2000983652754	Merapi	18	237.908081536218	406.902865429539
262	Journal of Volcanology and Geothermal Research	2023	123658547	6	4	53.7355454970633	Salak	34	109.274838296132	Tangkuban Parahu	19	291.523085968701	640.209261667432
262	Journal of Volcanology and Geothermal Research	2023	60000145	7	5	188.719737631719	West Eifel Volcanic Field	2	1583.15374504674	Stromboli	0	1600.89873307746	2809.95807760266
263	Journal of Volcanology and Geothermal Research	2023	60004582	1	1	184.699150984651	Rahat, Harrat	16	714.667223494982	Tair, Jebel at	7	867.310700096611	2721.59956019463
263	Journal of Volcanology and Geothermal Research	2023	60030681	2	2	655.86884348073	Ash Shaam, Harrat	6	1742.43321465966	Etna	0	1288.96907546499	2196.16638161924
263	Journal of Volcanology and Geothermal Research	2023	60004582	3	1	184.699150984651	Rahat, Harrat	16	714.667223494982	Tair, Jebel at	7	867.310700096611	2721.59956019463
263	Journal of Volcanology and Geothermal Research	2023	60030681	4	2	655.86884348073	Ash Shaam, Harrat	6	1742.43321465966	Etna	0	1288.96907546499	2196.16638161924
263	Journal of Volcanology and Geothermal Research	2023	60000401	4	3	206.59534827555	West Eifel Volcanic Field	2	1579.33270272246	Stromboli	0	1612.76818995229	3059.42862248684
263	Journal of Volcanology and Geothermal Research	2023	60030681	5	2	655.86884348073	Ash Shaam, Harrat	6	1742.43321465966	Etna	0	1288.96907546499	2196.16638161924
263	Journal of Volcanology and Geothermal Research	2023	60004582	6	1	184.699150984651	Rahat, Harrat	16	714.667223494982	Tair, Jebel at	7	867.310700096611	2721.59956019463
263	Journal of Volcanology and Geothermal Research	2023	60004582	7	1	184.699150984651	Rahat, Harrat	16	714.667223494982	Tair, Jebel at	7	867.310700096611	2721.59956019463
264	Journal of Volcanology and Geothermal Research	2023	60100544	1	1	485.388378221889	Taranaki	10	532.15963906776	Ruapehu	5	999.242238201493	2685.09264807254
264	Journal of Volcanology and Geothermal Research	2023	60020585	1	2	485.824056766775	Taranaki	9	533.655509586588	Ruapehu	4	1000.99776451353	2683.76036319418
264	Journal of Volcanology and Geothermal Research	2023	60020585	2	2	485.824056766775	Taranaki	9	533.655509586588	Ruapehu	4	1000.99776451353	2683.76036319418
264	Journal of Volcanology and Geothermal Research	2023	60118641	3	3	216.363018624792	Newer Volcanics Province	1	2654.47653123676	Ruapehu	0	2751.72400278984	3291.25651242544
264	Journal of Volcanology and Geothermal Research	2023	60084469	3	4	1331.0959828783	McBride Volcanic Province	0	1877.47364088753	Gemini-Oscostar	0	1992.48110157704	2323.0109113252
264	Journal of Volcanology and Geothermal Research	2023	60109883	4	5	888.022742380546	Longgang Group	2	1474.86639889812	Unzendake	0	1474.86639889812	1898.52002526921
264	Journal of Volcanology and Geothermal Research	2023	60003725	4	6	888.022742380546	Longgang Group	2	1474.86639889812	Unzendake	0	1474.86639889812	1898.52002526921
264	Journal of Volcanology and Geothermal Research	2023	60031101	5	7	522.512837880243	West Eifel Volcanic Field	2	1683.80224665624	Grimsvotn	0	1683.80224665624	2585.53209501666
265	Journal of Volcanology and Geothermal Research	2023	60104653	1	1	227.018660117457	Chaine des Puys	7	1055.21477342532	Stromboli	0	1069.81145079407	2807.0447826479
265	Journal of Volcanology and Geothermal Research	2023	60000485	2	2	44.5556563106037	Fournaise, Piton de la	2	44.5556563106037	Fournaise, Piton de la	1	2847.51311077325	3881.80027882743
265	Journal of Volcanology and Geothermal Research	2023	60001970	2	3	343.363422963215	Chaine des Puys	2	1517.20789918512	Stromboli	0	1528.6228582182	2612.10713856834
265	Journal of Volcanology and Geothermal Research	2023	60026857	3	4	92.1788532359152	Nantaisan	75	134.338187790884	Hakoneyama	24	145.900574110102	226.817269377902
266	Journal of Volcanology and Geothermal Research	2023	60016074	1	1	13.8372805030083	Zaozan [Zaosan]	76	57.5982703652473	Azumayama	21	157.97568082319	365.059176029025
266	Journal of Volcanology and Geothermal Research	2023	60016074	2	1	13.8372805030083	Zaozan [Zaosan]	76	57.5982703652473	Azumayama	21	157.97568082319	365.059176029025
266	Journal of Volcanology and Geothermal Research	2023	60016074	3	1	13.8372805030083	Zaozan [Zaosan]	76	57.5982703652473	Azumayama	21	157.97568082319	365.059176029025
266	Journal of Volcanology and Geothermal Research	2023	60008435	4	2	39.8431700012234	Zaozan [Zaosan]	76	79.8219793128092	Azumayama	21	167.771816766601	399.397043262478
266	Journal of Volcanology and Geothermal Research	2023	60024168	5	3	97.0760178266718	Nantaisan	75	135.391478235476	Hakoneyama	24	148.830784326809	228.662947228677
266	Journal of Volcanology and Geothermal Research	2023	60007994	6	4	84.1168282572535	Hakoneyama	74	84.1168282572535	Hakoneyama	25	136.878620107781	222.510059841529
267	Journal of Volcanology and Geothermal Research	2023	60020595	1	1	538.184127364985	West Eifel Volcanic Field	2	1738.92240134917	Grimsvotn	0	1737.90780777541	2509.98202346362
267	Journal of Volcanology and Geothermal Research	2023	60002316	1	2	228.964060105039	Taranaki	11	233.47142551179	Ruapehu	5	695.611003784529	2448.41947678732
267	Journal of Volcanology and Geothermal Research	2023	60002316	2	2	228.964060105039	Taranaki	11	233.47142551179	Ruapehu	5	695.611003784529	2448.41947678732
267	Journal of Volcanology and Geothermal Research	2023	60012070	3	3	702.748892189856	West Eifel Volcanic Field	2	1474.97968206764	Grimsvotn	0	1500.70930414915	2569.17892256024
267	Journal of Volcanology and Geothermal Research	2023	60002316	4	2	228.964060105039	Taranaki	11	233.47142551179	Ruapehu	5	695.611003784529	2448.41947678732
267	Journal of Volcanology and Geothermal Research	2023	60002316	5	2	228.964060105039	Taranaki	11	233.47142551179	Ruapehu	5	695.611003784529	2448.41947678732
268	Journal of Volcanology and Geothermal Research	2023	60025858	1	1	330.504236845912	West Eifel Volcanic Field	5	1100.54143163683	Stromboli	0	1129.23643523426	3037.40799419732
268	Journal of Volcanology and Geothermal Research	2023	60025858	2	1	330.504236845912	West Eifel Volcanic Field	5	1100.54143163683	Stromboli	0	1129.23643523426	3037.40799419732
268	Journal of Volcanology and Geothermal Research	2023	60026857	3	2	92.1788532359152	Nantaisan	75	134.338187790884	Hakoneyama	24	145.900574110102	226.817269377902
268	Journal of Volcanology and Geothermal Research	2023	60026857	4	2	92.1788532359152	Nantaisan	75	134.338187790884	Hakoneyama	24	145.900574110102	226.817269377902
268	Journal of Volcanology and Geothermal Research	2023	60025858	5	1	330.504236845912	West Eifel Volcanic Field	5	1100.54143163683	Stromboli	0	1129.23643523426	3037.40799419732
269	Journal of Volcanology and Geothermal Research	2023	124208688	1	1	1526.44891235574	Yojoa, Lago	0	1586.03584057874	Chichon, El	0	1705.88352557396	1748.33771033114
269	Journal of Volcanology and Geothermal Research	2023	124208688	2	1	1526.44891235574	Yojoa, Lago	0	1586.03584057874	Chichon, El	0	1705.88352557396	1748.33771033114
269	Journal of Volcanology and Geothermal Research	2023	60071533	3	2	418.997017309378	Saba	12	551.922965963666	Soufriere Hills	5	813.216216978585	2035.20032766704
269	Journal of Volcanology and Geothermal Research	2023	60071533	4	2	418.997017309378	Saba	12	551.922965963666	Soufriere Hills	5	813.216216978585	2035.20032766704
269	Journal of Volcanology and Geothermal Research	2023	60031707	5	3	1911.64615915615	Dotsero	0	2937.04280821745	Chichon, El	0	2450.64704064655	3274.79329325026
269	Journal of Volcanology and Geothermal Research	2023	60016536	6	4	1701.89224168486	Dotsero	0	2548.79187708667	St. Helens	0	2234.68960171229	3699.36047129659
269	Journal of Volcanology and Geothermal Research	2023	117251289	7	5	30.46785229175	Pacaya	40	30.46785229175	Pacaya	19	165.761500580049	475.506011886475
269	Journal of Volcanology and Geothermal Research	2023	127603908	8	6	13.5500715163443	Pacaya	40	13.5500715163443	Pacaya	19	166.070391097337	477.705780751273
269	Journal of Volcanology and Geothermal Research	2023	127603908	9	6	13.5500715163443	Pacaya	40	13.5500715163443	Pacaya	19	166.070391097337	477.705780751273
269	Journal of Volcanology and Geothermal Research	2023	129403015	10	7	30.46785229175	Pacaya	40	30.46785229175	Pacaya	19	165.761500580049	475.506011886475
269	Journal of Volcanology and Geothermal Research	2023	117251289	11	5	30.46785229175	Pacaya	40	30.46785229175	Pacaya	19	165.761500580049	475.506011886475
269	Journal of Volcanology and Geothermal Research	2023	117251289	12	5	30.46785229175	Pacaya	40	30.46785229175	Pacaya	19	165.761500580049	475.506011886475
269	Journal of Volcanology and Geothermal Research	2023	60105359	13	8	24.6248987774211	Pacaya	40	24.6248987774211	Pacaya	19	167.252956070228	477.838909057636
269	Journal of Volcanology and Geothermal Research	2023	60027272	14	9	927.080012105515	West Eifel Volcanic Field	1	1217.9298119051	Grimsvotn	0	1249.04908905192	2614.0140109652
270	Journal of Volcanology and Geothermal Research	2023	60033125	1	1	616.514345654303	West Eifel Volcanic Field	2	1603.29943144693	Grimsvotn	0	1624.78621907814	2531.22911342076
270	Journal of Volcanology and Geothermal Research	2023	60033125	2	1	616.514345654303	West Eifel Volcanic Field	2	1603.29943144693	Grimsvotn	0	1624.78621907814	2531.22911342076
270	Journal of Volcanology and Geothermal Research	2023	60024521	3	2	704.840736758886	West Eifel Volcanic Field	1	1878.7713685754	Grimsvotn	0	1876.7389502071	3456.75955699552
270	Journal of Volcanology and Geothermal Research	2023	60010934	4	3	587.945939113124	West Eifel Volcanic Field	2	1766.03912254586	Grimsvotn	0	1766.03912254586	2431.78920854042
270	Journal of Volcanology and Geothermal Research	2023	60025858	5	4	330.504236845912	West Eifel Volcanic Field	5	1100.54143163683	Stromboli	0	1129.23643523426	3037.40799419732
271	Journal of Volcanology and Geothermal Research	2023	60071116	1	1	24.9185249707173	Brennisteinsfjoll	29	31.8653372540542	Fagradalsfjall	7	112.165557281911	3809.36270473525
271	Journal of Volcanology and Geothermal Research	2023	60071116	2	1	24.9185249707173	Brennisteinsfjoll	29	31.8653372540542	Fagradalsfjall	7	112.165557281911	3809.36270473525
271	Journal of Volcanology and Geothermal Research	2023	60013609	3	2	2749.8694532541	Saba	0	2875.09915010161	Soufriere Hills	0	3108.42364747532	3578.11303212641
271	Journal of Volcanology and Geothermal Research	2023	60022195	4	3	2848.91691616965	Saba	0	2974.29111844328	Soufriere Hills	0	3169.82745770571	3634.3523557355
271	Journal of Volcanology and Geothermal Research	2023	60071116	5	1	24.9185249707173	Brennisteinsfjoll	29	31.8653372540542	Fagradalsfjall	7	112.165557281911	3809.36270473525
271	Journal of Volcanology and Geothermal Research	2023	60071116	6	1	24.9185249707173	Brennisteinsfjoll	29	31.8653372540542	Fagradalsfjall	7	112.165557281911	3809.36270473525
271	Journal of Volcanology and Geothermal Research	2023	60000765	6	4	305.094708797498	West Eifel Volcanic Field	2	1247.33270202741	Stromboli	0	1283.87411637359	3245.3262835901
271	Journal of Volcanology and Geothermal Research	2023	60113657	7	5	126.279919423359	Campi Flegrei del Mar di Sicilia	13	149.953356646627	Etna	2	309.431712317214	3623.30613597344
271	Journal of Volcanology and Geothermal Research	2023	60007762	8	6	130.003149265826	West Eifel Volcanic Field	2	1362.05587003569	Stromboli	0	1395.13467790618	3088.1869806319
271	Journal of Volcanology and Geothermal Research	2023	60071116	9	1	24.9185249707173	Brennisteinsfjoll	29	31.8653372540542	Fagradalsfjall	7	112.165557281911	3809.36270473525
271	Journal of Volcanology and Geothermal Research	2023	60071116	10	1	24.9185249707173	Brennisteinsfjoll	29	31.8653372540542	Fagradalsfjall	7	112.165557281911	3809.36270473525
272	Journal of Volcanology and Geothermal Research	2023	60084793	1	1	29.1109769184996	Avachinsky	80	29.1109769184996	Avachinsky	21	98.627573032272	316.277744351742
272	Journal of Volcanology and Geothermal Research	2023	126303774	1	2	20.4725314424185	Chichinautzin	21	67.8084277992946	Popocatepetl	5	214.255838207121	1335.26277422477
272	Journal of Volcanology and Geothermal Research	2023	60084793	2	1	29.1109769184996	Avachinsky	80	29.1109769184996	Avachinsky	21	98.627573032272	316.277744351742
273	Journal of Volcanology and Geothermal Research	2023	60103859	1	1	1083.71797235167	Jom-Bolok	0	4324.20772794341	Toya	0	3197.1896705413	4505.39550068695
273	Journal of Volcanology and Geothermal Research	2023	60103859	2	1	1083.71797235167	Jom-Bolok	0	4324.20772794341	Toya	0	3197.1896705413	4505.39550068695
273	Journal of Volcanology and Geothermal Research	2023	60103875	2	2	569.356669150417	Jom-Bolok	3	2987.98370839131	Toya	0	2872.37016094432	3261.00526825394
273	Journal of Volcanology and Geothermal Research	2023	60084793	3	3	29.1109769184996	Avachinsky	80	29.1109769184996	Avachinsky	21	98.627573032272	316.277744351742
273	Journal of Volcanology and Geothermal Research	2023	60109424	4	4	224.810909728613	Chaine des Puys	7	1056.85036030156	Stromboli	0	1067.62177746033	2804.55737381662
273	Journal of Volcanology and Geothermal Research	2023	60084793	5	3	29.1109769184996	Avachinsky	80	29.1109769184996	Avachinsky	21	98.627573032272	316.277744351742
273	Journal of Volcanology and Geothermal Research	2023	60069620	5	5	1421.14617035839	Elbrus	0	2510.0594315338	Stromboli	0	1931.64391783915	4484.53479112713
273	Journal of Volcanology and Geothermal Research	2023	60109995	6	6	29.1109769184996	Avachinsky	80	29.1109769184996	Avachinsky	21	98.627573032272	316.277744351742
273	Journal of Volcanology and Geothermal Research	2023	60069620	6	5	1421.14617035839	Elbrus	0	2510.0594315338	Stromboli	0	1931.64391783915	4484.53479112713
273	Journal of Volcanology and Geothermal Research	2023	60103859	7	1	1083.71797235167	Jom-Bolok	0	4324.20772794341	Toya	0	3197.1896705413	4505.39550068695
273	Journal of Volcanology and Geothermal Research	2023	60084793	7	3	29.1109769184996	Avachinsky	80	29.1109769184996	Avachinsky	21	98.627573032272	316.277744351742
273	Journal of Volcanology and Geothermal Research	2023	60103859	8	1	1083.71797235167	Jom-Bolok	0	4324.20772794341	Toya	0	3197.1896705413	4505.39550068695
273	Journal of Volcanology and Geothermal Research	2023	60103859	9	1	1083.71797235167	Jom-Bolok	0	4324.20772794341	Toya	0	3197.1896705413	4505.39550068695
273	Journal of Volcanology and Geothermal Research	2023	60103859	10	1	1083.71797235167	Jom-Bolok	0	4324.20772794341	Toya	0	3197.1896705413	4505.39550068695
273	Journal of Volcanology and Geothermal Research	2023	60109995	11	6	29.1109769184996	Avachinsky	80	29.1109769184996	Avachinsky	21	98.627573032272	316.277744351742
273	Journal of Volcanology and Geothermal Research	2023	60011081	12	7	15.6576533388703	Tatun Volcanic Group	14	666.031772886262	Didicas	2	760.049443804743	1271.39743325055
274	Journal of Volcanology and Geothermal Research	2023	60019354	1	1	219.78997641535	Ruapehu	11	219.78997641535	Ruapehu	5	679.999824226671	2433.31608427157
274	Journal of Volcanology and Geothermal Research	2023	60019354	2	1	219.78997641535	Ruapehu	11	219.78997641535	Ruapehu	5	679.999824226671	2433.31608427157
274	Journal of Volcanology and Geothermal Research	2023	60019354	3	1	219.78997641535	Ruapehu	11	219.78997641535	Ruapehu	5	679.999824226671	2433.31608427157
275	Journal of Volcanology and Geothermal Research	2023	60208834	1	1	187.956764450503	West Eifel Volcanic Field	4	1242.1402614507	Stromboli	0	1271.36262052489	2994.58118819448
275	Journal of Volcanology and Geothermal Research	2023	60029631	1	2	344.281618716118	Chaine des Puys	2	1519.09375323494	Stromboli	0	1530.48535368496	2610.35342584103
275	Journal of Volcanology and Geothermal Research	2023	60022175	2	3	765.227229750739	West Eifel Volcanic Field	1	1383.25636729101	Grimsvotn	0	1413.83131930441	2624.48178670411
275	Journal of Volcanology and Geothermal Research	2023	60001970	3	4	343.363422963215	Chaine des Puys	2	1517.20789918512	Stromboli	0	1528.6228582182	2612.10713856834
275	Journal of Volcanology and Geothermal Research	2023	60101369	3	5	10.5321149219053	Chaine des Puys	3	1259.52646064287	Stromboli	0	1249.72729277594	2648.20781554287
276	Journal of Volcanology and Geothermal Research	2023	60031101	1	1	522.512837880243	West Eifel Volcanic Field	2	1683.80224665624	Grimsvotn	0	1683.80224665624	2585.53209501666
276	Journal of Volcanology and Geothermal Research	2023	60004518	2	2	1002.88157833813	Payun Matru	0	1059.69108013768	Tupungatito	0	1129.78214463166	1378.81896692162
276	Journal of Volcanology and Geothermal Research	2023	60020507	2	3	1003.56550147444	Payun Matru	0	1060.87416593706	Tupungatito	0	1130.62882134565	1378.94669090016
276	Journal of Volcanology and Geothermal Research	2023	128944615	3	4	79.2103916650538	Tupungatito	39	79.2103916650538	Tupungatito	11	310.251659255877	805.843098313609
276	Journal of Volcanology and Geothermal Research	2023	60004518	4	2	1002.88157833813	Payun Matru	0	1059.69108013768	Tupungatito	0	1129.78214463166	1378.81896692162
276	Journal of Volcanology and Geothermal Research	2023	60017346	4	5	80.740442141896	Antillanca Volcanic Complex	46	91.299898014647	Puyehue-Cordon Caulle	14	133.327328121235	475.511894244305
276	Journal of Volcanology and Geothermal Research	2023	60009128	5	6	80.1679556933187	Tupungatito	39	80.1679556933187	Tupungatito	11	308.892162051173	804.479011028823
276	Journal of Volcanology and Geothermal Research	2023	60038629	6	7	991.754133588015	Payun Matru	1	1047.09924302589	Tupungatito	0	1118.07043390937	1370.23836239026
277	Journal of Volcanology and Geothermal Research	2023	60017521	1	1	278.075556409533	Mammoth Mountain	33	699.770112525207	North Gorda Ridge Segment	2	680.965037388123	3355.61319386903
277	Journal of Volcanology and Geothermal Research	2023	60017521	2	1	278.075556409533	Mammoth Mountain	33	699.770112525207	North Gorda Ridge Segment	2	680.965037388123	3355.61319386903
277	Journal of Volcanology and Geothermal Research	2023	60017521	3	1	278.075556409533	Mammoth Mountain	33	699.770112525207	North Gorda Ridge Segment	2	680.965037388123	3355.61319386903
278	Journal of Volcanology and Geothermal Research	2023	60031135	1	1	539.213043666558	West Eifel Volcanic Field	2	1257.89576329348	Stromboli	0	1299.85214605882	3493.47717450328
278	Journal of Volcanology and Geothermal Research	2023	60109424	2	2	224.810909728613	Chaine des Puys	7	1056.85036030156	Stromboli	0	1067.62177746033	2804.55737381662
278	Journal of Volcanology and Geothermal Research	2023	60109424	3	2	224.810909728613	Chaine des Puys	7	1056.85036030156	Stromboli	0	1067.62177746033	2804.55737381662
279	Journal of Volcanology and Geothermal Research	2023	60024779	1	1	734.397493794809	Chaine des Puys	2	1737.13760009424	Eyjafjallajokull	0	1744.09693010854	2311.56847797474
279	Journal of Volcanology and Geothermal Research	2023	60004718	2	2	248.029629194578	Chaine des Puys	5	1108.65404075466	Stromboli	0	1128.90816451422	2864.19716272338
279	Journal of Volcanology and Geothermal Research	2023	60028218	2	3	467.400426779196	Campi Flegrei	13	711.006156124657	Stromboli	2	741.107452662234	3139.99523718115
279	Journal of Volcanology and Geothermal Research	2023	60009669	3	4	19.6635528435035	Gran Canaria	6	240.837091216996	La Palma	2	1436.68479370558	4008.84718707072
279	Journal of Volcanology and Geothermal Research	2023	60024779	4	1	734.397493794809	Chaine des Puys	2	1737.13760009424	Eyjafjallajokull	0	1744.09693010854	2311.56847797474
279	Journal of Volcanology and Geothermal Research	2023	60024779	5	1	734.397493794809	Chaine des Puys	2	1737.13760009424	Eyjafjallajokull	0	1744.09693010854	2311.56847797474
279	Journal of Volcanology and Geothermal Research	2023	60017915	5	5	229.935269097114	West Eifel Volcanic Field	2	1628.5332516361	Stromboli	0	1661.2452320079	3018.4509536522
280	Journal of Volcanology and Geothermal Research	2023	60011047	1	1	85.0355965471949	Yufu-Tsurumi	57	96.1679217246688	Kujusan	20	254.424549273878	671.889137218237
280	Journal of Volcanology and Geothermal Research	2023	60011047	2	1	85.0355965471949	Yufu-Tsurumi	57	96.1679217246688	Kujusan	20	254.424549273878	671.889137218237
281	Journal of Volcanology and Geothermal Research	2023	60002658	1	1	174.106196913551	Calatrava Volcanic Field	2	1627.57160260464	Stromboli	0	1547.75860746885	2876.44256621455
281	Journal of Volcanology and Geothermal Research	2023	60002658	2	1	174.106196913551	Calatrava Volcanic Field	2	1627.57160260464	Stromboli	0	1547.75860746885	2876.44256621455
281	Journal of Volcanology and Geothermal Research	2023	60002658	3	1	174.106196913551	Calatrava Volcanic Field	2	1627.57160260464	Stromboli	0	1547.75860746885	2876.44256621455
281	Journal of Volcanology and Geothermal Research	2023	60002658	4	1	174.106196913551	Calatrava Volcanic Field	2	1627.57160260464	Stromboli	0	1547.75860746885	2876.44256621455
281	Journal of Volcanology and Geothermal Research	2023	60002658	5	1	174.106196913551	Calatrava Volcanic Field	2	1627.57160260464	Stromboli	0	1547.75860746885	2876.44256621455
281	Journal of Volcanology and Geothermal Research	2023	60002658	6	1	174.106196913551	Calatrava Volcanic Field	2	1627.57160260464	Stromboli	0	1547.75860746885	2876.44256621455
281	Journal of Volcanology and Geothermal Research	2023	60002658	7	1	174.106196913551	Calatrava Volcanic Field	2	1627.57160260464	Stromboli	0	1547.75860746885	2876.44256621455
281	Journal of Volcanology and Geothermal Research	2023	60002658	8	1	174.106196913551	Calatrava Volcanic Field	2	1627.57160260464	Stromboli	0	1547.75860746885	2876.44256621455
281	Journal of Volcanology and Geothermal Research	2023	60002658	9	1	174.106196913551	Calatrava Volcanic Field	2	1627.57160260464	Stromboli	0	1547.75860746885	2876.44256621455
281	Journal of Volcanology and Geothermal Research	2023	60002658	10	1	174.106196913551	Calatrava Volcanic Field	2	1627.57160260464	Stromboli	0	1547.75860746885	2876.44256621455
281	Journal of Volcanology and Geothermal Research	2023	60002658	11	1	174.106196913551	Calatrava Volcanic Field	2	1627.57160260464	Stromboli	0	1547.75860746885	2876.44256621455
281	Journal of Volcanology and Geothermal Research	2023	60002658	12	1	174.106196913551	Calatrava Volcanic Field	2	1627.57160260464	Stromboli	0	1547.75860746885	2876.44256621455
281	Journal of Volcanology and Geothermal Research	2023	60002658	13	1	174.106196913551	Calatrava Volcanic Field	2	1627.57160260464	Stromboli	0	1547.75860746885	2876.44256621455
282	Journal of Volcanology and Geothermal Research	2023	60023075	1	1	246.028734738302	Halla	36	334.885737855673	Unzendake	14	440.420188493841	864.983806237934
282	Journal of Volcanology and Geothermal Research	2023	60031430	1	2	335.864154471044	Ulreung	33	483.911686342315	Unzendake	13	589.882342744647	916.141870464467
282	Journal of Volcanology and Geothermal Research	2023	60023075	2	1	246.028734738302	Halla	36	334.885737855673	Unzendake	14	440.420188493841	864.983806237934
282	Journal of Volcanology and Geothermal Research	2023	60023075	3	1	246.028734738302	Halla	36	334.885737855673	Unzendake	14	440.420188493841	864.983806237934
283	Journal of Volcanology and Geothermal Research	2023	60118622	1	1	418.975548601399	Marapi	18	418.975548601399	Marapi	10	641.638526261994	988.041056765522
283	Journal of Volcanology and Geothermal Research	2023	60118622	2	1	418.975548601399	Marapi	18	418.975548601399	Marapi	10	641.638526261994	988.041056765522
283	Journal of Volcanology and Geothermal Research	2023	129203048	3	2	418.975548601399	Marapi	18	418.975548601399	Marapi	10	641.638526261994	988.041056765522
283	Journal of Volcanology and Geothermal Research	2023	60118622	4	1	418.975548601399	Marapi	18	418.975548601399	Marapi	10	641.638526261994	988.041056765522
283	Journal of Volcanology and Geothermal Research	2023	60118475	4	3	418.975548601399	Marapi	18	418.975548601399	Marapi	10	641.638526261994	988.041056765522
284	Journal of Volcanology and Geothermal Research	2023	60071233	1	1	623.16533153235	Andahua-Orcopampa	10	688.154629370451	Sabancaya	3	923.044194223222	1476.87780225165
284	Journal of Volcanology and Geothermal Research	2023	60071236	1	2	633.991352313673	Andahua-Orcopampa	10	698.929964616764	Sabancaya	3	933.570128364948	1478.03502647273
284	Journal of Volcanology and Geothermal Research	2023	60104653	1	3	227.018660117457	Chaine des Puys	7	1055.21477342532	Stromboli	0	1069.81145079407	2807.0447826479
284	Journal of Volcanology and Geothermal Research	2023	60104653	2	3	227.018660117457	Chaine des Puys	7	1055.21477342532	Stromboli	0	1069.81145079407	2807.0447826479
284	Journal of Volcanology and Geothermal Research	2023	60071233	3	1	623.16533153235	Andahua-Orcopampa	10	688.154629370451	Sabancaya	3	923.044194223222	1476.87780225165
284	Journal of Volcanology and Geothermal Research	2023	60071236	3	2	633.991352313673	Andahua-Orcopampa	10	698.929964616764	Sabancaya	3	933.570128364948	1478.03502647273
284	Journal of Volcanology and Geothermal Research	2023	60011347	4	4	2542.79520939153	Dotsero	0	2851.51412191657	Chichon, El	0	2851.51412191657	3040.3411663656
284	Journal of Volcanology and Geothermal Research	2023	60000145	5	5	188.719737631719	West Eifel Volcanic Field	2	1583.15374504674	Stromboli	0	1600.89873307746	2809.95807760266
284	Journal of Volcanology and Geothermal Research	2023	60071233	6	1	623.16533153235	Andahua-Orcopampa	10	688.154629370451	Sabancaya	3	923.044194223222	1476.87780225165
284	Journal of Volcanology and Geothermal Research	2023	60089535	7	6	17.8457703814938	Misti, El	19	17.8457703814938	Misti, El	5	252.669573954638	1934.76638460968
284	Journal of Volcanology and Geothermal Research	2023	60071233	8	1	623.16533153235	Andahua-Orcopampa	10	688.154629370451	Sabancaya	3	923.044194223222	1476.87780225165
284	Journal of Volcanology and Geothermal Research	2023	60071233	9	1	623.16533153235	Andahua-Orcopampa	10	688.154629370451	Sabancaya	3	923.044194223222	1476.87780225165
284	Journal of Volcanology and Geothermal Research	2023	60071233	10	1	623.16533153235	Andahua-Orcopampa	10	688.154629370451	Sabancaya	3	923.044194223222	1476.87780225165
284	Journal of Volcanology and Geothermal Research	2023	60104653	11	3	227.018660117457	Chaine des Puys	7	1055.21477342532	Stromboli	0	1069.81145079407	2807.0447826479
285	Journal of Volcanology and Geothermal Research	2023	60015043	1	1	1840.76299046705	Blanco, Cerro	0	1873.42737982643	Lascar	0	2177.48194901087	2533.0460043574
285	Journal of Volcanology and Geothermal Research	2023	60015043	2	1	1840.76299046705	Blanco, Cerro	0	1873.42737982643	Lascar	0	2177.48194901087	2533.0460043574
285	Journal of Volcanology and Geothermal Research	2023	60015043	3	1	1840.76299046705	Blanco, Cerro	0	1873.42737982643	Lascar	0	2177.48194901087	2533.0460043574
285	Journal of Volcanology and Geothermal Research	2023	60015043	4	1	1840.76299046705	Blanco, Cerro	0	1873.42737982643	Lascar	0	2177.48194901087	2533.0460043574
286	Journal of Volcanology and Geothermal Research	2023	60012035	1	1	77.4020371364023	Llaima	45	77.4020371364023	Llaima	13	140.60843523246	432.173280238641
286	Journal of Volcanology and Geothermal Research	2023	60012035	2	1	77.4020371364023	Llaima	45	77.4020371364023	Llaima	13	140.60843523246	432.173280238641
286	Journal of Volcanology and Geothermal Research	2023	60012035	3	1	77.4020371364023	Llaima	45	77.4020371364023	Llaima	13	140.60843523246	432.173280238641
286	Journal of Volcanology and Geothermal Research	2023	60012035	4	1	77.4020371364023	Llaima	45	77.4020371364023	Llaima	13	140.60843523246	432.173280238641
286	Journal of Volcanology and Geothermal Research	2023	60012035	5	1	77.4020371364023	Llaima	45	77.4020371364023	Llaima	13	140.60843523246	432.173280238641
286	Journal of Volcanology and Geothermal Research	2023	101822386	6	2	74.9116687188159	Llaima	45	74.9116687188159	Llaima	13	140.996064698577	429.955188268941
287	Journal of Volcanology and Geothermal Research	2023	60011976	1	1	93.7021023082158	Buzzard Creek	21	454.186287900259	Spurr	7	742.976581003773	1432.48246061515
287	Journal of Volcanology and Geothermal Research	2023	60011976	2	1	93.7021023082158	Buzzard Creek	21	454.186287900259	Spurr	7	742.976581003773	1432.48246061515
287	Journal of Volcanology and Geothermal Research	2023	60002528	3	2	126.312505137237	Spurr	28	126.312505137237	Spurr	9	417.367100059324	1093.43927850569
287	Journal of Volcanology and Geothermal Research	2023	60011976	4	1	93.7021023082158	Buzzard Creek	21	454.186287900259	Spurr	7	742.976581003773	1432.48246061515
287	Journal of Volcanology and Geothermal Research	2023	60011976	5	1	93.7021023082158	Buzzard Creek	21	454.186287900259	Spurr	7	742.976581003773	1432.48246061515
288	Journal of Volcanology and Geothermal Research	2023	60013791	1	1	175.570252728669	Haleakala	6	306.90347680007	Mauna Loa	3	3655.83468578031	3724.50835878284
288	Journal of Volcanology and Geothermal Research	2023	60013791	2	1	175.570252728669	Haleakala	6	306.90347680007	Mauna Loa	3	3655.83468578031	3724.50835878284
288	Journal of Volcanology and Geothermal Research	2023	60022175	3	2	765.227229750739	West Eifel Volcanic Field	1	1383.25636729101	Grimsvotn	0	1413.83131930441	2624.48178670411
289	Journal of Volcanology and Geothermal Research	2023	60021859	1	1	402.155585002464	Ischia	13	645.196822524667	Stromboli	2	740.303484113684	3162.23591595559
289	Journal of Volcanology and Geothermal Research	2023	60021859	2	1	402.155585002464	Ischia	13	645.196822524667	Stromboli	2	740.303484113684	3162.23591595559
289	Journal of Volcanology and Geothermal Research	2023	60021859	3	1	402.155585002464	Ischia	13	645.196822524667	Stromboli	2	740.303484113684	3162.23591595559
289	Journal of Volcanology and Geothermal Research	2023	60007816	4	2	330.461678850637	Chaine des Puys	2	1518.57754344953	Stromboli	0	1529.39597391941	2592.44936929357
289	Journal of Volcanology and Geothermal Research	2023	60007816	5	2	330.461678850637	Chaine des Puys	2	1518.57754344953	Stromboli	0	1529.39597391941	2592.44936929357
289	Journal of Volcanology and Geothermal Research	2023	60015626	6	3	323.13435481592	West Eifel Volcanic Field	2	1569.90867962217	Stromboli	0	1606.65013283243	3218.20985680802
289	Journal of Volcanology and Geothermal Research	2023	60015626	7	3	323.13435481592	West Eifel Volcanic Field	2	1569.90867962217	Stromboli	0	1606.65013283243	3218.20985680802
289	Journal of Volcanology and Geothermal Research	2023	102024377	8	4	721.498436334443	West Eifel Volcanic Field	5	1056.51282894812	Stromboli	0	1101.05662863692	3624.19118616402
289	Journal of Volcanology and Geothermal Research	2023	60028770	9	5	342.781491673643	Chaine des Puys	2	1513.57481751401	Stromboli	0	1525.08250019972	2617.00660048761
290	Journal of Volcanology and Geothermal Research	2023	60032111	1	1	345.259168174078	Campi Flegrei	13	589.654714434312	Stromboli	2	736.826242003085	3247.00658134495
290	Journal of Volcanology and Geothermal Research	2023	60000243	1	2	168.053171717913	Ischia	12	408.030365921327	Stromboli	2	525.981554343295	3308.13327736001
290	Journal of Volcanology and Geothermal Research	2023	60000243	2	2	168.053171717913	Ischia	12	408.030365921327	Stromboli	2	525.981554343295	3308.13327736001
290	Journal of Volcanology and Geothermal Research	2023	60000243	3	2	168.053171717913	Ischia	12	408.030365921327	Stromboli	2	525.981554343295	3308.13327736001
290	Journal of Volcanology and Geothermal Research	2023	60000243	4	2	168.053171717913	Ischia	12	408.030365921327	Stromboli	2	525.981554343295	3308.13327736001
290	Journal of Volcanology and Geothermal Research	2023	60113656	5	3	439.910710819777	Ischia	13	679.982931314718	Stromboli	2	761.526319707772	3097.00268827066
290	Journal of Volcanology and Geothermal Research	2023	60032111	6	1	345.259168174078	Campi Flegrei	13	589.654714434312	Stromboli	2	736.826242003085	3247.00658134495
291	Journal of Volcanology and Geothermal Research	2023	60103859	1	1	1083.71797235167	Jom-Bolok	0	4324.20772794341	Toya	0	3197.1896705413	4505.39550068695
291	Journal of Volcanology and Geothermal Research	2023	60103875	1	2	569.356669150417	Jom-Bolok	3	2987.98370839131	Toya	0	2872.37016094432	3261.00526825394
291	Journal of Volcanology and Geothermal Research	2023	60011976	2	3	93.7021023082158	Buzzard Creek	21	454.186287900259	Spurr	7	742.976581003773	1432.48246061515
291	Journal of Volcanology and Geothermal Research	2023	60011976	3	3	93.7021023082158	Buzzard Creek	21	454.186287900259	Spurr	7	742.976581003773	1432.48246061515
291	Journal of Volcanology and Geothermal Research	2023	60013183	4	4	672.341982850746	Khaybar, Harrat	4	1135.96070772858	Tair, Jebel at	0	1240.35436437529	3268.0163500351
291	Journal of Volcanology and Geothermal Research	2023	60013183	5	4	672.341982850746	Khaybar, Harrat	4	1135.96070772858	Tair, Jebel at	0	1240.35436437529	3268.0163500351
292	Journal of Volcanology and Geothermal Research	2023	60004283	1	1	58.6810812357682	Hakoneyama	72	58.6810812357682	Hakoneyama	25	152.661123134956	269.64854581079
292	Journal of Volcanology and Geothermal Research	2023	60004283	2	1	58.6810812357682	Hakoneyama	72	58.6810812357682	Hakoneyama	25	152.661123134956	269.64854581079
292	Journal of Volcanology and Geothermal Research	2023	60004283	3	1	58.6810812357682	Hakoneyama	72	58.6810812357682	Hakoneyama	25	152.661123134956	269.64854581079
292	Journal of Volcanology and Geothermal Research	2023	60004283	4	1	58.6810812357682	Hakoneyama	72	58.6810812357682	Hakoneyama	25	152.661123134956	269.64854581079
292	Journal of Volcanology and Geothermal Research	2023	60004283	5	1	58.6810812357682	Hakoneyama	72	58.6810812357682	Hakoneyama	25	152.661123134956	269.64854581079
292	Journal of Volcanology and Geothermal Research	2023	60011418	6	2	210.951103161587	Hakusan	72	241.265934524083	Ontakesan	25	349.273632853737	410.772773358745
292	Journal of Volcanology and Geothermal Research	2023	60004283	7	1	58.6810812357682	Hakoneyama	72	58.6810812357682	Hakoneyama	25	152.661123134956	269.64854581079
292	Journal of Volcanology and Geothermal Research	2023	60011418	8	2	210.951103161587	Hakusan	72	241.265934524083	Ontakesan	25	349.273632853737	410.772773358745
292	Journal of Volcanology and Geothermal Research	2023	60004283	9	1	58.6810812357682	Hakoneyama	72	58.6810812357682	Hakoneyama	25	152.661123134956	269.64854581079
292	Journal of Volcanology and Geothermal Research	2023	60011418	10	2	210.951103161587	Hakusan	72	241.265934524083	Ontakesan	25	349.273632853737	410.772773358745
292	Journal of Volcanology and Geothermal Research	2023	60011418	11	2	210.951103161587	Hakusan	72	241.265934524083	Ontakesan	25	349.273632853737	410.772773358745
292	Journal of Volcanology and Geothermal Research	2023	60004283	12	1	58.6810812357682	Hakoneyama	72	58.6810812357682	Hakoneyama	25	152.661123134956	269.64854581079
292	Journal of Volcanology and Geothermal Research	2023	60011418	13	2	210.951103161587	Hakusan	72	241.265934524083	Ontakesan	25	349.273632853737	410.772773358745
292	Journal of Volcanology and Geothermal Research	2023	60011418	14	2	210.951103161587	Hakusan	72	241.265934524083	Ontakesan	25	349.273632853737	410.772773358745
292	Journal of Volcanology and Geothermal Research	2023	60004283	15	1	58.6810812357682	Hakoneyama	72	58.6810812357682	Hakoneyama	25	152.661123134956	269.64854581079
292	Journal of Volcanology and Geothermal Research	2023	60011418	16	2	210.951103161587	Hakusan	72	241.265934524083	Ontakesan	25	349.273632853737	410.772773358745
292	Journal of Volcanology and Geothermal Research	2023	60004283	17	1	58.6810812357682	Hakoneyama	72	58.6810812357682	Hakoneyama	25	152.661123134956	269.64854581079
292	Journal of Volcanology and Geothermal Research	2023	60004283	18	1	58.6810812357682	Hakoneyama	72	58.6810812357682	Hakoneyama	25	152.661123134956	269.64854581079
292	Journal of Volcanology and Geothermal Research	2023	60004283	19	1	58.6810812357682	Hakoneyama	72	58.6810812357682	Hakoneyama	25	152.661123134956	269.64854581079
293	Journal of Volcanology and Geothermal Research	2023	60019544	1	1	894.532261449181	Newer Volcanics Province	1	2261.60932635522	Ruapehu	0	2328.10081416791	2579.43753996848
293	Journal of Volcanology and Geothermal Research	2023	60005686	2	2	5.50614527273354	Auckland Volcanic Field	13	207.792423104592	Okataina	6	354.524028681228	1994.42209125126
294	Journal of Volcanology and Geothermal Research	2023	60020650	1	1	676.005779806576	West Eifel Volcanic Field	2	1670.41876098913	Grimsvotn	0	1682.61186068848	2387.77689364096
294	Journal of Volcanology and Geothermal Research	2023	60086312	1	2	256.714330940451	Salton Buttes	15	1208.63118347848	North Gorda Ridge Segment	0	765.440640699433	3531.9669249566
294	Journal of Volcanology and Geothermal Research	2023	60019354	1	3	219.78997641535	Ruapehu	11	219.78997641535	Ruapehu	5	679.999824226671	2433.31608427157
294	Journal of Volcanology and Geothermal Research	2023	60027272	2	4	927.080012105515	West Eifel Volcanic Field	1	1217.9298119051	Grimsvotn	0	1249.04908905192	2614.0140109652
294	Journal of Volcanology and Geothermal Research	2023	60019354	3	3	219.78997641535	Ruapehu	11	219.78997641535	Ruapehu	5	679.999824226671	2433.31608427157
294	Journal of Volcanology and Geothermal Research	2023	60026851	4	5	594.131647093918	West Eifel Volcanic Field	2	1684.09194719647	Grimsvotn	0	1689.37647312282	2480.63939251385
294	Journal of Volcanology and Geothermal Research	2023	60020650	5	1	676.005779806576	West Eifel Volcanic Field	2	1670.41876098913	Grimsvotn	0	1682.61186068848	2387.77689364096
295	Journal of Volcanology and Geothermal Research	2023	60028218	1	1	467.400426779196	Campi Flegrei	13	711.006156124657	Stromboli	2	741.107452662234	3139.99523718115
295	Journal of Volcanology and Geothermal Research	2023	60028218	2	1	467.400426779196	Campi Flegrei	13	711.006156124657	Stromboli	2	741.107452662234	3139.99523718115
295	Journal of Volcanology and Geothermal Research	2023	60000243	3	2	168.053171717913	Ischia	12	408.030365921327	Stromboli	2	525.981554343295	3308.13327736001
295	Journal of Volcanology and Geothermal Research	2023	60028218	4	1	467.400426779196	Campi Flegrei	13	711.006156124657	Stromboli	2	741.107452662234	3139.99523718115
295	Journal of Volcanology and Geothermal Research	2023	60028218	5	1	467.400426779196	Campi Flegrei	13	711.006156124657	Stromboli	2	741.107452662234	3139.99523718115
295	Journal of Volcanology and Geothermal Research	2023	60000243	6	2	168.053171717913	Ischia	12	408.030365921327	Stromboli	2	525.981554343295	3308.13327736001
295	Journal of Volcanology and Geothermal Research	2023	60000243	7	2	168.053171717913	Ischia	12	408.030365921327	Stromboli	2	525.981554343295	3308.13327736001
295	Journal of Volcanology and Geothermal Research	2023	60028218	8	1	467.400426779196	Campi Flegrei	13	711.006156124657	Stromboli	2	741.107452662234	3139.99523718115
295	Journal of Volcanology and Geothermal Research	2023	60028218	9	1	467.400426779196	Campi Flegrei	13	711.006156124657	Stromboli	2	741.107452662234	3139.99523718115
295	Journal of Volcanology and Geothermal Research	2023	60000243	10	2	168.053171717913	Ischia	12	408.030365921327	Stromboli	2	525.981554343295	3308.13327736001
295	Journal of Volcanology and Geothermal Research	2023	60021199	10	3	174.075640471625	Ischia	12	414.756800644198	Stromboli	2	534.016382285931	3301.09897169451
296	Journal of Volcanology and Geothermal Research	2023	60017521	1	1	278.075556409533	Mammoth Mountain	33	699.770112525207	North Gorda Ridge Segment	2	680.965037388123	3355.61319386903
296	Journal of Volcanology and Geothermal Research	2023	60017521	2	1	278.075556409533	Mammoth Mountain	33	699.770112525207	North Gorda Ridge Segment	2	680.965037388123	3355.61319386903
296	Journal of Volcanology and Geothermal Research	2023	60017521	3	1	278.075556409533	Mammoth Mountain	33	699.770112525207	North Gorda Ridge Segment	2	680.965037388123	3355.61319386903
296	Journal of Volcanology and Geothermal Research	2023	60017521	4	1	278.075556409533	Mammoth Mountain	33	699.770112525207	North Gorda Ridge Segment	2	680.965037388123	3355.61319386903
296	Journal of Volcanology and Geothermal Research	2023	60017521	5	1	278.075556409533	Mammoth Mountain	33	699.770112525207	North Gorda Ridge Segment	2	680.965037388123	3355.61319386903
296	Journal of Volcanology and Geothermal Research	2023	60017521	6	1	278.075556409533	Mammoth Mountain	33	699.770112525207	North Gorda Ridge Segment	2	680.965037388123	3355.61319386903
296	Journal of Volcanology and Geothermal Research	2023	60017521	7	1	278.075556409533	Mammoth Mountain	33	699.770112525207	North Gorda Ridge Segment	2	680.965037388123	3355.61319386903
297	Journal of Volcanology and Geothermal Research	2023	60113671	1	1	439.308463274428	Ischia	13	679.362709816973	Stromboli	2	760.86803959262	3096.91752630013
297	Journal of Volcanology and Geothermal Research	2023	60005400	1	2	453.127804121899	Chaine des Puys	10	940.582826299328	Stromboli	1	966.284210027226	3016.57096214691
297	Journal of Volcanology and Geothermal Research	2023	60113671	2	1	439.308463274428	Ischia	13	679.362709816973	Stromboli	2	760.86803959262	3096.91752630013
298	Journal of Volcanology and Geothermal Research	2023	60025272	1	1	90.9461032667435	Hakoneyama	74	90.9461032667435	Hakoneyama	25	136.311836009415	215.514659716163
298	Journal of Volcanology and Geothermal Research	2023	60026857	2	2	92.1788532359152	Nantaisan	75	134.338187790884	Hakoneyama	24	145.900574110102	226.817269377902
298	Journal of Volcanology and Geothermal Research	2023	60026857	3	2	92.1788532359152	Nantaisan	75	134.338187790884	Hakoneyama	24	145.900574110102	226.817269377902
298	Journal of Volcanology and Geothermal Research	2023	60026857	4	2	92.1788532359152	Nantaisan	75	134.338187790884	Hakoneyama	24	145.900574110102	226.817269377902
298	Journal of Volcanology and Geothermal Research	2023	60026857	5	2	92.1788532359152	Nantaisan	75	134.338187790884	Hakoneyama	24	145.900574110102	226.817269377902
[truncated: 41,635 more rows]
