# Supplementary material for: How far are volcanologists from volcanoes?
Source: Bull Volcanol. 2025 Jul 3;87(8):60. doi: 10.1007/s00445-025-01849-6 (PMC12226685; doi:10.1007/s00445-025-01849-6)
Supplement: Supplementary file 1 — (zip 1378 KB) [file 445_2025_1849_MOESM1_ESM.zip › Affiliation_database.csv]

name	afid	city	country	lat	lon	coords_uni	d_H	NV_H	n_volc_1000_H	d_50	NV_50	n_volc_1000_50	d_10volc_H	d_10volc_50
Université des Sciences et de la Technologie Houari Boumediene	60068746	Algiers	Algeria	36.7121849	3.18102044200107	1	676.486009686127	Calatrava Volcanic Field	3	1051.90706285017	Etna	0	1054.60016913437	3469.42186433781
Université Mohamed El Bachir El Ibrahimi de Bordj Bou Arréridj	60087354	Bordj bou Arreridj	Algeria	36.09620285	4.66027423453961	0	662.495968562933	Pantelleria	12	936.709377337501	Etna	2	977.810461877302	3576.33445835908
ENI Angola Production B.V.	60109437	Luanda	Angola	-8.8272699	13.2439512	0	1467.20780539207	Santa Isabel	0	1517.66269097802	Cameroon	0	2243.17209732751	3925.42944781479
University Agostinho Neto	60072833	Luanda	Angola	-8.83862555	13.2325444631957	1	1467.96716799182	Santa Isabel	0	1518.4916095177	Cameroon	0	2244.37006693005	3927.19988733201
Universidad Nacional del Sur	60013496	Bahia Blanca	Argentina	-38.7014172	-62.269364405772	1	664.491866210439	Payun Matru	39	783.399075752312	Copahue	12	810.74289731057	894.982410695476
Antares Naviera S. A.	130066731	Buenos Aires	Argentina	-34.6037157	-58.381642	0	1002.88157833813	Payun Matru	0	1059.69108013768	Tupungatito	0	1129.78214463166	1378.81896692162
Austral Gold Ltd.	120273236	Buenos Aires	Argentina	-34.6037157	-58.381642	0	1002.88157833813	Payun Matru	0	1059.69108013768	Tupungatito	0	1129.78214463166	1378.81896692162
CHEVRON San Jorge S.A.	118199384	Buenos Aires	Argentina	-34.6037157	-58.381642	0	1002.88157833813	Payun Matru	0	1059.69108013768	Tupungatito	0	1129.78214463166	1378.81896692162
Comision Nacional de Energia Atomica Argentina	60021056	Buenos Aires	Argentina	-34.6037157	-58.381642	0	1002.88157833813	Payun Matru	0	1059.69108013768	Tupungatito	0	1129.78214463166	1378.81896692162
Comisión Nacional de Actividades Espaciales	60020507	Buenos Aires	Argentina	-34.61673085	-58.3697653380049	1	1003.56550147444	Payun Matru	0	1060.87416593706	Tupungatito	0	1130.62882134565	1378.94669090016
Consejo Nacional de Investigaciones Científicas y Técnicas	60004518	Buenos Aires	Argentina	-34.6037157	-58.381642	0	1002.88157833813	Payun Matru	0	1059.69108013768	Tupungatito	0	1129.78214463166	1378.81896692162
Instituto de Estudios Andinos Don Pablo Groeber (IDEAN)	60271919	Buenos Aires	Argentina	-34.6037157	-58.381642	0	1002.88157833813	Payun Matru	0	1059.69108013768	Tupungatito	0	1129.78214463166	1378.81896692162
Instituto de Geocronologia y Geologia Isotopica	60057719	Buenos Aires	Argentina	-34.54509895	-58.4401106750842	1	999.391199384518	Payun Matru	1	1053.92534583566	Tupungatito	0	1125.54243678223	1377.88657721653
Museo Argentino de Ciencias Naturales Bernardino Rivadavia	60006888	Buenos Aires	Argentina	-34.60548165	-58.4378469643513	1	997.857337963716	Payun Matru	1	1054.57234592433	Tupungatito	0	1124.6712493986	1374.39474686824
Servicio Geologico Minero Argentino	60038629	Buenos Aires	Argentina	-34.57386595	-58.5170677200205	1	991.754133588015	Payun Matru	1	1047.09924302589	Tupungatito	0	1118.07043390937	1370.23836239026
Servicio de Hidrografia Naval	60023168	Buenos Aires	Argentina	-34.6037157	-58.381642	0	1002.88157833813	Payun Matru	0	1059.69108013768	Tupungatito	0	1129.78214463166	1378.81896692162
Universidad de Buenos Aires	60001563	Buenos Aires	Argentina	-34.5087115	-58.6883790643255	1	978.532772790606	Payun Matru	1	1030.97349436894	Tupungatito	0	1103.78023736981	1361.14339058267
Universidad Nacional de la Patagonia San Juan Bosco	60032344	Comodoro Rivadavia	Argentina	-45.82471255	-67.4625984639399	1	426.459893239215	Hudson, Cerro	38	426.459893239215	Hudson, Cerro	11	576.540094860708	937.864486363015
Centro de Investigaciones En Quimica Biologica de Cordoba	60016047	Cordoba	Argentina	-31.4166867	-64.1834193	0	572.167686406653	Tupungatito	21	572.167686406653	Tupungatito	6	764.56458611646	1220.10066700311
Universidad Nacional de Córdoba	60000658	Cordoba	Argentina	-31.4369591	-64.187675634223	1	570.869965642899	Tupungatito	21	570.869965642899	Tupungatito	6	762.832986420112	1217.99561238386
Centro de Investigaciones en Ciencias de la Tierra (CICTERRA)	126471998	Córdoba	Argentina	-31.4166867	-64.1834193	0	572.167686406653	Tupungatito	21	572.167686406653	Tupungatito	6	764.56458611646	1220.10066700311
Centro de Investigaciones Geológicas (CONICET- Universidad Nacional de La Plata)	60060375	La Plata	Argentina	-34.9206797	-57.9537638	0	1032.5469453413	Payun Matru	0	1101.48023519125	Tupungatito	0	1163.46439896875	1393.30272559132
Facultad de Ciencias Naturales y Museo, Universidad Nacional de La Plata	60023103	La Plata	Argentina	-34.9206797	-57.9537638	0	1032.5469453413	Payun Matru	0	1101.48023519125	Tupungatito	0	1163.46439896875	1393.30272559132
Universidad Nacional de La Plata	60032057	La Plata	Argentina	-34.91240485	-57.956687630933	1	1032.4873685145	Payun Matru	0	1101.12992448363	Tupungatito	0	1163.31722186514	1393.54969726172
Universidad Nacional de Luján	60010749	Lujan	Argentina	-34.5873872	-59.0718382149284	1	942.352805098109	Payun Matru	5	996.549299028665	Tupungatito	1	1067.70070078382	1327.1075916371
Centro Científico Tecnológico, Mendoza	60012731	Mendoza	Argentina	-32.89776055	-68.8744034881743	1	103.981891811079	Tupungatito	37	103.981891811079	Tupungatito	11	393.308274325078	902.627507321113
Instituto Argentino de Nivologia, Glaciologia y Ciencias Ambientales	60008394	Mendoza	Argentina	-34.78709305	-68.4381867731229	0	138.358521475312	Infiernillo	41	196.440395026445	Tupungatito	12	233.666167548625	721.719095836932
Universidad Nacional de Cuyo	60022684	Mendoza	Argentina	-34.6126638	-68.3271322	1	146.822273532654	Maipo	41	189.18378529315	Tupungatito	12	253.744275014697	743.596520373857
Centro Administrativo Ministerial	118579846	Neuquen	Argentina	-38.94505385	-68.0775749041763	1	263.478722744583	Tromen Volcanic Plateau	45	296.450349608626	Copahue	13	318.555579174475	469.090179311035
Universidad Nacional del Comahue	60020298	Neuquen	Argentina	-38.9394882	-68.0503365150456	1	264.571714702229	Tromen Volcanic Plateau	45	298.377356021348	Copahue	13	320.979738650146	470.463802073118
Universidad Nacional de Rio Cuarto	60033403	Rio Cuarto	Argentina	-33.1145141	-64.3016674230127	1	512.004608171877	Tupungatito	27	512.004608171877	Tupungatito	8	656.32955999796	1082.77135749384
National University of Patagonia Austral	60013755	Rio Gallegos	Argentina	-51.6232352	-69.2158996	0	60.8165164230699	Pali-Aike Volcanic Field	12	420.032306585711	Lautaro	2	881.911285211297	1533.70989293491
Centro Atomico Bariloche	60012629	Rio Negro	Argentina	-41.1200731	-71.4147156989854	1	72.234721529659	Antillanca Volcanic Complex	46	83.4426350554437	Puyehue-Cordon Caulle	14	128.675415780452	472.819589041847
GEONORTE-INENCO (UNSa-CONICET)	113187812	Salta	Argentina	-25.1076701	-64.3494964	0	386.421021797104	Blanco, Cerro	11	393.44117420274	Lascar	2	916.902398457073	1574.33850429186
INENCO - UNSa	101049878	Salta	Argentina	-25.1076701	-64.3494964	0	386.421021797104	Blanco, Cerro	11	393.44117420274	Lascar	2	916.902398457073	1574.33850429186
INENCO/GEONORTE Univ	116434939	Salta	Argentina	-25.1076701	-64.3494964	0	386.421021797104	Blanco, Cerro	11	393.44117420274	Lascar	2	916.902398457073	1574.33850429186
Instituto GEONORTE and CONICET	110256654	Salta	Argentina	-25.1076701	-64.3494964	0	386.421021797104	Blanco, Cerro	11	393.44117420274	Lascar	2	916.902398457073	1574.33850429186
Instituto de Bio y Geociencias del Noroeste Argentino	60110922	Salta	Argentina	-25.1076701	-64.3494964	0	386.421021797104	Blanco, Cerro	11	393.44117420274	Lascar	2	916.902398457073	1574.33850429186
Museo de Ciencias Naturales, Salta	60052135	Salta	Argentina	-24.7957465	-65.4031619	1	284.470726106563	Lascar	12	284.470726106563	Lascar	2	832.385726369817	1567.23676077577
SEGEMAR	114967719	Salta	Argentina	-24.7304423	-65.409995	1	279.956042130177	Lascar	13	279.956042130177	Lascar	2	825.674662785656	1573.82990661912
Universidad Nacional de Salta	60026757	Salta	Argentina	-24.7265576	-65.4075347134381	1	279.936320976695	Lascar	13	279.936320976695	Lascar	2	825.414399516155	1574.32056849975
Centro Regional Universitario Bariloche	60017346	San Carlos de Bariloche	Argentina	-41.144108	-71.3157522635241	1	80.740442141896	Antillanca Volcanic Complex	46	91.299898014647	Puyehue-Cordon Caulle	14	133.327328121235	475.511894244305
Instituto Nacional de Tecnologia Agropecuaria Bariloche	60108683	San Carlos de Bariloche	Argentina	-41.1334421	-71.3098425	0	80.5962361437708	Antillanca Volcanic Complex	46	90.8784106170527	Puyehue-Cordon Caulle	14	134.45198633722	474.332038999547
Consejo Nacional de InvestigacionesCientíficas y Técnicas (CONICET)- Instituto Geofísico Sismológico Volponi (IGSV)	128268104	San Juan	Argentina	-30.7054363	-69.1988222	0	307.608084730878	Tupungatito	27	307.608084730878	Tupungatito	8	569.003525725605	1103.26749470117
Universidad Nacional de San Juan	60017292	San Juan	Argentina	-31.54167925	-68.577699824169	1	238.604840605847	Tupungatito	31	238.604840605847	Tupungatito	9	532.396318748543	1028.4086977123
Universidad Nacional de San Luis	60002218	San Luis	Argentina	-33.2915212	-66.340093572353	1	321.389617220808	Tupungatito	32	321.389617220808	Tupungatito	10	488.563305920015	959.775957745548
Instituto Antartico Argentino	60017090	San Martin	Argentina	-34.5809447	-58.5232899	1	990.999964932355	Payun Matru	1	1046.58363789412	Tupungatito	0	1117.38198825545	1369.33068605501
Fundacion Miguel Lillo	60023276	San Miguel de Tucuman	Argentina	-26.83115	-65.2214006	1	250.674053644722	Blanco, Cerro	11	460.317756983359	Lascar	3	927.041930503899	1406.56725959361
Universidad Nacional de Tucuman (UNT)	60003933	San Miguel de Tucuman	Argentina	-26.8303703	-65.2038133	0	252.417200324301	Blanco, Cerro	11	461.21952772564	Lascar	3	927.920578826037	1407.37961755561
Instituto de Ecorregiones Andinas (CONICET-UNJu)	119720896	San Salvador de Jujuy	Argentina	-24.1852569	-65.2994789	0	263.405461950386	Lascar	14	263.405461950386	Lascar	2	778.777745266347	1634.68343956963
Universidad Nacional de Jujuy	60030258	San Salvador de Jujuy	Argentina	-24.17920445	-65.3246431138554	1	260.775276790557	Lascar	14	260.775276790557	Lascar	2	776.873123372092	1634.46971275834
Universidad Nacional de La Pampa	60029872	Santa Rosa	Argentina	-36.6204169	-64.2894233686802	1	442.974856159111	Payun Matru	39	586.207581189706	Planchon-Peteroa	12	598.595277605378	810.340192798557
Universidad Nacional de Tierra del Fuego	113619486	Ushuaia	Argentina	-54.8255374	-68.3282362358948	1	124.682140880337	Fueguino	6	736.320245150868	Lautaro	1	1134.84834924648	1894.52872504642
Universidad Nacional de Río Negro	60120700	Viedma	Argentina	-40.810034	-62.9916847	1	729.612888610411	Payun Matru	44	768.044007005058	Carran-Los Venados	12	770.58758350939	847.781023898426
'Georisk' Scientific Research Company	101138538	Yerevan	Armenia	40.1777112	44.5126233	0	42.9989476350731	Ghegham Volcanic Ridge	11	2507.86501420247	Stromboli	0	800.285148815717	3135.28741794526
GEORISK Scientific Research Company	100440356	Yerevan	Armenia	40.1777112	44.5126233	0	42.9989476350731	Ghegham Volcanic Ridge	11	2507.86501420247	Stromboli	0	800.285148815717	3135.28741794526
GEORISK Scientific Research Company	109909080	Yerevan	Armenia	40.1777112	44.5126233	0	42.9989476350731	Ghegham Volcanic Ridge	11	2507.86501420247	Stromboli	0	800.285148815717	3135.28741794526
National Academy of Sciences of the Republic of Armenia	60070846	Yerevan	Armenia	40.1777112	44.5126233	0	42.9989476350731	Ghegham Volcanic Ridge	11	2507.86501420247	Stromboli	0	800.285148815717	3135.28741794526
Flinders University	60020828	Adelaide	Australia	-35.02487525	138.573418083294	1	465.408983239185	Newer Volcanics Province	1	3289.689471475	Ruapehu	0	3263.19700432251	3380.80421820334
Geological Survey of South Australia	100609192	Adelaide	Australia	-34.9281805	138.5999312	0	470.925990679702	Newer Volcanics Province	1	3286.99226355931	Sirung	0	3253.96388594044	3381.68387255441
The University of Adelaide	60009512	Adelaide	Australia	-34.9281805	138.5999312	0	470.925990679702	Newer Volcanics Province	1	3286.99226355931	Sirung	0	3253.96388594044	3381.68387255441
University of New England Australia	60017837	Armidale	Australia	-30.5144881	151.6656564	0	1166.04623437557	Newer Volcanics Province	0	2128.58659761637	Gemini-Oscostar	0	2256.2210866391	2423.33261334939
Federation University Australia	60010859	Ballarat	Australia	-37.5610979	143.858964137338	1	121.850625684902	Newer Volcanics Province	1	2755.08229207366	Ruapehu	0	2852.08745244706	3350.40629767798
GHD Pty Ltd.	60084469	Brisbane	Australia	-27.4689682	153.0234991	0	1331.0959828783	McBride Volcanic Province	0	1877.47364088753	Gemini-Oscostar	0	1992.48110157704	2323.0109113252
QNI Limited	100678200	Brisbane	Australia	-27.4689682	153.0234991	0	1331.0959828783	McBride Volcanic Province	0	1877.47364088753	Gemini-Oscostar	0	1992.48110157704	2323.0109113252
Queensland University of Technology	60011019	Brisbane	Australia	-27.542195	153.064952570713	1	1339.87214077123	McBride Volcanic Province	0	1876.2747640669	Gemini-Oscostar	0	1993.92416717151	2326.98229697179
The University of Queensland	60031004	Brisbane	Australia	-27.49741805	153.013169559836	1	1332.75367348534	McBride Volcanic Province	0	1879.46675384613	Gemini-Oscostar	0	1995.15340814973	2326.13916976584
School of Environmental and Life Sciences	60089706	Callaghan	Australia	-32.8927988	151.7011832	0	994.613306938279	Newer Volcanics Province	1	2251.47034721855	Ruapehu	0	2269.17703463271	2472.24239106706
The University of Newcastle, Australia	60010571	Callaghan	Australia	-32.8927988	151.7011832	0	994.613306938279	Newer Volcanics Province	1	2251.47034721855	Ruapehu	0	2269.17703463271	2472.24239106706
Commonwealth Scientific and Industrial Research Organisation	60029470	Canberra	Australia	-35.2975906	149.1012676	0	650.507419659554	Newer Volcanics Province	1	2374.20244574995	Ruapehu	0	2453.47312613707	2829.70950441405
Petroleum and Marine Division	100354615	Canberra	Australia	-35.2975906	149.1012676	0	650.507419659554	Newer Volcanics Province	1	2374.20244574995	Ruapehu	0	2453.47312613707	2829.70950441405
The Australian National University	60008950	Canberra	Australia	-35.2975906	149.1012676	0	650.507419659554	Newer Volcanics Province	1	2374.20244574995	Ruapehu	0	2453.47312613707	2829.70950441405
Australian Synchrotron	60105848	Clayton	Australia	-37.91402295	145.142840344458	1	232.615080309658	Newer Volcanics Province	1	2636.17372817213	Ruapehu	0	2733.82604569059	3287.08184095707
Monash University	60019578	Clayton	Australia	-37.9142579	145.1316704	1	231.638108983758	Newer Volcanics Province	1	2637.1233052164	Ruapehu	0	2734.78555739898	3287.84901476035
Auspace Limited	60083381	Fyshwick	Australia	-35.3216575	149.1708774	0	654.945731669547	Newer Volcanics Province	1	2367.36235416558	Ruapehu	0	2446.67217853629	2826.88605121261
Swinburne University of Technology	60030804	Hawthorn	Australia	-37.8205585	145.038576272681	1	223.120647453622	Newer Volcanics Province	1	2647.42294375217	Ruapehu	0	2744.70266857275	3287.43910214386
Institute for Marine and Antarctic Studies	60190740	Hobart	Australia	-42.8825088	147.3281233	0	700.214042175689	Newer Volcanics Province	1	2389.18820827389	Ruapehu	0	2589.81250337937	3523.15432648444
Pitt & Sherry	127692347	Hobart	Australia	-42.8825088	147.3281233	0	700.214042175689	Newer Volcanics Province	1	2389.18820827389	Ruapehu	0	2589.81250337937	3523.15432648444
University of Tasmania	60015356	Hobart	Australia	-42.906822	147.321808271275	1	702.054419959362	Newer Volcanics Province	1	2389.70495248797	Ruapehu	0	2590.47670252337	3525.52725152696
Hillgrove Resources	101961181	Leeming	Australia	-32.0757784	115.8672721	0	2499.91372070659	Newer Volcanics Province	0	2631.13885763002	Rinjani	0	2658.45220560369	2689.2795358649
Southern Cross University	60011941	Lismore	Australia	-28.8188635	153.300537760529	1	1411.64675326684	Newer Volcanics Province	0	1906.5131401606	Gemini-Oscostar	0	2059.48547262034	2348.69843021992
Aurecon	60111967	Melbourne	Australia	-37.8209771	144.944552081344	1	214.863110684671	Newer Volcanics Province	1	2655.45697159799	Ruapehu	0	2752.8141247341	3293.82508483114
BHP	60007660	Melbourne	Australia	-37.815202	144.9681574	1	216.928984929663	Newer Volcanics Province	1	2653.58282127084	Ruapehu	0	2750.89301457251	3291.81842614526
Bureau of Meteorology Australia	60008506	Melbourne	Australia	-37.8142454	144.9631732	0	216.490137132436	Newer Volcanics Province	1	2654.03336619525	Ruapehu	0	2751.34291514071	3292.087780307
GeoDimensional Pty	122174231	Melbourne	Australia	-37.8142454	144.9631732	0	216.490137132436	Newer Volcanics Province	1	2654.03336619525	Ruapehu	0	2751.34291514071	3292.087780307
Geological Survey of Victoria	105902410	Melbourne	Australia	-37.8142454	144.9631732	0	216.490137132436	Newer Volcanics Province	1	2654.03336619525	Ruapehu	0	2751.34291514071	3292.087780307
La Trobe University	60006925	Melbourne	Australia	-37.7169359	145.043982	1	223.759244186684	Newer Volcanics Province	1	2649.58793087495	Ruapehu	0	2746.35829902321	3279.71605037664
Natural Hazards Research Australia	125711596	Melbourne	Australia	-37.8142454	144.9631732	0	216.490137132436	Newer Volcanics Province	1	2654.03336619525	Ruapehu	0	2751.34291514071	3292.087780307
RMIT University	60011362	Melbourne	Australia	-37.8057346	144.96532162978	1	216.671913720057	Newer Volcanics Province	1	2654.06415277222	Ruapehu	0	2751.33064930219	3291.33888101869
School of Geography	60118641	Melbourne	Australia	-37.8012382	144.9618286	1	216.363018624792	Newer Volcanics Province	1	2654.47653123676	Ruapehu	0	2751.72400278984	3291.25651242544
University of Melbourne	60026553	Melbourne	Australia	-37.82410345	144.917075431363	1	212.454949703196	Newer Volcanics Province	1	2657.72897773763	Ruapehu	0	2755.12329413319	3295.90645544502
Curtin University	60031226	Perth	Australia	-31.954659	115.863496443969	1	2505.3357433122	Newer Volcanics Province	0	2617.68485408339	Rinjani	0	2645.07289142348	2676.43951267351
John de Laeter Research Centre	60189232	Perth	Australia	-31.9558933	115.8605855	0	2505.53755268736	Newer Volcanics Province	0	2617.829271569	Rinjani	0	2645.2347003191	2676.64776431406
Murdoch University	60019939	Perth	Australia	-31.9558933	115.8605855	0	2505.53755268736	Newer Volcanics Province	0	2617.829271569	Rinjani	0	2645.2347003191	2676.64776431406
Present address: Office of Emergency Management	119317300	Perth	Australia	-31.9558933	115.8605855	0	2505.53755268736	Newer Volcanics Province	0	2617.829271569	Rinjani	0	2645.2347003191	2676.64776431406
RSG Global	100435378	Perth	Australia	-31.9558933	115.8605855	0	2505.53755268736	Newer Volcanics Province	0	2617.829271569	Rinjani	0	2645.2347003191	2676.64776431406
The Institute for Geoscience Research	60082268	Perth	Australia	-31.9558933	115.8605855	0	2505.53755268736	Newer Volcanics Province	0	2617.829271569	Rinjani	0	2645.2347003191	2676.64776431406
The University of Western Australia	60031806	Perth	Australia	-31.9558933	115.8605855	0	2505.53755268736	Newer Volcanics Province	0	2617.829271569	Rinjani	0	2645.2347003191	2676.64776431406
Western Australian Museum	60017526	Perth	Australia	-31.9494923	115.861415644527	1	2505.7358402674	Newer Volcanics Province	0	2617.1156976044	Rinjani	0	2644.51875983612	2675.94233361466
Aon Benfield	106549614	Sydney	Australia	-33.8698439	151.2082848	0	896.409931094886	Newer Volcanics Province	1	2249.35968757017	Ruapehu	0	2316.26657290995	2580.49909049591
Aon Benfield Analytics Asia Pacific	112658970	Sydney	Australia	-33.8698439	151.2082848	0	896.409931094886	Newer Volcanics Province	1	2249.35968757017	Ruapehu	0	2316.26657290995	2580.49909049591
Aon Group Australia Limited	101053144	Sydney	Australia	-33.8698439	151.2082848	0	896.409931094886	Newer Volcanics Province	1	2249.35968757017	Ruapehu	0	2316.26657290995	2580.49909049591
AonBenfield Australia	112866821	Sydney	Australia	-33.8698439	151.2082848	0	896.409931094886	Newer Volcanics Province	1	2249.35968757017	Ruapehu	0	2316.26657290995	2580.49909049591
Australian Museum	60017681	Sydney	Australia	-33.87434915	151.213256377795	1	896.540755140204	Newer Volcanics Province	1	2248.74361223392	Ruapehu	0	2315.66916839485	2580.51932985689
Australian Nuclear Science and Technology Organisation	60023748	Sydney	Australia	-33.8698439	151.2082848	0	896.409931094886	Newer Volcanics Province	1	2249.35968757017	Ruapehu	0	2316.26657290995	2580.49909049591
Benfield Australia Ltd.	100787347	Sydney	Australia	-33.8698439	151.2082848	0	896.409931094886	Newer Volcanics Province	1	2249.35968757017	Ruapehu	0	2316.26657290995	2580.49909049591
InterMet Resources Ltd	60087228	Sydney	Australia	-33.8698439	151.2082848	0	896.409931094886	Newer Volcanics Province	1	2249.35968757017	Ruapehu	0	2316.26657290995	2580.49909049591
Macquarie University	60019544	Sydney	Australia	-33.77400285	151.112767614155	1	894.532261449181	Newer Volcanics Province	1	2261.60932635522	Ruapehu	0	2328.10081416791	2579.43753996848
Risk Frontiers	123334131	Sydney	Australia	-33.8698439	151.2082848	0	896.409931094886	Newer Volcanics Province	1	2249.35968757017	Ruapehu	0	2316.26657290995	2580.49909049591
The University of Sydney	60025709	Sydney	Australia	-33.88888125	151.189414257051	1	893.820402321209	Newer Volcanics Province	1	2250.157188579	Ruapehu	0	2317.22286870019	2583.22374194448
UNSW Sydney	60028333	Sydney	Australia	-33.9062434	151.234656837384	1	896.389494522951	Newer Volcanics Province	1	2245.56054669533	Ruapehu	0	2312.64618154781	2581.57972084853
University of Technology Sydney	60023932	Sydney	Australia	-33.88325365	151.200329371742	1	895.006420586768	Newer Volcanics Province	1	2249.46617456401	Ruapehu	0	2316.4742506938	2582.06514212655
Geoscience Australia	60026444	Symonston	Australia	-35.3437275	149.158250780396	1	652.827500735735	Newer Volcanics Province	1	2367.66733815517	Ruapehu	0	2447.12527100861	2829.39421034311
University of Southern Queensland	60020321	Toowoomba	Australia	-27.60458325	151.930126500302	1	1273.25704511679	McBride Volcanic Province	0	1984.52056061622	Gemini-Oscostar	0	2081.71473461978	2402.21856138873
Australian Institute of Marine Science	60014975	Townsville	Australia	-19.26763985	147.055399455559	1	280.396737199335	McBride Volcanic Province	1	1533.08022923618	Ritter Island	0	1573.5076615508	1705.14869863727
James Cook University	60019870	Townsville	Australia	-19.3289618	146.756644989945	1	254.034397492937	McBride Volcanic Province	1	1542.62669785325	Ritter Island	0	1587.07968021432	1727.78028217638
Faculty of Science, Medicine and Health	60189147	Wollongong	Australia	-34.4278083	150.893054	0	840.223708444878	Newer Volcanics Province	1	2253.22727997301	Ruapehu	0	2324.27084013185	2644.6159940521
University of Wollongong	60011664	Wollongong	Australia	-34.40505545	150.878346547278	1	840.258360320127	Newer Volcanics Province	1	2255.39686404638	Ruapehu	0	2326.32397040211	2643.80571292177
Joanneum Research Forschungsgesellschaft mbH	60027742	Graz	Austria	47.0708678	15.4382786	0	699.645386417757	Vesuvius	10	921.08316565386	Stromboli	1	964.491064722403	3531.22488086232
Technische Universitat Graz	60019663	Graz	Austria	47.0581999	15.4601874341623	1	698.452344366734	Vesuvius	10	919.711955062441	Stromboli	1	965.880206811543	3532.17740374768
Universität Graz	60022457	Graz	Austria	47.0778573	15.4498490918725	1	700.524150884248	Vesuvius	10	921.87928726045	Stromboli	1	965.305810504169	3532.33987093635
Montanuniversitat Leoben	60028349	Leoben	Austria	47.38538295	15.0935382998286	1	678.263157126247	West Eifel Volcanic Field	10	955.923063604366	Stromboli	1	998.741278782434	3521.80301023461
Austrian Institute of Technology	60103936	Vienna	Austria	48.269137	16.4266762	1	726.346392091042	West Eifel Volcanic Field	5	1058.63601508709	Stromboli	0	1103.27263570727	3629.97395055765
CTBTO	102024377	Vienna	Austria	48.254995	16.3487236	1	721.498436334443	West Eifel Volcanic Field	5	1056.51282894812	Stromboli	0	1101.05662863692	3624.19118616402
CTBTO	101716415	Vienna	Austria	48.254995	16.3487236	1	721.498436334443	West Eifel Volcanic Field	5	1056.51282894812	Stromboli	0	1101.05662863692	3624.19118616402
Geologische Bundesanstalt	60031768	Vienna	Austria	48.1995268	16.3857569464503	1	726.262819899272	West Eifel Volcanic Field	5	1050.63483134106	Stromboli	0	1095.23507577273	3626.88958382251
International Atomic Energy Agency, Vienna	60019311	Vienna	Austria	48.2339406	16.4159904	1	726.985970722751	West Eifel Volcanic Field	5	1054.66302801948	Stromboli	0	1099.29360700107	3629.15455920583
TU Wien - Atominstitut	60007064	Vienna	Austria	48.19665805	16.4124656552815	1	728.224437920451	West Eifel Volcanic Field	5	1050.51196261373	Stromboli	0	1095.145644267	3628.86720856682
Universität Wien	60025988	Vienna	Austria	48.2131284	16.3606859941145	1	723.985279620451	West Eifel Volcanic Field	5	1051.9617535115	Stromboli	0	1096.528369308	3625.04172151191
Azərbaycan-Fransız Universitetini	60278886	Baku	Azerbaijan	40.3755885	49.8328009	0	334.354691216635	Tskhouk-Karckar	10	2867.01722393728	Tair, Jebel at	0	695.369090486611	3258.09436231993
University of Dhaka	60014714	Dhaka	Bangladesh	23.73124425	90.3915282740367	1	589.372962856004	Popa	2	1325.02718557117	Barren Island	0	2442.59497671993	3326.58760288414
ESO Research asbl	121318850	Antheit	Belgium	50.5512026	5.2358517	0	122.093936614178	West Eifel Volcanic Field	2	1524.36203998611	Stromboli	0	1542.88715493296	2860.22206381306
Universiteit Antwerpen	60012937	Antwerpen	Belgium	51.22431915	4.4114470814377	1	207.93376817268	West Eifel Volcanic Field	2	1618.85144564242	Stromboli	0	1637.25106162798	2825.03622020585
European Commission Joint Research Centre	60103695	Brussels	Belgium	50.8465573	4.351697	0	192.00815562795	West Eifel Volcanic Field	2	1587.34458775678	Stromboli	0	1605.10077639696	2808.99610203696
European Union	60112035	Brussels	Belgium	50.8421289	4.3822407	1	189.836315005515	West Eifel Volcanic Field	2	1585.67260752417	Stromboli	0	1603.46292477366	2810.91655554433
Royal Belgian Institute for Space Aeronomy	60068580	Brussels	Belgium	50.7970378	4.3567451	1	189.673078711207	West Eifel Volcanic Field	2	1582.71309997112	Stromboli	0	1600.39987587275	2807.79560560078
Royal Observatory of Belgium	60068576	Brussels	Belgium	50.8465573	4.351697	0	192.00815562795	West Eifel Volcanic Field	2	1587.34458775678	Stromboli	0	1605.10077639696	2808.99610203696
Université Libre de Bruxelles	60000145	Brussels	Belgium	50.81347185	4.38123572920314	1	188.719737631719	West Eifel Volcanic Field	2	1583.15374504674	Stromboli	0	1600.89873307746	2809.95807760266
Vrije Universiteit Brussel	60026810	Brussels	Belgium	50.8225529	4.39549148047145	1	188.158637012616	West Eifel Volcanic Field	2	1583.36916219198	Stromboli	0	1601.14724806925	2811.20156512005
Universiteit Gent	60033316	Ghent	Belgium	51.00784845	3.71088306849198	1	240.369122097098	West Eifel Volcanic Field	2	1628.80335217076	Stromboli	0	1645.96748158058	2771.20613867369
KU Leuven	60025063	Leuven	Belgium	50.8628024	4.68533951558377	1	171.335276299707	West Eifel Volcanic Field	2	1575.01357055881	Stromboli	0	1593.2439064209	2831.99640548589
Institut de Physique Nucleaire Expérimentale	105831081	Liege	Belgium	50.6450944	5.5736112	0	104.748545495654	West Eifel Volcanic Field	2	1519.62560369602	Stromboli	0	1538.77016899029	2885.92472205068
Université de Liège	60000964	Liege	Belgium	50.6388523	5.57956601380559	1	104.039992553722	West Eifel Volcanic Field	2	1518.8150669025	Stromboli	0	1537.95906335716	2886.15726914304
Université Catholique de Louvain	60000874	Louvain-la-Neuve	Belgium	50.6741689	4.61379058718765	0	168.043206236559	West Eifel Volcanic Field	2	1560.97634578383	Stromboli	0	1578.82210222819	2821.44199803311
Université de Mons	60010758	Mons	Belgium	50.45874495	3.95225425845927	1	208.234110371037	West Eifel Volcanic Field	2	1570.33964764293	Stromboli	0	1586.94224099395	2769.95947523605
Vlaams Instituut voor de Zee	60010589	Oostende	Belgium	51.2325255	2.9398088	1	299.607683340342	West Eifel Volcanic Field	2	1681.93786704664	Stromboli	0	1698.48477703751	2727.79549688538
Royal Museum for Central Africa	60068584	Tervuren	Belgium	50.8241883	4.5138824	0	180.532758770483	West Eifel Volcanic Field	2	1578.58925751116	Stromboli	0	1596.52926351387	2819.24053972462
GEOBOL	101332868	La Paz	Bolivia	-16.4955455	-68.1336229	0	214.376369861975	Parinacota	19	295.78417373476	Ubinas	5	350.110614626149	2096.37986168264
ISERSIG	101688643	La Paz	Bolivia	-16.4955455	-68.1336229	0	214.376369861975	Parinacota	19	295.78417373476	Ubinas	5	350.110614626149	2096.37986168264
Observatorio San Calixto	60072077	La Paz	Bolivia	-16.49386885	-68.1344951068177	1	214.491993941241	Parinacota	19	295.682758361206	Ubinas	5	350.007384215994	2096.55523597266
SERGEOTECMIN	112444087	La Paz	Bolivia	-16.4955455	-68.1336229	0	214.376369861975	Parinacota	19	295.78417373476	Ubinas	5	350.110614626149	2096.37986168264
Servicio Geologico de Bolivia	100558131	La Paz	Bolivia	-16.4955455	-68.1336229	0	214.376369861975	Parinacota	19	295.78417373476	Ubinas	5	350.110614626149	2096.37986168264
Universidad Mayor de San Andres Bolivia	60072069	La Paz	Bolivia	-16.4955455	-68.1336229	0	214.376369861975	Parinacota	19	295.78417373476	Ubinas	5	350.110614626149	2096.37986168264
University of Botswana	60021221	Gaborone	Botswana	-24.6576439	25.9398315474219	1	1906.65629428925	Kyejo	0	2330.6715754516	Karthala	0	2607.65703889031	4401.95163370105
Universidade Federal do Pampa	60082715	Bage	Brazil	-31.3070371	-54.063632568788	1	1421.48547851542	Blanco, Cerro	0	1494.82776985493	Tupungatito	0	1592.8710302697	1861.79384689485
Universidade Federal do Pará	60001890	Belem	Brazil	-1.4677334	-48.4435020925306	1	2113.53773038466	Kick 'em Jenny	0	2113.53773038466	Kick 'em Jenny	0	2619.74597427927	3068.66605074727
Centro Federal de Educacao Tecnologica de Minas Gerais	60069353	Belo Horizonte	Brazil	-19.93918675	-43.9992587094185	1	2479.07372612589	Lascar	0	2479.07372612589	Lascar	0	2647.50238488513	3314.91579676814
Universidade Federal de Minas Gerais	60030074	Belo Horizonte	Brazil	-19.87317625	-43.9738532663624	1	2483.33886363612	Lascar	0	2483.33886363612	Lascar	0	2650.16427849998	3321.86561508511
CPRM	105419588	Brasilia	Brazil	-10.3333333	-53.2	0	1924.54257192664	Parinacota	0	2007.6251454359	Irruputuncu	0	2027.64102553577	2928.17794860568
Universidade de Brasília	60024989	Brasilia	Brazil	-15.84502125	-48.0994590122223	1	2201.90101773453	Putana	0	2217.01243411756	Lascar	0	2359.1048100037	3354.76309525196
Universidade Estadual de Campinas	60029570	Campinas	Brazil	-22.8227237	-47.0642004842303	1	2112.82633160227	Lascar	0	2112.82633160227	Lascar	0	2354.5321003787	2864.46389347393
Universidade Estadual do Oeste do Paraná	60005993	Cascavel	Brazil	-24.98812565	-53.4487939513496	1	1443.16709851783	Blanco, Cerro	0	1459.108873016	Lascar	0	1789.3733480396	2224.94841282575
Universidade Federal de Mato Grosso	60001701	Cuiaba	Brazil	-15.6101957	-56.0644827858764	1	1410.16971539376	Isluga	0	1435.93500259911	Irruputuncu	0	1556.907132637	2884.45730870394
CPRM - Serviço Geológico do Brasil	121099556	Curitiba	Brazil	-25.4295963	-49.2712724	0	1849.19794772916	Blanco, Cerro	0	1881.63118071427	Lascar	0	2184.9727324453	2540.38782407507
Geological Survey of Brazil	113062041	Curitiba	Brazil	-25.4295963	-49.2712724	0	1849.19794772916	Blanco, Cerro	0	1881.63118071427	Lascar	0	2184.9727324453	2540.38782407507
Mineropar - Serviço Geológico do Paraná	117919267	Curitiba	Brazil	-25.4295963	-49.2712724	0	1849.19794772916	Blanco, Cerro	0	1881.63118071427	Lascar	0	2184.9727324453	2540.38782407507
Universidade Federal do Parana	60015043	Curitiba	Brazil	-25.44333675	-49.3539250494241	1	1840.76299046705	Blanco, Cerro	0	1873.42737982643	Lascar	0	2177.48194901087	2533.0460043574
Universidade Federal dos Vales do Jequitinhonha e Mucuri	60103782	Diamantina	Brazil	-18.1958324	-43.5711120388503	1	2573.0895099441	Lascar	0	2573.0895099441	Lascar	0	2737.44976245701	3481.74969504042
Universidade Federal de Santa Catarina	60017609	Florianopolis	Brazil	-27.60341335	-48.5224424733554	1	1901.82047987778	Blanco, Cerro	0	1982.21850270004	Lascar	0	2167.30705204162	2525.27155548647
Universidade Federal de Goiás	60027136	Goiania	Brazil	-15.9372878	-50.1382955417435	1	1997.98747262432	Putana	0	2013.58281014135	Irruputuncu	0	2148.77178830063	3214.05339044317
Universidade Federal de Goiânia	100907884	Goiania	Brazil	-16.6045681	-49.2624002	1	2054.96403076535	Putana	0	2068.87968174574	Lascar	0	2214.84493040122	3211.54548439368
Brazilian Geological Survey	100624956	Porto Alegre	Brazil	-30.0324999	-51.2303767	0	1654.14076239663	Blanco, Cerro	0	1793.39698107193	Tupungatito	0	1835.26386388619	2153.11342655587
CPRM - Companhia Pesquisa Recursos	100792276	Porto Alegre	Brazil	-30.07219025	-51.2278312034788	1	1655.05114424211	Blanco, Cerro	0	1792.35076894072	Tupungatito	0	1833.78119523682	2150.81495213292
Universidade Federal do Rio Grande do Sul	60006726	Porto Alegre	Brazil	-30.03331505	-51.2199439657251	1	1655.14730433262	Blanco, Cerro	0	1794.33136458185	Tupungatito	0	1836.15429693964	2153.88918985035
Serviço Geológico do Brasil - CPRM	112689066	Recife	Brazil	-8.0584933	-34.8848193	0	2258.71527927601	Ascension	0	2809.65583392672	Fogo	0	3872.20467673376	4067.32327520142
Centro de Tecnologia Mineral, Rio de Janeiro	60069640	Rio de Janeiro	Brazil	-22.861014	-43.2205498171935	1	2504.16063061036	Lascar	0	2504.16063061036	Lascar	0	2745.69584863023	3163.92281136783
Petrobras	60006171	Rio de Janeiro	Brazil	-22.39189565	-41.8136449211776	1	2653.71373106196	Lascar	0	2653.71373106196	Lascar	0	2884.72128076495	3285.20617787588
Universidade Federal do Rio de Janeiro	60000036	Rio de Janeiro	Brazil	-22.8533498	-43.2331702874224	1	2502.96633875823	Lascar	0	2502.96633875823	Lascar	0	2744.31897697488	3163.44025082644
Universidade do Estado do Rio de Janeiro	60005499	Rio de Janeiro	Brazil	-22.2868125	-42.5420379915694	1	2580.96442322497	Lascar	0	2580.96442322497	Lascar	0	2809.12579836948	3258.2056339257
CAB	105831773	Salvador	Brazil	-12.9491408	-38.4310335	1	2687.63570595196	Ascension	0	3296.91813168641	Lascar	0	3416.39262331342	3905.13237874055
Universidade Federal da Bahia	60013710	Salvador	Brazil	-12.99560065	-38.5198849379596	1	2697.98793976239	Ascension	0	3286.01203873782	Lascar	0	3405.48091874851	3894.47569736874
Observatório Nacional	60013331	Sao Cristovao	Brazil	-22.8948859	-43.2254743	1	2503.25831862802	Lascar	0	2503.25831862802	Lascar	0	2745.59991441577	3161.18675353361
Instituto Nacional de Pesquisas Espaciais	60012729	Sao Jose dos Campos	Brazil	-23.20918605	-45.8599602501786	1	2231.61197290427	Lascar	0	2231.61197290427	Lascar	0	2482.84374502594	2929.97659577056
Universidade do Vale do Rio dos Sinos	60024559	Sao Leopoldo	Brazil	-29.7954567	-51.1549541759512	1	1657.59614132538	Blanco, Cerro	0	1793.96918011688	Lascar	0	1847.75508106353	2174.12523334375
CPRM - Geological Survey of Brazil	101863847	Sao Paulo	Brazil	-23.5506507	-46.6333824	0	2150.06458438839	Lascar	0	2150.06458438839	Lascar	0	2411.16690548336	2845.06122523663
Instituto de Pesquisas Energeticas e Nucleares, Sao Paulo	60011039	Sao Paulo	Brazil	-23.56396085	-46.7362134221106	1	2139.50983717718	Lascar	0	2139.50983717718	Lascar	0	2401.11199292654	2836.07839014701
Pontifícia Universidade Católica de São Paulo	60000273	Sao Paulo	Brazil	-23.53796505	-46.6712437285494	1	2146.3048596477	Lascar	0	2146.3048596477	Lascar	0	2407.11959645655	2843.00951884674
Secretaria do Meio Ambiente do Estado de São Paulo	100763990	Sao Paulo	Brazil	-22.5633459	-47.4149759702852	1	2080.09894044677	Lascar	0	2080.09894044677	Lascar	0	2314.71184424787	2856.87487708419
Universidade Estadual Paulista "Júlio de Mesquita Filho"	60006028	Sao Paulo	Brazil	-20.42859475	-51.3427803896466	1	1720.97093087055	Lascar	0	1720.97093087055	Lascar	0	1898.8268661999	2743.51087250884
Universidade de São Paulo	60008088	Sao Paulo	Brazil	-23.5652201	-46.7125829822342	1	2141.90450735174	Lascar	0	2141.90450735174	Lascar	0	2403.50705482088	2837.83344710915
Geological Institute, Bulgarian Academy of Science	60029988	Sofia	Bulgaria	42.6977028	23.3217359	0	565.17206238331	Methana	13	809.103042609834	Stromboli	2	838.990588410336	3592.01039533499
Institute of Applied Mineralogy	100798963	Sofia	Bulgaria	42.6977028	23.3217359	0	565.17206238331	Methana	13	809.103042609834	Stromboli	2	838.990588410336	3592.01039533499
Institute of Biodiversity and Ecosystem Research at the Bulgarian Academy of Sciences	60113289	Sofia	Bulgaria	42.6977028	23.3217359	0	565.17206238331	Methana	13	809.103042609834	Stromboli	2	838.990588410336	3592.01039533499
Institute of Physical Chemistry Bulgarian Academy of Sciences	60001125	Sofia	Bulgaria	42.6977028	23.3217359	0	565.17206238331	Methana	13	809.103042609834	Stromboli	2	838.990588410336	3592.01039533499
Sofia University St. Kliment Ohridski	60019878	Sofia	Bulgaria	42.6935092	23.3353168704179	1	564.704460936044	Methana	13	809.835616372483	Stromboli	2	839.816961648872	3593.01799412469
University of Bamenda	60116807	Bamenda	Cameroon	6.0125129	10.2579644639273	1	234.526982451634	Cameroon	2	234.526982451634	Cameroon	1	2694.45890622039	3538.32564548143
University of Buea	60070926	Buea	Cameroon	4.14871395	9.28646329136871	1	14.2567123876141	Cameroon	2	14.2567123876141	Cameroon	1	2708.81775761147	3701.74041056652
University of Douala	60070927	Douala	Cameroon	4.0563657	9.74370459657941	1	65.6833117575475	Cameroon	2	65.6833117575475	Cameroon	1	2657.89585406863	3656.83293128625
University of Dschang	60070932	Dschang	Cameroon	5.4409314	10.0712055444697	1	170.054621422102	Cameroon	2	170.054621422102	Cameroon	1	2685.61828438249	3575.84944789177
University of Ngaoundere	60070933	Ngaoundere	Cameroon	7.41847865	13.5433215673474	1	601.522251130278	Cameroon	2	601.522251130278	Cameroon	1	2406.1554202425	3147.29779775494
IRGM	100410965	Yaounde	Cameroon	3.8680064	11.522322684447	1	263.562898607342	Cameroon	2	263.562898607342	Cameroon	1	2467.5112805296	3477.1459510983
IRGM-MESIRES	105830740	Yaounde	Cameroon	3.8689867	11.5213344	0	263.438836277072	Cameroon	2	263.438836277072	Cameroon	1	2467.65487236001	3477.21271961121
Inst. Rech. Geologiques et Minieres	100367568	Yaounde	Cameroon	3.8689867	11.5213344	0	263.438836277072	Cameroon	2	263.438836277072	Cameroon	1	2467.65487236001	3477.21271961121
Institute for Geological and Mining Research	100368607	Yaounde	Cameroon	3.8689867	11.5213344	0	263.438836277072	Cameroon	2	263.438836277072	Cameroon	1	2467.65487236001	3477.21271961121
Institute for Geological and Mining Research (IRGM)	113083703	Yaounde	Cameroon	3.8689867	11.5213344	0	263.438836277072	Cameroon	2	263.438836277072	Cameroon	1	2467.65487236001	3477.21271961121
Institute of Geological and Mining Research	101926577	Yaounde	Cameroon	3.8689867	11.5213344	0	263.438836277072	Cameroon	2	263.438836277072	Cameroon	1	2467.65487236001	3477.21271961121
Institute of Geological and Mining Research (IRGM)	105837030	Yaounde	Cameroon	3.8689867	11.5213344	0	263.438836277072	Cameroon	2	263.438836277072	Cameroon	1	2467.65487236001	3477.21271961121
Ministry of Health	108182348	Yaounde	Cameroon	3.8689867	11.5213344	0	263.438836277072	Cameroon	2	263.438836277072	Cameroon	1	2467.65487236001	3477.21271961121
Ministry of Scientific Research and Innovation-Cameroon	60087308	Yaounde	Cameroon	3.8689867	11.5213344	0	263.438836277072	Cameroon	2	263.438836277072	Cameroon	1	2467.65487236001	3477.21271961121
National Institute of Cartography	100429771	Yaounde	Cameroon	3.8692328	11.5229866778996	1	263.616383276104	Cameroon	2	263.616383276104	Cameroon	1	2467.49695936328	3477.03084292394
Peace Corps	101529864	Yaounde	Cameroon	3.90470655	11.5025714170565	1	260.838284450078	Cameroon	2	260.838284450078	Cameroon	1	2471.12811715876	3477.84530745307
Université de Yaoundé I	60070928	Yaounde	Cameroon	3.8566243	11.4999806583638	1	261.295174818509	Cameroon	2	261.295174818509	Cameroon	1	2469.29654731537	3479.90547651549
Simon Fraser University	60018491	Burnaby	Canada	49.2767096	-122.917802964388	1	64.0220273088722	Garibaldi	34	346.529952346636	St. Helens	2	382.882354913549	2538.38820129099
Alberta Speleological Society	124356130	Calgary	Canada	51.0456064	-114.057541	0	470.911261911878	Wells Gray-Clearwater	25	803.346355889884	St. Helens	1	805.919535640575	2987.04276583445
Home Oil Company Ltd.	100370034	Calgary	Canada	51.0456064	-114.057541	0	470.911261911878	Wells Gray-Clearwater	25	803.346355889884	St. Helens	1	805.919535640575	2987.04276583445
IITech Inc.	101203285	Calgary	Canada	51.0456064	-114.057541	0	470.911261911878	Wells Gray-Clearwater	25	803.346355889884	St. Helens	1	805.919535640575	2987.04276583445
Institute of Sedimentary & Petroleum Geology	60012052	Calgary	Canada	51.0456064	-114.057541	0	470.911261911878	Wells Gray-Clearwater	25	803.346355889884	St. Helens	1	805.919535640575	2987.04276583445
Mount Royal University	60002283	Calgary	Canada	51.0116203	-114.130657444511	1	467.443446780928	Wells Gray-Clearwater	25	796.994280230596	St. Helens	1	799.590065786342	2984.38723037336
University of Calgary	60002306	Calgary	Canada	51.07505395	-114.138761688568	1	464.455778274346	Wells Gray-Clearwater	25	801.017868409987	St. Helens	1	803.905867159969	2980.49122727336
Université du Québec à Chicoutimi	60021781	Chicoutimi-Jonquiere	Canada	48.4200469	-71.0525344	1	3004.40381587248	Dotsero	0	3360.33470873821	Fagradalsfjall	0	3360.33470873821	3788.41839928826
Optech Inc	100375863	Downsview	Canada	43.7492988	-79.462248	0	2322.3593992571	Dotsero	0	3206.58617178642	Chichon, El	0	2862.9974334839	3474.03771796332
University of Alberta	60030835	Edmonton	Canada	53.52682	-113.524493735076	1	490.4165398229	Wells Gray-Clearwater	8	1022.48719602856	St. Helens	0	1022.48719602856	2895.57115350144
University of New Brunswick	60016983	Fredericton	Canada	45.94553025	-66.640183134867	1	2956.74985260318	Flores	0	3275.9500576112	Soufriere Hills	0	3294.11628772066	3662.74199007378
Environment and Climate Change Canada	60000673	Gatineau	Canada	45.4277659	-75.710976	0	2626.96248161471	Dotsero	0	3431.45398564732	Soufriere Hills	0	3168.24507381907	3724.89744371177
Hyperspectral Intelligence Inc.	121349095	Gibsons	Canada	49.4006197	-123.508918	0	61.9726735541045	Garibaldi	33	369.458736412775	St. Helens	2	405.828552734852	2494.64857089824
Dalhousie University	60015913	Halifax	Canada	44.63620105	-63.5919960647965	1	2715.58461196367	Flores	0	3056.33172258015	Terceira	0	3106.9547333964	3581.51994794214
Saint Mary's University	60016297	Halifax	Canada	44.63114815	-63.5801434618553	1	2714.63888097664	Flores	0	3055.39791646706	Terceira	0	3106.34654160812	3581.42638424812
McMaster University	60031828	Hamilton	Canada	43.2639397	-79.917825231868	1	2284.43141610959	Dotsero	0	3141.70068670328	Chichon, El	0	2824.36232171875	3411.8980501842
BHP Billiton Diamonds Inc.	100361542	Kelowna	Canada	49.8879177	-119.495902	0	208.431580769051	Baker	33	455.97152939038	St. Helens	2	472.903611054401	2715.32772332447
Okanagan College	60008425	Kelowna	Canada	49.86182215	-119.481248295607	1	207.625122285747	Baker	33	453.866799564367	St. Helens	2	470.624140681991	2717.69869364677
Queen’s University	60016005	Kingston	Canada	44.22634885	-76.4957554560174	1	2560.78417598481	Dotsero	0	3340.64457054152	Soufriere Hills	0	3101.82863246215	3577.77949454949
University of Lethbridge	60024776	Lethbridge	Canada	49.67445665	-112.860605136496	1	614.531824462151	Wells Gray-Clearwater	26	793.697330053354	St. Helens	1	755.333416781056	3136.90921294083
Western University	60010884	London	Canada	43.0054234	-81.2748010461681	1	2173.8710716136	Dotsero	0	3066.89013324867	Chichon, El	0	2713.35163927678	3355.89022462575
Concordia University	60033154	Montreal	Canada	45.4952479	-73.5785821601924	1	2793.42999104612	Dotsero	0	3370.74854520545	Soufriere Hills	0	3251.88306431574	3810.20943771394
GEOTOP Research Center	112635551	Montreal	Canada	45.5031824	-73.5698065	0	2794.13600632195	Dotsero	0	3371.31012581895	Soufriere Hills	0	3252.54989493055	3811.32011099276
International Air Transport Association	100514695	Montreal	Canada	45.5031824	-73.5698065	0	2794.13600632195	Dotsero	0	3371.31012581895	Soufriere Hills	0	3252.54989493055	3811.32011099276
Polytechnique Montréal	60019141	Montreal	Canada	45.5045875	-73.612996	1	2790.77526744448	Dotsero	0	3372.71812060232	Soufriere Hills	0	3249.18168949322	3809.6701607622
University of Montreal	60009507	Montreal	Canada	45.5232269111045	-73.6197248730142	1	2790.30574305268	Dotsero	0	3374.83580181064	Soufriere Hills	0	3248.61952807294	3811.15188852877
Université McGill	60002494	Montreal	Canada	45.50688565	-73.5790846042383	1	2793.42367721867	Dotsero	0	3371.962878578	Soufriere Hills	0	3251.81911763262	3811.28612221384
Université du Québec à Montréal	60027863	Montreal	Canada	45.51322525	-73.5614110921317	1	2794.8184518129	Dotsero	0	3372.10058307069	Soufriere Hills	0	3253.18267120524	3812.61381369598
Douglas College	60025486	New Westminster	Canada	49.2037254	-122.913061156277	1	72.135875540343	Garibaldi	34	338.46926005636	St. Helens	2	384.653102873056	2542.92866312978
Mineral Services Canada Inc.	100443903	North Vancouver	Canada	49.3206294	-123.0737925	0	59.1032038611318	Garibaldi	35	353.364027650965	St. Helens	2	389.759311635718	2526.19043100296
Scott-Smith Petrology Inc.	100467692	North Vancouver	Canada	49.3206294	-123.0737925	0	59.1032038611318	Garibaldi	35	353.364027650965	St. Helens	2	389.759311635718	2526.19043100296
Canada Centre for Mapping and Earth Observation	60005603	Ottawa	Canada	45.4208777	-75.6901106	0	2628.54969627284	Dotsero	0	3430.05395398835	Soufriere Hills	0	3169.83466340093	3724.96512438591
Carleton University	60017592	Ottawa	Canada	45.3858581	-75.6950041168868	1	2627.97327739931	Dotsero	0	3426.71754241358	Soufriere Hills	0	3169.26847692081	3721.33148979469
Derry/Rust Research Group	101582452	Ottawa	Canada	45.4208777	-75.6901106	0	2628.54969627284	Dotsero	0	3430.05395398835	Soufriere Hills	0	3169.83466340093	3724.96512438591
Geological Survey of Canada	60017962	Ottawa	Canada	45.4266435	-75.6936858624026	1	2628.30362895156	Dotsero	0	3430.75257758374	Soufriere Hills	0	3169.5867639298	3725.40629246349
Ottawa-Carleton Geoscience Centre	60189770	Ottawa	Canada	45.4208777	-75.6901106	0	2628.54969627284	Dotsero	0	3430.05395398835	Soufriere Hills	0	3169.83466340093	3724.96512438591
University of Ottawa	60028897	Ottawa	Canada	45.42252705	-75.6833904161118	1	2629.08280087624	Dotsero	0	3429.99017593909	Soufriere Hills	0	3170.36733014944	3725.36912069097
Centre Eau Terre Environnement	60029942	Quebec	Canada	52.4760892	-71.8258668	0	3002.28407406248	Snaefellsjokull	0	3071.60715214271	Fagradalsfjall	0	3136.0988883481	4064.95269608507
Centre de recherche sur la géologie et l'ingénierie des ressources minérales (E4m)	123356573	Quebec	Canada	52.4760892	-71.8258668	0	3002.28407406248	Snaefellsjokull	0	3071.60715214271	Fagradalsfjall	0	3136.0988883481	4064.95269608507
Devbrio Géophysique Inc.	122918858	Quebec	Canada	52.4760892	-71.8258668	0	3002.28407406248	Snaefellsjokull	0	3071.60715214271	Fagradalsfjall	0	3136.0988883481	4064.95269608507
Institut National de la Recherche Scientifique	60071031	Quebec	Canada	46.8127373	-71.2243427765356	1	2979.55358101759	Dotsero	0	3448.29869946947	Soufriere Hills	0	3364.09855339081	3791.66840643575
Université Laval	60032619	Quebec	Canada	46.78116215	-71.2768002434023	1	2975.42114063456	Dotsero	0	3446.1125192219	Soufriere Hills	0	3361.83836224976	3796.86906478314
University of Regina	60030101	Regina	Canada	50.4152275	-104.588999962398	1	972.106504453149	Hell's Half Acre	1	1378.86068770659	St. Helens	0	1310.43007075271	3437.12513263876
Université du Québec à Rimouski	60004026	Rimouski	Canada	48.4520359	-68.5119168109926	1	3112.63315449014	Flores	0	3234.71805420269	Fagradalsfjall	0	3278.6651505986	3744.04084037839
Mount Allison University	60005081	Sackville	Canada	45.8993341	-64.3723433	1	2781.26715651281	Flores	0	3118.65697199997	Terceira	0	3197.52681050079	3565.96446539063
Institute of Space and Atmospheric Studies	60191856	Saskatoon	Canada	52.131802	-106.660767	0	946.082802870583	Wells Gray-Clearwater	1	1303.10496746324	St. Helens	0	1177.79636163683	3377.05208866753
University of Saskatchewan	60015186	Saskatoon	Canada	52.13441935	-106.6277768327	1	948.283943830205	Wells Gray-Clearwater	1	1305.27785749967	St. Helens	0	1180.05481677169	3378.88461529576
Geological Survey of Canada Sidney	60024757	Sidney	Canada	48.6505788	-123.3983246	0	117.157453619739	Baker	33	287.48250589616	St. Helens	2	386.522299071339	2545.70865925566
Memorial University of Newfoundland	60019000	St John's	Canada	47.5732831	-52.7351911	1	1946.49638503924	Flores	0	2270.26507069042	Terceira	0	2448.82501332611	3600.47827086704
Brock University	60001343	St. Catharines	Canada	43.11773545	-79.2498568306405	1	2338.47882212312	Dotsero	0	3153.10678030862	Chichon, El	0	2878.13083137825	3411.91558342338
Ontario Geological Survey	101446452	Sudbury	Canada	46.49272	-80.991211	0	2235.20848705011	Dotsero	0	3125.30403508179	St. Helens	0	2774.9398661632	3717.987894393
Université Laurentienne	60012762	Sudbury	Canada	46.49272	-80.991211	0	2235.20848705011	Dotsero	0	3125.30403508179	St. Helens	0	2774.9398661632	3717.987894393
Panterra Geoservices Inc.	101399880	Surrey	Canada	49.1913033	-122.849143	0	74.0487717621214	Garibaldi	34	336.362770489751	St. Helens	2	384.015298100645	2547.60724512774
Lakehead University	60025949	Thunder Bay	Canada	48.41829185	-89.261716	1	1715.73303560405	Dotsero	0	2474.8077779989	St. Helens	0	2243.97513069134	3829.9653026718
De Beers Canada Inc.	101606404	Toronto	Canada	43.6534817	-79.3839347	0	2328.35745974433	Dotsero	0	3200.17217907195	Chichon, El	0	2868.87124818416	3465.65441504934
Falconbridge Limited	60079916	Toronto	Canada	43.6534817	-79.3839347	0	2328.35745974433	Dotsero	0	3200.17217907195	Chichon, El	0	2868.87124818416	3465.65441504934
Golder Associates Ltd.	60075414	Toronto	Canada	43.6534817	-79.3839347	0	2328.35745974433	Dotsero	0	3200.17217907195	Chichon, El	0	2868.87124818416	3465.65441504934
Mineral Resources Group	126224561	Toronto	Canada	43.6534817	-79.3839347	0	2328.35745974433	Dotsero	0	3200.17217907195	Chichon, El	0	2868.87124818416	3465.65441504934
Royal Ontario Museum	60004044	Toronto	Canada	43.6676565	-79.3946988448524	1	2327.53185370097	Dotsero	0	3201.14939265268	Chichon, El	0	2868.06459575026	3466.91167031083
SRK Consulting, Canada	60083133	Toronto	Canada	43.6534817	-79.3839347	0	2328.35745974433	Dotsero	0	3200.17217907195	Chichon, El	0	2868.87124818416	3465.65441504934
University of Toronto	60016849	Toronto	Canada	43.663462	-79.3977596624806	1	2327.2737447794	Dotsero	0	3200.62200949117	Chichon, El	0	2867.80108648366	3466.39392916402
York University	60033420	Toronto	Canada	43.77383185	-79.4998105652925	1	2319.42939298505	Dotsero	0	3207.5754772676	Chichon, El	0	2860.09826842215	3475.78731306471
Canadian Superior Exploration Ltd.	101177474	Vancouver	Canada	49.2608724	-123.113952	0	66.0216585961604	Garibaldi	35	347.439726729734	St. Helens	2	385.215825410011	2527.17435306849
Geological Survey of Canada Vancouver	60018018	Vancouver	Canada	49.2608724	-123.113952	0	66.0216585961604	Garibaldi	35	347.439726729734	St. Helens	2	385.215825410011	2527.17435306849
Geoscience BC	109643773	Vancouver	Canada	49.2536451	-122.9135587	1	66.6041784150668	Garibaldi	34	343.949523848476	St. Helens	2	380.30262507129	2539.99102357073
Innovate Geothermal Ltd.	112818474	Vancouver	Canada	49.2608724	-123.113952	0	66.0216585961604	Garibaldi	35	347.439726729734	St. Helens	2	385.215825410011	2527.17435306849
Kennecott Canada Exploration Inc.	100433356	Vancouver	Canada	49.2608724	-123.113952	0	66.0216585961604	Garibaldi	35	347.439726729734	St. Helens	2	385.215825410011	2527.17435306849
Minerva Intelligence	127648090	Vancouver	Canada	49.2608724	-123.113952	0	66.0216585961604	Garibaldi	35	347.439726729734	St. Helens	2	385.215825410011	2527.17435306849
The University of British Columbia	60010365	Vancouver	Canada	49.2826068	-123.108081	1	63.5708838917893	Garibaldi	35	349.71722319088	St. Helens	2	386.120252936573	2526.27466051458
Camosun College	60089094	Victoria	Canada	48.4283182	-123.3649533	0	120.520084001598	Baker	34	263.380115098397	St. Helens	2	362.525320583488	2561.2276249029
Church Geological Services	101780846	Victoria	Canada	48.4283182	-123.3649533	0	120.520084001598	Baker	34	263.380115098397	St. Helens	2	362.525320583488	2561.2276249029
University of Victoria	60003122	Victoria	Canada	43.4462344	-80.5198210661249	1	2236.21503364491	Dotsero	0	3137.65493001074	Chichon, El	0	2776.47029697613	3422.34428130647
Isotope Tracer Technologies Inc.	113621490	Waterloo	Canada	43.4652699	-80.5222961	0	2236.07995257841	Dotsero	0	3139.46291974865	Chichon, El	0	2776.36495258998	3423.66328781164
University of Waterloo	60014171	Waterloo	Canada	43.4701994	-80.5452429377945	1	2234.24615763913	Dotsero	0	3139.13317576282	Chichon, El	0	2774.53974750678	3422.7052517444
University of Windsor	60012468	Windsor	Canada	42.30520135	-83.0664914402797	1	2026.44138964098	Dotsero	0	2936.58330165918	Chichon, El	0	2564.18963686289	3249.21685923303
University of Manitoba	60009697	Winnipeg	Canada	49.8091536	-97.1330417929168	1	1359.59221744014	Hell's Half Acre	0	1896.66453648823	St. Helens	0	1785.36282175716	3680.9135945649
Acadia University	60029680	Wolfville	Canada	45.0883661	-64.3664059	1	2777.50798272117	Flores	0	3117.14696672027	Terceira	0	3161.01253677071	3576.89726954917
Northwest Territories Geological Survey	60121949	Yellowknife	Canada	62.4538109	-114.361050472611	1	1040.27206940163	Edziza	0	1873.88907333639	St. Helens	0	1497.05452473291	2589.63674649723
Instituto Nacional de Metereologia e Geofisica Ilha do Sal	60072994	Ilha do Sal	Cape Verde	16.6011333	-22.9035638	0	240.129696507372	Fogo	1	240.129696507372	Fogo	1	2367.23944808774	4192.04426629402
Laboratorio de Engenharia de Cape Verde	60073004	Praia	Cape Verde	14.9162811	-23.5095095	0	90.379679518894	Fogo	1	90.379679518894	Fogo	1	2548.54201234119	4135.69356416619
Laboratory for Civil Engineering of Cape Verde	60073003	Praia	Cape Verde	14.9162811	-23.5095095	0	90.379679518894	Fogo	1	90.379679518894	Fogo	1	2548.54201234119	4135.69356416619
Laboratório de Engenharia Civil of Cape Verde (LEC) Tira - Chapéu	115228616	Praia	Cape Verde	14.9162811	-23.5095095	0	90.379679518894	Fogo	1	90.379679518894	Fogo	1	2548.54201234119	4135.69356416619
Universidade de Cabo Verde	60139088	Praia	Cape Verde	14.91185115	-23.5261143627803	1	88.6203538455933	Fogo	1	88.6203538455933	Fogo	1	2548.91006195893	4133.99705434312
Laboratório de Engenharia Civil (LEC)	114934589	Santiago	Cape Verde	15.1200758	-23.6348181340261	0	79.0962952462947	Fogo	1	79.0962952462947	Fogo	1	2525.02421225344	4119.21468816639
Serviço Nacional de Protecção Civil (SNPC)	114935069	Santiago	Cape Verde	15.1200758	-23.6348181340261	0	79.0962952462947	Fogo	1	79.0962952462947	Fogo	1	2525.02421225344	4119.21468816639
National Institute of Meteorology and Geophysics	118261425	Sao Vicente	Cape Verde	16.84944115	-24.9718791777473	0	221.429965577766	Fogo	1	221.429965577766	Fogo	1	2326.77007513621	3978.93996312174
Millennium Institute on Volcanic Risk Research - Ckelar Volcanoes	129684349	Antofagasta	Chile	-23.6041314	-69.0842783	0	122.49101452217	Socompa	20	140.544255917495	Lascar	5	604.722323327397	1607.64936251381
Oficina Paposo #209	124895913	Antofagasta	Chile	-23.5543431	-70.3947399	1	229.351486736226	Llullaillaco	20	272.575707867851	Lascar	5	613.118260965346	1600.53447363174
Univ. Catol. N.	100619668	Antofagasta	Chile	-23.6041314	-69.0842783	0	122.49101452217	Socompa	20	140.544255917495	Lascar	5	604.722323327397	1607.64936251381
Univeresidad Católica del Norte	128951817	Antofagasta	Chile	-23.6041314	-69.0842783	0	122.49101452217	Socompa	20	140.544255917495	Lascar	5	604.722323327397	1607.64936251381
Universidad Católica del Norte	60029195	Antofagasta	Chile	-23.6800863	-70.4103439	1	223.023061533919	Llullaillaco	20	275.431431907351	Lascar	5	627.114943131373	1586.48359624545
Universidad de Antofagasta	60011527	Antofagasta	Chile	-23.70288045	-70.4211875741183	1	222.651518653695	Llullaillaco	20	276.832088466294	Lascar	5	629.827360115983	1583.88939905245
Universidad de Tarapacá	60030782	Arica	Chile	-18.492003	-70.2974067	1	94.8002050898714	Taapaca	21	246.15534582471	Ubinas	5	271.376307196428	2091.14804509038
Universidad de Concepcion	60001282	Biobio	Chile	-36.83101365	-73.0346809279419	1	147.466444605678	Chillan, Nevados de	44	147.466444605678	Chillan, Nevados de	12	243.129803306827	479.649457294594
Universidad Catolica de la Santisima Concepcion	60031536	Concepcion	Chile	-37.79200625	-73.390502710513	1	163.328827214789	Tolhuaca	45	170.883234306534	Lonquimay	13	221.070673897704	398.93640599909
Independent researcher	127677607	Copiapo	Chile	-27.3664685	-70.3322753	0	179.392022442355	Ojos del Salado, Nevados	18	515.549586673935	Lascar	4	759.771079782555	1236.185397662
Universidad de Atacama	60012992	Copiapo	Chile	-27.3601094	-70.3517458421148	1	181.187264280817	Ojos del Salado, Nevados	18	515.93919322789	Lascar	4	759.558427434677	1235.30304776298
Consultoria e Investigación Geológico Ambiental Ltda	125957900	Huasco	Chile	-28.4651248	-71.2207947	0	303.685477785783	Ojos del Salado, Nevados	21	567.96090298987	Tupungatito	5	738.67139475138	1219.86945686358
Compañía minera Teck Quebrada Blanca s.a	125275225	Iquique	Chile	-20.2140657	-70.1524646	0	176.513795979358	Irruputuncu	21	176.513795979358	Irruputuncu	5	407.050810428081	1972.78256328476
AURUM Consultores Ltda	127618517	Las Condes	Chile	-33.4084548	-70.5671489	0	71.5033166949548	Tupungatito	39	71.5033166949548	Tupungatito	11	314.703320545357	810.283969493801
Enel Green Power Chile y Países Andinos	130050906	Las Condes	Chile	-33.4084548	-70.5671489	0	71.5033166949548	Tupungatito	39	71.5033166949548	Tupungatito	11	314.703320545357	810.283969493801
Centro Nacional de Investigación para la Gestión Integrada de Desastres Naturales CONICYT/FONDAP/15110017	126157124	Macul	Chile	-33.4821635	-70.5991929	0	73.581082080686	San Jose	39	74.6930499683955	Tupungatito	11	306.124317906841	801.716024930962
Centro de Investigación para la Gestión Integrada de Riesgo de Desastres (CIGIDEN)	126266229	Macul, Santiago	Chile	-33.4821635	-70.5991929	0	73.581082080686	San Jose	39	74.6930499683955	Tupungatito	11	306.124317906841	801.716024930962
SERNAGEOMIN Departmento de Laboratorio	126290302	Nunoa	Chile	-33.4543304	-70.6005819831973	0	74.6342313464038	Tupungatito	39	74.6342313464038	Tupungatito	11	309.155771692702	804.750505769094
Universidad de Los Lagos	60007572	Osorno	Chile	-40.58644675	-73.0906667213185	1	76.3332579806856	Osorno	46	82.2188851341902	Puyehue-Cordon Caulle	14	149.97095385592	439.327532021741
Universidad Mayor	60005881	Providencia	Chile	-33.43237955	-70.6192785260195	1	76.3118124791046	Tupungatito	39	76.3118124791046	Tupungatito	11	311.286809367664	806.885885252674
Centre for Quaternary Research, Punta Arenas	60088670	Punta Arenas	Chile	-53.1625688	-70.907822	0	145.275408403938	Pali-Aike Volcanic Field	9	495.052752584164	Lautaro	2	1020.18047867102	1695.40938914772
Prisma Austral Foundation	125029153	Punta Arenas	Chile	-53.1625688	-70.907822	0	145.275408403938	Pali-Aike Volcanic Field	9	495.052752584164	Lautaro	2	1020.18047867102	1695.40938914772
Universidad de Magallanes	60003449	Punta Arenas	Chile	-53.13621475	-70.8787439123879	1	141.762245002767	Pali-Aike Volcanic Field	9	493.096619301257	Lautaro	2	1017.5893635985	1692.53676541527
Universidad de O’Higgins	60157974	Rancagua	Chile	-34.1683355	-70.7396854477981	1	80.1053449808982	Tinguiririca	41	118.318993432262	Planchon-Peteroa	12	228.729753692004	724.323364844541
niversidad de O'Higgins	128575419	Rancagua	Chile	-34.170249	-70.7407427	0	79.9576491890109	Tinguiririca	41	118.120964783061	Planchon-Peteroa	12	228.503762349895	724.097717844982
Compañía Minera Guanaco	128310064	Región de Antofagasta	Chile	-23.6041314	-69.0842783	0	122.49101452217	Socompa	20	140.544255917495	Lascar	5	604.722323327397	1607.64936251381
Amawta Consultores Limitada	114502246	Santiago	Chile	-33.4377756	-70.6504502	0	79.2103916650538	Tupungatito	39	79.2103916650538	Tupungatito	11	310.251659255877	805.843098313609
Amawta Geoconsultores	117229806	Santiago	Chile	-33.4377756	-70.6504502	0	79.2103916650538	Tupungatito	39	79.2103916650538	Tupungatito	11	310.251659255877	805.843098313609
Andean Geothermal Centre of Excellence (CEGA)	114343103	Santiago	Chile	-33.4377756	-70.6504502	0	79.2103916650538	Tupungatito	39	79.2103916650538	Tupungatito	11	310.251659255877	805.843098313609
Antofagasta Minerals S.A.	60170163	Santiago	Chile	-33.4377756	-70.6504502	0	79.2103916650538	Tupungatito	39	79.2103916650538	Tupungatito	11	310.251659255877	805.843098313609
Aurum Consultores Servicios Geológicos y Mineros Ltda.	101922080	Santiago	Chile	-33.4377756	-70.6504502	0	79.2103916650538	Tupungatito	39	79.2103916650538	Tupungatito	11	310.251659255877	805.843098313609
Centro Avanzado de Tecnología para la Minería	60122505	Santiago	Chile	-33.4377756	-70.6504502	0	79.2103916650538	Tupungatito	39	79.2103916650538	Tupungatito	11	310.251659255877	805.843098313609
Centro de Ciencia del Clima y la Resiliencia (CR)2	60105909	Santiago	Chile	-33.4576257	-70.6617011	1	79.9827768720905	San Jose	39	80.3144928078267	Tupungatito	11	307.914569416384	803.501657044585
Centro de Excelencia en Geotermia de Los Andes (CEGA)	60105875	Santiago	Chile	-33.4377756	-70.6504502	0	79.2103916650538	Tupungatito	39	79.2103916650538	Tupungatito	11	310.251659255877	805.843098313609
Centro de Investigación para la Gestión Integrada del Riesgo de Desastres (CIGIDEN)	124476406	Santiago	Chile	-33.4377756	-70.6504502	0	79.2103916650538	Tupungatito	39	79.2103916650538	Tupungatito	11	310.251659255877	805.843098313609
Centro de Investigación para la Gestión Integrada del Riesgo de Desastres (CIGIDEN)	120092932	Santiago	Chile	-33.4377756	-70.6504502	0	79.2103916650538	Tupungatito	39	79.2103916650538	Tupungatito	11	310.251659255877	805.843098313609
Centro de Investigación para la Gestión Integrada del Riesgo de Desastres (CIGIDEN)	124240579	Santiago	Chile	-33.4377756	-70.6504502	0	79.2103916650538	Tupungatito	39	79.2103916650538	Tupungatito	11	310.251659255877	805.843098313609
Centro de Investigación y Difusión de Volcanes de Chile	116666820	Santiago	Chile	-33.4377756	-70.6504502	0	79.2103916650538	Tupungatito	39	79.2103916650538	Tupungatito	11	310.251659255877	805.843098313609
ENEL Green Power Chile and Andean Countries	121984450	Santiago	Chile	-33.4377756	-70.6504502	0	79.2103916650538	Tupungatito	39	79.2103916650538	Tupungatito	11	310.251659255877	805.843098313609
Empresa Nacional del Petroleo	100842081	Santiago	Chile	-33.4377756	-70.6504502	0	79.2103916650538	Tupungatito	39	79.2103916650538	Tupungatito	11	310.251659255877	805.843098313609
Enel Green Power Chile y Países Andinos	119312265	Santiago	Chile	-33.4377756	-70.6504502	0	79.2103916650538	Tupungatito	39	79.2103916650538	Tupungatito	11	310.251659255877	805.843098313609
Energia Andina S.A.	112733200	Santiago	Chile	-33.4377756	-70.6504502	0	79.2103916650538	Tupungatito	39	79.2103916650538	Tupungatito	11	310.251659255877	805.843098313609
Energy Development Corporation	121407221	Santiago	Chile	-33.4377756	-70.6504502	0	79.2103916650538	Tupungatito	39	79.2103916650538	Tupungatito	11	310.251659255877	805.843098313609
Facultad de Ciencias Físicas y Matemáticas de la Universidad de Chile	60122504	Santiago	Chile	-33.4377756	-70.6504502	0	79.2103916650538	Tupungatito	39	79.2103916650538	Tupungatito	11	310.251659255877	805.843098313609
Freyssinet Chile SpA	112953934	Santiago	Chile	-33.4377756	-70.6504502	0	79.2103916650538	Tupungatito	39	79.2103916650538	Tupungatito	11	310.251659255877	805.843098313609
GeoExpedition	121753116	Santiago	Chile	-33.4377756	-70.6504502	0	79.2103916650538	Tupungatito	39	79.2103916650538	Tupungatito	11	310.251659255877	805.843098313609
Independent Consultant	118799227	Santiago	Chile	-33.4377756	-70.6504502	0	79.2103916650538	Tupungatito	39	79.2103916650538	Tupungatito	11	310.251659255877	805.843098313609
Itasca South America	101634675	Santiago	Chile	-33.4377756	-70.6504502	0	79.2103916650538	Tupungatito	39	79.2103916650538	Tupungatito	11	310.251659255877	805.843098313609
Pontificia Universidad Católica de Chile	60029681	Santiago	Chile	-33.44177485	-70.6403258479775	1	78.2785707227769	Tupungatito	39	78.2785707227769	Tupungatito	11	309.953066506433	805.549008330693
Red Nacional de Vigilancia Volcánica	128944615	Santiago	Chile	-33.4377756	-70.6504502	0	79.2103916650538	Tupungatito	39	79.2103916650538	Tupungatito	11	310.251659255877	805.843098313609
Research Center for Integrated Disaster Risk Management (CIGIDEN)	120513026	Santiago	Chile	-33.4377756	-70.6504502	0	79.2103916650538	Tupungatito	39	79.2103916650538	Tupungatito	11	310.251659255877	805.843098313609
Research Center for Integrated Disaster Risk Management (CIGIDEN)	122535711	Santiago	Chile	-33.4377756	-70.6504502	0	79.2103916650538	Tupungatito	39	79.2103916650538	Tupungatito	11	310.251659255877	805.843098313609
SERNAGEOMIN	100382994	Santiago	Chile	-33.4377756	-70.6504502	0	79.2103916650538	Tupungatito	39	79.2103916650538	Tupungatito	11	310.251659255877	805.843098313609
Servicio Nacional de Geologia y Mineria	60013897	Santiago	Chile	-33.4349236	-70.6327965690962	1	77.5685797816791	Tupungatito	39	77.5685797816791	Tupungatito	11	310.812565810269	806.410202933136
Transmark Chile SpA	124394908	Santiago	Chile	-33.4377756	-70.6504502	0	79.2103916650538	Tupungatito	39	79.2103916650538	Tupungatito	11	310.251659255877	805.843098313609
Universidad Andrés Bello	60002636	Santiago	Chile	-33.45404235	-70.6668419858007	1	80.5902413116647	San Jose	39	80.7757652597533	Tupungatito	11	308.239310855391	803.822432699757
Universidad San Sebastián	60000636	Santiago	Chile	-33.44605295	-70.6679425928185	1	80.8509278364534	Tupungatito	39	80.8509278364534	Tupungatito	11	309.103623436501	804.684830120236
Universidad Santo Tomas, Santiago	60009128	Santiago	Chile	-33.4488881	-70.6604874063034	1	80.1679556933187	Tupungatito	39	80.1679556933187	Tupungatito	11	308.892162051173	804.479011028823
Universidad de Chile	60012464	Santiago	Chile	-33.4439386	-70.6510174	1	79.2754470899704	Tupungatito	39	79.2754470899704	Tupungatito	11	309.566158001281	805.15787956471
Universidad de Santiago de Chile	60023383	Santiago	Chile	-33.4491453	-70.6816083592078	1	82.056343881127	San Jose	39	82.1275382341858	Tupungatito	11	308.582934480369	804.152520566323
Universidad Católica del Maule	60009462	Talca	Chile	-35.4354476	-71.619563370264	1	80.3342329351835	Descabezado Grande	43	98.2761323081156	Planchon-Peteroa	12	220.448393578423	574.81126181733
Geological and Mining Chilean Service	127062343	Temuco	Chile	-38.7362611	-72.590546	0	74.9116687188159	Llaima	45	74.9116687188159	Llaima	13	140.996064698577	429.955188268941
Observatorio Volcanológico de los Andes del Sur (OVDAS-SERNAGEOMIN)	101822386	Temuco	Chile	-38.7362611	-72.590546	0	74.9116687188159	Llaima	45	74.9116687188159	Llaima	13	140.996064698577	429.955188268941
Observatorio Vulcanológico de los Andes Sur	119049288	Temuco	Chile	-38.6978262	-72.5457204265293	1	70.8826854213056	Llaima	45	70.8826854213056	Llaima	13	143.778067055086	424.432776750948
SERNAGEOMIN	109674858	Temuco	Chile	-38.7362611	-72.590546	0	74.9116687188159	Llaima	45	74.9116687188159	Llaima	13	140.996064698577	429.955188268941
Servicio Nac. de Geol./Mineria	101981437	Temuco	Chile	-38.7362611	-72.590546	0	74.9116687188159	Llaima	45	74.9116687188159	Llaima	13	140.996064698577	429.955188268941
Universidad Católica de Temuco	60025749	Temuco	Chile	-38.73753525	-72.6016939073388	1	75.8854656771221	Llaima	45	75.8854656771221	Llaima	13	141.195621447765	430.497476468286
Universidad de la Frontera	60012035	Temuco	Chile	-38.7480605	-72.618290516299	1	77.4020371364023	Llaima	45	77.4020371364023	Llaima	13	140.60843523246	432.173280238641
Centro de Estudios Cientificos	60013084	Valdivia	Chile	-39.8139974	-73.2480304743561	1	104.958669749336	Mocho-Choshuenco	45	116.605287093549	Carran-Los Venados	13	153.096978942542	365.909859316208
Universidad Austral de Chile	60003634	Valdivia	Chile	-39.8153748	-73.2474278	1	104.888336243742	Mocho-Choshuenco	45	116.482114544632	Carran-Los Venados	13	152.94026305307	366.022870084058
Beihang University	60013789	Beijing	China	39.9809427	116.340978676549	1	889.085145337184	Longgang Group	2	1482.61152806791	Unzendake	0	1482.61152806791	1903.79414948852
Beijing Jiaotong University	60022381	Beijing	China	39.95044035	116.336069010924	1	890.663588845236	Longgang Group	2	1481.36927773501	Unzendake	0	1481.36927773501	1903.79469396189
Capital Normal University	60020256	Beijing	China	39.92886635	116.300054509288	1	894.38220608656	Longgang Group	2	1482.94120772174	Unzendake	0	1482.94120772174	1906.55370973826
China Earthquake Administration	60003725	Beijing	China	39.9057136	116.3912972	0	888.022742380546	Longgang Group	2	1474.86639889812	Unzendake	0	1474.86639889812	1898.52002526921
China National Petroleum Corporation	60004598	Beijing	China	39.9057136	116.3912972	0	888.022742380546	Longgang Group	2	1474.86639889812	Unzendake	0	1474.86639889812	1898.52002526921
China University of Geosciences, Beijing	60009409	Beijing	China	39.9886573	116.340642285907	1	888.81368577698	Longgang Group	2	1483.04505544355	Unzendake	0	1483.04505544355	1903.92843097194
China University of Petroleum-Beijing	60016087	Beijing	China	40.2182737	116.241396097327	1	882.961872557637	Arxan-Chaihe	2	1502.72703219987	Unzendake	0	1502.72703219987	1915.59630477627
Chinese Academy of Geological Sciences	60061261	Beijing	China	39.9057136	116.3912972	0	888.022742380546	Longgang Group	2	1474.86639889812	Unzendake	0	1474.86639889812	1898.52002526921
Chinese Academy of Sciences	60019499	Beijing	China	39.90933665	116.32971461229	1	892.786485137761	Longgang Group	2	1479.68676509746	Unzendake	0	1479.68676509746	1903.78327113931
Institute of Geographic Sciences and Natural Resources Research, Chinese Academy of Sciences	60031150	Beijing	China	39.9057136	116.3912972	0	888.022742380546	Longgang Group	2	1474.86639889812	Unzendake	0	1474.86639889812	1898.52002526921
Institute of Geology and Geophysics Chinese Academy of Sciences	60014157	Beijing	China	39.9057136	116.3912972	0	888.022742380546	Longgang Group	2	1474.86639889812	Unzendake	0	1474.86639889812	1898.52002526921
Institute of Geology, China Earthquake Administration	60109883	Beijing	China	39.9057136	116.3912972	0	888.022742380546	Longgang Group	2	1474.86639889812	Unzendake	0	1474.86639889812	1898.52002526921
Institute of Geology, Chinese Academy of Geological Sciences	60109828	Beijing	China	39.9057136	116.3912972	0	888.022742380546	Longgang Group	2	1474.86639889812	Unzendake	0	1474.86639889812	1898.52002526921
Institute of Mechanics Chinese Academy of Sciences	60011040	Beijing	China	39.9858592	116.324253731147	1	890.231066752822	Longgang Group	2	1484.12502549875	Unzendake	0	1484.12502549875	1905.27561605589
LIAMA	106199851	Beijing	China	39.9057136	116.3912972	0	888.022742380546	Longgang Group	2	1474.86639889812	Unzendake	0	1474.86639889812	1898.52002526921
Laboratory of Orogenic Belts and Crustal Evolution	60124568	Beijing	China	39.9057136	116.3912972	0	888.022742380546	Longgang Group	2	1474.86639889812	Unzendake	0	1474.86639889812	1898.52002526921
Ministry of Education of the People's Republic of China	60001604	Beijing	China	39.9123594	116.3630676	1	890.008426204654	Longgang Group	2	1477.33742721969	Unzendake	0	1477.33742721969	1900.99899368754
Ministry of Natural Resources of the People's Republic of China	60278193	Beijing	China	39.9057136	116.3912972	0	888.022742380546	Longgang Group	2	1474.86639889812	Unzendake	0	1474.86639889812	1898.52002526921
Peking University	60014966	Beijing	China	39.99171495	116.303934968635	1	891.628873653773	Longgang Group	2	1485.9575102392	Unzendake	0	1485.9575102392	1907.07367437578
School of the Earth Sciences and Resources	60130034	Beijing	China	39.9057136	116.3912972	0	888.022742380546	Longgang Group	2	1474.86639889812	Unzendake	0	1474.86639889812	1898.52002526921
State Key Lab for Geological Processes and Mineral Resources	60130044	Beijing	China	39.9057136	116.3912972	0	888.022742380546	Longgang Group	2	1474.86639889812	Unzendake	0	1474.86639889812	1898.52002526921
The United Laboratory of High-Pressure Physics and Earthquake Science	124379809	Beijing	China	39.9057136	116.3912972	0	888.022742380546	Longgang Group	2	1474.86639889812	Unzendake	0	1474.86639889812	1898.52002526921
University of Chinese Academy of Sciences	60027363	Beijing	China	40.00219645	116.373405184708	1	885.67378375044	Longgang Group	2	1481.31064657697	Unzendake	0	1481.31064657697	1901.34616154746
Earthquake Administration of Jilin Province	60088260	Changchun	China	43.8844201	125.3180998	0	197.68322323808	Longgang Group	6	1263.96119385984	Hokkaido-Komagatake	0	1176.49973984675	1347.19066289524
Jilin University	60007711	Changchun	China	43.880146	125.301151013451	1	197.942217618827	Longgang Group	6	1265.28427814749	Hokkaido-Komagatake	0	1177.77773166742	1348.40008280561
Chengdu University of Technology	60026846	Chengdu	China	30.6749902	104.134187	1	819.971071222848	Tengchong	1	2227.46043632463	Didicas	0	2128.30087790016	2536.77428257513
Sichuan Bureau of Geology and Mineral Resources	101686316	Chengdu	China	30.6598628	104.0633717	0	814.079756286445	Tengchong	1	2232.39229421678	Didicas	0	2135.27964825435	2543.73779963363
Sichuan University	60016521	Chengdu	China	30.6335392	104.081555573806	1	813.160100500554	Tengchong	1	2229.39389793964	Didicas	0	2134.30080307921	2542.5446852103
Xihua University	60030004	Chengdu	China	30.77973515	103.952727727915	1	816.652657484924	Tengchong	1	2248.32872169395	Didicas	0	2140.91697006161	2551.82602981593
Chongqing University	60023380	Chongqing	China	29.5699866	106.4596225	1	921.732880267802	Tengchong	1	1972.66935014902	Didicas	0	1946.34227363057	2341.67331755913
Southwest University	60122052	Chongqing	China	29.82323715	106.419588358752	1	932.689136319839	Tengchong	1	1991.24692075104	Didicas	0	1941.68430779162	2342.07465872988
Dalian University of Technology	60004538	Dalian	China	38.8812564	121.520159990536	1	568.836931592176	Longgang Group	7	1042.92438408289	Unzendake	0	1068.93782824629	1446.60220522212
Fujian Hydrogeological Team	101418949	Fuzhou	China	27.9511188	116.3530413	0	602.012114279906	Tatun Volcanic Group	3	1152.46686033623	Didicas	0	1159.06670167857	1535.01495111014
Guangzhou Institute of Geochemistry	60028965	Guangzhou	China	23.1301964	113.2592945	0	476.271097826782	Hainan Volcanic Field	6	1031.01408981254	Didicas	0	1096.65322566784	1954.65706466312
Jinan University	60017456	Guangzhou	China	23.0195072	113.410046070765	1	477.763963036735	Hainan Volcanic Field	7	1011.90739728177	Didicas	0	1083.83466151994	1948.33586484648
Sun Yat-Sen University	60021182	Guangzhou	China	23.09960335	113.292350873243	1	476.006542230053	Hainan Volcanic Field	6	1026.53589565784	Didicas	0	1093.9579329862	1953.63738577637
Institute of Geochemistry Chinese Academy of Sciences	60014466	Guiyang	China	26.6499922	106.6246178	0	827.438410843924	Tengchong	2	1802.3183517328	Didicas	0	1785.85483450305	2384.62024792486
The Second Hydrogeology and Engineering Geology Prospecting Institute of Heilongjiang Province	119210627	Haerbin	China	36.1135044	120.3918915	0	638.763623663214	Halla	6	981.43504599595	Unzendake	1	1052.88172893163	1541.52361849841
School of Earth Sciences, Zhejiang University	60117826	Hangzhou	China	30.2489634	120.2052342	0	579.245283450423	Tatun Volcanic Group	14	918.437550386392	Suwanosejima	4	935.299029544557	1681.21704253041
Second Institute of Oceanography	100860392	Hangzhou	China	30.2489634	120.2052342	0	579.245283450423	Tatun Volcanic Group	14	918.437550386392	Suwanosejima	4	935.299029544557	1681.21704253041
Zhejiang Institute of Geology and Mineral Resources	101503647	Hangzhou	China	30.2489634	120.2052342	0	579.245283450423	Tatun Volcanic Group	14	918.437550386392	Suwanosejima	4	935.299029544557	1681.21704253041
Zhejiang University	60003970	Hangzhou	China	30.22119745	120.015477596036	1	580.825241567569	Tatun Volcanic Group	12	936.5679678303	Suwanosejima	3	953.563469529708	1678.41245505641
University of Science and Technology of China	60019118	Hefei	China	31.84541665	117.263512362583	1	851.421963539425	Tatun Volcanic Group	3	1214.19411893953	Suwanosejima	0	1225.22692057674	1884.83991215884
Changbaishan Volcano Observatory	112850498	Jilin	China	43.7289674	126.1997366	0	157.460748609704	Longgang Group	6	1192.1958824301	Hokkaido-Komagatake	0	1153.22026830583	1278.30464914485
Yangtze University	60019836	Jingzhou	China	30.3375612	112.2337264	0	1081.02310679265	Tatun Volcanic Group	0	1604.97718316781	Didicas	0	1575.78843670956	1883.06595581993
Yunnan Earthquake Agency	120951997	Kunming	China	25.0363006	102.7086139	0	424.199627378474	Tengchong	3	1696.17258450138	Barren Island	0	2070.12912385323	2709.65543907829
Yunnan University	60028009	Kunming	China	25.0547744	102.7030197	1	423.50587862416	Tengchong	3	1697.53715484547	Barren Island	0	2071.15293314853	2709.59613801788
Institute of Geophysical and Geochemical Exploration Langfang	60073579	Langfang	China	39.5302055	116.6926134	0	880.10929605886	Longgang Group	3	1432.57006271515	Unzendake	0	1432.57006271515	1868.24881050762
Gansu Talent and Intelligence Center for Remediation of Closed and Old Deposits	125957411	Lanzhou	China	36.474436	103.733224	0	1332.74155132724	Taryatu-Chulutu	0	2457.7782479232	Unzendake	0	2108.88617968213	2866.11779678459
Northwest Institute of Eco-Environment and Resources	60272995	Lanzhou	China	36.474436	103.733224	0	1332.74155132724	Taryatu-Chulutu	0	2457.7782479232	Unzendake	0	2108.88617968213	2866.11779678459
Geo-environmental Monitoring Institute of Tibet Autonomous Region	101546721	Lhasa	China	29.6553895	91.1704736	0	874.458239549014	Tengchong	1	1952.10201155142	Barren Island	0	2830.27554455401	3647.51172689766
CAS Center for Excellence in Comparative Planetology	121816112	Nanjing	China	32.0438284	118.7788631	0	739.714997597295	Halla	5	1077.16309344562	Suwanosejima	0	1083.93620398958	1773.83725279776
Hohai University	60010851	Nanjing	China	32.05765485	118.755002721604	1	741.545369730021	Halla	5	1079.67397824852	Suwanosejima	0	1085.97277192473	1775.46113239695
Nanjing Institute of Geography and Limnology Chinese Academy of Sciences	60027277	Nanjing	China	32.0438284	118.7788631	0	739.714997597295	Halla	5	1077.16309344562	Suwanosejima	0	1083.93620398958	1773.83725279776
Nanjing Normal University	60020258	Nanjing	China	32.11741405	118.904064891565	1	726.35681702454	Halla	5	1067.29479854753	Suwanosejima	0	1073.31043789604	1760.02132345348
Nanjing University	60033100	Nanjing	China	32.0565957	118.774088328078	1	739.822713961852	Halla	5	1077.88829757608	Suwanosejima	0	1084.20320334204	1773.79915364239
First Institute of Oceanography, Ministry of Natural Resources	60088460	Qingdao	China	36.0637967	120.3192081	0	642.146082592529	Halla	6	985.783426453963	Unzendake	1	1057.88298057775	1548.56920676101
Institute of Oceanology Chinese Academy of Sciences	60017483	Qingdao	China	36.0637967	120.3192081	0	642.146082592529	Halla	6	985.783426453963	Unzendake	1	1057.88298057775	1548.56920676101
Ocean University of China	60022422	Qingdao	China	36.0636494	120.332926709816	1	641.031776649592	Halla	6	984.612130792362	Unzendake	1	1056.68152575174	1547.34402122152
Shandong University of Science and Technology	60001429	Qingdao	China	36.00146435	120.116240302705	1	655.655534051228	Halla	5	1000.87828490269	Unzendake	0	1074.02555236377	1567.43905402744
Yanshan University	60018465	Qinhuangdao	China	39.9395724	119.5894129	0	636.604398819821	Longgang Group	5	1246.18075063382	Unzendake	0	1246.18075063382	1629.42632527479
Institute of Deep-Sea Science and Engineering	60273004	Sanya	China	18.2534658	109.5034392	0	198.840350219071	Hainan Volcanic Field	2	1206.03040109518	Pinatubo	0	1340.46346813721	2236.06746479546
Shanghai Astronomical Observatory Chinese Academy of Sciences	60032168	Shanghai	China	31.2312707	121.4700152	0	531.205885684032	Halla	20	809.767272362164	Suwanosejima	8	821.205363517361	1569.10126093314
Tongji University	60073652	Shanghai	China	31.27369175	121.385661742355	1	536.153408986652	Halla	20	818.517312191793	Suwanosejima	8	829.788409059769	1574.57697051373
CAS Center for Excellence & Innovation in Tibetan Plateau Earth System Sciences	60117407	Shantou	China	23.3563921	116.6775856	0	534.061934525853	Tatun Volcanic Group	11	744.380790949441	Didicas	2	803.776308848379	1652.40069750992
College of Resources and Civil Engineering, Northeastern University	60118696	Shenyang	China	41.8026095	123.4279105	0	260.270118336023	Longgang Group	7	1173.91776040174	Unzendake	0	1123.89278962849	1401.43270737318
Key Laboratory of Safe Mining of Deep Metal Mines, Ministry of Education	60118681	Shenyang	China	41.8026095	123.4279105	0	260.270118336023	Longgang Group	7	1173.91776040174	Unzendake	0	1123.89278962849	1401.43270737318
Northeastern University	60031863	Shenyang	China	41.7634632	123.41175767169	1	262.6551604112	Longgang Group	7	1171.02078176465	Unzendake	0	1120.62442509193	1398.21334091994
Hebei Geo university	60073672	Shijiazhuang	China	38.33119145	114.765566559601	1	1088.29672854276	Longgang Group	0	1533.17634680659	Unzendake	0	1556.42095368256	2027.46771175033
Tianjin University	60019533	Tianjin	China	39.1087722	117.164678250368	1	863.802475230855	Longgang Group	3	1375.04887784356	Unzendake	0	1375.56916365393	1823.38065930122
Xinjiang Institute of Ecology and Geography Chinese Academy of Sciences	60117377	Urumqi	China	43.419754	87.319461	0	981.886773984689	Ashikule Volcanic Field	1	3519.26262502346	Barren Island	0	3165.44691643469	4228.00824079492
China University of Geosciences	60006019	Wuhan	China	30.5253902	114.393804838204	1	920.953130517461	Tatun Volcanic Group	2	1476.24534763589	Suwanosejima	0	1423.0218349278	1816.5044130503
Collaborative Innovation Center of Geospatial Technology	60176034	Wuhan	China	30.5951051	114.2999353	0	932.812528774078	Tatun Volcanic Group	2	1485.24321877536	Suwanosejima	0	1432.55359727091	1826.95981066849
Innovation Academy for Precision Measurement Science and Technology,CAS	60273094	Wuhan	China	30.5951051	114.2999353	0	932.812528774078	Tatun Volcanic Group	2	1485.24321877536	Suwanosejima	0	1432.55359727091	1826.95981066849
Wuhan University	60029306	Wuhan	China	30.53735405	114.361520319171	1	924.202249961366	Tatun Volcanic Group	2	1479.3367265729	Suwanosejima	0	1426.20116848339	1818.85063340095
Jiangnan University	60007029	Wuxi	China	31.48512185	120.267335182294	1	623.597693748115	Halla	16	927.18976117572	Suwanosejima	5	938.17235863112	1663.59899213235
Chang'an University	60028891	Xi'an	China	34.15527855	108.886631261652	1	1409.55172922771	Tengchong	0	1988.78969987501	Unzendake	0	1857.49315318405	2407.63270954534
Ltd.	126157096	Xi'an	China	34.2716809	109.1014479	1	1432.90023337053	Tengchong	0	1968.74702967253	Unzendake	0	1837.69623762449	2408.55298417538
Xiamen University	60018205	Xiamen	China	24.4399419	118.093017809127	1	358.726706562809	Tatun Volcanic Group	10	731.762561208942	Didicas	1	953.602448361619	1501.64826155955
China University of Mining and Technology	60073460	Xuzhou	China	34.2146056	117.138077615408	1	872.805601832073	Halla	1	1230.27203584032	Unzendake	0	1282.79374702131	1857.63676347545
Kongzhuang Coal Mine of Shanghai Datun Energy Corporation Limited	114615153	Xuzhou	China	34.2665258	117.1810431	0	869.249505212494	Halla	1	1226.73693229218	Unzendake	0	1279.75617838958	1852.61607673221
North China Institute of Water Conservancy and Hydroelectric Power	60073741	Zhengzhou	China	34.7487244	113.6191483	0	1198.52886606874	Halla	0	1555.95810689359	Unzendake	0	1576.93811707565	2163.19104152893
Ocean College Zhejiang University	60117839	Zhoushan	China	29.9873344	122.2030363	0	538.593346112673	Tatun Volcanic Group	20	725.559392632176	Suwanosejima	8	743.732740907561	1567.16608767555
Southern Marine Science and Engineering Guangdong Laboratory	60272416	Zhuhai	China	22.273734	113.5721327	0	435.481336728381	Hainan Volcanic Field	9	965.349679518082	Didicas	1	1067.54374918369	1980.96263577172
Servicio Geologico Colombiano - SGC	60077398	Bogota	Colombia	4.6529539	-74.0835643	0	138.141181684101	Tolima, Nevado del	31	139.998351131566	Ruiz, Nevado del	9	528.07910313302	1223.26129804197
Solana Petroleum Exploration Colombia Limited	60087103	Bogota	Colombia	4.6529539	-74.0835643	0	138.141181684101	Tolima, Nevado del	31	139.998351131566	Ruiz, Nevado del	9	528.07910313302	1223.26129804197
Universidad Nacional de Colombia	60055696	Bogota	Colombia	4.63874255	-74.0852375135848	1	137.972612470949	Tolima, Nevado del	31	140.126708295331	Ruiz, Nevado del	9	526.811236672767	1223.88590832372
Universidad de Los Andes, Colombia	60052106	Bogota	Colombia	4.6529539	-74.0835643	0	138.141181684101	Tolima, Nevado del	31	139.998351131566	Ruiz, Nevado del	9	528.07910313302	1223.26129804197
Cuerpo Oficial de Bomberos de Manizales	124152565	Caldas	Colombia	5.3302514	-75.2873471	0	16.4433407222246	Romeral	32	48.9001173891626	Ruiz, Nevado del	9	512.167967864261	1070.11918808785
Defensa Civil Colombiana - Seccional Caldas	124152501	Caldas	Colombia	5.3302514	-75.2873471	0	16.4433407222246	Romeral	32	48.9001173891626	Ruiz, Nevado del	9	512.167967864261	1070.11918808785
UDEGER: Unidad Departamental de Gestión de Riesgo de Desastres	124152498	Caldas	Colombia	5.3302514	-75.2873471	0	16.4433407222246	Romeral	32	48.9001173891626	Ruiz, Nevado del	9	512.167967864261	1070.11918808785
Volcanological and Seismological Observatory of Manizales	128401056	Caldas	Colombia	5.3302514	-75.2873471	0	16.4433407222246	Romeral	32	48.9001173891626	Ruiz, Nevado del	9	512.167967864261	1070.11918808785
Universidad del Valle, Cali	60066812	Cali	Colombia	3.378	-76.5338889	1	74.9092501572023	Huila, Nevado del	32	74.9092501572023	Huila, Nevado del	9	257.31087234277	1087.93192094645
Derivados del Azufre	101632071	Manizales	Colombia	5.0743694	-75.5081166744055	0	21.51434569712	Romeral	32	28.7609805205457	Ruiz, Nevado del	9	475.818252709315	1063.61025900677
Fundación Ideamos	120628947	Manizales	Colombia	5.0743694	-75.5081166744055	0	21.51434569712	Romeral	32	28.7609805205457	Ruiz, Nevado del	9	475.818252709315	1063.61025900677
Grupo de Investigación en Estratigrafía y Vulcanología (GIEV) Cumanday	123512628	Manizales	Colombia	5.0743694	-75.5081166744055	0	21.51434569712	Romeral	32	28.7609805205457	Ruiz, Nevado del	9	475.818252709315	1063.61025900677
Universidad Nacional de Colombia Manizales	60063610	Manizales	Colombia	5.02987855	-75.4726707705478	1	21.0291481483886	Bravo, Cerro	32	22.501026599116	Ruiz, Nevado del	9	473.10794762318	1069.5506266621
Universidad de Caldas	60040209	Manizales	Colombia	5.0556	-75.4938881202033	1	21.8806969658724	Romeral	32	26.1745299492334	Ruiz, Nevado del	9	474.631134650377	1066.04743996429
Instituto Tecnológico Metropolitano	60108696	Medellin	Colombia	6.27463365	-75.5887750440961	1	121.750160771859	Romeral	34	156.509162066626	Ruiz, Nevado del	11	595.764679389243	991.92730718624
Universidad EAFIT	60061982	Medellin	Colombia	6.20020215	-75.5784855279717	1	113.418097183461	Romeral	33	148.166893850349	Ruiz, Nevado del	10	588.351047409218	996.528692419883
Universidad Mariana	60268818	Pasto	Colombia	1.2236979	-77.2831891158874	1	9.65949079196685	Galeras	32	9.65949079196685	Galeras	10	154.123119177285	986.957257531473
Universidad de Nariño	60054919	Pasto	Colombia	1.23253395	-77.2933884608851	1	8.6301445679019	Galeras	32	8.6301445679019	Galeras	10	154.402030852095	985.871559178886
Volcanological and Seismological Observatory of Pasto	128400213	Pasto	Colombia	1.2140275	-77.2785096	0	10.1926318929951	Galeras	32	10.1926318929951	Galeras	10	153.463344594413	987.42677610336
Swiss Disaster Relief Unit	100730119	Pasto Narino	Colombia	1.14027645	-77.1538019706656	0	25.6177274607034	Galeras	31	25.6177274607034	Galeras	9	154.372645374819	1000.93698550029
Cruz Roja Colombiana- Seccional Tolima	124152523	lima	Colombia	4.72881705	-74.2479179563977	0	120.176813489016	Tolima, Nevado del	31	120.606116553009	Ruiz, Nevado del	9	521.904476094071	1203.26370683547
Secretaría de Ambiente y Gestión de Riesgo de Tolima	124152487	lima	Colombia	4.72881705	-74.2479179563977	0	120.176813489016	Tolima, Nevado del	31	120.606116553009	Ruiz, Nevado del	9	521.904476094071	1203.26370683547
Goma Volcano Observatory	105186362	Goma	Congo	-1.6665685	29.225652	0	16.5208464884362	Nyiragongo	21	16.5208464884362	Nyiragongo	3	807.006821078799	2148.79585887839
University of Goma	113446316	Goma	Congo	-1.6665685	29.225652	0	16.5208464884362	Nyiragongo	21	16.5208464884362	Nyiragongo	3	807.006821078799	2148.79585887839
Université de Goma	127661352	Goma	Congo	-1.6665685	29.225652	0	16.5208464884362	Nyiragongo	21	16.5208464884362	Nyiragongo	3	807.006821078799	2148.79585887839
University of Manono	130650275	Manono	Congo	-7.2981166	27.396517	0	568.600909154042	Igwisi Hills	9	674.530633290588	Nyiragongo	2	1069.48663653283	2747.09387980474
Universidad Técnica Nacional	60189661	Canas	Costa Rica	10.446361	-85.0934225762865	0	34.1669827085478	Miravalles	32	42.7323683487886	Arenal	17	229.176147736544	306.389498520092
Geocientex	105789657	Dos Rios	Costa Rica	10.8955291	-85.3812478	0	9.60081476077065	Rincon de la Vieja	32	9.60081476077065	Rincon de la Vieja	17	195.836255266879	247.773519351676
Observatorio Vulcanológico y Sismológico de Costa Rica	119101609	Heredia	Costa Rica	10.0018522	-84.1114971292844	1	14.858771541043	Barva	31	25.7366147536401	Poas	16	314.676044977115	415.143632194495
Observatorio Vulcanológico y Sismológico de Costa Rica (OVSICORI)	127904596	Heredia	Costa Rica	10.3767813	-84.0139721386573	0	28.4850875397638	Barva	31	30.994175840644	Poas	16	295.301476255292	395.293313270148
Universidad Nacional	60071924	Heredia	Costa Rica	10.0003416	-84.1061681767346	1	14.9885516460059	Barva	31	26.1851761155421	Poas	16	315.209305545807	415.677756580049
Instituto Costarricense de Electricidad Costa Rica	60071919	San Jose	Costa Rica	9.9325427	-84.0795782	0	22.6230028317887	Barva	31	25.4541782772978	Irazu	16	322.594024431123	423.049017976761
Instituto de Costarricense de Electricidad	106628966	San Jose	Costa Rica	9.9536824	-84.0921428226745	1	20.179942932151	Barva	31	26.4499520829148	Irazu	16	319.957099825272	420.415559578963
Unidad de Investigación y Análisis del Riesgo	122846745	San Jose	Costa Rica	9.9325427	-84.0795782	0	22.6230028317887	Barva	31	25.4541782772978	Irazu	16	322.594024431123	423.049017976761
Universidad de Costa Rica	60071929	San Jose	Costa Rica	9.93637915	-84.0508272149277	1	22.2852820469746	Irazu	31	22.2852820469746	Irazu	16	324.519840226298	424.985754931265
Geological Consultant	128183335	San José	Costa Rica	9.9325427	-84.0795782	0	22.6230028317887	Barva	31	25.4541782772978	Irazu	16	322.594024431123	423.049017976761
Universidad Nacional Autónoma de México	126872878	San José	Costa Rica	9.9325427	-84.0795782	0	22.6230028317887	Barva	31	25.4541782772978	Irazu	16	322.594024431123	423.049017976761
Croatian Geological Survey	60014292	Zagreb	Croatia	45.84264135	15.9622314765936	0	572.006725202486	Vesuvius	10	786.734043242264	Stromboli	2	903.598116373181	3515.97987357429
INA Industrija Nafte d d	60001763	Zagreb	Croatia	45.84264135	15.9622314765936	0	572.006725202486	Vesuvius	10	786.734043242264	Stromboli	2	903.598116373181	3515.97987357429
Institut Ruđer Bošković	60000961	Zagreb	Croatia	45.8296219	15.9879508435976	1	571.05227876317	Vesuvius	10	785.459334271559	Stromboli	2	902.347016943027	3517.31115418732
Sveučilište u Zagrebu, Prirodoslovno - matematički fakultet	60103664	Zagreb	Croatia	45.84264135	15.9622314765936	0	572.006725202486	Vesuvius	10	786.734043242264	Stromboli	2	903.598116373181	3515.97987357429
Advanced Geoscience Instruments Company	60068898	Brno	Czech Republic	49.1922443	16.6113382	0	710.139260303735	West Eifel Volcanic Field	4	1162.12799094548	Stromboli	0	1206.79849000074	3645.45892102498
Masaryk University	60029543	Brno	Czech Republic	49.2099968	16.599248976309	1	708.856619994708	West Eifel Volcanic Field	4	1163.99957633399	Stromboli	0	1208.653636547	3644.64125810727
Ústavu systémové biologie a ekologie	60022901	Nove Hrady	Czech Republic	49.8520404	16.1436129	0	664.614952171878	West Eifel Volcanic Field	1	1232.35294581444	Stromboli	0	1276.40827215297	3614.84124625048
Univerzita Palackého v Olomouci	60003367	Olomouc	Czech Republic	49.5940567	17.251143	0	747.374843995871	West Eifel Volcanic Field	1	1212.28190146785	Stromboli	0	1257.51579976633	3693.13542642381
Academy of Sciences of the Czech Republic	60031135	Prague	Czech Republic	50.0874059	14.4165243	1	539.213043666558	West Eifel Volcanic Field	2	1257.89576329348	Stromboli	0	1299.85214605882	3493.47717450328
Boháčova 866	106704581	Prague	Czech Republic	50.0373569	14.520343	1	547.010089612709	West Eifel Volcanic Field	2	1251.95450668009	Stromboli	0	1294.04263453404	3500.38817521633
Charles University	60016605	Prague	Czech Republic	50.0874654	14.4212535	0	539.549225912797	West Eifel Volcanic Field	2	1257.88378801141	Stromboli	0	1299.84638790968	3493.81388676404
Czech Geological Survey, Prague	60026182	Prague	Czech Republic	50.0874654	14.4212535	0	539.549225912797	West Eifel Volcanic Field	2	1257.88378801141	Stromboli	0	1299.84638790968	3493.81388676404
Czech University of Life Sciences Prague	60024445	Prague	Czech Republic	50.13017545	14.3737162621236	1	535.865995970925	West Eifel Volcanic Field	2	1262.81670711998	Stromboli	0	1304.72103022932	3490.8517209027
Geophysical Institute, Prague	60068924	Prague	Czech Republic	50.0874654	14.4212535	0	539.549225912797	West Eifel Volcanic Field	2	1257.88378801141	Stromboli	0	1299.84638790968	3493.81388676404
Institute of Geology of the Academy of Sciences of the Czech Republic	60068900	Prague	Czech Republic	50.0874654	14.4212535	0	539.549225912797	West Eifel Volcanic Field	2	1257.88378801141	Stromboli	0	1299.84638790968	3493.81388676404
Institute of Geophysics	127405135	Prague	Czech Republic	50.0874654	14.4212535	0	539.549225912797	West Eifel Volcanic Field	2	1257.88378801141	Stromboli	0	1299.84638790968	3493.81388676404
Petramag	102029981	Prague	Czech Republic	50.0874654	14.4212535	0	539.549225912797	West Eifel Volcanic Field	2	1257.88378801141	Stromboli	0	1299.84638790968	3493.81388676404
Goma Volcano Observatory	100815452	Goma	Democratic Republic Congo	-1.68122216867043	29.2270000983063	1	18.1084514439012	Nyiragongo	21	18.1084514439012	Nyiragongo	3	807.025851443361	2149.15619941279
University of Lubumbashi	60072532	Lubumbashi	Democratic Republic Congo	-11.6335282697262	27.4939900941567	1	724.310187633356	Ngozi	4	1141.13491950857	Nyiragongo	0	1381.95411844406	3159.60742382278
Aarhus Universitet	60029616	Aarhus	Denmark	56.1670905	10.2026176935929	1	703.083572429052	West Eifel Volcanic Field	1	1751.40392195327	Grimsvotn	0	1760.01140765663	3359.19603639119
Laboratory of Geophysics	100611886	Arhus	Denmark	56.1496278	10.2134046	0	701.486033721822	West Eifel Volcanic Field	1	1753.21184073213	Grimsvotn	0	1761.80782854557	3359.18848787137
Danish Lithosphere Center	60023244	Copenhagen	Denmark	55.6867243	12.5700724	0	722.85345654603	West Eifel Volcanic Field	1	1889.15869831482	Stromboli	0	1889.15869831482	3483.7788342445
Geological Survey of Denmark and Greenland	60014129	Copenhagen	Denmark	55.6867243	12.5700724	0	722.85345654603	West Eifel Volcanic Field	1	1889.15869831482	Stromboli	0	1889.15869831482	3483.7788342445
Københavns Universitet	60030840	Copenhagen	Denmark	55.6801502	12.5723270014063	1	722.329637203117	West Eifel Volcanic Field	1	1888.41585939819	Stromboli	0	1888.41585939819	3483.7156995813
Statens Naturhistoriske Museum	60095975	Copenhagen	Denmark	55.6873905	12.5769908806315	1	723.159247272289	West Eifel Volcanic Field	1	1889.17894238084	Stromboli	0	1889.17894238084	3484.2162752097
Technical University of Denmark	60011373	Lyngby	Denmark	55.78541445	12.5202151444421	1	730.211959260776	West Eifel Volcanic Field	1	1886.2461457403	Grimsvotn	0	1883.14195046685	3483.78706363876
Roskilde Universitet	60024521	Roskilde	Denmark	55.65267065	12.1391387629863	1	704.840736758886	West Eifel Volcanic Field	1	1878.7713685754	Grimsvotn	0	1876.7389502071	3456.75955699552
Centre d'Etudes et de Recherche de Djibouti	60072853	Djibouti	Djibouti	11.5664391	43.154503331892	1	74.5810751918451	Ardoukoba	22	74.5810751918451	Ardoukoba	9	375.409749271384	1783.28491468616
Escuela Superior Politecnica del Litoral Ecuador	60072061	Guayaquil	Ecuador	-2.1900563	-79.8868741	0	143.410029828103	Chimborazo	32	173.006192209979	Sangay	10	279.403127987182	936.530751382472
Gli Studies & Projects GLISP S.A.	124796844	Guayaquil	Ecuador	-2.1900563	-79.8868741	0	143.410029828103	Chimborazo	32	173.006192209979	Sangay	10	279.403127987182	936.530751382472
Universidad de Guayaquil	60072042	Guayaquil	Ecuador	-2.1812929	-79.8987515802665	1	143.96825443294	Chimborazo	32	174.204870557325	Sangay	10	279.755427716211	936.4269390063
Departamento de Control en Tiempo Real	128256724	Quito	Ecuador	-0.2201641	-78.5123274	0	10.9834570367553	Guagua Pichincha	32	10.9834570367553	Guagua Pichincha	10	66.5746379035092	856.674079985089
Escuela Politécnica Nacional	60072054	Quito	Ecuador	-0.21027895	-78.4888609601769	1	12.8976689797207	Guagua Pichincha	32	12.8976689797207	Guagua Pichincha	10	64.9511634178849	859.117379691121
INEMIN	105796796	Quito	Ecuador	-0.2201641	-78.5123274	0	10.9834570367553	Guagua Pichincha	32	10.9834570367553	Guagua Pichincha	10	66.5746379035092	856.674079985089
INEMIN-Instituto Ecuatoriano de Mineria	105793129	Quito	Ecuador	-0.2201641	-78.5123274	0	10.9834570367553	Guagua Pichincha	32	10.9834570367553	Guagua Pichincha	10	66.5746379035092	856.674079985089
Inst. Rech. Pour Le D.	106457136	Quito	Ecuador	-0.2201641	-78.5123274	0	10.9834570367553	Guagua Pichincha	32	10.9834570367553	Guagua Pichincha	10	66.5746379035092	856.674079985089
Institut de Recherche pour le Developpement Ecuador	60072060	Quito	Ecuador	-0.2201641	-78.5123274	0	10.9834570367553	Guagua Pichincha	32	10.9834570367553	Guagua Pichincha	10	66.5746379035092	856.674079985089
Instituto Geofísico	101819832	Quito	Ecuador	-0.2201641	-78.5123274	0	10.9834570367553	Guagua Pichincha	32	10.9834570367553	Guagua Pichincha	10	66.5746379035092	856.674079985089
Instituto de Estudios Ecuatorianos	100962193	Quito	Ecuador	-0.2201641	-78.5123274	0	10.9834570367553	Guagua Pichincha	32	10.9834570367553	Guagua Pichincha	10	66.5746379035092	856.674079985089
Instituto de Investigacion Geologico y Energetico	60105854	Quito	Ecuador	-0.1500047	-78.4550101	1	16.0701689566546	Guagua Pichincha	32	16.0701689566546	Guagua Pichincha	10	65.9173588215366	862.008479840689
Pontificia Universidad Católica del Ecuador	60072063	Quito	Ecuador	-0.2100491	-78.4916990142584	1	12.5923560561149	Guagua Pichincha	32	12.5923560561149	Guagua Pichincha	10	65.2294297170633	858.801158067532
REPENSAR	122929172	Quito	Ecuador	-0.2201641	-78.5123274	0	10.9834570367553	Guagua Pichincha	32	10.9834570367553	Guagua Pichincha	10	66.5746379035092	856.674079985089
Secretaría Nacional de Gestión de Riesgos	112099134	Quito	Ecuador	-0.2201641	-78.5123274	0	10.9834570367553	Guagua Pichincha	32	10.9834570367553	Guagua Pichincha	10	66.5746379035092	856.674079985089
Universidad Central del Ecuador	60072038	Quito	Ecuador	-0.1999868	-78.5061860550726	1	10.7059099736041	Guagua Pichincha	32	10.7059099736041	Guagua Pichincha	10	67.1898901177897	857.05907174819
Universidad San Francisco de Quito	60072059	Quito	Ecuador	-0.19686125	-78.4359153159021	1	18.2508707770069	Guagua Pichincha	32	18.2508707770069	Guagua Pichincha	10	61.0049264909693	864.763909153877
Universidad de las Americas - Ecuador	60104441	Quito	Ecuador	-0.2201641	-78.5123274	0	10.9834570367553	Guagua Pichincha	32	10.9834570367553	Guagua Pichincha	10	66.5746379035092	856.674079985089
Yachay University for Experimental Technology and Research (Yachay Tech)	60105012	Quito	Ecuador	-0.2201641	-78.5123274	0	10.9834570367553	Guagua Pichincha	32	10.9834570367553	Guagua Pichincha	10	66.5746379035092	856.674079985089
Universidad de las Fuerzas Armadas ESPE	60104598	Sangolquí	Ecuador	-0.31536005	-78.4447284590218	1	19.6073072968049	Atacazo	32	23.4121581352232	Guagua Pichincha	10	70.0830620730522	865.56932387047
Charles Darwin Foundation Santa Cruz	60072046	Santa Cruz Island	Ecuador	-0.62881505	-90.3638752022324	0	64.0754285486834	Santiago	11	86.9315898384999	Alcedo	7	147.852330013877	1328.69057156627
Parque Nacional Galápagos	60111039	Santa Cruz Island	Ecuador	-0.62881505	-90.3638752022324	0	64.0754285486834	Santiago	11	86.9315898384999	Alcedo	7	147.852330013877	1328.69057156627
Faculty of Science	60004238	Alexandria	Egypt	31.20739265	29.9190413012966	1	650.395340590445	Nisyros	6	1546.28815867495	Etna	0	1392.48384283342	2394.13387848756
Faculty of Science	60010333	Aswan	Egypt	27.1897353	31.1705293	1	693.778122471622	Lunayyir, Harrat	5	1699.09127063115	Tair, Jebel at	0	1371.59818676234	1963.96492241166
Faculty of Engineering	60273137	Asyut	Egypt	27.2688697	31.2693857456022	1	687.182132269271	Lunayyir, Harrat	4	1699.01985544968	Tair, Jebel at	0	1369.00047215994	1964.67633811309
Faculty of Science	60273131	Asyut	Egypt	27.1897353	31.1705293	1	693.778122471622	Lunayyir, Harrat	5	1699.09127063115	Tair, Jebel at	0	1371.59818676234	1963.96492241166
Egyptian Mineral Resources Authority	60092730	Cairo	Egypt	30.0443879	31.2357257	0	655.060070447099	Ash Shaam, Harrat	6	1722.47190193939	Etna	0	1311.55475898939	2219.65026005973
Nuclear Materials Corporation	113011176	Cairo	Egypt	30.0443879	31.2357257	0	655.060070447099	Ash Shaam, Harrat	6	1722.47190193939	Etna	0	1311.55475898939	2219.65026005973
Water Resources and Desert Lands Division	60272999	Cairo	Egypt	30.0443879	31.2357257	0	655.060070447099	Ash Shaam, Harrat	6	1722.47190193939	Etna	0	1311.55475898939	2219.65026005973
Cairo University	60010294	Giza	Egypt	30.02681195	31.2059185654303	1	658.481611768152	Ash Shaam, Harrat	5	1721.19565641881	Etna	0	1309.97128331716	2219.30324904175
Faculty of Science	60026365	Giza	Egypt	30.02845945	31.20705919383	1	658.305640394551	Ash Shaam, Harrat	5	1721.18345709571	Etna	0	1310.13928360665	2219.41161940484
Faculty of Science	60273143	Helwan	Egypt	29.86468895	31.3167764139059	1	656.573109890236	Ash Shaam, Harrat	6	1740.19172186976	Etna	0	1290.77854449588	2198.36348583409
National Research Institute of Astronomy and Geophysics, Cairo	60030681	Helwan	Egypt	29.8500001	31.333333	0	655.86884348073	Ash Shaam, Harrat	6	1742.43321465966	Etna	0	1288.96907546499	2196.16638161924
Faculty of Science	60239261	Ismailia	Egypt	30.6043775	32.2770825	0	538.595356501521	Ash Shaam, Harrat	7	1772.98580475576	Etna	0	1275.2635491622	2230.24500191941
Faculty of Science	60012078	Mansoura	Egypt	31.04077725	31.3581294988274	0	606.162445905114	Ash Shaam, Harrat	6	1672.78212169943	Etna	0	1302.39550432297	2312.31348267331
Faculty of Science	60274631	Minya	Egypt	28.2125404	30.9123740985458	0	758.677461982045	Lunayyir, Harrat	4	1800.92631625573	Tair, Jebel at	0	1261.15252304857	2059.38116259246
Faculty of Science	60273133	New Damietta	Egypt	31.4364503	31.678142	0	566.282072087871	Ash Shaam, Harrat	6	1677.04477039156	Etna	0	1250.10711660794	2338.29375567873
Faculty of Science	60221156	Tanta	Egypt	30.8012612	30.9925648	1	647.069502345703	Ash Shaam, Harrat	6	1656.9612648379	Etna	0	1346.02487171736	2304.80613398095
LaGeo S.A. de C.V.	100891719	America	El Salvador	37.7606315	-122.4194313	1	297.981446284544	Mono-Inyo Craters	33	659.397253984448	North Gorda Ridge Segment	2	647.942400735856	3315.48478087015
Gerardo Barrios University	117253491	San Miguel	El Salvador	13.4827342	-88.1783648	1	11.1997032818663	San Miguel	34	11.1997032818663	San Miguel	18	193.344790506608	351.798290702003
Academia Salvadoreña de la Historia	112070215	San Salvador	El Salvador	13.6989939	-89.1914249	0	11.7443632211025	San Salvador	34	50.3651472769074	Santa Ana	18	201.426212480676	352.289352933992
Calle y Colonia Las Mercedes	128763931	San Salvador	El Salvador	13.6989939	-89.1914249	0	11.7443632211025	San Salvador	34	50.3651472769074	Santa Ana	18	201.426212480676	352.289352933992
Gerencia de Geología del Observatorio Ambiental	121905745	San Salvador	El Salvador	13.6989939	-89.1914249	0	11.7443632211025	San Salvador	34	50.3651472769074	Santa Ana	18	201.426212480676	352.289352933992
MARN	114838189	San Salvador	El Salvador	13.6880313	-89.2309960893768	1	8.51175521623095	San Salvador	34	46.833809528431	Santa Ana	18	198.113906677597	349.059813887922
Ministerio de Medio Ambiente y Recursos Naturales	128309946	San Salvador	El Salvador	13.6880313	-89.2309960893768	1	8.51175521623095	San Salvador	34	46.833809528431	Santa Ana	18	198.113906677597	349.059813887922
Ministerio de Medio Ambiente y Recursos Naturales	100526641	San Salvador	El Salvador	13.6880313	-89.2309960893768	1	8.51175521623095	San Salvador	34	46.833809528431	Santa Ana	18	198.113906677597	349.059813887922
Museo Nacional de Antropología Dr. David J. Guzmán	112070153	San Salvador	El Salvador	13.6989939	-89.1914249	0	11.7443632211025	San Salvador	34	50.3651472769074	Santa Ana	18	201.426212480676	352.289352933992
Observatorio Ambiental	119123723	San Salvador	El Salvador	13.6989939	-89.1914249	0	11.7443632211025	San Salvador	34	50.3651472769074	Santa Ana	18	201.426212480676	352.289352933992
Servicio Nacional de Estudios Territoriales	100462954	San Salvador	El Salvador	13.6989939	-89.1914249	0	11.7443632211025	San Salvador	34	50.3651472769074	Santa Ana	18	201.426212480676	352.289352933992
University of El Salvador	60072758	San Salvador	El Salvador	13.6989939	-89.1914249	0	11.7443632211025	San Salvador	34	50.3651472769074	Santa Ana	18	201.426212480676	352.289352933992
Eritrea Institute of Technology	100501021	Africa	Eritrea	15.31566175	38.9269487210643	0	189.85623559189	Dallol	24	189.85623559189	Dallol	9	405.145888243206	2037.52756704231
Geological Survey of Estonia	60068872	Tallinn	Estonia	59.4372155	24.7453688	0	1532.97568951178	West Eifel Volcanic Field	0	1961.5202482611	Jan Mayen	0	2194.08362301039	4281.21349434241
Tallinna Tehnikaülikool	60068861	Tallinn	Estonia	59.3949741	24.667618887093	1	1526.69431124638	West Eifel Volcanic Field	0	1962.79260727535	Jan Mayen	0	2192.30420859	4276.14987772877
Adama Science and Technology University	60087377	Adama	Ethiopia	8.5410261	39.2705461	0	42.1580448344908	Bora-Bericha-Tullu Moye	27	437.659402203688	Manda Hararo	9	503.862247818871	1310.99070764025
A. R. C. C. H.	100999568	Addis Ababa	Ethiopia	9.0358287	38.7524127	1	98.5410037937644	Bora-Bericha-Tullu Moye	28	415.340362468356	Manda Hararo	9	495.387823796423	1349.26583552471
Addis Ababa Science and Technology University	60116560	Addis Ababa	Ethiopia	8.8855112	38.8106191231156	1	80.6467091878944	Bora-Bericha-Tullu Moye	27	426.175429829999	Manda Hararo	9	500.080213859725	1334.56378690455
Addis Ababa University	60071181	Addis Ababa	Ethiopia	8.8855112	38.8106191231156	1	80.6467091878944	Bora-Bericha-Tullu Moye	27	426.175429829999	Manda Hararo	9	500.080213859725	1334.56378690455
Geological Survey of Ethiopia	60071204	Addis Ababa	Ethiopia	9.0192267	38.8124185	1	94.561794844456	Bora-Bericha-Tullu Moye	28	413.376235402465	Manda Hararo	9	491.090089269651	1349.03983675862
Geothermal Exploration Project	100625904	Addis Ababa	Ethiopia	9.0358287	38.7524127	0	98.5410037937644	Bora-Bericha-Tullu Moye	28	415.340362468356	Manda Hararo	9	495.387823796423	1349.26583552471
Wollo University	60109529	Dessie	Ethiopia	11.18188395	39.6189332326054	1	170.814093577278	Manda Hararo	22	170.814093577278	Manda Hararo	9	313.92547496459	1603.95229524056
Wollega University	60120582	Nekemte	Ethiopia	9.0749806	36.5846476853445	1	281.718838845615	Aluto	24	576.74572590052	Manda Hararo	9	671.684374018907	1318.53111686264
Woldia University	60138825	Woldia	Ethiopia	11.8032262	39.6008134	1	129.929087353629	Dabbahu	22	129.929087353629	Dabbahu	9	310.424220961894	1670.28704381219
Faroese Earth and Energy Directorate	105231270	Torshavn	Faroe Islands	62.012	-6.768	0	544.811511643816	Oraefajokull	28	591.347854346326	Grimsvotn	6	649.746165200393	3082.6946612684
Jarðfeingi Faroese Geological Survey	60170184	Torshavn	Faroe Islands	62.012	-6.768	0	544.811511643816	Oraefajokull	28	591.347854346326	Grimsvotn	6	649.746165200393	3082.6946612684
SOPAC Technical Secretariat	100387901	Suva	Fiji	-18.1415884	178.4421662	0	119.195602815295	Nabukelevu	23	698.037653100797	Unnamed	12	713.904537626293	925.348772796161
University of the South Pacific	60072022	Suva	Fiji	-18.14455885	178.456528923588	1	119.521830349789	Nabukelevu	23	696.532535243831	Unnamed	12	712.352218976661	926.645691772798
Geologian Tutkimuskeskus	60019215	Espoo	Finland	60.1826618	24.828259	1	1584.83935299921	West Eifel Volcanic Field	0	1897.4121630941	Jan Mayen	0	2159.24558293867	4299.01670890196
Helsingin Yliopisto	60002952	Helsinki	Finland	60.1756483	24.9535500205221	1	1589.94925246588	West Eifel Volcanic Field	0	1902.20413750481	Jan Mayen	0	2165.64914038943	4305.71980689828
Natural Resources Institute Finland (Luke)	60106157	Helsinki	Finland	60.2290187	25.0193452	1	1596.39375448879	West Eifel Volcanic Field	0	1899.66194114834	Jan Mayen	0	2165.09156417379	4310.28268086487
Oulun Yliopisto	60012954	Oulu	Finland	65.0593277	25.4673576918736	1	1521.76416944513	Jan Mayen	0	1521.76416944513	Jan Mayen	0	1975.90769920437	4445.77085898041
Arctic Planetary Science Institute	117866856	Rovaniemi	Finland	66.5025657	25.73122	0	1431.84541467278	Jan Mayen	0	1431.84541467278	Jan Mayen	0	1953.21546579706	4500.18273059205
Turun yliopisto	60006876	Turku	Finland	60.45607315	22.2864096769772	1	1496.61013870113	West Eifel Volcanic Field	0	1789.43878390771	Jan Mayen	0	2028.27388290119	4167.47137823183
Centre Européen de Recherche et d’Enseignement de Géosciences de l’Environnement	60012012	Aix-en-Provence	France	43.5298424	5.4474738	0	317.763037714656	Chaine des Puys	13	971.752584565557	Stromboli	1	945.585785361981	2815.76381745114
IMT Mines Alès	60012033	Ales	France	44.1326594	4.08955328105526	1	203.479807402602	Chaine des Puys	6	1099.53428226632	Stromboli	0	1066.38331783753	2714.14845289109
Université d’Angers	60012772	Angers	France	47.4879427	-0.550965734785986	1	329.386910569223	Chaine des Puys	3	1598.55967031764	Stromboli	0	1583.78124203943	2578.66570691133
CNRS-UMR6524-OPGC	112949845	Aubiere	France	45.7512575	3.1144195	0	11.0462235978729	Chaine des Puys	3	1258.7445361975	Stromboli	0	1248.76647959598	2647.61329251355
Institut Pascal	60111154	Aubiere	France	45.7603632	3.1108683	1	10.4680218256723	Chaine des Puys	3	1259.53529430962	Stromboli	0	1249.69499243688	2648.0358360055
Laboratoire Magmas et Volcans, Clermont-Ferrand	60101369	Aubiere	France	45.7616464	3.112231783462	1	10.5321149219053	Chaine des Puys	3	1259.52646064287	Stromboli	0	1249.72729277594	2648.20781554287
Laboratoire d Informatique de Modelisation et d Optimisation des Systems	60121963	Aubiere	France	45.7512575	3.1144195	0	11.0462235978729	Chaine des Puys	3	1258.7445361975	Stromboli	0	1248.76647959598	2647.61329251355
Laboratoire de Météorologie Physique (LaMP)	60138762	Aubiere	France	45.76137595	3.11056289039404	1	10.4149734973022	Chaine des Puys	3	1259.61748220406	Stromboli	0	1249.79353546863	2648.08825775433
Laboratoire de Physique de Clermont	60138718	Aubiere	France	45.7611754	3.11083124732862	1	10.4409469733376	Chaine des Puys	3	1259.58778991347	Stromboli	0	1249.76302847404	2648.09041238302
Observatoire de Physique du Globe de Clermont- Ferrand	60101368	Aubiere	France	45.7512575	3.1144195	0	11.0462235978729	Chaine des Puys	3	1258.7445361975	Stromboli	0	1248.76647959598	2647.61329251355
U.E.R. Sciences	101577989	Aubiere	France	45.7512575	3.1144195	0	11.0462235978729	Chaine des Puys	3	1258.7445361975	Stromboli	0	1248.76647959598	2647.61329251355
Université d'Avignon et des Pays du Vaucluse	60031214	Avignon	France	43.9492493	4.8059012	0	249.77657717369	Chaine des Puys	8	1039.63756155905	Stromboli	0	1011.55204614125	2753.64350520228
Institut Polytechnique LaSalle Beauvais	60083817	Beauvais	France	49.4300997	2.0823355	0	351.866393493965	West Eifel Volcanic Field	2	1576.2751413474	Stromboli	0	1588.53870128287	2609.86212558029
Université de Franche-Comté	60031276	Besancon	France	47.2336844	6.025272	1	283.141817304186	Chaine des Puys	5	1198.15804817425	Stromboli	0	1221.06237575877	2847.01081176785
IRD Centre d'Ile-de-France	60023581	Bondy	France	48.9031	2.48291	0	345.118538268169	West Eifel Volcanic Field	2	1514.83550793219	Stromboli	0	1526.54143785299	2622.69434479496
Independent Researcher	116159965	Bordeaux	France	44.841225	-0.5800364	0	297.580616953319	Chaine des Puys	3	1468.21873402277	Stromboli	0	1405.52580885355	2514.06513458706
Université de Bordeaux	60102125	Bordeaux	France	44.80826	-0.594790639128566	1	300.043935990125	Chaine des Puys	3	1467.94568604976	Stromboli	0	1404.50079847095	2516.89604765857
Technop&ocircle Brest-Iroise	60104222	Brest	France	48.3905283	-4.4860088	0	634.803175605101	Chaine des Puys	2	1903.45162704589	Stromboli	0	1875.12419698764	2482.92530329838
Université de Brest (UBO)	60019762	Brest	France	48.3905283	-4.4860088	0	634.803175605101	Chaine des Puys	2	1903.45162704589	Stromboli	0	1875.12419698764	2482.92530329838
CEA Dam Ile-de France	60025149	Bruyeres-les-Chatel	France	47.6393332	2.5820982	0	208.312438004841	Chaine des Puys	2	1416.55079453731	Stromboli	0	1425.53814058072	2667.29086161082
Centre Vulcain	101521113	Cergy	France	49.0527528	2.0388736	0	368.152543718693	West Eifel Volcanic Field	2	1549.91469291862	Stromboli	0	1561.35377312399	2595.58111353141
CY Cergy Paris Université	60002272	Cergy-Pontoise	France	49.0317703	2.07801909739212	1	366.368375838764	West Eifel Volcanic Field	2	1546.2348041742	Stromboli	0	1557.68043949677	2597.72813529097
Université Savoie Mont Blanc	60019513	Chambery	France	45.55977	5.9098504	1	228.938440912057	Chaine des Puys	7	1073.13276530733	Stromboli	0	1090.84392347823	2820.5873117605
Centre de Recherches Forestières de Nancy	100378997	Champenoux	France	48.7420208	6.3481039	0	162.874345258516	West Eifel Volcanic Field	2	1313.89834188788	Stromboli	0	1340.7786463919	2895.61825809519
MEMS and Nano-Technologies Consultancy	114167318	Clamart	France	48.8003835	2.2630238	0	339.525181785694	Chaine des Puys	2	1518.90096228152	Stromboli	0	1530.09898715426	2604.28137641178
CNRS et Université	107108977	Clermont-Ferrand	France	45.7774551	3.0819427	0	7.88522144857896	Chaine des Puys	3	1262.45631573843	Stromboli	0	1252.61505520171	2647.48922972176
Centre de Recherches	125999077	Clermont-Ferrand	France	45.7704952	3.0859452	1	8.31925909592439	Chaine des Puys	3	1261.76882844203	Stromboli	0	1251.83744595998	2647.24275600227
Centre de Recherches Volcanologiques	125999567	Clermont-Ferrand	France	45.7774551	3.0819427	0	7.88522144857896	Chaine des Puys	3	1262.45631573843	Stromboli	0	1252.61505520171	2647.48922972176
Centre de Recherches Volcanologiques and CNRS	125998871	Clermont-Ferrand	France	45.7774551	3.0819427	0	7.88522144857896	Chaine des Puys	3	1262.45631573843	Stromboli	0	1252.61505520171	2647.48922972176
Centre de Recherches Volcanologiques et U.A. 10	125998219	Clermont-Ferrand	France	45.7774551	3.0819427	0	7.88522144857896	Chaine des Puys	3	1262.45631573843	Stromboli	0	1252.61505520171	2647.48922972176
Coord.de la Rech.en Volcanol.(CRV)	101957579	Clermont-Ferrand	France	45.7774551	3.0819427	0	7.88522144857896	Chaine des Puys	3	1262.45631573843	Stromboli	0	1252.61505520171	2647.48922972176
Département de Géologie	100638618	Clermont-Ferrand	France	45.7774551	3.0819427	0	7.88522144857896	Chaine des Puys	3	1262.45631573843	Stromboli	0	1252.61505520171	2647.48922972176
Institut de Physique du Globe	100395646	Clermont-Ferrand	France	45.7774551	3.0819427	0	7.88522144857896	Chaine des Puys	3	1262.45631573843	Stromboli	0	1252.61505520171	2647.48922972176
Laboratoire Communication et Sociétés	60138735	Clermont-Ferrand	France	45.7774551	3.0819427	0	7.88522144857896	Chaine des Puys	3	1262.45631573843	Stromboli	0	1252.61505520171	2647.48922972176
Laboratoire de Géographie Physique et Environnementale, Clermont-Ferrand	60101360	Clermont-Ferrand	France	45.7774551	3.0819427	0	7.88522144857896	Chaine des Puys	3	1262.45631573843	Stromboli	0	1252.61505520171	2647.48922972176
Laboratoire de volcanologie	105854667	Clermont-Ferrand	France	45.7774551	3.0819427	0	7.88522144857896	Chaine des Puys	3	1262.45631573843	Stromboli	0	1252.61505520171	2647.48922972176
Ministère Chargé de L’Education Nationale	128085373	Clermont-Ferrand	France	45.7774551	3.0819427	0	7.88522144857896	Chaine des Puys	3	1262.45631573843	Stromboli	0	1252.61505520171	2647.48922972176
OPGC	100389587	Clermont-Ferrand	France	45.7774551	3.0819427	0	7.88522144857896	Chaine des Puys	3	1262.45631573843	Stromboli	0	1252.61505520171	2647.48922972176
OPGC	100509567	Clermont-Ferrand	France	45.7774551	3.0819427	0	7.88522144857896	Chaine des Puys	3	1262.45631573843	Stromboli	0	1252.61505520171	2647.48922972176
Observatoire de Physique du Globe et UA 10 (C.N.R.S.)	100443558	Clermont-Ferrand	France	45.7774551	3.0819427	0	7.88522144857896	Chaine des Puys	3	1262.45631573843	Stromboli	0	1252.61505520171	2647.48922972176
UA 10 CNRS	106900244	Clermont-Ferrand	France	45.7774551	3.0819427	0	7.88522144857896	Chaine des Puys	3	1262.45631573843	Stromboli	0	1252.61505520171	2647.48922972176
Université Clermont Auvergne	60138276	Clermont-Ferrand	France	45.7595573	3.11390959971363	1	10.7194832019062	Chaine des Puys	3	1259.28928355495	Stromboli	0	1249.46859922589	2648.16288911759
Universita di Corsica Pascal Paoli	60031206	Corte	France	42.3052904	9.1511935	0	432.125980142525	Ischia	13	644.083187168493	Stromboli	2	655.931075987781	3084.62251102463
AREVA	60011270	Courbevoie	France	48.89249175	2.24189501103479	1	349.882045857713	Chaine des Puys	2	1526.94996360637	Stromboli	0	1538.3158182666	2605.33799558112
Université Paris-Est Créteil Val de Marne	60025066	Creteil	France	48.7882159	2.44392189254816	1	336.277557585469	Chaine des Puys	2	1508.21899141319	Stromboli	0	1519.63014586975	2616.79488867448
Comité National Français de Géodésie et Géophysique (CNFGG)	105848958	Eaubonne	France	48.9906696	2.2794326	0	354.582533876773	West Eifel Volcanic Field	2	1532.34153867481	Stromboli	0	1543.96258144351	2610.75017603069
Laboratoire de Tribologie et Dynamique des Systèmes	60108274	Ecully	France	45.7754498	4.7785644	0	139.399587725121	Chaine des Puys	5	1155.96773658103	Stromboli	0	1163.32658758704	2751.5450529124
Groupe d'Etude Des Volcans Actifs	101936280	Feyzin	France	45.6738	4.85831	0	146.244053440941	Chaine des Puys	5	1144.09279923495	Stromboli	0	1151.28218340173	2749.89080961905
CEA Fontenay aux Roses	60009386	Fontenay-aux-Roses	France	48.7903497	2.27655503484438	1	338.262997970365	Chaine des Puys	2	1517.41698731515	Stromboli	0	1528.61137004679	2604.96611733263
CEN-FAR	100378163	Fontenay-aux-Roses	France	48.7911052	2.2870373	0	338.22277847304	Chaine des Puys	2	1516.90572994592	Stromboli	0	1528.11550675848	2605.73100286804
C.E.N.	105197151	Gif-sur-Yvette	France	48.7018823	2.134529	0	330.461678850637	Chaine des Puys	2	1518.57754344953	Stromboli	0	1529.39597391941	2592.44936929357
CEA Saclay	60019615	Gif-sur-Yvette	France	48.7018823	2.134529	0	330.461678850637	Chaine des Puys	2	1518.57754344953	Stromboli	0	1529.39597391941	2592.44936929357
Centre d'Etudes Nucleaires	108961490	Gif-sur-Yvette	France	48.7018823	2.134529	0	330.461678850637	Chaine des Puys	2	1518.57754344953	Stromboli	0	1529.39597391941	2592.44936929357
Centre des Faibles Radioactivites	100349049	Gif-sur-Yvette	France	48.7018823	2.134529	0	330.461678850637	Chaine des Puys	2	1518.57754344953	Stromboli	0	1529.39597391941	2592.44936929357
Centre des Faibles Radioactivités	100350266	Gif-sur-Yvette	France	48.7018823	2.134529	0	330.461678850637	Chaine des Puys	2	1518.57754344953	Stromboli	0	1529.39597391941	2592.44936929357
Commissariat a l'Energie Atomique et aux Energies Alternatives	60007816	Gif-sur-Yvette	France	48.7018823	2.134529	0	330.461678850637	Chaine des Puys	2	1518.57754344953	Stromboli	0	1529.39597391941	2592.44936929357
Laboratoire Pierre Sue	113010943	Gif-sur-Yvette	France	48.7018823	2.134529	0	330.461678850637	Chaine des Puys	2	1518.57754344953	Stromboli	0	1529.39597391941	2592.44936929357
Laboratoire Pierre Süe	105870288	Gif-sur-Yvette	France	48.7018823	2.134529	0	330.461678850637	Chaine des Puys	2	1518.57754344953	Stromboli	0	1529.39597391941	2592.44936929357
Laboratoire des Sciences du Climat et de l'Environnement	60045588	Gif-sur-Yvette	France	48.7018823	2.134529	0	330.461678850637	Chaine des Puys	2	1518.57754344953	Stromboli	0	1529.39597391941	2592.44936929357
Université Paris-Saclay	60106017	Gif-sur-Yvette	France	48.7118307	2.1716058	1	331.018508991809	Chaine des Puys	2	1517.28340520183	Stromboli	0	1528.1717097813	2595.35852849227
CEA Grenoble	60011447	Grenoble	France	45.19968215	5.70312461218498	1	221.959554217345	Chaine des Puys	7	1059.68771811996	Stromboli	0	1066.93377359927	2802.07510041053
CEA LETI	60007823	Grenoble	France	45.1952541	5.70615449172078	1	222.338181415908	Chaine des Puys	7	1059.19362977324	Stromboli	0	1066.43108894091	2802.28531309461
CRV	105370161	Grenoble	France	45.1875602	5.7357819	0	224.810909728613	Chaine des Puys	7	1056.85036030156	Stromboli	0	1067.62177746033	2804.55737381662
European Synchrotron Radiation Facility	60032633	Grenoble	France	45.2084292	5.68810534265399	1	220.540180938239	Chaine des Puys	7	1061.21426283451	Stromboli	0	1068.45985539592	2800.95355119329
Institut Dolomieu	60031789	Grenoble	France	45.1955523	5.72586582282033	1	223.796054801207	Chaine des Puys	7	1058.0134879775	Stromboli	0	1067.55160090185	2803.82937790637
Institut Laue-Langevin	60007109	Grenoble	France	45.2062129	5.6928471	1	220.969440713144	Chaine des Puys	7	1060.77042971947	Stromboli	0	1068.01794352854	2801.31089221543
Institut des Sciences de la Terre (ISTerre)	60109424	Grenoble	France	45.1875602	5.7357819	0	224.810909728613	Chaine des Puys	7	1056.85036030156	Stromboli	0	1067.62177746033	2804.55737381662
Institut polytechnique de Grenoble	60009236	Grenoble	France	45.1908798	5.7169733	1	223.29539862811	Chaine des Puys	7	1058.22850837657	Stromboli	0	1066.68255701991	2803.10545039883
Laboratoire de Spectrométrie Physique	105199887	Grenoble	France	45.1875602	5.7357819	0	224.810909728613	Chaine des Puys	7	1056.85036030156	Stromboli	0	1067.62177746033	2804.55737381662
Politiques Publiques, Action Politique, Territoires (PACTE)	60108253	Grenoble	France	45.1875602	5.7357819	0	224.810909728613	Chaine des Puys	7	1056.85036030156	Stromboli	0	1067.62177746033	2804.55737381662
Institut Pierre-Simon Laplace	60019908	Guyancourt	France	48.7709414	2.0706084	0	338.93415444538	Chaine des Puys	2	1527.18540593757	Stromboli	0	1538.06955363819	2589.81300975489
Laboratoire Atmosphères, Observations Spatiales	60106194	Guyancourt	France	48.7709414	2.0706084	0	338.93415444538	Chaine des Puys	2	1527.18540593757	Stromboli	0	1538.06955363819	2589.81300975489
La Rochelle Université	60013717	La Rochelle	France	46.1484125	-1.15681877659501	1	322.295911041295	Chaine des Puys	3	1567.85370857684	Stromboli	0	1525.36885918807	2437.08422111611
Le Mans Université	60004848	Le Mans	France	48.0173997	0.1492995	1	328.35394740873	Chaine des Puys	2	1586.85707356374	Stromboli	0	1586.55343969166	2601.39624208807
Université de Lille	60104665	Lille	France	50.6286009	3.12597189256264	1	268.806596998088	West Eifel Volcanic Field	2	1622.05208063897	Stromboli	0	1637.85164008991	2719.4167524085
Université de Limoges	60008447	Limoges	France	45.82604265	1.2585755578315	1	133.581648617926	Chaine des Puys	3	1385.76775827397	Stromboli	0	1357.64698545184	2543.86420481555
Environnement, Ville, Société	60108306	Lyon	France	45.7578137	4.8320114	0	143.595994940949	Chaine des Puys	5	1151.50376561977	Stromboli	0	1158.9024032265	2753.73383671922
Université de Lyon	60102126	Lyon	France	45.7297811	4.82658192166095	1	143.313059199344	Chaine des Puys	5	1149.89079399121	Stromboli	0	1157.19511851306	2751.55685010496
École Normale Supérieure de Lyon	60005667	Lyon	France	45.7297811	4.82658192166095	1	143.313059199344	Chaine des Puys	5	1149.89079399121	Stromboli	0	1157.19511851306	2751.55685010496
Centre de Recherches en Physique de l'Atmosphère	100779375	Magny-les-Hameaux	France	48.724051	2.0839562	0	333.630717090266	Chaine des Puys	2	1522.98849015674	Stromboli	0	1533.78901824096	2589.46279334088
Etablissement d'Etudes et Recherches Météorologiques	100838142	Magny-les-Hameaux	France	48.724051	2.0839562	0	333.630717090266	Chaine des Puys	2	1522.98849015674	Stromboli	0	1533.78901824096	2589.46279334088
Ecole des Ponts ParisTech	60026651	Marne-la-Vallee	France	48.8494036	2.67270194752431	0	335.38753719263	West Eifel Volcanic Field	2	1500.6434933736	Stromboli	0	1512.4908288783	2634.69504650236
Université Gustave Eiffel	60138422	Marne-la-Vallee	France	48.8494036	2.67270194752431	0	335.38753719263	West Eifel Volcanic Field	2	1500.6434933736	Stromboli	0	1512.4908288783	2634.69504650236
Aix Marseille Université	60102127	Marseille	France	43.29282045	5.35827526960298	1	335.158552775927	Chaine des Puys	13	965.409647870152	Stromboli	1	928.228648120827	2837.74233710299
IRD Institut de Recherche pour le Developpement	60028993	Marseille	France	43.2961743	5.3699525	0	335.368389338506	Chaine des Puys	13	964.749323083369	Stromboli	1	927.831307455572	2837.73357041976
Institut Méditerranéen de Technologie	100342069	Marseille	France	43.2961743	5.3699525	0	335.368389338506	Chaine des Puys	13	964.749323083369	Stromboli	1	927.831307455572	2837.73357041976
Geography	107852788	Martinique	France	14.6113732	-60.9620777	0	31.0469367135807	Pelee	12	85.6745980071274	Watt, Morne	5	364.252168885171	2457.29481559239
Laboratoire d'Étude des Microstructures et de Mécanique des Matériaux	60110941	Metz	France	49.1196964	6.1763552	0	126.458512216803	West Eifel Volcanic Field	2	1355.32976359843	Stromboli	0	1382.6159669138	2890.833686559
LESIA - Laboratoire d'Etudes Spatiales et d'Instrumentation en Astrophysique	60028894	Meudon	France	48.8126688	2.2385432	0	341.170576812981	Chaine des Puys	2	1521.14640238398	Stromboli	0	1532.3385242829	2602.88314709891
Laboratoire de Géographie Physique, Environnements Quaternaires et Actuels	60112301	Meudon	France	48.8126688	2.2385432	0	341.170576812981	Chaine des Puys	2	1521.14640238398	Stromboli	0	1532.3385242829	2602.88314709891
not available	125680634	Meudon	France	48.8126688	2.2385432	0	341.170576812981	Chaine des Puys	2	1521.14640238398	Stromboli	0	1532.3385242829	2602.88314709891
Université de Rouen Normandie	60032922	Mont-Saint-Aignan	France	49.4582729	1.06903228732426	1	422.156132042277	West Eifel Volcanic Field	2	1632.42258368667	Stromboli	0	1643.49934703342	2540.53817248565
Centre Géologique et Géophysique	102065136	Montpellier	France	43.6112422	3.8767337	0	251.967935428367	Chaine des Puys	7	1088.13494884745	Stromboli	0	1039.61316933611	2762.52529906832
Gestion de l’Eau, Acteurs, Usages	60106338	Montpellier	France	43.6112422	3.8767337	0	251.967935428367	Chaine des Puys	7	1088.13494884745	Stromboli	0	1039.61316933611	2762.52529906832
Géosciences Montpellier	60108494	Montpellier	France	43.6321755	3.8666712	1	249.50718563496	Chaine des Puys	6	1089.87400396894	Stromboli	0	1041.75526642894	2760.06107116118
IRD Centre de Montpellier	60025735	Montpellier	France	43.6112422	3.8767337	0	251.967935428367	Chaine des Puys	7	1088.13494884745	Stromboli	0	1039.61316933611	2762.52529906832
Observation Spatiale, Modèles & Science Impliquée	60108554	Montpellier	France	43.6112422	3.8767337	0	251.967935428367	Chaine des Puys	7	1088.13494884745	Stromboli	0	1039.61316933611	2762.52529906832
Universite Paul-Valery Montpellier III	60009278	Montpellier	France	43.6322344	3.87011123096948	1	249.57724762702	Chaine des Puys	6	1089.62746055655	Stromboli	0	1041.55130014174	2760.15033812723
Université de Montpellier	60108488	Montpellier	France	43.6315655	3.8618177	1	249.465154604666	Chaine des Puys	6	1090.19645651111	Stromboli	0	1042.00453083202	2759.99014748397
Université de Lorraine	60104289	Nancy	France	48.66885965	6.15522186149301	1	174.318524258343	West Eifel Volcanic Field	2	1315.73168208376	Stromboli	0	1342.11919127407	2880.27434379303
Université Paris Nanterre	60017338	Nanterre	France	48.9042269	2.2139517871306	1	351.508974675768	Chaine des Puys	2	1529.33749077319	Stromboli	0	1540.69163830707	2603.6897273409
Laboratoire de Planétologie et Géodynamique	60105669	Nantes	France	47.2186371	-1.5541362	0	381.8418605864	Chaine des Puys	3	1649.03748619351	Stromboli	0	1621.9534932091	2506.67334400151
Nantes Université	60032006	Nantes	France	47.28223965	-1.51512033156498	1	381.972410694522	Chaine des Puys	3	1649.8479992694	Stromboli	0	1624.10283494724	2513.98665140555
Laboratoire Géosciences et Environnement Cergy (GEC)	60138629	Neuville-sur-Oise	France	49.0135534	2.0623676	0	365.47913700267	Chaine des Puys	2	1545.70881372585	Stromboli	0	1557.09628714934	2596.10029386929
Observatoire de la Côte d'Azur	60010513	Nice	France	43.7251174	7.30059223812824	1	410.820683406276	Chaine des Puys	13	858.794030144711	Stromboli	2	866.522704162139	2912.86225815227
Université Côte d'Azur	60110693	Nice	France	43.716067	7.26489736086957	1	409.072537012099	Chaine des Puys	13	860.48264536029	Stromboli	2	867.27793061851	2912.3288159893
B.R.G.M.	106560598	Orleans	France	47.9027336	1.9086066	0	249.094068830658	Chaine des Puys	2	1474.10459551797	Stromboli	0	1482.82103825803	2631.01839866395
BRGM	60004967	Orleans	France	47.8293771	1.9394870700361	1	240.63667978017	Chaine des Puys	2	1467.22795126408	Stromboli	0	1475.81050428063	2639.41877530994
Bur. Rech. Geologiques et Minieres	106449455	Orleans	France	47.9027336	1.9086066	0	249.094068830658	Chaine des Puys	2	1474.10459551797	Stromboli	0	1482.82103825803	2631.01839866395
Bureau de Recherche Géologique et Minière	112916690	Orleans	France	47.9027336	1.9086066	0	249.094068830658	Chaine des Puys	2	1474.10459551797	Stromboli	0	1482.82103825803	2631.01839866395
Bureau de Recherches Géologique et Minières	101376878	Orleans	France	47.9027336	1.9086066	0	249.094068830658	Chaine des Puys	2	1474.10459551797	Stromboli	0	1482.82103825803	2631.01839866395
CFG Services	101748704	Orleans	France	47.9027336	1.9086066	0	249.094068830658	Chaine des Puys	2	1474.10459551797	Stromboli	0	1482.82103825803	2631.01839866395
CRSCM-CNRS	100321625	Orleans	France	47.9027336	1.9086066	0	249.094068830658	Chaine des Puys	2	1474.10459551797	Stromboli	0	1482.82103825803	2631.01839866395
Earth Sciences Institute of Orléans	60120755	Orleans	France	47.9027336	1.9086066	0	249.094068830658	Chaine des Puys	2	1474.10459551797	Stromboli	0	1482.82103825803	2631.01839866395
Inst Mixte de Recherches	100369153	Orleans	France	47.9027336	1.9086066	0	249.094068830658	Chaine des Puys	2	1474.10459551797	Stromboli	0	1482.82103825803	2631.01839866395
LE STUDIUM Loire Valley Institute for Advanced Studies	60105958	Orleans	France	47.9027336	1.9086066	0	249.094068830658	Chaine des Puys	2	1474.10459551797	Stromboli	0	1482.82103825803	2631.01839866395
Université d'Orléans	60029689	Orleans	France	47.84518015	1.93370177663238	1	242.436950517621	Chaine des Puys	2	1468.65765566269	Stromboli	0	1477.2702824419	2637.61819558247
Fluides, Automatique et Systèmes Thermiques	60106107	Orsay	France	48.699184	2.187457	0	329.418412908669	Chaine des Puys	2	1515.47901310419	Stromboli	0	1526.36074272991	2596.14102878482
Géosciences Paris Sud (GEOPS)	60106111	Orsay	France	48.699184	2.187457	0	329.418412908669	Chaine des Puys	2	1515.47901310419	Stromboli	0	1526.36074272991	2596.14102878482
UPS	100323166	Orsay	France	48.699184	2.187457	0	329.418412908669	Chaine des Puys	2	1515.47901310419	Stromboli	0	1526.36074272991	2596.14102878482
Laboratoire Traitement et Communication de l'Information	60072950	Palaiseau	France	48.7144587	2.2453842	0	330.32489636537	Chaine des Puys	2	1513.44887158828	Stromboli	0	1524.43951739994	2600.67808767219
Laboratoire de Biologie Structurale de la Cellule	60017611	Palaiseau	France	48.7144587	2.2453842	0	330.32489636537	Chaine des Puys	2	1513.44887158828	Stromboli	0	1524.43951739994	2600.67808767219
École polytechnique	60013425	Palaiseau	France	48.7127874	2.2107453	1	330.591173376946	Chaine des Puys	2	1515.21502768881	Stromboli	0	1526.15661660501	2598.16849573403
CNES Centre National d'Etudes Spatiales	60017694	Paris	France	48.8613096	2.3453828	1	345.294965295444	Chaine des Puys	2	1519.03252729163	Stromboli	0	1530.46831137544	2611.80050151245
CNRS Centre National de la Recherche Scientifique	60008134	Paris	France	48.8534951	2.3483915	0	344.403519788422	Chaine des Puys	2	1518.28160116903	Stromboli	0	1529.70481427612	2611.79827629658
Collège de France	60010578	Paris	France	48.8493233	2.3461573	1	343.967743154458	Chaine des Puys	2	1518.08739222209	Stromboli	0	1529.49882433937	2611.52498201218
Conservatoire National des Arts et Metiers	60014541	Paris	France	48.86678295	2.35541669253368	1	345.793531774402	Chaine des Puys	2	1518.90611556331	Stromboli	0	1530.36670322338	2612.66254223541
Deezer Research	117568924	Paris	France	48.8534951	2.3483915	0	344.403519788422	Chaine des Puys	2	1518.28160116903	Stromboli	0	1529.70481427612	2611.79827629658
Ecole Française d'Extrême-Orient	60108667	Paris	France	48.8645338	2.2922091	1	346.227412349633	Chaine des Puys	2	1522.13712935689	Stromboli	0	1533.50978382727	2608.12217964145
Electricité de France	60029873	Paris	France	48.8761749	2.35424886738662	1	346.839525037909	Chaine des Puys	2	1519.67773067037	Stromboli	0	1531.15661973134	2612.83915930085
European Space Agency - ESA	60029398	Paris	France	48.84813895	2.30430313785589	1	344.290232372078	Chaine des Puys	2	1520.25241253598	Stromboli	0	1531.60622508556	2608.52548709177
IGN Institut Geographique National	60073356	Paris	France	48.8450278	2.42441428696559	1	342.72371119522	Chaine des Puys	2	1513.55849223378	Stromboli	0	1525.06432692604	2616.95624937321
INSU - Institut National des Sciences de l'Univers	60018746	Paris	France	48.8534951	2.3483915	0	344.403519788422	Chaine des Puys	2	1518.28160116903	Stromboli	0	1529.70481427612	2611.79827629658
IPG	105870258	Paris	France	48.8534951	2.3483915	0	344.403519788422	Chaine des Puys	2	1518.28160116903	Stromboli	0	1529.70481427612	2611.79827629658
IPG Paris	100318172	Paris	France	48.8534951	2.3483915	0	344.403519788422	Chaine des Puys	2	1518.28160116903	Stromboli	0	1529.70481427612	2611.79827629658
Inserm	60000905	Paris	France	48.89864945	2.33061348940057	1	349.559013844223	Chaine des Puys	2	1522.64326074211	Stromboli	0	1534.13843041113	2611.78827914318
Institut Universitaire de France	60029631	Paris	France	48.8505366	2.32915842999312	1	344.281618716118	Chaine des Puys	2	1519.09375323494	Stromboli	0	1530.48535368496	2610.35342584103
Institut de Physique du Globe de Paris	60001970	Paris	France	48.84477575	2.35613371374999	1	343.363422963215	Chaine des Puys	2	1517.20789918512	Stromboli	0	1528.6228582182	2612.10713856834
Institut des Sciences de la Terre de Paris	60139089	Paris	France	48.8534951	2.3483915	0	344.403519788422	Chaine des Puys	2	1518.28160116903	Stromboli	0	1529.70481427612	2611.79827629658
LPMMP	105808961	Paris	France	48.8534951	2.3483915	0	344.403519788422	Chaine des Puys	2	1518.28160116903	Stromboli	0	1529.70481427612	2611.79827629658
Laboratoire de Géologie de l'École Normale Supérieure de Paris	60105756	Paris	France	48.8534951	2.3483915	0	344.403519788422	Chaine des Puys	2	1518.28160116903	Stromboli	0	1529.70481427612	2611.79827629658
Laboratoire de Sismologie	100794588	Paris	France	48.8534951	2.3483915	0	344.403519788422	Chaine des Puys	2	1518.28160116903	Stromboli	0	1529.70481427612	2611.79827629658
Lafarge	60011181	Paris	France	48.89540655	2.39592521767058	1	348.546359762169	Chaine des Puys	2	1518.89770476291	Stromboli	0	1530.47215376308	2616.32224746409
Lycee Dorian Geometrie-Topographie	101742662	Paris	France	48.8534951	2.3483915	0	344.403519788422	Chaine des Puys	2	1518.28160116903	Stromboli	0	1529.70481427612	2611.79827629658
Milieux Environnementaux, Transferts et Interactions dans les Hydrosystèmes et les Sols	60105773	Paris	France	48.8534951	2.3483915	0	344.403519788422	Chaine des Puys	2	1518.28160116903	Stromboli	0	1529.70481427612	2611.79827629658
Mines Paris - PSL	60030506	Paris	France	48.8453543	2.33904576790233	1	343.605978020618	Chaine des Puys	2	1518.17117991394	Stromboli	0	1529.56482614005	2610.91151308497
Ministère de l'Environnement	106205095	Paris	France	48.8534951	2.3483915	0	344.403519788422	Chaine des Puys	2	1518.28160116903	Stromboli	0	1529.70481427612	2611.79827629658
Museum National d'Histoire Naturelle	60028311	Paris	France	48.8430823	2.3571721	1	343.166281924723	Chaine des Puys	2	1517.02439880091	Stromboli	0	1528.43713971707	2612.1342049213
Météo France	60028770	Paris	France	48.8455927	2.42490629860056	1	342.781491673643	Chaine des Puys	2	1513.57481751401	Stromboli	0	1525.08250019972	2617.00660048761
O.R.A. (Observer Relever Analyser) association	119664998	Paris	France	48.8534951	2.3483915	0	344.403519788422	Chaine des Puys	2	1518.28160116903	Stromboli	0	1529.70481427612	2611.79827629658
Observatoire Volcanologique du Piton de la Fournaise	101283557	Paris	France	48.8534951	2.3483915	0	344.403519788422	Chaine des Puys	2	1518.28160116903	Stromboli	0	1529.70481427612	2611.79827629658
Pôle de Recherche Pour l'Organisation et la Diffusion de l'Information Géographique	60110966	Paris	France	48.8534951	2.3483915	0	344.403519788422	Chaine des Puys	2	1518.28160116903	Stromboli	0	1529.70481427612	2611.79827629658
Service Central d'Exploitation Météorologique	100824126	Paris	France	48.8534951	2.3483915	0	344.403519788422	Chaine des Puys	2	1518.28160116903	Stromboli	0	1529.70481427612	2611.79827629658
Service Meteorologique Metropolitain	100586387	Paris	France	48.8534951	2.3483915	0	344.403519788422	Chaine des Puys	2	1518.28160116903	Stromboli	0	1529.70481427612	2611.79827629658
Sorbonne Université	60001422	Paris	France	48.8379885	2.36112163014604	1	342.564843517538	Chaine des Puys	2	1516.42799084319	Stromboli	0	1527.83514799391	2612.27432767201
Stratagem974	126208331	Paris	France	48.8534951	2.3483915	0	344.403519788422	Chaine des Puys	2	1518.28160116903	Stromboli	0	1529.70481427612	2611.79827629658
TOTAL S.A.	60014309	Paris	France	48.8534951	2.3483915	0	344.403519788422	Chaine des Puys	2	1518.28160116903	Stromboli	0	1529.70481427612	2611.79827629658
Université Paris 1 Panthéon-Sorbonne	60021260	Paris	France	48.84739765	2.34550847759651	1	343.762633444112	Chaine des Puys	2	1517.97721730914	Stromboli	0	1529.3837143102	2611.42595889202
Université Paris Cité	60123796	Paris	France	48.82959855	2.38168430025924	1	341.432773952769	Chaine des Puys	2	1514.6891107834	Stromboli	0	1526.10565075288	2613.50283515413
Wings for Science	115541959	Paris	France	48.8534951	2.3483915	0	344.403519788422	Chaine des Puys	2	1518.28160116903	Stromboli	0	1529.70481427612	2611.79827629658
École Normale Supérieure	60000179	Paris	France	48.8430502	2.34601582139269	1	343.278893195396	Chaine des Puys	2	1517.6224069122	Stromboli	0	1529.02035957098	2611.34227132721
École Pratique des Hautes Études	60027946	Paris	France	48.8534951	2.3483915	0	344.403519788422	Chaine des Puys	2	1518.28160116903	Stromboli	0	1529.70481427612	2611.79827629658
Universite de Pau et des Pays de L'Adour	60027769	Pau	France	43.3146145	-0.365330614273819	1	381.81096620794	Chaine des Puys	3	1397.21483029239	Stromboli	0	1334.9787046743	2675.77900516834
Université de Perpignan Via Domitia	60031625	Perpignan	France	42.68217395	2.89909785336357	1	345.191330850085	Chaine des Puys	6	1122.82597575401	Stromboli	0	1060.36767521986	2833.55727148636
Gwad’Air - Air Quality Monitoring Agency	125885120	Petit-Bourg	France	16.1913912	-61.5903488	0	18.1798114217623	Soufriere Guadeloupe	12	18.1798114217623	Soufriere Guadeloupe	5	268.910446166834	2495.58603447251
Observatoire volcanologique du Piton de la Fournaise	128531862	Plaine des Cafres	France	-21.20839355	55.5718948481766	1	14.65252517065	Fournaise, Piton de la	2	14.65252517065	Fournaise, Piton de la	1	2851.84186365964	3862.55009433413
IFREMER Institut Francais de Recherche pour l'Exploitation de la Mer	60019839	Plouzane	France	48.3817165	-4.6212044	0	643.518105016322	Chaine des Puys	2	1911.93358887304	Stromboli	0	1882.03424148069	2476.78936533995
IRD Centre de Bretagne	60027310	Plouzane	France	48.3817165	-4.6212044	0	643.518105016322	Chaine des Puys	2	1911.93358887304	Stromboli	0	1882.03424148069	2476.78936533995
Institut Universitaire Européen de la Mer (IUEM)	60026314	Plouzane	France	48.3817165	-4.6212044	0	643.518105016322	Chaine des Puys	2	1911.93358887304	Stromboli	0	1882.03424148069	2476.78936533995
Laboratoire Geo-Ocean	60105671	Plouzane	France	48.3817165	-4.6212044	0	643.518105016322	Chaine des Puys	2	1911.93358887304	Stromboli	0	1882.03424148069	2476.78936533995
Universite des Antilles et de la Guyane	60009201	Pointe-a-Pitre	France	16.2408636	-61.5334077	0	25.9566521467511	Soufriere Guadeloupe	12	25.9566521467511	Soufriere Guadeloupe	5	273.055007601161	2502.76288398333
Université des Antilles	60170371	Pointe-a-Pitre	France	16.2246205	-61.52909526569	1	24.7187182412031	Soufriere Guadeloupe	12	24.7187182412031	Soufriere Guadeloupe	5	271.194170971949	2502.79745120249
ERM	101356597	Poitiers	France	46.5802596	0.340196	0	221.645534340604	Chaine des Puys	3	1488.80381839354	Stromboli	0	1466.16849793364	2551.03035957062
ESIP Ecole Superieure d'Ingenieurs de Poitiers	60083819	Poitiers	France	46.5684757	0.383858453001025	1	218.060786756172	Chaine des Puys	3	1485.26083037224	Stromboli	0	1462.80249681448	2552.44571429691
Universite de Poitiers	60032653	Poitiers	France	46.5684757	0.383858453001025	1	218.060786756172	Chaine des Puys	3	1485.26083037224	Stromboli	0	1462.80249681448	2552.44571429691
Centre de Recherches Géophysiques	100436576	Pouilly-sur-Loire	France	47.281411	2.9584492	0	166.291061550051	Chaine des Puys	2	1369.45672515749	Stromboli	0	1378.08919241729	2710.88364257685
EpidemioSurveillance et CirculAtion des Parasites dans les Environnements (ESCAPE)	60122522	Reims	France	49.2577886	4.031926	0	226.568165784989	West Eifel Volcanic Field	2	1464.4415822977	Stromboli	0	1479.01858486124	2741.66867773002
Université de Reims Champagne-Ardenne	60019394	Reims	France	49.2518359	4.0375247	1	226.516884445323	West Eifel Volcanic Field	2	1463.67673319469	Stromboli	0	1478.25043508438	2741.91116030405
Géosciences Rennes	60070475	Rennes	France	48.1113387	-1.6800198	0	438.089492429355	Chaine des Puys	2	1706.63374393558	Stromboli	0	1692.87028121706	2576.67000455493
Independent Researcher	118601763	Rennes	France	48.1113387	-1.6800198	0	438.089492429355	Chaine des Puys	2	1706.63374393558	Stromboli	0	1692.87028121706	2576.67000455493
Université Européenne de Bretagne	60104201	Rennes	France	48.1113387	-1.6800198	0	438.089492429355	Chaine des Puys	2	1706.63374393558	Stromboli	0	1692.87028121706	2576.67000455493
Université de Rennes	60030553	Rennes	France	48.118327	-1.64178524145009	1	436.194316879407	Chaine des Puys	2	1704.60865771855	Stromboli	0	1691.24169175354	2576.16085356209
IFP Energies nouvelles	60006317	Rueil-Malmaison	France	48.8766026	2.1736995	1	348.997473865254	Chaine des Puys	2	1529.44002306998	Stromboli	0	1540.68333386439	2600.06743955372
Grenoble INP ENSIMAG	60009840	Saint Martin d'Heres	France	45.1836683	5.75448	0	226.338167099784	Chaine des Puys	7	1055.43932569208	Stromboli	0	1068.51694139212	2805.99751260382
Grenoble Images Parole Signal Automatique	60104170	Saint Martin d'Heres	France	45.1836683	5.75448	0	226.338167099784	Chaine des Puys	7	1055.43932569208	Stromboli	0	1068.51694139212	2805.99751260382
Laboratoire Jean Kuntzmann (LJK)	60108260	Saint Martin d'Heres	France	45.1902788	5.7670437	1	227.046143278344	Chaine des Puys	7	1055.13822844347	Stromboli	0	1069.70486200692	2807.01994076757
Observatoire des Sciences de l'Univers de Grenoble	60001335	Saint Martin d'Heres	France	45.1836683	5.75448	0	226.338167099784	Chaine des Puys	7	1055.43932569208	Stromboli	0	1068.51694139212	2805.99751260382
THERMODATA	100613406	Saint Martin d'Heres	France	45.1836683	5.75448	0	226.338167099784	Chaine des Puys	7	1055.43932569208	Stromboli	0	1068.51694139212	2805.99751260382
Université Grenoble Alpes	60104653	Saint Martin d'Heres	France	45.19156085	5.76726385662386	1	227.018660117457	Chaine des Puys	7	1055.21477342532	Stromboli	0	1069.81145079407	2807.0447826479
EMPZCOI	128855340	Saint-Denis	France	-20.8789	55.4481	0	48.7386730465213	Fournaise, Piton de la	2	48.7386730465213	Fournaise, Piton de la	1	2851.97381934199	3877.98648359741
Journal de l'île	128153806	Saint-Denis	France	-20.8977139	55.4960592	1	44.3424873403951	Fournaise, Piton de la	2	44.3424873403951	Fournaise, Piton de la	1	2847.00554692168	3881.83665296056
LSTUR	100540012	Saint-Denis	France	-20.8789	55.4481	0	48.7386730465213	Fournaise, Piton de la	2	48.7386730465213	Fournaise, Piton de la	1	2851.97381934199	3877.98648359741
Laboratoire GéoSciences Réunion	127596088	Saint-Denis	France	-20.8789	55.4481	0	48.7386730465213	Fournaise, Piton de la	2	48.7386730465213	Fournaise, Piton de la	1	2851.97381934199	3877.98648359741
Protection civile	128153341	Saint-Denis	France	-20.879527	55.459236	1	48.0500515420194	Fournaise, Piton de la	2	48.0500515420194	Fournaise, Piton de la	1	2851.11901834849	3878.49614962552
Université de La Réunion	60000485	Saint-Denis	France	-20.9019193	55.4843818141221	1	44.5556563106037	Fournaise, Piton de la	2	44.5556563106037	Fournaise, Piton de la	1	2847.51311077325	3881.80027882743
Université Jean Monnet Saint Etienne	60031218	Saint-Etienne	France	45.42305665	4.42572120076473	1	119.412954486212	Chaine des Puys	5	1154.11912651191	Stromboli	0	1153.99189340864	2706.24741440831
École des Mines de Saint-Étienne	60000960	Saint-Etienne	France	45.4234484	4.4214419	1	119.084591958301	Chaine des Puys	5	1154.41513500618	Stromboli	0	1154.23829267354	2706.00359597805
iXBlue SAS	60111652	Saint-Germain-en-Laye	France	48.8990413	2.0942792	0	352.536068927203	Chaine des Puys	2	1535.41658890356	Stromboli	0	1546.60439316034	2595.08159460703
E.P.L.E.A. BP549	100948743	Saintes	France	45.7460663	-0.6300671	1	280.116311754784	Chaine des Puys	3	1511.87988256934	Stromboli	0	1466.05875603574	2432.4792232224
Applications Techniques Nouvelles (ATN)	105849077	Sceaux	France	47.5147285	4.02184485805033	0	207.991487871606	Chaine des Puys	2	1326.10338763855	Stromboli	0	1336.90519978173	2702.3031594139
ES-Géothermie	119101349	Schiltigheim	France	48.6047148	7.7484488	0	185.80006539991	West Eifel Volcanic Field	2	1244.13336828087	Stromboli	0	1273.38607693438	2994.73766369515
Le Laboratoire Géoazur	60101367	Sophia Antipolis	France	43.6195225	7.0518158	0	401.838405467379	Chaine des Puys	13	867.994145105416	Stromboli	2	870.309572912057	2906.18344904685
CGS	100569885	Strasbourg	France	48.584614	7.7507127	0	187.956764450503	West Eifel Volcanic Field	4	1242.1402614507	Stromboli	0	1271.36262052489	2994.58118819448
EOST - École et Observatoire des Sciences de la Terre	60210082	Strasbourg	France	48.584614	7.7507127	0	187.956764450503	West Eifel Volcanic Field	4	1242.1402614507	Stromboli	0	1271.36262052489	2994.58118819448
Institut Terre et Environnement de Strasbourg (ITES)	60208834	Strasbourg	France	48.584614	7.7507127	0	187.956764450503	West Eifel Volcanic Field	4	1242.1402614507	Stromboli	0	1271.36262052489	2994.58118819448
Université de Strasbourg	60103368	Strasbourg	France	48.5831481	7.7728728	1	188.671937916757	West Eifel Volcanic Field	4	1241.15040920818	Stromboli	0	1270.41309748733	2996.17111349673
Université de Toulon	60024199	Toulon	France	43.13540745	6.01615923035698	1	380.583174470775	Chaine des Puys	14	910.191442580145	Stromboli	2	910.191442580145	2873.35316995326
CEMES Centre d'Elaboration de Matériaux et d'Etudes Structurales	60024174	Toulouse	France	43.6044622	1.4442469	0	271.276218966731	Chaine des Puys	3	1268.26592059278	Stromboli	0	1202.96646453851	2698.90409442727
Géosciences Environnement Toulouse	60104363	Toulouse	France	43.6044622	1.4442469	0	271.276218966731	Chaine des Puys	3	1268.26592059278	Stromboli	0	1202.96646453851	2698.90409442727
Institut de Recherche en Astrophysique et Planétologie (IRAP)	60123782	Toulouse	France	43.6044622	1.4442469	0	271.276218966731	Chaine des Puys	3	1268.26592059278	Stromboli	0	1202.96646453851	2698.90409442727
Observatoire Midi-Pyrénées	60025468	Toulouse	France	43.6044622	1.4442469	0	271.276218966731	Chaine des Puys	3	1268.26592059278	Stromboli	0	1202.96646453851	2698.90409442727
Université Fédérale Toulouse Midi-Pyrénées	60102124	Toulouse	France	43.5949741	1.4515345	1	271.967914089905	Chaine des Puys	3	1267.3501817839	Stromboli	0	1202.08506749963	2700.08955669313
Université Toulouse III - Paul Sabatier	60027245	Toulouse	France	43.5642189	1.46657240641875	1	274.528913760712	Chaine des Puys	3	1265.0335264104	Stromboli	0	1199.8898326215	2703.71659833412
E.A 6293 GéoHydrosystèmes COntinentaux	60196627	Tours	France	47.3900474	0.6889268	0	249.962446389317	Chaine des Puys	2	1514.18110008495	Stromboli	0	1508.62172983898	2633.94953004596
CREGU Centre de Recherches sur la Géologie des Matières Premières Minérales et Energétiques	60050416	Vandoeouvre-les-Nancy	France	48.6648880032304	6.16050622460802	1	174.632500988083	West Eifel Volcanic Field	2	1315.1456322096	Stromboli	0	1341.53483316638	2880.58038624693
GREGU and GS CNRS-GREGU	100964141	Vandoeouvre-les-Nancy	France	48.6649305191385	6.16062424179943	1	174.625526901533	West Eifel Volcanic Field	2	1315.14423417087	Stromboli	0	1341.53373331642	2880.58973881493
Laboratoire GeoRessources	60209344	Vandoeouvre-les-Nancy	France	48.6729733350051	6.16989025714211	1	173.576395713029	West Eifel Volcanic Field	2	1315.45417006472	Stromboli	0	1341.8763978683	2881.41425199108
Laboratoire Interdisciplinaire des Environnements Continentaux (LIEC)	60138531	Vandoeouvre-les-Nancy	France	48.6666472717884	6.17359295552158	1	174.176576185542	West Eifel Volcanic Field	2	1314.72768836712	Stromboli	0	1341.14409375289	2881.56079319129
Université de Versailles Saint-Quentin-en-Yvelines	60029937	Versailles	France	48.7996664	2.1412277	1	341.030718509328	Chaine des Puys	2	1525.46227513159	Stromboli	0	1536.49961968068	2595.62082818043
CEA-CNRS	100328541	Villefranche-sur-Mer	France	43.7042317	7.309969	0	412.783013189165	Chaine des Puys	13	856.79508032374	Stromboli	2	864.171600534035	2915.25511476233
Laboratoire d'Optique Atmosphérique	60106568	Villeneuve-d'Ascq	France	50.6193174	3.1314002	0	268.26028162542	West Eifel Volcanic Field	2	1621.01777233593	Stromboli	0	1636.8087120245	2719.4758830806
Institut Camille Jordan	60108308	Villeurbanne	France	45.7813852	4.8673431	1	146.271922413136	Chaine des Puys	5	1151.00524648443	Stromboli	0	1158.53674797746	2757.49250123293
Laboratoire de Géologie de Lyon : Terre, Planètes, Environnement	60108653	Villeurbanne	France	45.7733573	4.8868454	0	147.800525725071	Chaine des Puys	5	1149.26736423899	Stromboli	0	1156.80888298062	2758.1891135672
Université Claude Bernard Lyon 1	60023578	Villeurbanne	France	45.7733573	4.8868454	0	147.800525725071	Chaine des Puys	5	1149.26736423899	Stromboli	0	1156.80888298062	2758.1891135672
LDG	105782362	Papeete	French Polynesia	-17.5378838	-149.5678442	1	79.2326464660996	Teahitia	3	79.2326464660996	Teahitia	1	2575.74557573282	2695.61619848025
Abastumani Astrophysical Observatory	60071907	Abastumani	Georgia	41.7548046	42.8214765	1	173.623296525885	Kazbek	10	2355.09533805969	Stromboli	0	721.722331116334	3295.41658718552
Ivane Javakhishvili Tbilisi State University	60071909	Tbilisi	Georgia	41.71573395	44.7255856000311	1	111.011174120872	Kazbek	11	2513.14759546182	Stromboli	0	864.139328484301	3307.16343290805
Rheinisch-Westfälische Technische Hochschule Aachen	60016653	Aachen	Germany	50.7791645	6.06892097122288	1	87.4256382256604	West Eifel Volcanic Field	2	1513.36332448049	Stromboli	0	1541.7030558725	2923.41000285764
Hubersoft	129687808	Allensbach	Germany	47.7168668	9.0687005	0	317.240598986936	West Eifel Volcanic Field	5	1109.58993906747	Stromboli	0	1140.02818126296	3080.2278017637
Bayerischen Geoinstitut Forschungsinstitut für Experimentelle Geochemie und Geophysik	60115595	Bayreuth	Germany	49.9427202	11.5763079	0	338.303235141217	West Eifel Volcanic Field	2	1273.07596400769	Stromboli	0	1310.78716801495	3289.98814393911
Universität Bayreuth	60023208	Bayreuth	Germany	49.9270796	11.5872266151287	1	339.269004561824	West Eifel Volcanic Field	2	1271.19703913914	Stromboli	0	1308.91627256208	3290.54538614766
Deutsches Archäologisches Institut	60159392	Berlin	Germany	52.46500405	13.2953148740072	1	515.252478488511	West Eifel Volcanic Field	1	1527.85260732282	Stromboli	0	1568.80016365223	3450.23223526702
Freie Universität Berlin	60030718	Berlin	Germany	52.4550545	13.2964372280857	1	514.816739607588	West Eifel Volcanic Field	1	1526.74460866261	Stromboli	0	1567.6915608903	3450.11757048801
Humboldt-Universität zu Berlin	60000762	Berlin	Germany	52.5183402	13.3929202323202	1	523.841355633435	West Eifel Volcanic Field	1	1533.0432888502	Stromboli	0	1574.10762943282	3457.75947305515
IAV GmbH Ingenieurgesellschaft Auto und Verkehr	60085259	Berlin	Germany	52.5170365	13.3888599	0	523.530730677882	West Eifel Volcanic Field	1	1532.92768335476	Stromboli	0	1573.98736239707	3457.4639534123
Museum für Naturkunde	60072319	Berlin	Germany	52.5304903	13.3791152	1	523.63365070046	West Eifel Volcanic Field	1	1534.4843043238	Stromboli	0	1575.53567552658	3457.07131364827
Technische Universität Berlin	60011604	Berlin	Germany	52.51101585	13.3269541409597	1	519.50338632054	West Eifel Volcanic Field	1	1532.70559145508	Stromboli	0	1573.69640812932	3453.22209001355
Institute for Geothermal Energy Resource Management	60110396	Bingen	Germany	49.9667	7.9	0	78.2762044143051	West Eifel Volcanic Field	2	1370.48422099431	Stromboli	0	1402.07325173734	3030.64663472253
Fraunhofer Institute for Energy Infrastructures and Geothermal Systems - IEG	60223742	Bochum	Germany	51.4818111	7.2196635	0	148.159108650643	West Eifel Volcanic Field	2	1542.17290931501	Stromboli	0	1574.56192856271	3020.52033944051
Ruhr-Universitat Bochum	60005322	Bochum	Germany	51.44415765	7.2609654123833	1	144.592222825764	West Eifel Volcanic Field	2	1537.14504581945	Stromboli	0	1569.5506302069	3022.2595449729
Mineralogisch-Petrologisches Institut	100338080	Bonn	Germany	50.735851	7.10066	0	65.3744663332163	West Eifel Volcanic Field	2	1472.65688374565	Stromboli	0	1503.96861757284	2992.79788579417
Universität Bonn	60007493	Bonn	Germany	50.72765945	7.10976513786407	1	64.6790695398044	West Eifel Volcanic Field	2	1471.55021467568	Stromboli	0	1502.86537476436	2993.21660893891
Technische Universität Braunschweig	60007902	Braunschweig	Germany	52.2730488	10.5351048894426	1	347.122075197826	West Eifel Volcanic Field	2	1542.16767491924	Stromboli	0	1579.74195472574	3262.2384374031
Thermo Fisher Scientific, Germany	60102534	Braunschweig	Germany	52.2646577	10.5236066	0	345.919845004283	West Eifel Volcanic Field	2	1541.47592622961	Stromboli	0	1579.0309055942	3261.27529400695
Bruker Daltonik GmbH	60072506	Bremen	Germany	53.108891	8.84619584693992	1	354.601980881605	West Eifel Volcanic Field	2	1665.01155904866	Stromboli	0	1701.00937671081	3174.10371329481
MARUM – Zen­trum für Ma­ri­ne Um­welt­wis­sen­schaf­ten	60105979	Bremen	Germany	53.0758196	8.8071646	0	350.189460987233	West Eifel Volcanic Field	2	1662.42297831875	Stromboli	0	1698.3505423334	3170.60729607469
Universität Bremen	60008293	Bremen	Germany	53.10796455	8.85566459282837	1	354.761683623244	West Eifel Volcanic Field	2	1664.70316586092	Stromboli	0	1700.71177525593	3174.68502979947
Alfred-Wegener-Institut Helmholtz-Zentrum für Polar- und Meeresforschung	60023131	Bremerhaven	Germany	53.54028715	8.58027701835832	1	393.1175260118	West Eifel Volcanic Field	2	1716.12598884273	Stromboli	0	1752.10540858383	3170.41949267743
Technische Universität Clausthal	60021841	Clausthal-Zellerfeld	Germany	51.80195535	10.3455052758604	1	304.571842479016	West Eifel Volcanic Field	2	1495.36333080841	Stromboli	0	1532.41276450285	3238.67848261642
Hochschule Darmstadt	60030825	Darmstadt	Germany	49.8664978	8.63900516391197	1	132.196517177635	West Eifel Volcanic Field	2	1336.87618477059	Stromboli	0	1369.58944915742	3080.71226602158
Technische Universität Darmstadt	60011226	Darmstadt	Germany	49.86115175	8.68194399867463	1	135.321437371292	West Eifel Volcanic Field	2	1335.02361137036	Stromboli	0	1367.80374759055	3083.64353899093
KITZ.do	106020426	Dortmund	Germany	51.5142273	7.4652789	0	155.587833774159	West Eifel Volcanic Field	2	1537.81789374512	Stromboli	0	1570.59363944428	3037.88683926426
Sächsisches Landesamt für Umwelt und Geologie	100929621	Dresden	Germany	51.1304094	13.7879733	1	500.46804450168	West Eifel Volcanic Field	2	1376.80423968939	Stromboli	0	1418.09470746498	3461.67633517758
Technische Universität Dresden	60018353	Dresden	Germany	51.029867	13.7303171	1	494.733230657905	West Eifel Volcanic Field	2	1366.04538036771	Stromboli	0	1407.24752339368	3456.28532840614
Universität Duisburg-Essen	60014264	Duisburg	Germany	51.42874185	6.78696618421473	1	140.035780018101	West Eifel Volcanic Field	2	1550.82620371154	Stromboli	0	1582.5347986168	2990.01802616393
Hochschule Düsseldorf, University of Applied Sciences	60012426	Dusseldorf	Germany	51.2254018	6.7763137	0	117.470009949805	West Eifel Volcanic Field	2	1531.30867858077	Stromboli	0	1562.75392488475	2983.62858883911
Max-Planck-Institut für Eisenforschung GmbH	60026606	Dusseldorf	Germany	51.2254018	6.7763137	0	117.470009949805	West Eifel Volcanic Field	2	1531.30867858077	Stromboli	0	1562.75392488475	2983.62858883911
Karlsruher Institut für Technologie, Campus Nord	60027314	Eggenstein-Leopoldshafen	Germany	49.088332	8.4003114	0	164.109786632213	West Eifel Volcanic Field	2	1267.24492900726	Stromboli	0	1298.49957256556	3049.81798554555
Friedrich-Alexander-Universität Erlangen-Nürnberg	60000765	Erlangen	Germany	49.60030465	11.0162277705635	1	305.094708797498	West Eifel Volcanic Field	2	1247.33270202741	Stromboli	0	1283.87411637359	3245.3262835901
Seismological Central Observatory	100989048	Erlangen	Germany	49.5928616	11.0056	0	304.545829180851	West Eifel Volcanic Field	2	1246.76649943504	Stromboli	0	1283.28387309325	3244.46358189544
Bundeswehr Geoinformation Centre	102013280	Euskirchen	Germany	50.6612623	6.7871219	0	54.8072497702409	West Eifel Volcanic Field	2	1476.21446786084	Stromboli	0	1506.9456235348	2969.40730538022
Frankfurt Institute for Advanced Studies	60083550	Frankfurt am Main	Germany	50.17360825	8.62819455037205	1	126.638845484415	West Eifel Volcanic Field	2	1368.13267481766	Stromboli	0	1401.19080436893	3085.96259266418
Goethe-Universität Frankfurt am Main	60007762	Frankfurt am Main	Germany	50.1267579	8.6733032	1	130.003149265826	West Eifel Volcanic Field	2	1362.05587003569	Stromboli	0	1395.13467790618	3088.1869806319
Inst. of Meteorology and Geophysics	100366117	Frankfurt am Main	Germany	50.1106444	8.6820917	0	130.729055510836	West Eifel Volcanic Field	2	1360.16633356246	Stromboli	0	1393.24115157113	3088.48381263902
LPK GmbH	101640721	Frankfurt am Main	Germany	50.1106444	8.6820917	0	130.729055510836	West Eifel Volcanic Field	2	1360.16633356246	Stromboli	0	1393.24115157113	3088.48381263902
Senckenberg Forschungsinstitut und Naturmuseum	60072277	Frankfurt am Main	Germany	50.1106444	8.6820917	0	130.729055510836	West Eifel Volcanic Field	2	1360.16633356246	Stromboli	0	1393.24115157113	3088.48381263902
Senckenberg Gesellschaft für Naturforschung	60116086	Frankfurt am Main	Germany	50.1106444	8.6820917	0	130.729055510836	West Eifel Volcanic Field	2	1360.16633356246	Stromboli	0	1393.24115157113	3088.48381263902
Geological Survey of Saxony	121674301	Freiberg	Germany	50.9169415	13.3428889	0	466.106177183657	West Eifel Volcanic Field	2	1356.47963316331	Stromboli	0	1397.1640323726	3427.79986011995
Saxon State Office for Environment	117355872	Freiberg	Germany	50.9169415	13.3428889	0	466.106177183657	West Eifel Volcanic Field	2	1356.47963316331	Stromboli	0	1397.1640323726	3427.79986011995
Technische Universität Bergakademie Freiberg	60008988	Freiberg	Germany	50.9249694	13.3316359449821	1	465.445961651085	West Eifel Volcanic Field	2	1357.46097262871	Stromboli	0	1398.13256437235	3427.13067230819
Mineralogisch-Petrographisches Institut	100865753	Freiburg	Germany	47.9960901	7.8494005	0	252.441520125254	West Eifel Volcanic Field	5	1182.8362717962	Stromboli	0	1211.18516124755	2993.13686608531
Geological Survey of Baden-Württemberg	116151148	Freiburg im Breisgau	Germany	47.9960901	7.8494005	0	252.441520125254	West Eifel Volcanic Field	5	1182.8362717962	Stromboli	0	1211.18516124755	2993.13686608531
Universität Freiburg	60025641	Freiburg im Breisgau	Germany	47.98882305	7.87239973371384	1	253.703183225798	West Eifel Volcanic Field	5	1181.23111356284	Stromboli	0	1209.61355600268	2994.73736432544
Helmholtz-Zentrum Hereon GmbH	60025288	Geesthacht	Germany	53.4374683	10.3678235	0	436.356701508196	West Eifel Volcanic Field	1	1670.12461848246	Stromboli	0	1708.0975882324	3281.2923692952
Justus-Liebig-Universität Gießen	60017134	Giessen	Germany	50.5737659	8.6585048853012	1	135.886406477165	West Eifel Volcanic Field	2	1407.77582789161	Stromboli	0	1441.32681361187	3096.40281942555
Georg-August-Universität Göttingen	60031514	Gottingen	Germany	51.5592251	9.95244415445385	1	266.927814774556	West Eifel Volcanic Field	2	1477.66239695268	Stromboli	0	1514.01045848208	3206.68707515166
Max Planck Institute for Dynamics and Self-Organization	60027924	Gottingen	Germany	51.56055745	9.9678057438	1	267.890329046011	West Eifel Volcanic Field	2	1477.47352672853	Stromboli	0	1513.84399923714	3207.75708276207
Retsch Technology GmbH	100865022	Haan	Germany	51.1954956	7.0085328	0	114.575549422569	West Eifel Volcanic Field	2	1520.69216353274	Stromboli	0	1552.44028064748	2998.49633345392
State Survey for Geology and Mining of Sachsen-Anhalt	101771563	Halle	Germany	51.4825041	11.9705452	0	388.037660467792	West Eifel Volcanic Field	2	1433.80976400256	Stromboli	0	1472.86955533424	3342.37959281504
Deutsches Klimarechenzentrum	60024020	Hamburg	Germany	53.5668648	9.97658541170781	1	434.355530369305	West Eifel Volcanic Field	2	1690.80410624403	Stromboli	0	1728.39936999197	3259.95026690706
GeoPro GmbH	100466074	Hamburg	Germany	53.5672881	9.9417261504116	0	433.220555196549	West Eifel Volcanic Field	2	1691.47569833956	Stromboli	0	1729.03182318686	3257.74046882539
Hamburg University of Technology	60010338	Hamburg	Germany	53.461	9.9692264303802	1	424.036929651736	West Eifel Volcanic Field	2	1679.60976859067	Stromboli	0	1717.14144125667	3256.42703460079
Max Planck Institute for Meteorology	60028564	Hamburg	Germany	53.5672881	9.9417261504116	0	433.220555196549	West Eifel Volcanic Field	2	1691.47569833956	Stromboli	0	1729.03182318686	3257.74046882539
Universität Hamburg	60028229	Hamburg	Germany	53.56778265	9.97405144443411	1	434.357386211629	West Eifel Volcanic Field	2	1690.94773293079	Stromboli	0	1728.54061178882	3259.81535381722
Bundesanstalt für Geowissenschaften und Rohstoffe	60015626	Hannover	Germany	52.4046358	9.82174118256012	1	323.13435481592	West Eifel Volcanic Field	2	1569.90867962217	Stromboli	0	1606.65013283243	3218.20985680802
Gottfried Wilhelm Leibniz Universität Hannover	60004935	Hannover	Germany	52.3744779	9.7385532	0	316.910806384144	West Eifel Volcanic Field	2	1568.42129461558	Stromboli	0	1605.03670305594	3211.9452823769
Hannover Medical School	60024052	Hannover	Germany	52.3744779	9.7385532	0	316.910806384144	West Eifel Volcanic Field	2	1568.42129461558	Stromboli	0	1605.03670305594	3211.9452823769
Inst. Geowiss. Gemeinschaftsaufgaben	101516525	Hannover	Germany	52.3744779	9.7385532	0	316.910806384144	West Eifel Volcanic Field	2	1568.42129461558	Stromboli	0	1605.03670305594	3211.9452823769
Leibniz Institute for Applied Geophysics (LIAG)	60116953	Hannover	Germany	52.3744779	9.7385532	0	316.910806384144	West Eifel Volcanic Field	2	1568.42129461558	Stromboli	0	1605.03670305594	3211.9452823769
State Authority of Mining	105610587	Hannover	Germany	52.3744779	9.7385532	0	316.910806384144	West Eifel Volcanic Field	2	1568.42129461558	Stromboli	0	1605.03670305594	3211.9452823769
Heidelberger Akademie der Wissenschaften	60103164	Heidelberg	Germany	49.4119404	8.7129588	1	158.073759752247	West Eifel Volcanic Field	2	1289.02327177022	Stromboli	0	1321.29441146397	3077.72707793293
Universität Heidelberg	60016908	Heidelberg	Germany	49.41931885	8.6702039141944	1	155.034725345532	West Eifel Volcanic Field	2	1291.1214061876	Stromboli	0	1323.32539610943	3074.79940769878
Friedrich-Schiller-Universität Jena	60029507	Jena	Germany	50.9333221	11.5822969718548	1	344.880346275068	West Eifel Volcanic Field	2	1379.92700000098	Stromboli	0	1418.20198689665	3305.89224852098
Max Planck Institute for Biogeochemistry	60020318	Jena	Germany	50.9281717	11.5879359	0	345.143858911061	West Eifel Volcanic Field	2	1379.27887847907	Stromboli	0	1417.5593061546	3306.19373193995
Max Planck Institute for Chemical Ecology	60016305	Jena	Germany	50.9107318	11.5685943385261	1	343.409652711961	West Eifel Volcanic Field	2	1377.70378697835	Stromboli	0	1415.94754771663	3304.5536797365
Max-Planck-Institut für Menschheitsgeschichte	60108650	Jena	Germany	50.91770915	11.5780243669	1	344.218628535936	West Eifel Volcanic Field	2	1378.30630224348	Stromboli	0	1416.56717798161	3305.32701778315
Karlsruher Institut für Technologie	60102538	Karlsruhe	Germany	49.0068705	8.4034195	0	171.0663216409	West Eifel Volcanic Field	2	1259.13999227742	Stromboli	0	1290.28145856302	3048.699519955
Karlsruher Institut für Technologie, Campus Süd	60029428	Karlsruhe	Germany	49.0068705	8.4034195	0	171.0663216409	West Eifel Volcanic Field	2	1259.13999227742	Stromboli	0	1290.28145856302	3048.699519955
Wintershall Holding GmbH	60107311	Kassel	Germany	51.3154546	9.4924096	0	225.351936767637	West Eifel Volcanic Field	2	1462.4405733336	Stromboli	0	1497.94883284681	3169.98380568144
Abteilung Vulkanologie/Petrologie	100860847	Kehl	Germany	48.5728929	7.8109768	0	190.729956401019	West Eifel Volcanic Field	4	1238.71753424936	Stromboli	0	1268.03634819658	2998.78321950595
Christian-Albrechts-Universität zu Kiel	60012345	Kiel	Germany	54.3458218	10.1130730080972	1	514.576953937718	West Eifel Volcanic Field	1	1772.06462502275	Stromboli	0	1810.18363101892	3292.00157361509
Clausewitzstr. 6	117699098	Kiel	Germany	54.3398281	10.1390624272078	1	514.747148348456	West Eifel Volcanic Field	1	1770.9954703028	Stromboli	0	1809.13881695085	3293.43181771769
GEOMAR - Helmholtz-Zentrum für Ozeanforschung Kiel	60079129	Kiel	Germany	54.33273445	10.1467562143142	1	514.272661385921	West Eifel Volcanic Field	1	1770.10672299665	Stromboli	0	1808.25490127575	3293.68995333411
Honeywell-ELAC Nautik GmbH	105795480	Kiel	Germany	54.3227085	10.135555	0	512.949181936128	West Eifel Volcanic Field	1	1769.21018505596	Stromboli	0	1807.3422118686	3292.68087450477
Institute of Geophysics	105328350	Kiel	Germany	54.3227085	10.135555	0	512.949181936128	West Eifel Volcanic Field	1	1769.21018505596	Stromboli	0	1807.3422118686	3292.68087450477
Deutsches Zentrum für Luft- und Raumfahrt (DLR)	60007798	Koln	Germany	50.8532848	7.12465895910301	1	78.4206324170916	West Eifel Volcanic Field	2	1483.3227434718	Stromboli	0	1514.82092195963	2997.41247410521
Universität zu Köln	60024025	Koln	Germany	50.92804455	6.92813051452366	1	84.4712679047366	West Eifel Volcanic Field	2	1497.22149570445	Stromboli	0	1528.51758322236	2985.93565047787
Institut für Seenforschung	105559152	Langenargen	Germany	47.59018355	9.55252762687662	1	348.294356209719	West Eifel Volcanic Field	6	1080.16212172593	Stromboli	0	1111.46363319338	3115.08242169938
GGL Geophysik und Geotechnik Leipzig GmbH	106334227	Leipzig	Germany	51.3406321	12.3747329	0	409.739454854814	West Eifel Volcanic Field	2	1413.08195912168	Stromboli	0	1452.62082037279	3367.53000375899
Helmholtz Zentrum für Umweltforschung	60018229	Leipzig	Germany	51.3521486	12.430125896622	1	413.791604290503	West Eifel Volcanic Field	2	1413.67478837741	Stromboli	0	1453.29043815472	3371.52866738019
Institut für Geophysik/Geologie	100695808	Leipzig	Germany	51.33194875	12.3860621000475	1	410.224269689884	West Eifel Volcanic Field	2	1411.99348266126	Stromboli	0	1451.54418405131	3368.15870079018
Max-Planck-Institut für Evolutionäre Anthropologie	60005807	Leipzig	Germany	51.3210522	12.394925046087	1	410.479985377791	West Eifel Volcanic Field	2	1410.69289399956	Stromboli	0	1450.25142217632	3368.58088379351
Universität Leipzig	60008042	Leipzig	Germany	51.33845385	12.3786385685098	1	409.931654233955	West Eifel Volcanic Field	2	1412.79592933925	Stromboli	0	1452.33915935448	3367.76066116163
Johannes Gutenberg-Universität Mainz	60031216	Mainz	Germany	49.99203965	8.23709034604227	1	100.931901451026	West Eifel Volcanic Field	2	1362.01217549082	Stromboli	0	1394.20005874104	3054.85680752983
Landesamt für Geologie und Bergbau Rheinland-Pfalz	106087987	Mainz	Germany	49.9751465	8.27252294457035	1	103.805442167197	West Eifel Volcanic Field	2	1359.20176717915	Stromboli	0	1391.42796153439	3057.00778764068
Max Planck Institute for Chemistry	60005076	Mainz	Germany	49.9914451	8.22916504127083	1	100.39110949738	West Eifel Volcanic Field	2	1362.20594525615	Stromboli	0	1394.37976593732	3054.28767676803
Naturhistorisches Museum Mainz/Landessammlung für Naturkunde Rheinland-Pfalz	108175418	Mainz	Germany	50.0012314	8.2762513	0	103.473494925516	West Eifel Volcanic Field	2	1361.68177533094	Stromboli	0	1393.94696207693	3057.79510598365
Hauptstrasse 3	101288611	Marbach	Germany	51.0251239	13.21149695	1	458.810744590064	West Eifel Volcanic Field	2	1369.55698361957	Stromboli	0	1410.0962123551	3420.23149073965
Philipps-Universität Marburg	60012556	Marburg	Germany	50.8124763	8.77223446135146	1	153.599465735596	West Eifel Volcanic Field	2	1428.90797813577	Stromboli	0	1462.88400598128	3109.46366382971
Bavarian Academy of Sciences and Humanities (Bayerische Akademie der Wissenschaften)	60072514	Munich	Germany	48.1371079	11.5753822	0	411.212226142409	West Eifel Volcanic Field	6	1079.79203524379	Stromboli	0	1116.16408037785	3270.20299357026
Bayerische Staatssammlung für Paläontologie und Geologie	60103688	Munich	Germany	48.1371079	11.5753822	0	411.212226142409	West Eifel Volcanic Field	6	1079.79203524379	Stromboli	0	1116.16408037785	3270.20299357026
Elly und Stoffl	125941984	Munich	Germany	48.1371079	11.5753822	0	411.212226142409	West Eifel Volcanic Field	6	1079.79203524379	Stromboli	0	1116.16408037785	3270.20299357026
Ludwig-Maximilians-Universität München	60028717	Munich	Germany	48.15047575	11.5798356483377	1	410.630034092149	West Eifel Volcanic Field	6	1081.11655425848	Stromboli	0	1117.50961881377	3270.6377177201
Section for Mineralogy	112583014	Munich	Germany	48.1371079	11.5753822	0	411.212226142409	West Eifel Volcanic Field	6	1079.79203524379	Stromboli	0	1116.16408037785	3270.20299357026
Technische Universität München	60019722	Munich	Germany	48.14907275	11.5674449203393	1	409.966016472818	West Eifel Volcanic Field	6	1081.23668792448	Stromboli	0	1117.60317460503	3269.70972535857
Zoologische Staatssammlung München	60072345	Munich	Germany	48.16450375	11.4813079449473	1	403.75284514671	West Eifel Volcanic Field	5	1084.76936217457	Stromboli	0	1120.97359922927	3263.46018350165
University of Münster	60000401	Munster	Germany	51.96734215	7.59924332627216	1	206.59534827555	West Eifel Volcanic Field	2	1579.33270272246	Stromboli	0	1612.76818995229	3059.42862248684
RieskraterMuseum Nördlingen	114875711	Nordlingen	Germany	48.85398585	10.4868878473022	1	300.549879795777	West Eifel Volcanic Field	5	1181.05242802523	Stromboli	0	1215.96315558775	3197.47284056383
Universität Oldenburg	60020306	Oldenburg	Germany	53.1468722	8.1815078706686	1	343.502941918214	West Eifel Volcanic Field	2	1684.48562021339	Stromboli	0	1719.70723186476	3132.62398307475
Max-Planck-Inst. V.	105953572	Pocking	Germany	48.4015189	13.3107683	0	507.975800472187	West Eifel Volcanic Field	6	1079.68939817335	Stromboli	0	1119.57396175786	3400.22428769675
Deutsches GeoForschungsZentrum (GFZ)	60030245	Potsdam	Germany	52.3852522	13.0656095	1	497.346202500887	West Eifel Volcanic Field	1	1520.86226427831	Stromboli	0	1561.53720384928	3433.36175740861
Universität Potsdam	60021763	Potsdam	Germany	52.40844115	12.9761996580225	1	493.160168049349	West Eifel Volcanic Field	1	1524.18430367389	Stromboli	0	1564.76318238604	3427.83706593405
The Leibniz Institute for Baltic Sea Research	60072358	Rostock	Germany	54.0886707	12.1400211	0	565.595339636733	West Eifel Volcanic Field	1	1717.04669150551	Stromboli	0	1757.14358913434	3411.9000092733
Universität des Saarlandes	60033241	Saarbrucken	Germany	49.2542853	7.04150707562534	1	102.749559897629	West Eifel Volcanic Field	2	1332.73894115018	Stromboli	0	1361.78312485239	2955.38561113717
Geochemishe Analysen	101982306	Sehnde	Germany	52.3144002	9.9647193	0	322.225720605612	West Eifel Volcanic Field	2	1557.44132293854	Stromboli	0	1594.30918644348	3225.39040206739
Erich NETZSCH GmbH & Co. Holding KG	60085142	Selb	Germany	50.1753715	12.1389902961304	1	376.591134722376	West Eifel Volcanic Field	2	1289.08089902713	Stromboli	0	1327.80311476699	3333.07047936086
Büro für Ingenieurgeologie und Altlastenerkundung Dr. Hafner and Partner	101431289	Stuttgart	Germany	48.7784485	9.1800132	0	228.63777025807	West Eifel Volcanic Field	5	1210.80360327416	Stromboli	0	1243.10208422228	3101.46309233017
Institute for Geophysics	101952017	Stuttgart	Germany	48.7784485	9.1800132	0	228.63777025807	West Eifel Volcanic Field	5	1210.80360327416	Stromboli	0	1243.10208422228	3101.46309233017
Universität Hohenheim	60018373	Stuttgart	Germany	48.7133801	9.21207297594366	1	235.350055916213	West Eifel Volcanic Field	5	1203.26488182063	Stromboli	0	1235.53670581849	3102.8860580945
Universität Stuttgart	60015815	Stuttgart	Germany	48.7453828	9.1032675387734	1	227.175231155927	West Eifel Volcanic Field	5	1209.95156609096	Stromboli	0	1242.05539966946	3095.41628725937
Universität Trier	60011891	Trier	Germany	49.74688695	6.68746281263698	1	48.4634743358729	West Eifel Volcanic Field	2	1392.71055509615	Stromboli	0	1421.94301652239	2940.63658148948
Eberhard Karls Universität Tübingen	60017246	Tubingen	Germany	48.5298981	9.04043230050969	1	241.710596364556	West Eifel Volcanic Field	5	1190.55309910657	Stromboli	0	1222.22539308842	3087.86192007462
Computer Sciences Corporation in Deutschland	60096850	Wiesbaden	Germany	50.0820384	8.2416556	0	99.6867332151441	West Eifel Volcanic Field	2	1370.83088175794	Stromboli	0	1403.13891292021	3057.01111987312
Institut für Geologie	100426142	Wurzburg	Germany	49.78249985	9.97028004011253	1	227.235436539521	West Eifel Volcanic Field	2	1290.87187939592	Stromboli	0	1325.77566710448	3173.51893569519
Julius-Maximilians-Universität Würzburg	60012689	Wurzburg	Germany	49.79245	9.932966	0	224.384778549532	West Eifel Volcanic Field	2	1292.85700656492	Stromboli	0	1327.70647517954	3171.03165182323
Sewerage Systems Ghana Ltd	120884461	Accra	Ghana	5.5571096	-0.2012376	0	1017.280888606	Santa Isabel	0	1049.08509896235	Cameroon	0	3107.61088959743	4529.51667764524
Hellenic Centre for Marine Research	60003230	Anavyssos	Greece	37.7375619	23.9521915	0	55.9159848448968	Methana	14	771.589619455163	Stromboli	2	848.376347358833	3300.0918143052
Harokopio University of Athens	60012296	Athens	Greece	37.96124825	23.708212560177	1	50.5188456170207	Methana	14	745.970503526833	Stromboli	2	821.599064442754	3332.75638777555
Hellenic Survey of Geology and Mineral Exploration	124500865	Athens	Greece	37.9755648	23.7348324	0	53.249652263171	Methana	14	748.004303640532	Stromboli	2	823.5099137569	3332.71601991974
Inst. of Geology/Mineral Exploration	106640104	Athens	Greece	37.9755648	23.7348324	0	53.249652263171	Methana	14	748.004303640532	Stromboli	2	823.5099137569	3332.71601991974
Institute of Geology and Mineral Exploration	60042517	Athens	Greece	37.9755648	23.7348324	0	53.249652263171	Methana	14	748.004303640532	Stromboli	2	823.5099137569	3332.71601991974
Institute of Materials Science, Athens	60017089	Athens	Greece	37.9755648	23.7348324	0	53.249652263171	Methana	14	748.004303640532	Stromboli	2	823.5099137569	3332.71601991974
Ministry of Development	60065156	Athens	Greece	37.98763325	23.7269094477573	1	53.8184971440061	Methana	14	747.097300631051	Stromboli	2	822.530935076802	3334.21325358094
National Centre for Scientific Research "DEMOKRITOS"	60001104	Athens	Greece	37.9755648	23.7348324	0	53.249652263171	Methana	14	748.004303640532	Stromboli	2	823.5099137569	3332.71601991974
National Observatory of Athens	60011619	Athens	Greece	37.9755648	23.7348324	0	53.249652263171	Methana	14	748.004303640532	Stromboli	2	823.5099137569	3332.71601991974
National and Kapodistrian University of Athens	60028900	Athens	Greece	37.97003795	23.7652366972004	1	54.599529551245	Methana	14	750.73455157136	Stromboli	2	826.244946858822	3330.68182977702
University of Western Macedonia	60006517	Kozani	Greece	40.32231155	21.7908606290222	1	329.330404156067	Methana	15	588.973703754317	Stromboli	2	641.717233366705	3642.45908206011
Natural History Museum of the Lesvos Petrified Forest	109687289	Mytilene	Greece	39.1037355	26.554788	0	284.573520857997	Nisyros	6	980.826329954961	Stromboli	1	1017.14750228712	3308.79118819285
University of the Aegean	60017404	Mytilene	Greece	39.0846114	26.5689292784514	1	282.256315023942	Nisyros	6	982.105615060593	Stromboli	1	1018.18476563024	3306.33963403297
University of Patras	60031155	Rio	Greece	38.2899482	21.7886469	1	155.042841017481	Methana	15	574.471858424468	Stromboli	2	649.764872389755	3462.23256417392
Aristotle University of Thessaloniki	60015331	Thessaloniki	Greece	40.62972935	22.9590994683569	1	336.794574371135	Methana	14	693.226414770051	Stromboli	2	743.233565265913	3613.77301073596
Institute of Engineering Seismology and Earthquake Engineerits	60053502	Thessaloniki	Greece	40.6403167	22.9352716	0	338.169878524564	Methana	14	691.58143072437	Stromboli	2	741.136357609839	3615.8721753485
Institut de Physique du Globe de Paris	126266145	Gourbeyre	Guadeloupe	15.9950443	-61.6919417	0	6.20896052038473	Soufriere Guadeloupe	12	6.20896052038473	Soufriere Guadeloupe	5	250.42714945364	2480.09988475476
Instituto Nacional de Sismología	117251289	Ciudad de Guatemala	Guatemala	14.6424667	-90.5131361	0	30.46785229175	Pacaya	40	30.46785229175	Pacaya	19	165.761500580049	475.506011886475
Unidad de Volcans	129403015	Ciudad de Guatemala	Guatemala	14.6424667	-90.5131361	0	30.46785229175	Pacaya	40	30.46785229175	Pacaya	19	165.761500580049	475.506011886475
Coordinadora Nacional Para la Reducción de Desastres (CONRED)	125942172	Cusco	Guatemala	14.5745613691224	-90.527432318259	0	22.8298595774719	Pacaya	40	22.8298595774719	Pacaya	19	162.546018147808	473.181828852937
Instituto Nacional de Sismología, Vulcanología, Meteorología e Hidrología (INSIVUMEH)	123615608	Cusco	Guatemala	14.5873889229861	-90.5327063986055	0	23.9925661731948	Pacaya	40	23.9925661731948	Pacaya	19	163.83046528452	474.364341591722
Ministerio de Energía y Minas, Guatemala	60105359	Guatemala	Guatemala	14.60025445	-90.5622407304662	1	24.6248987774211	Pacaya	40	24.6248987774211	Pacaya	19	167.252956070228	477.838909057636
Universidad Mariano Gálvez	127603908	Guatemala	Guatemala	14.5031983	-90.6140831	1	13.5500715163443	Pacaya	40	13.5500715163443	Pacaya	19	166.070391097337	477.705780751273
INDE	101764996	Guatemala City	Guatemala	14.5457284	-90.5859639720744	1	18.2776072922971	Pacaya	40	18.2776072922971	Pacaya	19	165.990852473936	477.211710325505
INSIVUMEH	100500894	Guatemala City	Guatemala	14.5874719	-90.5324955091532	1	24.0083135774942	Pacaya	40	24.0083135774942	Pacaya	19	163.817255999066	474.348880587478
INSIVUMEH (Instituto de Seismología	101786834	Guatemala City	Guatemala	14.6424667	-90.5131361	0	30.46785229175	Pacaya	40	30.46785229175	Pacaya	19	165.761500580049	475.506011886475
Independent Researcher	120490885	Guatemala City	Guatemala	14.6424667	-90.5131361	0	30.46785229175	Pacaya	40	30.46785229175	Pacaya	19	165.761500580049	475.506011886475
Instituto Nacional de Sismología	112976250	Guatemala City	Guatemala	14.6424667	-90.5131361	0	30.46785229175	Pacaya	40	30.46785229175	Pacaya	19	165.761500580049	475.506011886475
Instituto Nacional de Sismología, Vulcanología, Meteorología e Hidrología (INSIVUMEH)	101956458	Guatemala City	Guatemala	14.6424667	-90.5131361	0	30.46785229175	Pacaya	40	30.46785229175	Pacaya	19	165.761500580049	475.506011886475
Instituto Nacional de Sismología, Vulcanología, Meterología e Hidrología	101729704	Guatemala City	Guatemala	14.6424667	-90.5131361	0	30.46785229175	Pacaya	40	30.46785229175	Pacaya	19	165.761500580049	475.506011886475
Meteorologia	126639522	Guatemala City	Guatemala	14.58702045	-90.5324564474393	1	23.9618439796594	Pacaya	40	23.9618439796594	Pacaya	19	163.784856263766	474.321056782334
Universidad de San Carlos de Guatemala	60072551	Guatemala City	Guatemala	14.58348855	-90.5550203679992	1	22.9448605279718	Pacaya	40	22.9448605279718	Pacaya	19	165.550577039023	476.263746874017
Empresa Nacional de Energia Electrica	105843608	Tegucigalpa	Honduras	14.0799167	-87.166504204541	1	129.851147384191	Cosiguina	34	139.058219040281	San Miguel	18	223.012723412166	402.544505920179
Unidad Proyecto Geotérmico	105845234	Tegucigalpa	Honduras	14.1057433	-87.2040052	0	127.035151742442	Yojoa, Lago	34	137.143427991362	San Miguel	18	227.282096026934	398.200402266231
Chinese University of Hong Kong	60002798	Hong Kong	Hong Kong	22.4140914	114.2100208	1	498.212104024172	Hainan Volcanic Field	9	909.897309842588	Didicas	1	1019.53316917249	1918.41657249179
The University of Hong Kong	60006541	Hong Kong	Hong Kong	22.28269745	114.138454999956	1	484.102976174485	Hainan Volcanic Field	9	911.224947883206	Didicas	1	1029.44969204825	1932.91886668394
Center for Cosmic and Terrestrial Physics	106050977	Budapest	Hungary	47.4978918	19.0401609	0	828.294165720129	Vesuvius	6	1016.60775771774	Stromboli	0	1133.01717055199	3800.8779718846
Chemical Research Center, Budapest	60019539	Budapest	Hungary	47.4978918	19.0401609	0	828.294165720129	Vesuvius	6	1016.60775771774	Stromboli	0	1133.01717055199	3800.8779718846
Eötvös Loránd Geofizikai Intézet Hungary	60100819	Budapest	Hungary	47.51306305	19.102600510276	1	831.993968048548	Vesuvius	6	1019.74629584554	Stromboli	0	1136.10388262404	3805.86206514458
Eötvös Loránd Research Network (ELKH)	60170234	Budapest	Hungary	47.4978918	19.0401609	0	828.294165720129	Vesuvius	6	1016.60775771774	Stromboli	0	1133.01717055199	3800.8779718846
Eötvös Loránd Tudományegyetem	60025187	Budapest	Hungary	47.4934799	19.0618993305887	1	828.629840998027	Vesuvius	6	1016.6806292002	Stromboli	0	1133.06751211557	3802.23984412279
Institute for Geological and Geochemical Research	60267250	Budapest	Hungary	47.4978918	19.0401609	0	828.294165720129	Vesuvius	6	1016.60775771774	Stromboli	0	1133.01717055199	3800.8779718846
MTA-ELTE Volcanology Research Group	60108410	Budapest	Hungary	47.4978918	19.0401609	0	828.294165720129	Vesuvius	6	1016.60775771774	Stromboli	0	1133.01717055199	3800.8779718846
MTA-MTM-ELTE Paleontológiai Kutatócsoport	60108419	Budapest	Hungary	47.4978918	19.0401609	0	828.294165720129	Vesuvius	6	1016.60775771774	Stromboli	0	1133.01717055199	3800.8779718846
Magyar Természettudományi Múzeum	60010644	Budapest	Hungary	47.4825563	19.0855685076029	1	828.400537268348	Vesuvius	6	1016.12173552115	Stromboli	0	1132.48076405967	3803.48811575829
Magyar Tudomanyos Akademia	60027811	Budapest	Hungary	47.50126265	19.0461337377087	1	828.835826434469	Vesuvius	6	1017.10889072716	Stromboli	0	1133.51430138664	3801.42882128298
Magyar Állami Földtani Intézet	60006865	Budapest	Hungary	47.50548045	19.0975865045831	1	831.073035507826	Vesuvius	6	1018.82596798873	Stromboli	0	1135.18465885067	3805.2169542813
Research Centre For Astronomy and Earth Sciences	60022319	Budapest	Hungary	47.5001582	18.9637153	1	825.838736662501	Vesuvius	6	1014.98300832886	Stromboli	0	1131.4634722584	3795.58074734876
Atommagkutató Intézet	60002536	Debrecen	Hungary	47.5437403	21.6239057786887	1	941.585981168306	Vesuvius	3	1102.70401924999	Stromboli	0	1150.7421260584	3986.01463986628
Debreceni Egyetem	60004400	Debrecen	Hungary	47.55602215	21.6211732274678	1	942.499393187881	Vesuvius	3	1103.7791872989	Stromboli	0	1151.81656562937	3986.23333773485
Miskolci Egyetem	60011719	Miskolc	Hungary	48.0787949	20.7663603435722	1	950.341201969133	Vesuvius	3	1125.35127033562	Stromboli	0	1182.04312624342	3944.08274696753
Pécsi Tudományegyetem	60004737	Pecs	Hungary	46.0767652	18.2069736	1	659.123965202436	Vesuvius	10	846.623069405299	Stromboli	2	963.184147500495	3687.78051615063
Institute of Earth Physics and Space Science	60270107	Sopron	Hungary	47.6803063	16.5983457	0	763.412951543807	West Eifel Volcanic Field	7	994.971017888503	Stromboli	1	1057.49902189832	3638.36011096683
MTA FI Lendület Pannon LitH2Oscope Research Group	129815241	Sopron	Hungary	47.6803063	16.5983457	0	763.412951543807	West Eifel Volcanic Field	7	994.971017888503	Stromboli	1	1057.49902189832	3638.36011096683
Szegedi Tudományegyetem (SZTE)	60027332	Szeged	Hungary	46.25004545	20.1465033514681	1	759.211026042312	Vesuvius	9	922.446932174831	Stromboli	1	1036.09427602075	3835.64738278577
National Land Survey of Iceland	101166027	Akranes	Iceland	64.3260072	-22.0570683	1	41.1380788647725	Hengill	29	48.9085786954328	Fagradalsfjall	7	97.8354178310728	3824.78843815649
National Land Survey of Iceland	126323687	Akranes	Iceland	64.3260072	-22.0570683	1	41.1380788647725	Hengill	29	48.9085786954328	Fagradalsfjall	7	97.8354178310728	3824.78843815649
Stefansson Arctic Institute	106965046	Akureyri	Iceland	65.68390355	-18.1121755981344	0	56.729165995539	Theistareykir	29	63.4318993367472	Krafla	7	133.489028746943	3762.78749841525
HS Orka	118439988	Grindavik	Iceland	63.844239	-22.4317498	0	10.210756512517	Fagradalsfjall	28	10.210756512517	Fagradalsfjall	6	118.496570030161	3811.87627832246
The National Commissioner of the Icelandic Police	116884240	IS	Iceland	64.9841821	-18.1059013	0	48.0035828730016	Bardarbunga	29	48.0035828730016	Bardarbunga	7	112.959758905346	3713.88050346856
Bardarvogur 44	116061341	Reykjavik	Iceland	64.145981	-21.9422367	0	24.9185249707173	Brennisteinsfjoll	29	31.8653372540542	Fagradalsfjall	7	112.165557281911	3809.36270473525
Barmahlíð 31	121407288	Reykjavik	Iceland	64.1345217	-21.9113519432972	1	23.2631753892478	Brennisteinsfjoll	29	31.5366015292568	Fagradalsfjall	7	110.504582482704	3807.41509093699
Environment Agency of Iceland	112590369	Reykjavik	Iceland	64.145981	-21.9422367	0	24.9185249707173	Brennisteinsfjoll	29	31.8653372540542	Fagradalsfjall	7	112.165557281911	3809.36270473525
Haskoli Islands	60071113	Reykjavik	Iceland	64.14018315	-21.9539632733517	1	24.4949266310158	Brennisteinsfjoll	29	31.0263377892793	Fagradalsfjall	7	112.637922076771	3809.49734766166
Iceland GeoSurvey	60116988	Reykjavik	Iceland	64.145981	-21.9422367	0	24.9185249707173	Brennisteinsfjoll	29	31.8653372540542	Fagradalsfjall	7	112.165557281911	3809.36270473525
Icelandic Association of Local Authorities	113568730	Reykjavik	Iceland	64.145981	-21.9422367	0	24.9185249707173	Brennisteinsfjoll	29	31.8653372540542	Fagradalsfjall	7	112.165557281911	3809.36270473525
Icelandic Institute of Natural History	60071128	Reykjavik	Iceland	64.145981	-21.9422367	0	24.9185249707173	Brennisteinsfjoll	29	31.8653372540542	Fagradalsfjall	7	112.165557281911	3809.36270473525
Icelandic Meteorological Office	60071130	Reykjavik	Iceland	64.1275605	-21.9067485	1	22.4575751444435	Brennisteinsfjoll	29	31.0100563233618	Fagradalsfjall	7	110.181223969527	3806.81140704541
Icelandic New Energy	100846902	Reykjavik	Iceland	64.145981	-21.9422367	0	24.9185249707173	Brennisteinsfjoll	29	31.8653372540542	Fagradalsfjall	7	112.165557281911	3809.36270473525
Independent researcher	125335643	Reykjavik	Iceland	64.145981	-21.9422367	0	24.9185249707173	Brennisteinsfjoll	29	31.8653372540542	Fagradalsfjall	7	112.165557281911	3809.36270473525
Institute of Earth Sciences	100511779	Reykjavik	Iceland	64.145981	-21.9422367	0	24.9185249707173	Brennisteinsfjoll	29	31.8653372540542	Fagradalsfjall	7	112.165557281911	3809.36270473525
Landsvirkjun	113695960	Reykjavik	Iceland	64.145981	-21.9422367	0	24.9185249707173	Brennisteinsfjoll	29	31.8653372540542	Fagradalsfjall	7	112.165557281911	3809.36270473525
Landsvirkjun	100598532	Reykjavik	Iceland	64.145981	-21.9422367	0	24.9185249707173	Brennisteinsfjoll	29	31.8653372540542	Fagradalsfjall	7	112.165557281911	3809.36270473525
Landsvirkjun	120817985	Reykjavik	Iceland	64.145981	-21.9422367	0	24.9185249707173	Brennisteinsfjoll	29	31.8653372540542	Fagradalsfjall	7	112.165557281911	3809.36270473525
Leidir ehf	113478992	Reykjavik	Iceland	64.145981	-21.9422367	0	24.9185249707173	Brennisteinsfjoll	29	31.8653372540542	Fagradalsfjall	7	112.165557281911	3809.36270473525
Marine and Freshwater Research Institute	117724424	Reykjavik	Iceland	64.145981	-21.9422367	0	24.9185249707173	Brennisteinsfjoll	29	31.8653372540542	Fagradalsfjall	7	112.165557281911	3809.36270473525
Matís ohf., Iceland	60087664	Reykjavik	Iceland	64.145981	-21.9422367	0	24.9185249707173	Brennisteinsfjoll	29	31.8653372540542	Fagradalsfjall	7	112.165557281911	3809.36270473525
Menntaskolinn vid Sund Reykjavik	60071134	Reykjavik	Iceland	64.13123955	-21.859198483167	1	22.179064637839	Hengill	29	32.6736887292802	Fagradalsfjall	7	107.948361543654	3805.08457681767
Museum of Natural History	105856561	Reykjavik	Iceland	64.145981	-21.9422367	0	24.9185249707173	Brennisteinsfjoll	29	31.8653372540542	Fagradalsfjall	7	112.165557281911	3809.36270473525
National Commissioner of the Icelandic Police	101700680	Reykjavik	Iceland	64.145981	-21.9422367	0	24.9185249707173	Brennisteinsfjoll	29	31.8653372540542	Fagradalsfjall	7	112.165557281911	3809.36270473525
National Energy Authority Reykjavik	60071135	Reykjavik	Iceland	64.145981	-21.9422367	0	24.9185249707173	Brennisteinsfjoll	29	31.8653372540542	Fagradalsfjall	7	112.165557281911	3809.36270473525
National Power Company of Iceland	114539576	Reykjavik	Iceland	64.145981	-21.9422367	0	24.9185249707173	Brennisteinsfjoll	29	31.8653372540542	Fagradalsfjall	7	112.165557281911	3809.36270473525
Nordic Volcanological Center	60071116	Reykjavik	Iceland	64.145981	-21.9422367	0	24.9185249707173	Brennisteinsfjoll	29	31.8653372540542	Fagradalsfjall	7	112.165557281911	3809.36270473525
Raunvísindastofnun Háskólans	60071114	Reykjavik	Iceland	64.145981	-21.9422367	0	24.9185249707173	Brennisteinsfjoll	29	31.8653372540542	Fagradalsfjall	7	112.165557281911	3809.36270473525
Reykjavik	114870246	Reykjavik	Iceland	64.099486	-21.8312389	1	18.660960517285	Brennisteinsfjoll	29	30.8191794837227	Fagradalsfjall	7	106.175719401674	3802.04284448218
Reykjavik Geothermal	110245380	Reykjavik	Iceland	64.145981	-21.9422367	0	24.9185249707173	Brennisteinsfjoll	29	31.8653372540542	Fagradalsfjall	7	112.165557281911	3809.36270473525
Reykjavík Energy	60122143	Reykjavik	Iceland	64.145981	-21.9422367	0	24.9185249707173	Brennisteinsfjoll	29	31.8653372540542	Fagradalsfjall	7	112.165557281911	3809.36270473525
Reykjavík University	60071140	Reykjavik	Iceland	64.12473745	-21.9275371722712	1	22.4518810359983	Brennisteinsfjoll	29	30.1971562903849	Fagradalsfjall	7	111.142252535953	3807.49462178292
Sturlugata 8	117622512	Reykjavik	Iceland	64.13562045	-21.9461726084341	1	23.8898301923865	Brennisteinsfjoll	29	30.7676887732425	Fagradalsfjall	7	112.194805109062	3808.90646082108
Physical Research Laboratory India	60014901	Ahmedabad	India	23.0216238	72.5797068	0	1663.04802950056	Ashikule Volcanic Field	0	2546.70863184614	Barren Island	0	3148.49785761978	3548.13445896576
Indian Space Research Organisation	60023345	Bengaluru	India	12.9653222	77.6980862172216	1	1754.8502498124	Barren Island	0	1754.8502498124	Barren Island	0	2766.72923127729	3724.96678310129
Anna University	60021176	Chennai	India	13.0083174	80.2334438	1	1480.29638389873	Barren Island	0	1480.29638389873	Barren Island	0	2531.82920679144	3501.13097369386
Indian Institute of Remote Sensing	60004003	Dehradun	India	30.3406524	78.0454882133333	1	687.864864092444	Ashikule Volcanic Field	1	2585.03665677541	Barren Island	0	3122.7171050723	4227.46227194849
Durgapur Government College	100318031	Durgapur	India	23.5350475	87.3380425	0	864.560554814291	Popa	1	1428.52173538285	Barren Island	0	2557.38555879612	3578.28340349254
Academy of Scientific and Innovative Research (AcSIR)	60121522	Ghaziabad	India	28.6711527	77.4120356	0	881.136604669095	Ashikule Volcanic Field	1	2495.33830412798	Barren Island	0	3207.89718783822	4124.03842964926
National Institute of Oceanography India	60008268	Goa	India	15.3004543	74.0855134	0	2160.63115064691	Barren Island	0	2160.63115064691	Barren Island	0	3015.42219636145	3492.44926197246
National Geophysical Research Institute India	60005720	Hyderabad	India	17.360589	78.4740613	0	1746.6898641304	Barren Island	0	1746.6898641304	Barren Island	0	2957.52811181938	3878.31712982197
Indian Institute of Technology Kanpur	60021988	Kanpur	India	26.513188	80.2364843309577	1	1034.89068086407	Ashikule Volcanic Field	0	2128.64585177526	Barren Island	0	3143.97546692795	4150.2785252606
Indian Institute of Technology Kharagpur	60004750	Kharagpur	India	22.31442745	87.3103920269174	1	835.150682393373	Popa	1	1314.16481183222	Barren Island	0	2441.3831787754	3561.9676746412
BF 217 Salt Lake	105897036	Kolkata	India	22.5726459	88.3638953	0	734.473026429807	Popa	1	1284.09777522974	Barren Island	0	2413.11690735558	3458.47300541053
Central Geological Laboratory	122328120	Kolkata	India	22.5726459	88.3638953	0	734.473026429807	Popa	1	1284.09777522974	Barren Island	0	2413.11690735558	3458.47300541053
Geological Survey of India	60020990	Kolkata	India	22.5555873	88.3507174	1	735.36077319745	Popa	1	1283.05492048084	Barren Island	0	2412.08002274193	3459.54405424676
Jadavpur University	60020825	Kolkata	India	22.49952155	88.3711492530244	1	731.932502540465	Popa	1	1276.56477855976	Barren Island	0	2405.59233596395	3456.59016553133
Presidency University, Kolkata	60023609	Kolkata	India	22.5765464	88.3635222	1	734.609428442774	Popa	1	1284.4991313129	Barren Island	0	2413.51770705793	3458.57247122193
University of Lucknow	60004095	Lucknow	India	26.92625375	80.9381117326683	1	982.559595508537	Ashikule Volcanic Field	1	2114.2211232293	Barren Island	0	3081.12803040333	4215.19304265242
Bhabha Atomic Research Centre	60033473	Mumbai	India	19.0174608	72.9245921448827	1	2046.98291397216	Ashikule Volcanic Field	0	2360.98755601925	Barren Island	0	3037.58086226257	3511.09552200898
Indian Institute of Technology Bombay	60014153	Mumbai	India	19.13261855	72.9149791253683	1	2035.59223243114	Ashikule Volcanic Field	0	2365.3967284972	Barren Island	0	3044.5776269881	3510.92598099738
St. Xavier’s College, Mumbai	60002518	Mumbai	India	18.943156	72.831870310951	1	2058.39783085771	Ashikule Volcanic Field	0	2368.21324810599	Barren Island	0	3042.25150215417	3500.84389199437
Ministry of Earth Sciences	60097177	New Delhi	India	28.6138954	77.2090057	0	895.595956494475	Ashikule Volcanic Field	1	2505.38798732591	Barren Island	0	3202.8583693169	4119.04016898663
Seismology Division	100431097	New Delhi	India	28.6138954	77.2090057	0	895.595956494475	Ashikule Volcanic Field	1	2505.38798732591	Barren Island	0	3202.8583693169	4119.04016898663
Dhempe College of Arts & Science	60111109	Panaji	India	15.4989946	73.8282141	0	2190.59522130078	Barren Island	0	2190.59522130078	Barren Island	0	3026.4741246841	3473.32674372647
Pondicherry University	60013919	Puducherry	India	12.02286805	79.8509414603864	1	1522.71688061943	Barren Island	0	1522.71688061943	Barren Island	0	2643.61047125043	3472.29604928126
Advanced Center for Water Resources Development and Management (ACWADAM)	123050180	Pune	India	18.521428	73.8544541	0	2062.25473998509	Ashikule Volcanic Field	0	2252.02740586809	Barren Island	0	3074.65254253363	3587.90666987604
Defence Institute of Advanced Technology	60097583	Pune	India	18.4242379	73.7587028	1	2075.89416037159	Ashikule Volcanic Field	0	2259.00741141442	Barren Island	0	3064.18560815932	3579.41379704455
Savitribai Phule Pune University	60031475	Pune	India	18.55284405	73.8266289702085	1	2059.99533121771	Ashikule Volcanic Field	0	2255.76970196131	Barren Island	0	3071.84878260303	3587.40848789403
Thermax Limited	60226503	Pune	India	18.6563032	73.7925983	1	2050.4667528642	Ashikule Volcanic Field	0	2262.25511021024	Barren Island	0	3068.71422111336	3584.54348839815
Indian Institute of Technology Roorkee	60031818	Roorkee	India	29.86616555	77.8957348303535	1	741.272432139054	Ashikule Volcanic Field	1	2556.23138287151	Barren Island	0	3135.69324609275	4195.49422166287
National Institute of Technology Rourkela	60000934	Rourkela	India	22.2501589	84.9066855698087	1	1079.41761477505	Popa	0	1459.41561234354	Barren Island	0	2637.17117365956	3806.93325476786
North Eastern Space Applications Centre	107874475	Shillong	India	25.6735807	91.9132749485778	1	628.816620002809	Popa	2	1503.4060294226	Barren Island	0	2592.45582353266	3296.60250484266
Goa University	60019020	Taleigao	India	15.45958185	73.8240230000642	1	2190.52026436421	Barren Island	0	2190.52026436421	Barren Island	0	3025.08499253656	3471.56638938672
Banaras Hindu University	60008721	Varanasi	India	25.2662887	82.9927969	1	1171.92988856506	Ashikule Volcanic Field	0	1840.19430978017	Barren Island	0	2958.04059588505	4042.97543598216
Universitas Syiah Kuala	60069406	Banda Aceh	Indonesia	5.56925725	95.3712262001447	1	34.485605996456	Seulawah Agam	10	125.762519774337	Peuet Sague	6	936.927452585611	1711.40808272699
Badan Geologi	128536885	Bandung	Indonesia	-6.9215529	107.6110212	0	16.8957836956567	Tangkuban Parahu	32	16.8957836956567	Tangkuban Parahu	18	252.182623123297	599.50461013443
Badan Geologi	113609925	Bandung	Indonesia	-6.9215529	107.6110212	0	16.8957836956567	Tangkuban Parahu	32	16.8957836956567	Tangkuban Parahu	18	252.182623123297	599.50461013443
CVGHM	120896428	Bandung	Indonesia	-6.9215529	107.6110212	0	16.8957836956567	Tangkuban Parahu	32	16.8957836956567	Tangkuban Parahu	18	252.182623123297	599.50461013443
CVSI	101868239	Bandung	Indonesia	-6.9215529	107.6110212	0	16.8957836956567	Tangkuban Parahu	32	16.8957836956567	Tangkuban Parahu	18	252.182623123297	599.50461013443
Center for Volcanology and Geological Hazard Mitigation	100518142	Bandung	Indonesia	-6.9215529	107.6110212	0	16.8957836956567	Tangkuban Parahu	32	16.8957836956567	Tangkuban Parahu	18	252.182623123297	599.50461013443
Center for Volcanology and Geological Hazard Mitigation	113926692	Bandung	Indonesia	-6.9215529	107.6110212	0	16.8957836956567	Tangkuban Parahu	32	16.8957836956567	Tangkuban Parahu	18	252.182623123297	599.50461013443
Center of Volcanology and Geological Hazard Mitigation	112977691	Bandung	Indonesia	-6.9215529	107.6110212	0	16.8957836956567	Tangkuban Parahu	32	16.8957836956567	Tangkuban Parahu	18	252.182623123297	599.50461013443
DVGHM	106744613	Bandung	Indonesia	-6.9215529	107.6110212	0	16.8957836956567	Tangkuban Parahu	32	16.8957836956567	Tangkuban Parahu	18	252.182623123297	599.50461013443
Departemen Energi dan Sumber Daya Mineral Republic of Indonesia	60089127	Bandung	Indonesia	-6.9215529	107.6110212	0	16.8957836956567	Tangkuban Parahu	32	16.8957836956567	Tangkuban Parahu	18	252.182623123297	599.50461013443
Direktorat Vulkanologi	101031287	Bandung	Indonesia	-6.9215529	107.6110212	0	16.8957836956567	Tangkuban Parahu	32	16.8957836956567	Tangkuban Parahu	18	252.182623123297	599.50461013443
Faculty of Geological Engineering	121825477	Bandung	Indonesia	-6.9215529	107.6110212	0	16.8957836956567	Tangkuban Parahu	32	16.8957836956567	Tangkuban Parahu	18	252.182623123297	599.50461013443
Geological Agency of Indonesia	118532623	Bandung	Indonesia	-6.9215529	107.6110212	0	16.8957836956567	Tangkuban Parahu	32	16.8957836956567	Tangkuban Parahu	18	252.182623123297	599.50461013443
Geological Survey of Indonesia	107918975	Bandung	Indonesia	-6.9215529	107.6110212	0	16.8957836956567	Tangkuban Parahu	32	16.8957836956567	Tangkuban Parahu	18	252.182623123297	599.50461013443
Geology Museum	115539053	Bandung	Indonesia	-6.9215529	107.6110212	0	16.8957836956567	Tangkuban Parahu	32	16.8957836956567	Tangkuban Parahu	18	252.182623123297	599.50461013443
IRD	115792125	Bandung	Indonesia	-6.9215529	107.6110212	0	16.8957836956567	Tangkuban Parahu	32	16.8957836956567	Tangkuban Parahu	18	252.182623123297	599.50461013443
Indonesian Association of Geologist (IAGI)	129556633	Bandung	Indonesia	-6.9215529	107.6110212	0	16.8957836956567	Tangkuban Parahu	32	16.8957836956567	Tangkuban Parahu	18	252.182623123297	599.50461013443
Institut Teknologi Bandung	60069382	Bandung	Indonesia	-6.89044875	107.610313557946	1	13.4416069740282	Tangkuban Parahu	32	13.4416069740282	Tangkuban Parahu	18	252.716208854143	600.26530656526
Museum Geologi	113223403	Bandung	Indonesia	-6.90034545	107.620958378494	1	14.6772956762558	Tangkuban Parahu	32	14.6772956762558	Tangkuban Parahu	18	251.401665398735	598.893993288012
Pusat Vulkanologi dan Mitigasi Bencana Geologi	60069408	Bandung	Indonesia	-6.8997806	107.620649332066	1	14.6099131377255	Tangkuban Parahu	32	14.6099131377255	Tangkuban Parahu	18	251.44394952965	598.939936501153
Universitas Padjadjaran	60069388	Bandung	Indonesia	-6.90407825	107.617179342926	1	15.0289823271334	Tangkuban Parahu	32	15.0289823271334	Tangkuban Parahu	18	251.7594476983	599.22033573376
Sambarata Mine Operation	130303919	Berau	Indonesia	1.77675355	117.269176368954	0	527.65410871779	Colo	11	527.65410871779	Colo	8	932.811816865606	1127.19053334722
BMKG	123794861	Bogor	Indonesia	-6.5962986	106.7972421	0	15.0832231471348	Salak	34	90.7355884899735	Tangkuban Parahu	19	275.625829456905	626.434646825445
Balai Penjelidikan dan Pemakaian Karet, Bogor	60087546	Bogor	Indonesia	-6.5962986	106.7972421	0	15.0832231471348	Salak	34	90.7355884899735	Tangkuban Parahu	19	275.625829456905	626.434646825445
Forest and Nature Conservation Research and Development Centre, Bogor	60070699	Bogor	Indonesia	-6.5962986	106.7972421	0	15.0832231471348	Salak	34	90.7355884899735	Tangkuban Parahu	19	275.625829456905	626.434646825445
Badan Pengkajian dan Penerapan Teknologi	60069407	Central Jakarta	Indonesia	-6.18233995	106.842871536007	0	60.5693386335122	Salak	34	106.148358184105	Tangkuban Parahu	19	286.531836446491	634.398991084281
Badan Riset dan Inovasi Nasional	60273350	Central Jakarta	Indonesia	-6.18233995	106.842871536007	0	60.5693386335122	Salak	34	106.148358184105	Tangkuban Parahu	19	286.531836446491	634.398991084281
Lembaga Ilmu Pengetahuan Indonesia	60069394	Central Jakarta	Indonesia	-6.19265315	106.841611845484	1	59.4179857964902	Salak	34	105.556051719026	Tangkuban Parahu	19	286.186720322928	634.173855322349
Ministry of Energy and Mineral Resources	126560887	DKI Jakarta	Indonesia	-6.2375939	106.82977175	1	54.2601567968842	Salak	34	103.661584430588	Tangkuban Parahu	19	285.377806404677	633.885264349518
Meteorological	122286708	Denpasar	Indonesia	-8.6524973	115.2191175	0	46.8365872656786	Agung	43	46.8365872656786	Agung	26	309.118103714806	539.809956383047
Universitas Indonesia	60069377	Depok	Indonesia	-6.36031565	106.827185590632	1	40.8960427809513	Salak	34	96.7634501176647	Tangkuban Parahu	19	280.55572798223	630.156172448495
Badan Meteorologi dan Geofisika	60087585	Jakarta	Indonesia	-6.1556902	106.841928354145	1	63.4555144863666	Salak	34	108.08024377822	Tangkuban Parahu	19	287.863948224193	635.430287704291
Chevron Geothermal Indonesia, Ltd.	118191965	Jakarta	Indonesia	-6.175247	106.8270488	0	61.0203318433991	Salak	34	108.012968847801	Tangkuban Parahu	19	288.450606916181	636.307089188453
Directorate Gen/Geol/Mineral Res.	101674607	Jakarta	Indonesia	-6.175247	106.8270488	0	61.0203318433991	Salak	34	108.012968847801	Tangkuban Parahu	19	288.450606916181	636.307089188453
Dongeng geologi	130303386	Jakarta	Indonesia	-6.175247	106.8270488	0	61.0203318433991	Salak	34	108.012968847801	Tangkuban Parahu	19	288.450606916181	636.307089188453
IRD (ex ORSTOM), Jakarta	60070437	Jakarta	Indonesia	-6.175247	106.8270488	0	61.0203318433991	Salak	34	108.012968847801	Tangkuban Parahu	19	288.450606916181	636.307089188453
Indonesian Agency for Meteorology Climatology and Geophysics	115935560	Jakarta	Indonesia	-6.175247	106.8270488	0	61.0203318433991	Salak	34	108.012968847801	Tangkuban Parahu	19	288.450606916181	636.307089188453
Mercy Corps Indonesia	113914182	Jakarta	Indonesia	-6.175247	106.8270488	0	61.0203318433991	Salak	34	108.012968847801	Tangkuban Parahu	19	288.450606916181	636.307089188453
National Earthquake and Tsunami Warning Centre (BMKG)	121374590	Jakarta	Indonesia	-6.175247	106.8270488	0	61.0203318433991	Salak	34	108.012968847801	Tangkuban Parahu	19	288.450606916181	636.307089188453
PT Freeport Indonesia	60087593	Jakarta	Indonesia	-6.175247	106.8270488	0	61.0203318433991	Salak	34	108.012968847801	Tangkuban Parahu	19	288.450606916181	636.307089188453
Secretary Directorate General of Geology and Mineral Resources	113030195	Jakarta	Indonesia	-6.175247	106.8270488	0	61.0203318433991	Salak	34	108.012968847801	Tangkuban Parahu	19	288.450606916181	636.307089188453
Balai Penyelidikan dan Pengembangan Tekhnologi Kegunungapian (BPPTK)	113394794	Java	Indonesia	-6.71150765	110.633713669356	0	29.0415321629704	Muria	32	94.4236225899504	Merapi	18	242.404109982406	408.515882256428
Center for Volcanology and Geologic Hazards	108662826	Java	Indonesia	-6.71150765	110.633713669356	0	29.0415321629704	Muria	32	94.4236225899504	Merapi	18	242.404109982406	408.515882256428
State Agriculture Polytechnic of Kupang	123002580	Kupang, Timor	Indonesia	-10.10632145	123.785092355177	0	176.596610906971	Iliwerung	25	176.596610906971	Iliwerung	16	271.205044179137	343.656433371362
Brawijaya University	60069392	Malang	Indonesia	-7.9520179	112.613881409846	1	24.7274255484391	Arjuno-Welirang	35	33.0795047001401	Kelud	18	243.211085746854	383.601469040177
State Polytechnic of Malang	60104628	Malang	Indonesia	-7.9771206	112.6340291	0	27.9128534149479	Arjuno-Welirang	36	34.8863981241662	Semeru	19	245.920871477383	386.344758883959
Ternate Khairun University Kampus I (UNKHAIR)	127637595	Maluku Utara	Indonesia	0.6301215	127.9720219	0	63.3805214121457	Kie Matubu	26	72.3503191166709	Kie Besi	14	362.69265633226	372.112992336565
Faculty of Teacher Training and Education	123412775	Mataram	Indonesia	-8.5837726	116.10685	0	43.892680794027	Rinjani	40	43.892680794027	Rinjani	26	354.633069519133	486.343805945981
Postgraduate School of Environmental Science	128730082	Mataram	Indonesia	-8.5837726	116.10685	0	43.892680794027	Rinjani	40	43.892680794027	Rinjani	26	354.633069519133	486.343805945981
Universitas Negeri Padang	60105184	Padang	Indonesia	-0.89739525	100.349958134027	1	37.907303315014	Talang	18	37.907303315014	Talang	9	503.128592176904	1035.77853720978
Universitas Mulawarman	60069411	Samarinda	Indonesia	-0.46933305	117.155262800386	1	495.515151218635	Colo	22	495.515151218635	Colo	17	894.326402974963	903.45789760429
Pusat Pengendalian Lumpur Sidoarjo (PPLS)	121490034	Sidoarjo	Indonesia	-7.45597405	112.660887712953	0	32.2256664008425	Arjuno-Welirang	34	62.7346806841792	Tengger Caldera	18	244.356818325245	381.531093670095
LEMIGAS	123658547	South Jakarta	Indonesia	-6.2342092	106.7708364	1	53.7355454970633	Salak	34	109.274838296132	Tangkuban Parahu	19	291.523085968701	640.209261667432
Institut Teknologi Sepuluh Nopember	60070707	Surabaya	Indonesia	-7.2826954	112.7956782445	1	55.6687431370334	Arjuno-Welirang	36	75.2584786354275	Tengger Caldera	19	260.473436578721	395.756110950592
BPPTK (Balai Penyelidikan dan Pengembangan Tekonologi Kegunungapian)	130046676	Yogyakarta	Indonesia	-7.9778384	110.367225650202	0	49.452964403859	Merapi	32	49.452964403859	Merapi	18	244.70829647447	406.434557977022
BPPTKG	117887132	Yogyakarta	Indonesia	-7.79800605	110.384472559052	1	29.4793087791282	Merapi	32	29.4793087791282	Merapi	18	239.982793680246	405.893672495344
Balai Penyelidikan dan Pengembangan Teknologi Kebencanaan Geologi (BPPTKG)	119803839	Yogyakarta	Indonesia	-7.79800605	110.384472559052	1	29.4793087791282	Merapi	32	29.4793087791282	Merapi	18	239.982793680246	405.893672495344
Center for Volcanology and Geological Hazard Mitigation	101756783	Yogyakarta	Indonesia	-7.9778384	110.367225650202	0	49.452964403859	Merapi	32	49.452964403859	Merapi	18	244.70829647447	406.434557977022
Gadja Madah University	109482593	Yogyakarta	Indonesia	-7.9778384	110.367225650202	0	49.452964403859	Merapi	32	49.452964403859	Merapi	18	244.70829647447	406.434557977022
Geological Agency	112637580	Yogyakarta	Indonesia	-7.9778384	110.367225650202	0	49.452964403859	Merapi	32	49.452964403859	Merapi	18	244.70829647447	406.434557977022
Institut Teknologi Nasional Yogyakarta	122920314	Yogyakarta	Indonesia	-7.77321335	110.41645773675	1	26.1357088566742	Merapi	32	26.1357088566742	Merapi	18	237.866606945858	402.651018256449
Institut des Sciences de la Terre - Institut de Recherche pour le Développement - BPPTKG - PVMBG Badan Geologi	123467728	Yogyakarta	Indonesia	-7.9778384	110.367225650202	0	49.452964403859	Merapi	32	49.452964403859	Merapi	18	244.70829647447	406.434557977022
MVO	101029652	Yogyakarta	Indonesia	-7.9778384	110.367225650202	0	49.452964403859	Merapi	32	49.452964403859	Merapi	18	244.70829647447	406.434557977022
MVO - Merapi Volcanological Observatory	106744500	Yogyakarta	Indonesia	-7.9778384	110.367225650202	0	49.452964403859	Merapi	32	49.452964403859	Merapi	18	244.70829647447	406.434557977022
Merapi Volcano Observatory	100536705	Yogyakarta	Indonesia	-7.9778384	110.367225650202	0	49.452964403859	Merapi	32	49.452964403859	Merapi	18	244.70829647447	406.434557977022
Ministry of Energy and Mineral Resources	112655405	Yogyakarta	Indonesia	-7.9778384	110.367225650202	0	49.452964403859	Merapi	32	49.452964403859	Merapi	18	244.70829647447	406.434557977022
PVMBG	130665570	Yogyakarta	Indonesia	-7.9778384	110.367225650202	0	49.452964403859	Merapi	32	49.452964403859	Merapi	18	244.70829647447	406.434557977022
UPN ‘Veteran’ Yogyakarta	100880012	Yogyakarta	Indonesia	-7.76281215	110.409439012343	1	25.1010722652458	Merapi	32	25.1010722652458	Merapi	18	238.623861140945	403.537334778164
Universitas Gadjah Mada	60069380	Yogyakarta	Indonesia	-7.7659014	110.3784142	1	26.2000983652754	Merapi	32	26.2000983652754	Merapi	18	237.908081536218	406.902865429539
Universitas Pembangunan Nasional “Veteran” Yogyakarta	60106036	Yogyakarta	Indonesia	-7.9778384	110.367225650202	0	49.452964403859	Merapi	32	49.452964403859	Merapi	18	244.70829647447	406.434557977022
Volcano Investigation and Technology Development Institution	113222885	Yogyakarta	Indonesia	-7.9778384	110.367225650202	0	49.452964403859	Merapi	32	49.452964403859	Merapi	18	244.70829647447	406.434557977022
Volcanological Technol. Res. Center	100617728	Yogyakarta	Indonesia	-7.9778384	110.367225650202	0	49.452964403859	Merapi	32	49.452964403859	Merapi	18	244.70829647447	406.434557977022
University of Birjand	60030265	Birjand	Iran	32.8752229	59.2146725792459	1	735.823829395787	Damavand	1	2603.32278304568	Tair, Jebel at	0	1867.38997816328	3982.17306982066
Damghan University	60006163	Damghan	Iran	36.1684627	54.3237144365432	1	200.540133234145	Damavand	7	2605.57641155726	Tair, Jebel at	0	1289.84856531803	3437.24544686226
Islamic Azad University, Mashhad Branch	60010090	Mashhad	Iran	36.2974945	59.6059232	0	674.280339562543	Damavand	1	2901.4128478647	Tair, Jebel at	0	1657.91126123097	3885.303365694
Shahrood University of Technology	60033391	Shahrood	Iran	36.1125131	50.5206294	0	143.953000313451	Damavand	9	2443.39860811446	Tair, Jebel at	0	1059.62950422065	3111.61179549873
Shiraz University	60026914	Shiraz	Iran	29.6387199	52.5244772	1	702.964641466461	Damavand	1	1910.45192835833	Tair, Jebel at	0	1454.17004127874	3551.22523716962
Geological Survey of Iran	60010663	Tehran	Iran	35.69636725	51.3317398857884	1	75.5807199183314	Damavand	9	2430.97052606901	Tair, Jebel at	0	1141.37895596722	3194.87011453383
International Institute of Earthquake Engineering and Seismology, Tehran	60023192	Tehran	Iran	35.6892523	51.3896004	0	71.0938326155024	Damavand	9	2432.49327236984	Tair, Jebel at	0	1145.29245314786	3200.09683210301
Islamic Azad University	60031777	Tehran	Iran	35.78934075	51.3158326855751	1	73.6951645429533	Damavand	9	2439.71213029892	Tair, Jebel at	0	1132.46332960486	3190.47136942183
Kharazmi University	60005096	Tehran	Iran	35.703842	51.4267628679026	1	67.3676094258207	Damavand	9	2435.40093093172	Tair, Jebel at	0	1146.16361822903	3202.8267817877
Service Géologique de l'Iran	100695329	Tehran	Iran	35.6892523	51.3896004	0	71.0938326155024	Damavand	9	2432.49327236984	Tair, Jebel at	0	1145.29245314786	3200.09683210301
Shahid Beheshti University	60032873	Tehran	Iran	35.8025136	51.3932514547521	1	66.5681201865856	Damavand	9	2444.01362608199	Tair, Jebel at	0	1135.77558584757	3196.72457676965
University of Tehran	60022927	Tehran	Iran	35.70458395	51.3947610424732	1	69.9789912518449	Damavand	9	2434.2330228834	Tair, Jebel at	0	1144.26765390682	3200.04066549358
Yazd University	60000159	Yazd	Iran	31.830437	54.3490355823927	1	502.632841033021	Damavand	1	2209.93255940468	Tair, Jebel at	0	1565.02391796895	3605.89097404849
University College Cork	60025160	Cork	Ireland	51.8947384	-8.4903073	1	1077.75559700378	Chaine des Puys	0	1458.2070866165	Eyjafjallajokull	0	1489.04034405429	2411.10595231376
Institiúid Ard-Lénn Bhaile Átha Cliath	60018271	Dublin	Ireland	53.3493795	-6.2605593	0	967.361672281328	West Eifel Volcanic Field	1	1376.56117413704	Eyjafjallajokull	0	1386.43188455373	2379.93295382207
Trinity College Dublin	60011149	Dublin	Ireland	53.34366745	-6.25444472451182	1	966.795253779822	West Eifel Volcanic Field	1	1377.31314486069	Eyjafjallajokull	0	1387.17016367237	2379.22111935407
Tullow Oil Limited	60110943	Dublin	Ireland	53.3493795	-6.2605593	0	967.361672281328	West Eifel Volcanic Field	1	1376.56117413704	Eyjafjallajokull	0	1386.43188455373	2379.93295382207
University College Dublin	60005141	Dublin	Ireland	53.34366745	-6.25444472451182	1	966.795253779822	West Eifel Volcanic Field	1	1377.31314486069	Eyjafjallajokull	0	1387.17016367237	2379.22111935407
University of Galway	60008539	Galway	Ireland	53.2936337	-9.07505991944832	1	1147.57677052642	West Eifel Volcanic Field	0	1299.56609128432	Eyjafjallajokull	0	1333.31989065204	2527.91427761056
University of Limerick	60009602	Limerick	Ireland	52.67325805	-8.56980965354855	1	1102.45586002274	West Eifel Volcanic Field	0	1376.3174468202	Eyjafjallajokull	0	1408.94459013626	2461.83901241936
Teck Ireland Ltd.	109934400	Wicklow	Ireland	52.95814675	-6.38197070867766	0	964.074933503229	West Eifel Volcanic Field	1	1411.11683465789	Eyjafjallajokull	0	1424.33174214451	2359.72286748422
University of Haifa	60002999	Haifa	Israel	32.7609456	35.0204348282152	1	244.855301441813	Ash Shaam, Harrat	7	1896.32144690187	Etna	0	1133.74526641423	2364.65569829635
Geological Survey of Israel	60010931	Jerusalem	Israel	31.7740515	35.1950498	1	233.467296841162	Ash Shaam, Harrat	6	1925.16455824911	Tair, Jebel at	0	1150.81084870565	2254.62495004715
Hebrew University of Jerusalem	60007903	Jerusalem	Israel	31.7918555	35.244723	1	228.408520029436	Ash Shaam, Harrat	6	1925.25208518771	Tair, Jebel at	0	1146.25787865076	2255.23596729367
Bar-Ilan University	60002765	Ramat Gan	Israel	32.0640025	34.8453234	1	259.322099557063	Ash Shaam, Harrat	7	1912.42699145131	Etna	0	1148.57086162998	2294.879845962
Weizmann Institute of Science Israel	60017563	Rehovot	Israel	31.9078499	34.8133409244421	1	265.072687579271	Ash Shaam, Harrat	6	1917.0392768906	Etna	0	1163.43567273961	2279.1407209519
Dipartimento di Scienze della Terra	101766040	Arcavacata di Rende	Italy	39.3581137	16.211445	0	106.926307879136	Stromboli	14	106.926307879136	Stromboli	2	396.329530579343	3634.15248059667
National Institute of Geophysics and Volcanology (INGV)	127785643	Arezzo	Italy	43.51720195	11.7638791812531	0	356.341323439634	Ischia	13	599.700182806576	Stromboli	2	717.947215498374	3187.47557706736
Laboratori Nazionali del Gran Sasso	60073837	Assergi	Italy	42.4210544	13.5162300531556	1	184.653300691491	Campi Flegrei	13	428.489851345168	Stromboli	2	595.764600720126	3293.90237230823
CIRISIVU	105450523	Bali	Italy	42.8537177	13.5886868	0	229.923941337029	Campi Flegrei	13	472.163167610586	Stromboli	2	644.23828245156	3297.23481758259
CIRISIVU	106040505	Bali	Italy	42.8537177	13.5886868	0	229.923941337029	Campi Flegrei	13	472.163167610586	Stromboli	2	644.23828245156	3297.23481758259
Dipartimento di Geologia e Geofisica	100346160	Bali	Italy	42.8537177	13.5886868	0	229.923941337029	Campi Flegrei	13	472.163167610586	Stromboli	2	644.23828245156	3297.23481758259
CIRISIVU	105895101	Bari	Italy	41.1257843	16.8620293	0	207.295490243077	Vesuvius	14	295.401372314072	Stromboli	2	573.715493049599	3561.59752670196
CIRISIVU	108296033	Bari	Italy	41.1257843	16.8620293	0	207.295490243077	Vesuvius	14	295.401372314072	Stromboli	2	573.715493049599	3561.59752670196
Dipartimento Geomineralogico	106628115	Bari	Italy	41.1257843	16.8620293	0	207.295490243077	Vesuvius	14	295.401372314072	Stromboli	2	573.715493049599	3561.59752670196
Dipartimento di Scienze della Terra e Geoambientali	112655642	Bari	Italy	41.10964635	16.8802323013282	1	208.544377742802	Vesuvius	14	294.577436786044	Stromboli	2	573.328681741298	3563.92467993907
Istituto di Mineralogia e Petrografia	108508462	Bari	Italy	41.1257843	16.8620293	0	207.295490243077	Vesuvius	14	295.401372314072	Stromboli	2	573.715493049599	3561.59752670196
Politecnico di Bari	60027299	Bari	Italy	41.1113837	16.8832335	1	208.820438235799	Vesuvius	14	294.869164892614	Stromboli	2	573.638662157027	3563.89166561562
Università degli studi di Bari Aldo Moro	60022778	Bari	Italy	41.12053945	16.8682983018022	1	207.728440457096	Vesuvius	14	295.146090305962	Stromboli	2	573.607735852489	3562.36931497445
Elettra-Sincrotrone Trieste S.C.p.A.	60033292	Basovizza	Italy	45.641679	13.8632075	0	535.832882985657	Campi Flegrei	13	770.015284354597	Stromboli	2	844.405388798436	3356.84485911237
SYRMEP Group	100519772	Basovizza	Italy	45.641679	13.8632075	0	535.832882985657	Campi Flegrei	13	770.015284354597	Stromboli	2	844.405388798436	3356.84485911237
Università degli Studi del Sannio	60004300	Benevento	Italy	41.1298353	14.7915145591275	1	46.0530351946943	Vesuvius	13	262.755230283671	Stromboli	2	483.021279927632	3471.45136952948
Alma Mater Studiorum Università di Bologna	60028218	Bologna	Italy	44.4938203	11.3426327	0	467.400426779196	Campi Flegrei	13	711.006156124657	Stromboli	2	741.107452662234	3139.99523718115
CINECA	60086667	Bologna	Italy	44.48625365	11.2597288669283	1	470.02828083025	Campi Flegrei	13	713.401229628527	Stromboli	2	743.179187128814	3139.31328437006
Dipartimento di Fisica	100945207	Bologna	Italy	44.5002889	11.35665	1	467.463864312822	Campi Flegrei	13	711.11621880744	Stromboli	2	741.285512774247	3139.54941697111
Dipartimento di Scienze Biologiche, Geologiche ed Ambientali	112779450	Bologna	Italy	44.4938203	11.3426327	0	467.400426779196	Campi Flegrei	13	711.006156124657	Stromboli	2	741.107452662234	3139.99523718115
Dipartimento di Scienze dell'Educazione	101295493	Bologna	Italy	44.4938203	11.3426327	0	467.400426779196	Campi Flegrei	13	711.006156124657	Stromboli	2	741.107452662234	3139.99523718115
Dipartimento di Scienze della Terra	100419516	Bologna	Italy	44.4938203	11.3426327	0	467.400426779196	Campi Flegrei	13	711.006156124657	Stromboli	2	741.107452662234	3139.99523718115
Geologiche e Ambientali	113264910	Bologna	Italy	44.496052	11.3545049	1	467.141555468073	Campi Flegrei	13	710.780708760229	Stromboli	2	740.931250498131	3139.96909534209
Istituto Di Scienze Marine, Bologna	60104470	Bologna	Italy	44.5241556	11.3395069540503	1	470.441659056174	Campi Flegrei	13	714.097533377843	Stromboli	2	744.26543887592	3136.65487347227
Istituto Nazionale Geofisica e Vuclanologia	113536197	Bologna	Italy	44.4938203	11.3426327	0	467.400426779196	Campi Flegrei	13	711.006156124657	Stromboli	2	741.107452662234	3139.99523718115
Istituto per la Geologia Marina	100585216	Bologna	Italy	44.4938203	11.3426327	0	467.400426779196	Campi Flegrei	13	711.006156124657	Stromboli	2	741.107452662234	3139.99523718115
Laboratory of Nuclear Engineering	113022385	Bologna	Italy	44.4938203	11.3426327	0	467.400426779196	Campi Flegrei	13	711.006156124657	Stromboli	2	741.107452662234	3139.99523718115
Dipartimento di Scienze della Terra	100350626	Cagliar	Italy	46.24632235	11.2783685590186	0	545.718127052645	West Eifel Volcanic Field	11	889.412309625863	Stromboli	2	922.834435284187	3205.41865349695
Dipartimento di Scienze della Terra	100334045	Cagliar	Italy	46.24632235	11.2783685590186	0	545.718127052645	West Eifel Volcanic Field	11	889.412309625863	Stromboli	2	922.834435284187	3205.41865349695
Dip. Scienza della Terra	106549682	Cagliari	Italy	39.2171994	9.113311	0	372.684129709665	Pantelleria	12	529.123962641779	Stromboli	2	529.123962641779	3373.07258395503
Dipartimento di Scienze della Terra	106548784	Cagliari	Italy	39.2171994	9.113311	0	372.684129709665	Pantelleria	12	529.123962641779	Stromboli	2	529.123962641779	3373.07258395503
Dipartimento di Scienze della Terra	105836479	Cagliari	Italy	39.2171994	9.113311	0	372.684129709665	Pantelleria	12	529.123962641779	Stromboli	2	529.123962641779	3373.07258395503
Università degli Studi di Cagliari	60032259	Cagliari	Italy	39.22182575	9.11065936682135	1	373.212864933038	Pantelleria	12	529.381296757602	Stromboli	2	529.381296757602	3372.51057346561
SIDERCEM S.R.L.	108135888	Caltanissetta	Italy	37.4899412	14.0631618	0	87.2764877346698	Etna	13	87.2764877346698	Etna	2	371.121568431363	3671.52139556712
Dipartimento di Scienze della Terra	100460731	Camerimo	Italy	43.1396778306632	13.0663698047802	1	272.005309517305	Campi Flegrei	13	516.208640502998	Stromboli	2	672.301588750834	3268.8318613748
Università degli Studi di Camerino	60026298	Camerino	Italy	43.14647585	13.0668871899954	1	272.70459555539	Campi Flegrei	13	516.898602951062	Stromboli	2	673.058639950463	3269.14627882156
Centro Siciliano di Fisica Nucleare e Struttura della Materia	60112928	Catania	Italy	37.5023612	15.0873718	0	28.4009625112334	Etna	14	28.4009625112334	Etna	2	373.391707990444	3673.20502472327
Comando Prov. Vigili Fuoco Catania	101909354	Catania	Italy	37.5023612	15.0873718	0	28.4009625112334	Etna	14	28.4009625112334	Etna	2	373.391707990444	3673.20502472327
Istituto Internazionale di Vulcanologia	100627311	Catania	Italy	37.5023612	15.0873718	0	28.4009625112334	Etna	14	28.4009625112334	Etna	2	373.391707990444	3673.20502472327
Istituto Internazionale di Vulcanologia	100412736	Catania	Italy	37.5023612	15.0873718	0	28.4009625112334	Etna	14	28.4009625112334	Etna	2	373.391707990444	3673.20502472327
Istituto Internazionale di Vulcanologia	100542175	Catania	Italy	37.5023612	15.0873718	0	28.4009625112334	Etna	14	28.4009625112334	Etna	2	373.391707990444	3673.20502472327
Istituto Internazionale di Vulcanologia	100434818	Catania	Italy	37.5023612	15.0873718	0	28.4009625112334	Etna	14	28.4009625112334	Etna	2	373.391707990444	3673.20502472327
Istituto Nazionale di Geofisicae Vulcanologia	112806188	Catania	Italy	37.5023612	15.0873718	0	28.4009625112334	Etna	14	28.4009625112334	Etna	2	373.391707990444	3673.20502472327
Istituto di Scienze della Terra	100466489	Catania	Italy	37.5023612	15.0873718	0	28.4009625112334	Etna	14	28.4009625112334	Etna	2	373.391707990444	3673.20502472327
NFN Sezione di Catania	106419738	Catania	Italy	37.5023612	15.0873718	0	28.4009625112334	Etna	14	28.4009625112334	Etna	2	373.391707990444	3673.20502472327
National Institute of Astrophysics	124343556	Catania	Italy	37.5023612	15.0873718	0	28.4009625112334	Etna	14	28.4009625112334	Etna	2	373.391707990444	3673.20502472327
Osservatorio Astrofisico di Catania	60051252	Catania	Italy	37.69264765	14.974488022305	1	6.52158115118861	Etna	14	6.52158115118861	Etna	2	351.045509991793	3672.38894927286
Osservatorio Sismologico di Protezione Civile di Acireale	105771696	Catania	Italy	37.5023612	15.0873718	0	28.4009625112334	Etna	14	28.4009625112334	Etna	2	373.391707990444	3673.20502472327
Provincia Regionale di Catania	112862516	Catania	Italy	37.5023612	15.0873718	0	28.4009625112334	Etna	14	28.4009625112334	Etna	2	373.391707990444	3673.20502472327
Università degli Studi di Catania	60010146	Catania	Italy	37.5023612	15.0873718	0	28.4009625112334	Etna	14	28.4009625112334	Etna	2	373.391707990444	3673.20502472327
University of G. d'Annunzio Chieti and Pescara	60004638	Chieti	Italy	42.10269285	14.4159053050192	0	142.520224522296	Vesuvius	12	374.583355985545	Stromboli	2	575.335103786723	3362.69797675147
CRUST-Interuniversity Center for 3D Seismotectonics with Territorial Applications	123989128	Chieti Scalo	Italy	42.3625098	14.1403222	0	170.740934968536	Campi Flegrei	13	407.542541608713	Stromboli	2	597.958812716052	3326.20898251664
Ellegi s.r.l. LisaLab	114200874	Como	Italy	45.9394759	9.14941014540895	0	477.829361963736	Chaine des Puys	10	937.619294496701	Stromboli	1	964.526626019013	3045.11902585021
Ufficio Geologia e Prove Materiali	101940275	Cornedo	Italy	45.6111057	11.3434053	0	578.095183506083	Campi Flegrei	13	822.568112612104	Stromboli	2	855.104816406598	3177.76503149861
Dipartimento di Scienze della Terra	100635294	Cosenza	Italy	39.5966853	16.3330555990196	0	129.541954954724	Palinuro	14	131.842346482023	Stromboli	2	421.175429433248	3643.08936743602
University of Ferrara	60024690	Ferrara	Italy	44.76676425	11.8279389956402	0	476.884738839419	Campi Flegrei	13	721.359149573623	Stromboli	2	753.835352897461	3171.63023063048
CNR - Istituto Nazionale di Ottica	60006264	Florence	Italy	43.7490467	11.2518603	1	400.088759105064	Ischia	13	643.07170955979	Stromboli	2	737.970269922622	3160.34348098059
Centro Studio Minerogenesi	100705785	Florence	Italy	43.7698712	11.2555757	0	401.848165621594	Ischia	13	644.871279063623	Stromboli	2	739.909248216138	3161.57748198094
Centro di Studi per la Minerogenesi e la Geochimica applicata	100630907	Florence	Italy	43.7698712	11.2555757	0	401.848165621594	Ischia	13	644.871279063623	Stromboli	2	739.909248216138	3161.57748198094
Dipartimento Scienze della Terra	100311810	Florence	Italy	43.7781355	11.2604088992842	1	402.399056513056	Ischia	13	645.443126499529	Stromboli	2	740.559479701412	3162.31266809812
Dipartimento di Matematica U. Dini	100312236	Florence	Italy	43.7698712	11.2555757	0	401.848165621594	Ischia	13	644.871279063623	Stromboli	2	739.909248216138	3161.57748198094
Istituto Di Biometeorologia, Florence	60017671	Florence	Italy	43.7975837	11.1918944	1	407.254788023623	Ischia	13	650.207938160132	Stromboli	2	744.95366734971	3158.21570800949
Istituto Sperimentale per lo Studio e la Difesa del Suolo	60073840	Florence	Italy	43.7698712	11.2555757	0	401.848165621594	Ischia	13	644.871279063623	Stromboli	2	739.909248216138	3161.57748198094
Istituto di Geoscienze e Georisorse, Sezione di Firenze	60113676	Florence	Italy	43.7698712	11.2555757	0	401.848165621594	Ischia	13	644.871279063623	Stromboli	2	739.909248216138	3161.57748198094
Item Geophysics s.r.l.	112336682	Florence	Italy	43.7698712	11.2555757	0	401.848165621594	Ischia	13	644.871279063623	Stromboli	2	739.909248216138	3161.57748198094
Regional Health Agency	107029993	Florence	Italy	43.7698712	11.2555757	0	401.848165621594	Ischia	13	644.871279063623	Stromboli	2	739.909248216138	3161.57748198094
Regione Toscana	115861362	Florence	Italy	43.793678	11.2225055987166	1	405.523675403713	Ischia	13	648.526249130295	Stromboli	2	743.463202298524	3160.26677508875
Università degli Studi di Firenze	60021859	Florence	Italy	43.7757339	11.2608794	1	402.155585002464	Ischia	13	645.196822524667	Stromboli	2	740.303484113684	3162.23591595559
Istituto Nazionale per la Fisica della Materia	60011264	Genoa	Italy	44.40726	8.9338624	0	491.628066546479	Chaine des Puys	13	813.661910601902	Stromboli	2	835.157501437967	3027.56092769471
Università degli Studi di Genova	60025153	Genoa	Italy	44.4148861	8.9266707	1	490.798934436119	Chaine des Puys	13	814.674286926916	Stromboli	2	836.175971068686	3027.46712277534
Rimin s.p.a.	105796658	Grosseto	Italy	42.7751102	11.2878044276284	0	313.912724638335	Ischia	13	552.738288261573	Stromboli	2	642.397991935185	3166.16217011104
Università degli Studi dell'Aquila	60018783	L'Aquila	Italy	42.3538791	13.4122495678531	1	180.216013260404	Campi Flegrei	13	424.545642036036	Stromboli	2	587.364739774202	3295.84697878912
Lipari town council	126358961	Lipari	Italy	38.4681846	14.9547202	0	3.07555033752509	Lipari	14	42.1417805659026	Stromboli	2	271.423496991169	3641.46542760486
Università degli Studi di Messina	60011576	Messina	Italy	38.2296362	15.5511036612824	1	54.9304351084727	Vulcano	14	68.8046527841627	Stromboli	2	313.166195871268	3666.36981694984
AGIP S.p.A.	60084296	Milan	Italy	45.4641943	9.1896346	0	484.010722253784	Chaine des Puys	13	892.534679085147	Stromboli	2	918.278560589144	3021.7703205031
CAEM s.a.s.	100943383	Milan	Italy	45.4641943	9.1896346	0	484.010722253784	Chaine des Puys	13	892.534679085147	Stromboli	2	918.278560589144	3021.7703205031
Dipartimento di Scienze della Terra	100312827	Milan	Italy	45.473985	9.22948375453072	1	486.977838411415	Chaine des Puys	13	891.603181646496	Stromboli	2	917.489871584677	3025.01494977634
Dipartimento di Scienze della Terra	100340479	Milan	Italy	45.473985	9.22948375453072	1	486.977838411415	Chaine des Puys	13	891.603181646496	Stromboli	2	917.489871584677	3025.01494977634
Geosystem srl	100396753	Milan	Italy	45.4641943	9.1896346	0	484.010722253784	Chaine des Puys	13	892.534679085147	Stromboli	2	918.278560589144	3021.7703205031
IDPA	110465991	Milan	Italy	45.4641943	9.1896346	0	484.010722253784	Chaine des Puys	13	892.534679085147	Stromboli	2	918.278560589144	3021.7703205031
Istituto di Geologia dell'Università	112928623	Milan	Italy	45.4641943	9.1896346	0	484.010722253784	Chaine des Puys	13	892.534679085147	Stromboli	2	918.278560589144	3021.7703205031
Osservatorio Meteorologico	100800826	Milan	Italy	45.4641943	9.1896346	0	484.010722253784	Chaine des Puys	13	892.534679085147	Stromboli	2	918.278560589144	3021.7703205031
Politecnico di Milano	60023256	Milan	Italy	45.4790288	9.23221040387672	1	487.127793374404	Chaine des Puys	13	891.935366912043	Stromboli	2	917.844133157106	3025.47338214503
Rodio S.p.A.	100386890	Milan	Italy	45.4641943	9.1896346	0	484.010722253784	Chaine des Puys	13	892.534679085147	Stromboli	2	918.278560589144	3021.7703205031
Università degli Studi di Milano	60030318	Milan	Italy	45.4601184	9.19533637181449	1	484.503712107011	Chaine des Puys	13	891.9068849882	Stromboli	2	917.655672673267	3021.93828891996
Università degli Studi di Milano-Bicocca	60012306	Milan	Italy	45.51827605	9.21390417508226	1	485.252968530156	Chaine des Puys	12	896.315458575506	Stromboli	2	922.281430579568	3026.35189836241
Università degli Studi di Modena e Reggio Emilia	60004591	Modena	Italy	44.6432168	10.9252076	1	498.249512392597	Ischia	13	741.625757176214	Stromboli	2	770.622080537827	3116.30648270917
Istituto Per Le Tecnologie Applicate Ai Beni Culturali, Montelibretti	60008839	Montelibretti	Italy	42.1409333	12.735332	0	184.364669131108	Ischia	12	427.56273421272	Stromboli	2	560.534361624408	3287.43945171012
Istituto Superiore per la Prevenzione e la Sicurezza del Lavoro	60083946	Monteporzio Catone	Italy	41.8279369	12.7052671	0	157.546443743972	Ischia	12	399.206598208353	Stromboli	2	525.722790882052	3316.12722017633
Free-lance geologist	126769686	Montesarchio	Italy	41.0639234	14.6397875	0	32.4357889952513	Vesuvius	13	257.637147562407	Stromboli	2	471.461134803909	3471.26115079576
'Istituto per l'Ambiente Marino Costiero del Consiglio Nazionale delle Ricerche (IAMC-CNR)	60104420	Naples	Italy	40.8358846	14.2487679	0	9.28791591967976	Campi Flegrei	13	242.041057457908	Stromboli	2	436.43529944794	3476.46515430963
Analisi e Monitoraggio del Rischio Ambientale	60122222	Naples	Italy	40.8358846	14.2487679	0	9.28791591967976	Campi Flegrei	13	242.041057457908	Stromboli	2	436.43529944794	3476.46515430963
Archivio Nazionale di Stato di Napoli	105790755	Naples	Italy	40.8358846	14.2487679	0	9.28791591967976	Campi Flegrei	13	242.041057457908	Stromboli	2	436.43529944794	3476.46515430963
Consiglio Nazionale delle Ricerche, Institute for Electromagnetic Sensing of the Environment	60001111	Naples	Italy	40.8358846	14.2487679	0	9.28791591967976	Campi Flegrei	13	242.041057457908	Stromboli	2	436.43529944794	3476.46515430963
Dipartimento di Chimica Organica e Biologica	100735633	Naples	Italy	40.8358846	14.2487679	0	9.28791591967976	Campi Flegrei	13	242.041057457908	Stromboli	2	436.43529944794	3476.46515430963
Dipartimento di Scienze della Terra	101131887	Naples	Italy	40.8383455	14.1851248	1	4.08051179644313	Campi Flegrei	12	244.19840210117	Stromboli	2	435.041376452799	3473.5292889288
Dipartimento di Scienze della Terra	112078402	Naples	Italy	40.8383455	14.1851248	1	4.08051179644313	Campi Flegrei	12	244.19840210117	Stromboli	2	435.041376452799	3473.5292889288
Dipto. Ingegneria Materiali Della P.	101615882	Naples	Italy	40.8358846	14.2487679	0	9.28791591967976	Campi Flegrei	13	242.041057457908	Stromboli	2	436.43529944794	3476.46515430963
Institute of Genetics and Biophysics Adriano Buzzati Traverso	60025668	Naples	Italy	40.8358846	14.2487679	0	9.28791591967976	Campi Flegrei	13	242.041057457908	Stromboli	2	436.43529944794	3476.46515430963
International Institute 'Stop Disasters'	101841086	Naples	Italy	40.8358846	14.2487679	0	9.28791591967976	Campi Flegrei	13	242.041057457908	Stromboli	2	436.43529944794	3476.46515430963
Istituto Nazionale di Fisica Nucleare, Sezione di Napoli	60113231	Naples	Italy	40.8358846	14.2487679	0	9.28791591967976	Campi Flegrei	13	242.041057457908	Stromboli	2	436.43529944794	3476.46515430963
Istituto Universitario Navale	101126635	Naples	Italy	40.8358846	14.2487679	0	9.28791591967976	Campi Flegrei	13	242.041057457908	Stromboli	2	436.43529944794	3476.46515430963
Istituto di Geologia e Geofisica	106070027	Naples	Italy	40.8358846	14.2487679	0	9.28791591967976	Campi Flegrei	13	242.041057457908	Stromboli	2	436.43529944794	3476.46515430963
Laboratorio di Geofisica	126744487	Naples	Italy	40.8358846	14.2487679	0	9.28791591967976	Campi Flegrei	13	242.041057457908	Stromboli	2	436.43529944794	3476.46515430963
Largo S. Marcellino 10	105599928	Naples	Italy	40.84749755	14.258087	1	10.2743973529066	Campi Flegrei	13	242.985118187114	Stromboli	2	437.907924439766	3475.74571319717
MARS s.r.l.	60084015	Naples	Italy	40.8358846	14.2487679	0	9.28791591967976	Campi Flegrei	13	242.041057457908	Stromboli	2	436.43529944794	3476.46515430963
Osservatorio Vesuviano	60026718	Naples	Italy	40.8358846	14.2487679	0	9.28791591967976	Campi Flegrei	13	242.041057457908	Stromboli	2	436.43529944794	3476.46515430963
Scuola Superiore Meridionale	125374077	Naples	Italy	40.8358846	14.2487679	0	9.28791591967976	Campi Flegrei	13	242.041057457908	Stromboli	2	436.43529944794	3476.46515430963
Soprintendenza Archeologica di Napoli e Pompei	101971137	Naples	Italy	40.8358846	14.2487679	0	9.28791591967976	Campi Flegrei	13	242.041057457908	Stromboli	2	436.43529944794	3476.46515430963
Territorial Town Planning Laboratory	126749042	Naples	Italy	40.8358846	14.2487679	0	9.28791591967976	Campi Flegrei	13	242.041057457908	Stromboli	2	436.43529944794	3476.46515430963
Università degli Studi della Campania Luigi Vanvitelli	60026777	Naples	Italy	40.8358846	14.2487679	0	9.28791591967976	Campi Flegrei	13	242.041057457908	Stromboli	2	436.43529944794	3476.46515430963
Università degli Studi di Napoli Federico II	60017293	Naples	Italy	40.8358846	14.2487679	0	9.28791591967976	Campi Flegrei	13	242.041057457908	Stromboli	2	436.43529944794	3476.46515430963
Università degli Studi di Napoli Federico II, Facoltà di Medicina e Chirurgia	60015426	Naples	Italy	40.8358846	14.2487679	0	9.28791591967976	Campi Flegrei	13	242.041057457908	Stromboli	2	436.43529944794	3476.46515430963
Vesuvian Observatory	101976614	Naples	Italy	40.8358846	14.2487679	0	9.28791591967976	Campi Flegrei	13	242.041057457908	Stromboli	2	436.43529944794	3476.46515430963
dell'Ambiente e delle Risorse (DiSTAR)	130051030	Naples	Italy	40.8358846	14.2487679	0	9.28791591967976	Campi Flegrei	13	242.041057457908	Stromboli	2	436.43529944794	3476.46515430963
Archaeo. Superintendence of Pompeii	101819630	Napoli	Italy	40.8358846	14.2487679	0	9.28791591967976	Campi Flegrei	13	242.041057457908	Stromboli	2	436.43529944794	3476.46515430963
Dipartimento di Scienze Fisiche	100329165	Napoli	Italy	40.8358846	14.2487679	0	9.28791591967976	Campi Flegrei	13	242.041057457908	Stromboli	2	436.43529944794	3476.46515430963
Dipartimento di Scienze della Terra	106640424	Napoli	Italy	40.8383455	14.1851248	1	4.08051179644313	Campi Flegrei	12	244.19840210117	Stromboli	2	435.041376452799	3473.5292889288
Geological section of the Ministero della Protezione Civile	100632243	Napoli	Italy	40.8358846	14.2487679	0	9.28791591967976	Campi Flegrei	13	242.041057457908	Stromboli	2	436.43529944794	3476.46515430963
Istituto di Geologia e Geofisica	100847396	Napoli	Italy	40.8358846	14.2487679	0	9.28791591967976	Campi Flegrei	13	242.041057457908	Stromboli	2	436.43529944794	3476.46515430963
Osservatorio Epidemiologico	100398717	Napoli	Italy	40.8358846	14.2487679	0	9.28791591967976	Campi Flegrei	13	242.041057457908	Stromboli	2	436.43529944794	3476.46515430963
Ossevatorio Vesuviano	105844749	Napoli	Italy	40.8358846	14.2487679	0	9.28791591967976	Campi Flegrei	13	242.041057457908	Stromboli	2	436.43529944794	3476.46515430963
Dipartimento di Sociologia	109038467	Padua	Italy	45.4077172	11.8734455	0	541.468068495424	Campi Flegrei	13	785.662916495142	Stromboli	2	819.475028738483	3204.97730827509
Università degli Studi di Padova	60000481	Padua	Italy	45.4066496	11.8774407122594	1	541.247131045197	Campi Flegrei	13	785.437503603056	Stromboli	2	819.260315049752	3205.20776072353
Dipartimento STeMBio	112465619	Palermo	Italy	38.1112268	13.3524434	0	126.279919423359	Campi Flegrei del Mar di Sicilia	13	149.953356646627	Etna	2	309.431712317214	3623.30613597344
Dipartimento di CFTA	100399484	Palermo	Italy	38.1112268	13.3524434	0	126.279919423359	Campi Flegrei del Mar di Sicilia	13	149.953356646627	Etna	2	309.431712317214	3623.30613597344
Dipto. di Chimica e Fisica della Terra ed Applicazioni alle Georisorse e ai Rischi Naturali	100443274	Palermo	Italy	38.1112268	13.3524434	0	126.279919423359	Campi Flegrei del Mar di Sicilia	13	149.953356646627	Etna	2	309.431712317214	3623.30613597344
Institute Nazionale di Geofizica e Vulcanologia	116774834	Palermo	Italy	38.1112268	13.3524434	0	126.279919423359	Campi Flegrei del Mar di Sicilia	13	149.953356646627	Etna	2	309.431712317214	3623.30613597344
Istituto Nazionale di Geofisica e Vulcanologia, Palermo	60113657	Palermo	Italy	38.1112268	13.3524434	0	126.279919423359	Campi Flegrei del Mar di Sicilia	13	149.953356646627	Etna	2	309.431712317214	3623.30613597344
Istituto di Geochimica dei Fluidi	100474145	Palermo	Italy	38.1112268	13.3524434	0	126.279919423359	Campi Flegrei del Mar di Sicilia	13	149.953356646627	Etna	2	309.431712317214	3623.30613597344
Istituto di Geochimica dei Fluidi	100705179	Palermo	Italy	38.1112268	13.3524434	0	126.279919423359	Campi Flegrei del Mar di Sicilia	13	149.953356646627	Etna	2	309.431712317214	3623.30613597344
Istituto di Geochimica dei Fluidi	100467287	Palermo	Italy	38.1112268	13.3524434	0	126.279919423359	Campi Flegrei del Mar di Sicilia	13	149.953356646627	Etna	2	309.431712317214	3623.30613597344
Sezione di Palermo	100411864	Palermo	Italy	38.13441795	13.1850171638758	1	122.698311957053	Campi Flegrei del Mar di Sicilia	12	164.771241525334	Etna	2	310.388413759876	3615.32596604595
Università degli Studi di Palermo	60017697	Palermo	Italy	38.117397	13.3700045	1	127.598180337287	Campi Flegrei del Mar di Sicilia	13	148.653014689974	Etna	2	308.435635237578	3623.26053499861
Università di Parma	60004969	Parma	Italy	44.8042514	10.3352078274623	1	538.180141257101	Ischia	13	781.2367987015	Stromboli	2	808.654355834098	3088.45163862319
Università degli Studi di Pavia	60015197	Pavia	Italy	45.18692655	9.15687682315969	1	485.90862736873	Chaine des Puys	13	869.282603601598	Stromboli	2	894.114978340724	3026.90572904377
Dipartimento di Scienze della Terra	100314955	Perugia	Italy	43.1070321	12.4029962099065	0	291.31850626546	Campi Flegrei	13	534.923660340694	Stromboli	2	668.427601915784	3217.47041922716
Dipartimento di Scienze della Terra	100592774	Perugia	Italy	43.1070321	12.4029962099065	0	291.31850626546	Campi Flegrei	13	534.923660340694	Stromboli	2	668.427601915784	3217.47041922716
Dipartimento di Scienze della Terra	100350693	Perugia	Italy	43.1070321	12.4029962099065	0	291.31850626546	Campi Flegrei	13	534.923660340694	Stromboli	2	668.427601915784	3217.47041922716
Istituto Di Ricerca Per La Protezione Idrogeologica, Perugia	60000729	Perugia	Italy	43.1070321	12.4029962099065	0	291.31850626546	Campi Flegrei	13	534.923660340694	Stromboli	2	668.427601915784	3217.47041922716
Università degli Studi di Perugia	60003003	Perugia	Italy	43.077243	12.3537369	1	290.505322222887	Campi Flegrei	13	533.823149924624	Stromboli	2	665.289673790499	3212.51876994763
Centro di Studio per la Geologia Strutturale e Dinamica dell'Appennino	100563602	Pisa	Italy	43.7159395	10.4018624	0	439.308463274428	Ischia	13	679.362709816973	Stromboli	2	760.86803959262	3096.91752630013
Centro per la Modellistica Fisica	101549691	Pisa	Italy	43.7159395	10.4018624	0	439.308463274428	Ischia	13	679.362709816973	Stromboli	2	760.86803959262	3096.91752630013
Chemistry	101054454	Pisa	Italy	43.7159395	10.4018624	0	439.308463274428	Ischia	13	679.362709816973	Stromboli	2	760.86803959262	3096.91752630013
Dipartimento Nazionale di Geofisica e Vulcanologia - Sezione di Pisa	107898251	Pisa	Italy	43.7159395	10.4018624	0	439.308463274428	Ischia	13	679.362709816973	Stromboli	2	760.86803959262	3096.91752630013
Dipartimento Scienze della Terra	124682956	Pisa	Italy	43.71835815	10.3968796218224	1	439.776517398678	Ischia	13	679.820931502376	Stromboli	2	761.234680636919	3096.67239095226
Ernel Greenpower	101856991	Pisa	Italy	43.7159395	10.4018624	0	439.308463274428	Ischia	13	679.362709816973	Stromboli	2	760.86803959262	3096.91752630013
Geotermica Italiana	100417198	Pisa	Italy	43.7159395	10.4018624	0	439.308463274428	Ischia	13	679.362709816973	Stromboli	2	760.86803959262	3096.91752630013
Geotermica Italiana S.r.l.	105796819	Pisa	Italy	43.7159395	10.4018624	0	439.308463274428	Ischia	13	679.362709816973	Stromboli	2	760.86803959262	3096.91752630013
Geotermica Italiana srl	101599397	Pisa	Italy	43.7159395	10.4018624	0	439.308463274428	Ischia	13	679.362709816973	Stromboli	2	760.86803959262	3096.91752630013
Geotermica Italiana srl	100461462	Pisa	Italy	43.7159395	10.4018624	0	439.308463274428	Ischia	13	679.362709816973	Stromboli	2	760.86803959262	3096.91752630013
Institute of Geochronology and Isotoppe Geochemistry	101811244	Pisa	Italy	43.7159395	10.4018624	0	439.308463274428	Ischia	13	679.362709816973	Stromboli	2	760.86803959262	3096.91752630013
Instituto die Geocronologia e Goechimica Isotopica	101470032	Pisa	Italy	43.7159395	10.4018624	0	439.308463274428	Ischia	13	679.362709816973	Stromboli	2	760.86803959262	3096.91752630013
International Institute for Geothermal Research	100835726	Pisa	Italy	43.7159395	10.4018624	0	439.308463274428	Ischia	13	679.362709816973	Stromboli	2	760.86803959262	3096.91752630013
Ist. Geocronologia Geochimica I.	100351269	Pisa	Italy	43.7159395	10.4018624	0	439.308463274428	Ischia	13	679.362709816973	Stromboli	2	760.86803959262	3096.91752630013
Ist. Geocronologia Geochimica I.	101368556	Pisa	Italy	43.7159395	10.4018624	0	439.308463274428	Ischia	13	679.362709816973	Stromboli	2	760.86803959262	3096.91752630013
Ist. Internazionale Ric. G.	100811645	Pisa	Italy	43.7159395	10.4018624	0	439.308463274428	Ischia	13	679.362709816973	Stromboli	2	760.86803959262	3096.91752630013
Ist. Internazionale per le Ric. G.	101107166	Pisa	Italy	43.7159395	10.4018624	0	439.308463274428	Ischia	13	679.362709816973	Stromboli	2	760.86803959262	3096.91752630013
Istituto Internazionale per le Ricerche Geotermiche	100528893	Pisa	Italy	43.7159395	10.4018624	0	439.308463274428	Ischia	13	679.362709816973	Stromboli	2	760.86803959262	3096.91752630013
Istituto Internazionale per le Ricerche Geotermiche	100387211	Pisa	Italy	43.7159395	10.4018624	0	439.308463274428	Ischia	13	679.362709816973	Stromboli	2	760.86803959262	3096.91752630013
Istituto Internazionale per le Ricerche Geotermiche	105771846	Pisa	Italy	43.7159395	10.4018624	0	439.308463274428	Ischia	13	679.362709816973	Stromboli	2	760.86803959262	3096.91752630013
Istituto Nazionale di Geofisica e Vulcanologia, Pisa	60113656	Pisa	Italy	43.72157075	10.3993085262832	1	439.910710819777	Ischia	13	679.982931314718	Stromboli	2	761.526319707772	3097.00268827066
Istituto di Geoscienze e Georisorse, Sezione di Pisa	60113671	Pisa	Italy	43.7159395	10.4018624	0	439.308463274428	Ischia	13	679.362709816973	Stromboli	2	760.86803959262	3096.91752630013
Istituto di Mineralogia e Petrografia	100738497	Pisa	Italy	43.7159395	10.4018624	0	439.308463274428	Ischia	13	679.362709816973	Stromboli	2	760.86803959262	3096.91752630013
Sant'Anna Scuola Universitaria Superiore Pisa	60028039	Pisa	Italy	43.7159395	10.4018624	0	439.308463274428	Ischia	13	679.362709816973	Stromboli	2	760.86803959262	3096.91752630013
Scuola Normale Superiore di Pisa	60030674	Pisa	Italy	43.7196687	10.4004327494132	1	439.693185243122	Ischia	13	679.760524757736	Stromboli	2	761.298330547484	3096.99286893414
Università di Pisa	60028868	Pisa	Italy	43.7219053	10.5228048	1	433.356766617873	Ischia	13	673.970245305694	Stromboli	2	758.964629460829	3105.97613336961
Laboratorio di Ricerche Applicate	101594287	Pompei	Italy	40.7491267	14.5006415	0	10.1667822685954	Vesuvius	13	226.297508009802	Stromboli	2	434.606996272479	3495.49401705481
Soprintendenza Archeologica di Pompei	102055384	Pompei	Italy	40.7491267	14.5006415	0	10.1667822685954	Vesuvius	13	226.297508009802	Stromboli	2	434.606996272479	3495.49401705481
ARPAB	105624590	Potenza	Italy	40.5183188	15.82095999022	0	122.367525116163	Vesuvius	14	199.209329732215	Stromboli	2	466.404687219059	3574.15373607316
Agenzia Regionale per la Protezione dell'Ambiente della Basilicata	112607916	Potenza	Italy	40.5183188	15.82095999022	0	122.367525116163	Vesuvius	14	199.209329732215	Stromboli	2	466.404687219059	3574.15373607316
Dipartimento di Scienze	106965104	Potenza	Italy	40.6332305	15.8070374237138	1	118.231794443093	Vesuvius	14	211.269172163638	Stromboli	2	476.065626197028	3562.56780902121
Università degli Studi della Basilicata	60020919	Potenza	Italy	40.64612575	15.8085785734754	1	118.103996817482	Vesuvius	14	212.691624012368	Stromboli	2	477.310483466995	3561.40219219431
MiC	123142146	Pozzuoli	Italy	40.822643	14.1219109	0	1.51734349834873	Campi Flegrei	12	244.579257062456	Stromboli	2	431.791582425727	3472.35861582271
Università della Calabria	60020261	Rende	Italy	39.36233015	16.2234929143698	1	108.04023874436	Stromboli	14	108.04023874436	Stromboli	2	397.433533090643	3633.65199759007
Rheinmetall Italia S.p.A.	101736762	Roma	Italy	41.8933203	12.4829321	0	175.156545455162	Ischia	12	415.50492407736	Stromboli	2	533.3176576391	3300.52966032016
Trasporti Strade	101979403	Roma	Italy	41.8933203	12.4829321	0	175.156545455162	Ischia	12	415.50492407736	Stromboli	2	533.3176576391	3300.52966032016
APAT	100431686	Rome	Italy	41.8933203	12.4829321	0	175.156545455162	Ischia	12	415.50492407736	Stromboli	2	533.3176576391	3300.52966032016
Agenzia Spaziale Italiana	60031612	Rome	Italy	41.8545618	12.61921844998	1	164.412498705185	Ischia	12	405.59745706773	Stromboli	2	528.728533103058	3309.96184898255
Azienda Ospedaliera Universitaria Policlinico Umberto I	60023359	Rome	Italy	41.8933203	12.4829321	0	175.156545455162	Ischia	12	415.50492407736	Stromboli	2	533.3176576391	3300.52966032016
Centro Sviluppo Materiali S.p.A.	60073805	Rome	Italy	41.8933203	12.4829321	0	175.156545455162	Ischia	12	415.50492407736	Stromboli	2	533.3176576391	3300.52966032016
Consiglio Nazionale delle Ricerche	60021199	Rome	Italy	41.9003509	12.5125900937013	1	174.075640471625	Ischia	12	414.756800644198	Stromboli	2	534.016382285931	3301.09897169451
Dipartimento della Protezione Civile	60104315	Rome	Italy	41.9040027	12.4720043	1	176.642492013858	Ischia	12	416.996412556289	Stromboli	2	534.538142558028	3299.04738558163
Dipartimento della Scienze della Terra	101107516	Rome	Italy	41.8933203	12.4829321	0	175.156545455162	Ischia	12	415.50492407736	Stromboli	2	533.3176576391	3300.52966032016
Dipartimento di Scienze della Terra	113044877	Rome	Italy	41.8933203	12.4829321	0	175.156545455162	Ischia	12	415.50492407736	Stromboli	2	533.3176576391	3300.52966032016
Dottorato Ric. in Sci. Della Terra	105610475	Rome	Italy	41.8933203	12.4829321	0	175.156545455162	Ischia	12	415.50492407736	Stromboli	2	533.3176576391	3300.52966032016
EDRA	100847961	Rome	Italy	41.8052386	12.6802884	1	156.954306092037	Ischia	12	398.229843578404	Stromboli	2	523.201393589089	3317.25396059878
ENEA Centro Ricerche Casaccia	60003686	Rome	Italy	42.040126	12.3020378454796	1	197.295334299272	Ischia	13	437.454284922687	Stromboli	2	550.373027538845	3278.87805559538
ENI S.p.A., Italy	60015202	Rome	Italy	41.8933203	12.4829321	0	175.156545455162	Ischia	12	415.50492407736	Stromboli	2	533.3176576391	3300.52966032016
Enel	60027994	Rome	Italy	41.9065741	12.5891977	1	170.421252269555	Ischia	12	411.789985448931	Stromboli	2	534.551042035018	3303.71672476705
Ente Per Le Nuove Tecnologie, l'Energia e l'Ambiente	60019637	Rome	Italy	41.8933203	12.4829321	0	175.156545455162	Ischia	12	415.50492407736	Stromboli	2	533.3176576391	3300.52966032016
Eureka Comunicazione Telematica	113917406	Rome	Italy	41.8933203	12.4829321	0	175.156545455162	Ischia	12	415.50492407736	Stromboli	2	533.3176576391	3300.52966032016
Geomagellan	114416250	Rome	Italy	41.8933203	12.4829321	0	175.156545455162	Ischia	12	415.50492407736	Stromboli	2	533.3176576391	3300.52966032016
Global Volcanic and Environmental Systems Simulation	106639261	Rome	Italy	41.8933203	12.4829321	0	175.156545455162	Ischia	12	415.50492407736	Stromboli	2	533.3176576391	3300.52966032016
IGAG	100796560	Rome	Italy	42.1022424	12.6374373641507	1	185.236125699341	Ischia	12	428.002726222981	Stromboli	2	556.249752570519	3287.01353948453
Institute of Acoustics O.M. Corbino	60081117	Rome	Italy	41.8933203	12.4829321	0	175.156545455162	Ischia	12	415.50492407736	Stromboli	2	533.3176576391	3300.52966032016
Istituto Di Geologia Ambientale E Geoingegneria, Rome	60018211	Rome	Italy	41.8933203	12.4829321	0	175.156545455162	Ischia	12	415.50492407736	Stromboli	2	533.3176576391	3300.52966032016
Istituto Nazionale Di Geofisica E Vulcanologia, Rome	60000243	Rome	Italy	41.82811625	12.515148850378	1	168.053171717913	Ischia	12	408.030365921327	Stromboli	2	525.981554343295	3308.13327736001
Italian Institute for Environmental Protection and Research	60113282	Rome	Italy	41.8933203	12.4829321	0	175.156545455162	Ischia	12	415.50492407736	Stromboli	2	533.3176576391	3300.52966032016
Leonardo Company	60024961	Rome	Italy	41.8933203	12.4829321	0	175.156545455162	Ischia	12	415.50492407736	Stromboli	2	533.3176576391	3300.52966032016
Niccolò Cusano University	60104640	Rome	Italy	41.91282445	12.3937681224587	1	181.81058114308	Ischia	12	421.521134390857	Stromboli	2	535.805014359329	3294.92397321661
Parco Regionale dell'Appia Antica	112924768	Rome	Italy	41.85096905	12.5592581	1	167.412429541229	Ischia	12	408.043209816017	Stromboli	2	528.421510781108	3307.790600766
Roma University	127260461	Rome	Italy	41.8854563	12.46229245	1	175.687819256356	Ischia	12	415.764087268295	Stromboli	2	532.508577770667	3300.41883937991
Sapienza Università di Roma	60032350	Rome	Italy	41.9034614	12.5148045256087	1	174.209929160249	Ischia	12	414.93899041108	Stromboli	2	534.356412973861	3300.89365002802
Semeion Research Center of Sciences of Communication	101861783	Rome	Italy	41.8933203	12.4829321	0	175.156545455162	Ischia	12	415.50492407736	Stromboli	2	533.3176576391	3300.52966032016
University of Roma	127261697	Rome	Italy	41.8854563	12.46229245	1	175.687819256356	Ischia	12	415.764087268295	Stromboli	2	532.508577770667	3300.41883937991
Università degli Studi Roma Tre	60012630	Rome	Italy	41.7170185	12.3147540095336	1	171.915259805363	Ischia	12	407.983372131029	Stromboli	2	514.453080567074	3310.42037900421
Università degli Studi di Roma "Tor Vergata"	60027509	Rome	Italy	41.856085	12.6344433548657	1	163.718261832808	Ischia	12	405.040992817317	Stromboli	2	528.882400928118	3310.45496303588
University Centre for Research on Major Hazards	113180191	Salerno	Italy	40.41944165	15.3107562303225	0	87.0054168046223	Vesuvius	14	181.49013656307	Stromboli	2	432.940220403005	3561.70091972826
Università degli Studi di Salerno	60007061	Salerno	Italy	40.75536805	14.7807306616412	1	30.743158321608	Vesuvius	13	221.748249260575	Stromboli	2	444.489217998574	3506.82910537001
Terra Energy	120952020	San Giuliano Terme	Italy	43.7629956	10.4410399	0	441.120031792	Ischia	13	681.583508410153	Stromboli	2	762.527808541115	3102.01576835719
Aquater Spa	101595101	San Lorenzo in Campo	Italy	43.6041173	12.9457244	0	324.050331954876	Campi Flegrei	13	567.966082252053	Stromboli	2	723.523518191566	3266.09835628776
Istituto di Scienze della Terra	100589182	Sant' Agata	Italy	43.2711571	11.9314608	0	325.892834849009	Ischia	13	569.235226047822	Stromboli	2	689.290655649487	3189.13219571632
Università degli Studi di Sassari	60010110	Sassari	Italy	40.7132133	8.55658	1	449.989537822621	Ischia	12	607.752598090314	Stromboli	2	607.752598090314	3200.79445573532
IBM Italia	60107930	Segrate	Italy	45.4716653	9.29848133196463	1	492.353634257088	Chaine des Puys	13	888.2714371331	Stromboli	2	914.351527354136	3029.59369620198
Istituto Nazionale di Fisica Nucleare, Sezione di Firenze	60113678	Sesto Fiorentino	Italy	43.831721	11.1992239	0	410.079159083595	Ischia	13	653.100792908358	Stromboli	2	748.082216947748	3160.33783147196
Istituto Nazionale di Oceanografia e di Geofisica Sperimentale	60007111	Sgonico	Italy	45.7360238	13.7482449	0	546.772205467477	Campi Flegrei	12	781.78183723974	Stromboli	2	834.660445046921	3352.85508569083
Università degli Studi di Siena	60002838	Siena	Italy	43.3218679	11.3344986	1	357.536630591651	Ischia	13	599.675881594704	Stromboli	2	701.46004937447	3146.99854960649
Provincia Regionale di Siracusa	101059724	Siracusa	Italy	37.0646139	15.2907196	0	80.2386843620655	Etna	14	80.2386843620655	Etna	2	425.026632903811	3699.08295006345
Istituto Di Metodologie Per L'analisi Ambientale, Tito Scalo	60028320	Tito Scalo	Italy	40.6012066	15.7238069070295	1	112.08358997485	Vesuvius	14	206.191953190053	Stromboli	2	469.110527011881	3562.03923220548
ALP	116789597	Torino	Italy	45.0677551	7.6824892	0	375.429284506926	Chaine des Puys	12	934.855687553334	Stromboli	1	955.133145750854	2956.64848233854
Natrisk	115476477	Torino	Italy	45.0677551	7.6824892	0	375.429284506926	Chaine des Puys	12	934.855687553334	Stromboli	1	955.133145750854	2956.64848233854
SEA Consulting	100821937	Torino	Italy	45.0677551	7.6824892	0	375.429284506926	Chaine des Puys	12	934.855687553334	Stromboli	1	955.133145750854	2956.64848233854
Mudeo Tridentino di Scienze Naturali	60083746	Trento	Italy	46.0664228	11.1257601	0	555.627850404887	West Eifel Volcanic Field	11	875.676308890291	Stromboli	2	908.381409621996	3185.73997330091
Abdus Salam International Centre for Theoretical Physics	60031745	Trieste	Italy	45.703696	13.7186107395088	1	543.328808805086	Campi Flegrei	12	778.615320948755	Stromboli	2	832.639827453811	3349.30340470878
Instituto di Mineralogia e Petrografia	109518782	Trieste	Italy	45.6496485	13.7772781	0	537.052277787646	Campi Flegrei	13	771.938775944783	Stromboli	2	837.674087548096	3351.07155677692
Istituto Nazionale di Fisica Nucleare, Sezione di Trieste	60114764	Trieste	Italy	45.6496485	13.7772781	0	537.052277787646	Campi Flegrei	13	771.938775944783	Stromboli	2	837.674087548096	3351.07155677692
Università degli Studi di Trieste	60018363	Trieste	Italy	45.6601694	13.7947925402113	1	538.145067539326	Campi Flegrei	13	772.875001443328	Stromboli	2	838.931215708177	3352.78678488627
Istituto Nazionale di Ricerca Metrologica	60073835	Turin	Italy	45.0149034	7.64021699412483	1	373.677365717885	Chaine des Puys	12	932.995613527292	Stromboli	1	952.974134972378	2953.19398392181
Università degli Studi di Torino	60012259	Turin	Italy	45.06814135	7.69482062581745	1	376.358882642992	Chaine des Puys	12	934.210145471123	Stromboli	1	954.521748813439	2957.61765045952
Università degli Studi di Udine	60025965	Udine	Italy	46.06590105	13.2326065404779	1	587.105055106538	Campi Flegrei	12	825.242771945865	Stromboli	2	863.718272494832	3331.57167502126
Università degli Studi di Urbino Carlo Bo	60032111	Urbino	Italy	43.7262608	12.6363135	0	345.259168174078	Campi Flegrei	13	589.654714434312	Stromboli	2	736.826242003085	3247.00658134495
Università degli Studi dell'Insubria	60005400	Varese	Italy	45.81429595	8.82738874692699	1	453.127804121899	Chaine des Puys	10	940.582826299328	Stromboli	1	966.284210027226	3016.57096214691
Istituto Di Scienze Marine, Venice	60007525	Venice	Italy	45.4374733	12.355928	1	532.649479670401	Campi Flegrei	13	775.789836976761	Stromboli	2	811.139407380472	3240.4544870926
Istituto per la Dinamica dei Processi Ambientali, Venezia	60019920	Venice	Italy	45.4371908	12.3345898	0	533.091378189595	Campi Flegrei	13	776.29442044864	Stromboli	2	811.578259451764	3238.93169743327
IGG-CNR Archaeomagnetic Dating Laboratory (ARCHAEO-Lab)	130054124	Viareggio	Italy	43.8672392	10.2506055	0	459.934286199397	Ischia	13	700.095867227599	Stromboli	2	746.537601982633	3093.30662388955
Museo Geologico e delle Frane di Civita di Bagnoregio	123035293	Viterbo	Italy	42.6275865	12.1137239	1	257.775256664841	Ischia	13	500.34116196298	Stromboli	2	616.66818820978	3214.80536989899
Università degli Studi della Tuscia Viterbo	60050715	Viterbo	Italy	42.41365485	12.113465269248	1	238.863997664194	Ischia	13	480.457891942378	Stromboli	2	592.970302237749	3235.22321115881
The University of the West Indies	60071347	Kingston	Jamaica	18.0053757	-76.7452367397802	1	1166.26053585973	Turrialba	0	1166.26053585973	Turrialba	0	1213.02231433852	1237.48376208118
Ctrl. Res. Institute Power Industry	101042913	Abiko	Japan	35.863999	140.0280653	0	111.143189553667	Nantaisan	73	114.994450883742	Hakoneyama	25	139.211635641226	223.142356815982
Kawasaki Technology Co., Ltd.	113613644	Akashi	Japan	34.6832635	134.9476925	0	218.080770782087	Sanbesan	71	266.296912629686	Ontakesan	23	363.124499787874	409.127977217787
Akita University	60027841	Akita	Japan	39.7277525	140.133190112918	1	42.3766256857381	Megata	76	59.3823935327277	Akita-Yakeyama	21	121.300363466531	395.325044828714
Ltd.	126648539	Akita	Japan	39.6898802	140.342608	0	39.8244867125689	Akita-Komagatake	76	46.7046846603595	Akita-Yakeyama	21	112.039834379669	398.374425630981
Marine Technical College	60075970	Ashiya	Japan	34.7324313	135.3069326	0	206.420286852122	Hakusan	72	235.641859838959	Ontakesan	25	345.284992412898	416.785153061729
Aso Volcano Museum	101662801	Aso	Japan	32.88552875	131.052141939051	1	3.06898531395241	Asosan	55	3.06898531395241	Asosan	20	207.544523439617	704.140328194525
Aso Volcano Museum	106640124	Aso	Japan	32.88552875	131.052141939051	1	3.06898531395241	Asosan	55	3.06898531395241	Asosan	20	207.544523439617	704.140328194525
Aso Volcano Museum	101677625	Aso	Japan	32.88552875	131.052141939051	1	3.06898531395241	Asosan	55	3.06898531395241	Asosan	20	207.544523439617	704.140328194525
Aso Volcano Museum	118605232	Aso-shi, Kumamoto	Japan	32.88552875	131.052141939051	1	3.06898531395241	Asosan	55	3.06898531395241	Asosan	20	207.544523439617	704.140328194525
Chiba University	60002787	Chiba	Japan	35.62786925	140.103465749158	1	107.454588292901	Hakoneyama	73	107.454588292901	Hakoneyama	25	146.941590406902	236.168061052243
The University of Electro-Communications	60032315	Chofu	Japan	35.660036	139.554815	0	67.7718640731285	Hakoneyama	74	67.7718640731285	Hakoneyama	25	127.70100419075	230.239134671927
Japan Metals & Chemicals Co, Ltd	60103241	Chuo-ku	Japan	34.679846	135.510316	0	199.886967859618	Hakusan	73	223.95348038158	Ontakesan	25	328.518375379307	431.396766925962
Tanaka Geological Corporation	101894212	Echizen City, Fukui	Japan	35.9122107145639	136.189914441255	1	58.8134298205767	Hakusan	75	116.2162212423	Ontakesan	25	223.82303126261	412.211448026951
Tokyo University of Agriculture and Technology	60004853	Fuchu	Japan	34.5683141	133.2366327	0	84.8551023268789	Sanbesan	69	246.721671489257	Kujusan	22	396.623992462698	520.322405231644
Mount Fuji Research Institute	60008224	Fujiyoshida	Japan	35.4874565	138.8078281	0	15.8126907282486	Fujisan	75	34.2673659705889	Hakoneyama	27	128.202793058826	273.799320892595
University of Fukui	60010848	Fukui	Japan	36.07583485	136.212428601746	1	50.9409082768447	Hakusan	76	115.848369191266	Ontakesan	26	215.963401556039	401.868063889678
Faculty of Engineering	106391565	Fukuoka	Japan	33.6227484	130.42524288901	1	96.5394047251005	Unzendake	56	96.5394047251005	Unzendake	20	262.93178962103	714.011382488896
Fukuoka University	60031720	Fukuoka	Japan	33.54844335	130.364513684605	1	87.7718410713144	Unzendake	54	87.7718410713144	Unzendake	18	259.628874381976	722.702794819271
JMA	114306995	Fukuoka	Japan	33.6251241	130.6180016	0	81.1493609388186	Yufu-Tsurumi	56	83.8352391731707	Kujusan	20	249.450211993972	697.879983480348
Kyushu University	60011047	Fukuoka	Japan	33.86253255	130.792518038246	1	85.0355965471949	Yufu-Tsurumi	57	96.1679217246688	Kujusan	20	254.424549273878	671.889137218237
West Japan Engineering Consultants, Inc.	60274561	Fukuoka	Japan	33.6251241	130.6180016	0	81.1493609388186	Yufu-Tsurumi	56	83.8352391731707	Kujusan	20	249.450211993972	697.879983480348
Fukushima University	60006101	Fukushima	Japan	37.68244285	140.455571867389	1	15.8634915465838	Adatarayama	75	15.8634915465838	Adatarayama	21	131.368005958281	331.338036911229
Gifu University	60018429	Gifu	Japan	35.46440655	136.737985067789	1	76.848175381133	Hakusan	75	82.2376969213938	Ontakesan	26	201.033821120786	398.755466697502
Tokyo Metropolitan University	60005038	Hachioji	Japan	35.62003705	139.382866843199	1	54.1035550382298	Hakoneyama	75	54.1035550382298	Hakoneyama	26	131.096146264785	239.208006272804
Hiroshima University	60030788	Higashihiroshima	Japan	34.4019766	132.7123195	1	82.5886996709356	Sanbesan	68	199.290273660602	Kujusan	22	382.2994200101	556.441170296733
Oita Himeshima Geopark Promotion Office	126660936	Himeshima	Japan	33.7239408	131.6457316	0	54.5630655341837	Yufu-Tsurumi	60	79.925377404878	Kujusan	21	285.998616724074	608.521583457286
Hirosaki University	60033085	Hirosaki	Japan	40.58794885	140.472482912044	1	16.1823984450604	Iwakisan	75	73.458515069384	Akita-Yakeyama	21	138.220829926616	459.181177429474
Hiroshima Institute of Technology	60019716	Hiroshima	Japan	34.37101	132.343312953147	1	76.8368735300318	Abu	66	175.091335498905	Kujusan	22	372.33987175171	581.693426291095
Yasuda Women’s University	60032831	Hiroshima	Japan	34.4727616	132.4523253	1	75.902339060602	Sanbesan	67	190.119034075517	Kujusan	22	365.465185280506	572.873381538791
Graduate School of Agriculture	107926231	Hokkaido	Japan	43.4519831	142.8197834	0	11.444156644243	Tokachidake	73	11.444156644243	Tokachidake	21	186.620099618551	536.479037672495
National Institute of Technology, Ichinoseki College	60090211	Ichinoseki	Japan	38.9346961	141.126605	0	29.4276969249304	Kurikomayama	77	94.8737966107872	Chokaisan	22	161.082859265495	417.892213635532
Izu Peninsula Geopark Promotion Council	114089634	Ito, Shizuoka	Japan	34.926734	139.087685	0	3.11792794564558	Izu-Tobu	73	3.11792794564558	Izu-Tobu	27	146.537872153156	320.82404129468
JMC Geothermal Engineering Co., Ltd.	106731385	Iwate Prefecture	Japan	39.5713763	141.4253574	0	47.9398332828482	Iwatesan	75	71.8964953266216	Akita-Yakeyama	21	150.904722242653	434.198825745611
Tohoku Hydropower and Geothermal Energy Co., Inc.	101973419	Iwate Prefecture	Japan	39.5713763	141.4253574	0	47.9398332828482	Iwatesan	75	71.8964953266216	Akita-Yakeyama	21	150.904722242653	434.198825745611
Daiichi Sata Junior High School	113609783	Kagoshima	Japan	31.521587	130.5474077	0	12.2416421300741	Aira	45	12.2416421300741	Aira	18	186.031236255124	833.909989938413
J.M.A.	101617353	Kagoshima	Japan	31.521587	130.5474077	0	12.2416421300741	Aira	45	12.2416421300741	Aira	18	186.031236255124	833.909989938413
Kagoshima University	60028088	Kagoshima	Japan	31.57161495	130.544092750308	1	10.8938344977836	Aira	46	10.8938344977836	Aira	18	187.83689913407	830.527708843882
Non-profit Organization Sakurajima Museum	105809562	Kagoshima	Japan	31.521587	130.5474077	0	12.2416421300741	Aira	45	12.2416421300741	Aira	18	186.031236255124	833.909989938413
Yakushima Earth Science Club	118342781	Kagoshima	Japan	31.521587	130.5474077	0	12.2416421300741	Aira	45	12.2416421300741	Aira	18	186.031236255124	833.909989938413
Earthscience.jp 2-11-7	130054331	Kameoka-shi	Japan	35.0134403	135.5733728	0	166.855805043852	Hakusan	76	198.463701511229	Ontakesan	26	308.038907711447	452.331110862295
Institute for Environmental Sciences	60001323	Kamikita District	Japan	40.965579336154	141.363832897089	1	40.3946831702273	Osorezan	74	122.632065870785	Akita-Yakeyama	22	142.234478465604	533.838194531023
Kanazawa University	60024784	Kanazawa	Japan	36.5552545	136.670948733327	1	45.3991696472634	Hakusan	78	89.7525481674323	Yakedake	26	166.413617965609	342.75807427617
Aichi University of Education	60026600	Kariya	Japan	34.974678	137.002791	0	110.888170672247	Ontakesan	75	110.888170672247	Ontakesan	26	210.181953736649	417.766802016909
DENSO Corporation	60018284	Kariya	Japan	34.974678	137.002791	0	110.888170672247	Ontakesan	75	110.888170672247	Ontakesan	26	210.181953736649	417.766802016909
Japan Atomic Energy Agency	60015658	Kashiwa	Japan	35.8676218	139.9756876	0	108.823538091687	Nantaisan	73	111.530661538435	Hakoneyama	25	137.686536048339	218.434078789392
Meteorological College	60246049	Kashiwa	Japan	35.859861	139.958432313781	1	109.012945335888	Nantaisan	73	109.779472487675	Hakoneyama	25	136.294641176199	217.080159470809
Chubu University	60007976	Kasugai	Japan	35.2742655	137.013278412463	1	80.7141442956723	Ontakesan	75	80.7141442956723	Ontakesan	26	194.193003823152	393.66134855424
Fukui Prefectural Dinosaur Museum	60269778	Katsuyama	Japan	36.060766	136.5007964	0	26.4388757717849	Hakusan	77	90.0662158603531	Ontakesan	26	191.852346063244	379.739543971122
Asia Air Survey Co., Ltd	60119919	Kawasaki	Japan	35.5305307	139.7028012	0	70.1079372847683	Hakoneyama	74	70.1079372847683	Hakoneyama	25	143.361519783935	240.934286046792
Kitakyushu Museum of Natural History and Human History	60259056	Kitakyushu	Japan	33.8829996	130.8749015	0	82.1145148780322	Yufu-Tsurumi	57	95.1711438046764	Kujusan	20	257.18785530833	664.033709448922
Fac. Sci. Grad. Sch. Sci. T.	101019432	Kobe	Japan	34.6932379	135.1943764	0	216.390855060576	Hakusan	71	246.622311590866	Ontakesan	24	353.810495885643	405.618948796066
Kobe University	60011418	Kobe	Japan	34.72758	135.237053260571	1	210.951103161587	Hakusan	72	241.265934524083	Ontakesan	25	349.273632853737	410.772773358745
University of Hyogo	60023499	Kobe	Japan	34.6666248	135.2041970628	1	218.057099290259	Hakusan	71	247.519337210009	Ontakesan	24	353.499287797518	405.192330890438
Kochi University	60013623	Kochi	Japan	33.6208089	133.719375966254	1	196.758118051977	Sanbesan	67	237.024051344242	Kujusan	23	396.031257997155	514.281538195219
University of Kochi	60031365	Kochi	Japan	33.6208089	133.719375966254	1	196.758118051977	Sanbesan	67	237.024051344242	Kujusan	23	396.031257997155	514.281538195219
Kyushu Okinawa Agricultural Research Center NARO	60010429	Koshi	Japan	32.8946406	130.7824906	0	28.2667324560788	Asosan	53	28.2667324560788	Asosan	18	189.259795994041	724.667693241993
Kumamoto Gakuen University	60017749	Kumamoto	Japan	32.6450475	130.6341345	0	33.9052183059978	Unzendake	52	33.9052183059978	Unzendake	18	208.277643382439	751.49475330283
Kumamoto University	60021120	Kumamoto	Japan	32.8164178	130.727039687562	1	34.2943914981286	Asosan	52	34.2943914981286	Asosan	18	199.238371438674	733.735573276641
Mashiki Junior High School	101887007	Kumamoto	Japan	32.6450475	130.6341345	0	33.9052183059978	Unzendake	52	33.9052183059978	Unzendake	18	208.277643382439	751.49475330283
Nishikokubu Elementary School	120458476	Kurume	Japan	33.3196545	130.5080625	0	65.1044525332358	Unzendake	54	65.1044525332358	Unzendake	18	233.543523942748	722.614337308526
Ritsumeikan University Biwako-Kusatsu Campus	60105159	Kusatsu	Japan	35.0179088	135.96046	0	146.145527584732	Hakusan	76	168.552798555405	Ontakesan	26	282.240219170936	484.229911148233
Doshisha University	60010726	Kyoto	Japan	35.0304815	135.760637004645	1	154.857045815259	Hakusan	76	182.880655758747	Ontakesan	26	293.431772968196	468.424253917385
Graduate School of Engineering	60119316	Kyoto	Japan	35.021041	135.7556075	0	155.976284382428	Hakusan	76	183.827876591902	Ontakesan	26	294.508180599791	467.550339771406
Graduate School of Science	60119324	Kyoto	Japan	35.021041	135.7556075	0	155.976284382428	Hakusan	76	183.827876591902	Ontakesan	26	294.508180599791	467.550339771406
Kyoto Fission-Track Co., Ltd.	60268963	Kyoto	Japan	35.021041	135.7556075	0	155.976284382428	Hakusan	76	183.827876591902	Ontakesan	26	294.508180599791	467.550339771406
Kyoto Sangyo University	60017585	Kyoto	Japan	35.07334265	135.756340169963	1	151.255484607175	Hakusan	76	180.727229320189	Ontakesan	26	290.343600012426	470.199184682413
Kyoto University	60011001	Kyoto	Japan	35.0234513	135.7798129	1	154.478909584102	Hakusan	76	181.824433809735	Ontakesan	26	292.799691121414	469.648048604612
Gunma University	60014756	Maebashi	Japan	36.43081545	139.044487081168	1	18.0510216839579	Harunasan	76	46.743549808241	Asamayama	24	97.5035564779168	192.402983744237
Shimane University	60026275	Matsue	Japan	35.468115	133.048768	0	53.1301665436468	Sanbesan	73	312.245756613896	Kujusan	23	412.478932819431	508.87358529888
Shinshu University	60031955	Matsumoto	Japan	36.2382047	137.9687141	0	34.2595354738547	Yakedake	76	34.2595354738547	Yakedake	26	83.3499163195055	261.78873271714
Ehime University	60002090	Matsuyama	Japan	33.843312	132.783015983451	1	136.522296713522	Abu	65	165.344659087021	Kujusan	22	357.927310911774	550.271871398593
National Institute for Minamata Disease	60015725	Minamata	Japan	32.2123376	130.4087616	0	52.0281285913895	Yonemaru-Sumiyoshiike	49	52.7413102819976	Kirishimayama	18	158.129393724059	796.421165044577
Ibaraki University	60000099	Mito	Japan	36.40079745	140.443146042404	1	81.3189825814653	Takaharayama	73	139.316973712786	Adatarayama	21	142.67607069569	269.682143634204
Iwate University	60026487	Morioka	Japan	39.7164303	141.13587719604	1	19.0639986092404	Iwatesan	75	42.4761200753025	Akita-Yakeyama	21	122.820888766324	431.302616318245
Yoshida Consulting Engineer Office	114544472	Morioka	Japan	39.7021331	141.1545397	0	21.2975036321084	Iwatesan	75	44.7229303101108	Akita-Yakeyama	21	124.732779135671	432.364500792221
Muroran Institute of Technology	60014729	Muroran	Japan	42.3789521	141.033078477295	1	16.239586595412	Kuttara	74	24.2956792878408	Toya	22	177.41167999993	530.046231829003
Ritsumeikan Junior and Senior High School	119092440	Nagaokakyo	Japan	34.924418	135.680271	0	168.707844339817	Hakusan	76	195.450621535794	Ontakesan	26	305.914449619928	456.702367085223
Nagasaki Pref. Medical Health Center	101063899	Nagasaki	Japan	33.1154683	129.7874339	0	61.9082275108691	Unzendake	49	61.9082275108691	Unzendake	17	223.26471431828	792.40285913307
Nagasaki University	60011846	Nagasaki	Japan	32.7861999	129.865345033437	1	40.6410333776393	Unzendake	48	40.6410333776393	Unzendake	17	225.494653825823	803.987831316563
Nagoya University	60000264	Nagoya	Japan	35.1583416	136.9219146	1	96.0413680807183	Ontakesan	75	96.0413680807183	Ontakesan	26	200.259456570662	408.543965812939
Nara University of Education	60012527	Nara	Japan	34.674055	135.842725118461	1	184.913041459414	Hakusan	73	201.133340443832	Ontakesan	25	298.324509166064	459.302721569909
Kitac Ltd	100517190	Niigata	Japan	37.6452283	138.7669125	0	73.918501879604	Numazawa	77	103.279399873136	Niigata-Yakeyama	24	120.472242699752	306.69432269555
Niigata University	60022313	Niigata	Japan	37.8688823	138.941956651416	1	72.4564559320223	Numazawa	76	115.359733695122	Azumayama	24	131.05333932276	293.1817312084
Research Institute for Natural Hazards and Disaster Recovery	60176068	Niigata	Japan	37.6452283	138.7669125	0	73.918501879604	Numazawa	77	103.279399873136	Niigata-Yakeyama	24	120.472242699752	306.69432269555
University of the Ryukyus	60027792	Nishihara	Japan	26.2492955	127.7680232	1	186.94601847939	Io-Torishima	25	422.496071230573	Suwanosejima	9	616.474562740899	1305.49188316759
Uchinoyamate 2-5-22	125677486	Nishiku, Niigata	Japan	37.8531443	138.9503026	0	70.767850686248	Numazawa	76	114.430592505096	Azumayama	24	130.027146294819	291.415169456202
Kwansei Gakuin University	60027395	Nishinomiya	Japan	34.768813	135.346910077488	1	200.975334370007	Hakusan	73	230.359694932057	Ontakesan	25	340.008538134485	421.806698129065
Hot Springs Research Institute, Kanagawa	60019812	Odawara	Japan	35.263676	139.150229	0	12.2207465240693	Hakoneyama	75	12.2207465240693	Hakoneyama	27	137.583014762254	283.6474082282
Mitsubishi Materials Natural Resources Development Corp.	106453094	Ohmiya-ku, Saitama	Japan	35.9012134	139.621628640943	0	92.0439066741757	Hakoneyama	74	92.0439066741757	Hakoneyama	25	120.984047243054	202.809994358755
JMA	113643093	Oita	Japan	33.2393864	131.6096524	0	20.9656232414798	Yufu-Tsurumi	57	37.654970722874	Kujusan	21	244.911436683263	639.112161184243
Okayama University	60023147	Okayama	Japan	34.6889507	133.922031895276	1	128.75278948242	Sanbesan	70	304.362841197086	Kujusan	22	391.987880372846	468.108803930123
Okayama University of Science	60028385	Okayama	Japan	34.6961447	133.9272505	1	128.877057276661	Sanbesan	70	305.213340605047	Kujusan	22	391.149981079831	467.307253974267
Nippon Koey Co. Ltd.	101056919	Omiya	Japan	35.9063869	139.6243304	0	92.651582905556	Hakoneyama	74	92.651582905556	Hakoneyama	25	120.487395630271	202.189150787512
Dia Consultants Co., Ltd.	116393571	Omiya Saitama	Japan	35.9063869	139.6243304	0	92.651582905556	Hakoneyama	74	92.651582905556	Hakoneyama	25	120.487395630271	202.189150787512
Geo-Research Institute, Co., Ltd.	60261345	Osaka	Japan	34.6198813	135.490357	0	206.429160261354	Hakusan	72	229.506670511326	Ontakesan	25	331.015527574431	427.139520657855
Nippon Telegraph and Telephone West Corporation	60278217	Osaka	Japan	34.6198813	135.490357	0	206.429160261354	Hakusan	72	229.506670511326	Ontakesan	25	331.015527574431	427.139520657855
Osaka Metropolitan University	60270122	Osaka	Japan	34.5919553	135.5061013	1	208.225686267241	Hakusan	72	230.344654498019	Ontakesan	25	329.946873470312	427.305955805867
Science Education Institute of Osaka Prefecture	101899496	Osaka	Japan	34.6198813	135.490357	0	206.429160261354	Hakusan	72	229.506670511326	Ontakesan	25	331.015527574431	427.139520657855
The Institute of Vocational Training	100342347	Sagamihara	Japan	35.56559	139.236215	0	41.8115554070779	Hakoneyama	75	41.8115554070779	Hakoneyama	26	133.204730781136	249.519985774888
Saitama University	60028263	Saitama	Japan	35.86197185	139.607591290139	1	87.7937530903139	Hakoneyama	74	87.7937530903139	Hakoneyama	25	118.537353557762	207.352883858697
The Museum of Nature and Human Activities, Hyogo	60259131	Sanda	Japan	34.8889881	135.2284629	0	198.250614181448	Hakusan	72	232.626624506467	Ontakesan	24	342.129804407726	418.050036758976
Faculty of Science	100346130	Sapporo	Japan	43.0716747	141.34218179359	1	42.7738206822747	Shikotsu	73	42.7738206822747	Shikotsu	21	142.105263160886	600.636082484517
Hokkaido Research Organization	60107875	Sapporo	Japan	43.061936	141.3542924	0	41.6325234648568	Shikotsu	73	41.6325234648568	Shikotsu	21	141.470973184007	599.726894114067
Hokkaido University	60014652	Sapporo	Japan	43.07900775	141.337729529944	1	43.6142716099183	Shikotsu	73	43.6142716099183	Shikotsu	21	142.362245208348	601.382825725803
Hokkaido University of Education	60023647	Sapporo	Japan	43.169835	141.393880613449	1	53.5895247010108	Shikotsu	73	53.5895247010108	Shikotsu	21	152.908549871079	612.089555422774
Kohken Engineering Ltd.	101644372	Sapporo	Japan	43.061936	141.3542924	0	41.6325234648568	Shikotsu	73	41.6325234648568	Shikotsu	21	141.470973184007	599.726894114067
Research Institute of Energy, Environment and Geology	60268825	Sapporo	Japan	43.061936	141.3542924	0	41.6325234648568	Shikotsu	73	41.6325234648568	Shikotsu	21	141.470973184007	599.726894114067
Sapporo District Meteorological Observatory	100748945	Sapporo	Japan	43.06045465	141.328871526037	1	41.624110709494	Shikotsu	73	41.624110709494	Shikotsu	21	143.496091685929	599.231344691185
Research Group On Volcanic Explosions	101835335	Satsumasendai	Japan	31.813421	130.3039789	0	27.627025850141	Yonemaru-Sumiyoshiike	45	42.632139944813	Aira	18	166.990593360981	831.069566964303
Japan Synchrotron Radiation Research Institute	60021193	Sayo District	Japan	34.9472466976431	134.428222550498	1	165.834995183351	Sanbesan	72	295.841458019618	Ontakesan	23	374.301029040114	452.138317904591
Graduate School of Science	124284554	Sendai	Japan	38.2677554	140.8691498	0	39.9427421541913	Zaozan [Zaosan]	76	80.6828191794289	Azumayama	21	166.151781194886	400.093996528522
Tohoku Fukushi University	60004245	Sendai	Japan	38.2906982	140.83530847938	1	38.1936613440232	Zaozan [Zaosan]	76	80.6324387982143	Azumayama	21	163.520178284252	399.507764005755
Tohoku University	60008435	Sendai	Japan	38.25332395	140.874210848399	1	39.8431700012234	Zaozan [Zaosan]	76	79.8219793128092	Azumayama	21	167.771816766601	399.397043262478
Faculty of Sciences	101977450	Shimabara	Japan	32.788084	130.3705411	0	7.33535892150674	Unzendake	52	7.33535892150674	Unzendake	18	216.308134538427	763.522217927554
Limited	129936157	Shiroishi-ku	Japan	43.0453777	141.3962736	0	39.7607131905299	Shikotsu	73	39.7607131905299	Shikotsu	21	139.212564482519	598.478556173375
Shizuoka University	60103680	Shizuoka	Japan	34.9663485	138.426041	1	51.7607706671225	Fujisan	73	61.698256161933	Izu-Tobu	25	139.86278799554	341.26682679172
Tokoha University	60110842	Shizuoka	Japan	34.9332488	138.0955398	0	74.6257145077325	Fujisan	74	90.5661742484819	Hakoneyama	26	139.309287468197	359.726216925042
Osaka University	60024322	Suita	Japan	34.8096564	135.561725024681	1	185.381347268107	Hakusan	74	211.60054583685	Ontakesan	25	321.185193683113	441.516534613931
Shikoku Research Institute Inc.	60271171	Takamatsu	Japan	34.3425592	134.0465338	0	157.555359744323	Sanbesan	70	294.0508674233	Kujusan	22	389.227728210265	466.154870039938
Crisis and Environment Management Policy Institute	101859821	Takarazuka	Japan	34.8659057	135.3257734	0	194.052678442073	Hakusan	73	226.237146667665	Ontakesan	25	335.846584701165	424.786295611794
Tateyama Caldera Sabo Museum	122020899	Tateyama, Toyama Prefecture	Japan	36.5822382	137.4458673	1	12.9310348578195	Midagahara	76	41.4709040003583	Yakedake	26	98.2600086070298	279.119666792139
AdvanceSoft Corporation	60082406	Tokyo	Japan	35.6821936	139.762221	0	83.6768293159414	Hakoneyama	74	83.6768293159414	Hakoneyama	25	136.501702638163	223.321595108166
Association for the Development of Earthquake Prediction	60274182	Tokyo	Japan	35.6821936	139.762221	0	83.6768293159414	Hakoneyama	74	83.6768293159414	Hakoneyama	25	136.501702638163	223.321595108166
Central Research Institute of Electric Power Industry	60002366	Tokyo	Japan	35.6821936	139.762221	0	83.6768293159414	Hakoneyama	74	83.6768293159414	Hakoneyama	25	136.501702638163	223.321595108166
Dia Consultants Co., Ltd.	60274177	Tokyo	Japan	35.6821936	139.762221	0	83.6768293159414	Hakoneyama	74	83.6768293159414	Hakoneyama	25	136.501702638163	223.321595108166
Gakushuin University	60009089	Tokyo	Japan	35.71880725	139.709605623923	1	82.4994882286386	Hakoneyama	74	82.4994882286386	Hakoneyama	25	131.481380630632	220.375058749952
Gakushuin Women's College	60189259	Tokyo	Japan	35.70685785	139.713542441833	1	81.9118432227526	Hakoneyama	74	81.9118432227526	Hakoneyama	25	132.449197648263	221.588459037402
Geothermal Energy Research and Development Co., Ltd.	100660863	Tokyo	Japan	35.6821936	139.762221	0	83.6768293159414	Hakoneyama	74	83.6768293159414	Hakoneyama	25	136.501702638163	223.321595108166
Hitachi, Ltd.	60003381	Tokyo	Japan	35.6821936	139.762221	0	83.6768293159414	Hakoneyama	74	83.6768293159414	Hakoneyama	25	136.501702638163	223.321595108166
Institute of Industrial Science	60180342	Tokyo	Japan	35.61834455	139.778049633462	1	80.8781770652339	Hakoneyama	74	80.8781770652339	Hakoneyama	25	141.362472303517	229.996037416234
Japan Coast Guard	60010974	Tokyo	Japan	35.6758164	139.7501463	1	82.3782757368273	Hakoneyama	74	82.3782757368273	Hakoneyama	25	136.144280471552	224.240655237189
Japan Meteorological Agency	60007994	Tokyo	Japan	35.68980455	139.761315764534	1	84.1168282572535	Hakoneyama	74	84.1168282572535	Hakoneyama	25	136.878620107781	222.510059841529
Japan Oil, Gas and Metals National Corporation	60011536	Tokyo	Japan	35.6821936	139.762221	0	83.6768293159414	Hakoneyama	74	83.6768293159414	Hakoneyama	25	136.501702638163	223.321595108166
Japan Petroleum Exploration Co, Ltd	60103244	Tokyo	Japan	35.6821936	139.762221	0	83.6768293159414	Hakoneyama	74	83.6768293159414	Hakoneyama	25	136.501702638163	223.321595108166
Japan Weather Association	60000210	Tokyo	Japan	35.6821936	139.762221	0	83.6768293159414	Hakoneyama	74	83.6768293159414	Hakoneyama	25	136.501702638163	223.321595108166
Ltd.	128549261	Tokyo	Japan	35.6821936	139.762221	0	83.6768293159414	Hakoneyama	74	83.6768293159414	Hakoneyama	25	136.501702638163	223.321595108166
Maritime Safety Agency	100316876	Tokyo	Japan	35.6821936	139.762221	0	83.6768293159414	Hakoneyama	74	83.6768293159414	Hakoneyama	25	136.501702638163	223.321595108166
Mitsubishi Materials Natural Resources Development Corporation	101388151	Tokyo	Japan	35.6821936	139.762221	0	83.6768293159414	Hakoneyama	74	83.6768293159414	Hakoneyama	25	136.501702638163	223.321595108166
Mitsui Mineral Development Engineering Co., Ltd	100800629	Tokyo	Japan	35.6821936	139.762221	0	83.6768293159414	Hakoneyama	74	83.6768293159414	Hakoneyama	25	136.501702638163	223.321595108166
NPO CeMI (Crisis and Environment Management Policy Institute)	101352025	Tokyo	Japan	35.6821936	139.762221	0	83.6768293159414	Hakoneyama	74	83.6768293159414	Hakoneyama	25	136.501702638163	223.321595108166
National Museum of Nature and Science	60103897	Tokyo	Japan	35.7158995	139.776687839408	1	86.9823951586642	Hakoneyama	74	86.9823951586642	Hakoneyama	25	136.335789827232	219.386250433853
Nihon University	60002561	Tokyo	Japan	35.69715535	139.762581830564	1	84.7013570666955	Hakoneyama	74	84.7013570666955	Hakoneyama	25	136.49337853408	221.686654614717
Nikon Corporation	60018131	Tokyo	Japan	35.6821936	139.762221	0	83.6768293159414	Hakoneyama	74	83.6768293159414	Hakoneyama	25	136.501702638163	223.321595108166
Nippon Koei Co., Ltd.	60089443	Tokyo	Japan	35.6821936	139.762221	0	83.6768293159414	Hakoneyama	74	83.6768293159414	Hakoneyama	25	136.501702638163	223.321595108166
Nuclear Regulation Authority	60255188	Tokyo	Japan	35.6632294	139.7411635	1	80.8960476772879	Hakoneyama	74	80.8960476772879	Hakoneyama	25	136.441250235622	225.779211622282
Nuclear Waste Management Organization of Japan	112659601	Tokyo	Japan	35.6821936	139.762221	0	83.6768293159414	Hakoneyama	74	83.6768293159414	Hakoneyama	25	136.501702638163	223.321595108166
OYO Corporation	60257022	Tokyo	Japan	35.6821936	139.762221	0	83.6768293159414	Hakoneyama	74	83.6768293159414	Hakoneyama	25	136.501702638163	223.321595108166
Ocean Research Laboratory	100568118	Tokyo	Japan	35.6821936	139.762221	0	83.6768293159414	Hakoneyama	74	83.6768293159414	Hakoneyama	25	136.501702638163	223.321595108166
Ohba Co., Ltd.	100793826	Tokyo	Japan	35.6821936	139.762221	0	83.6768293159414	Hakoneyama	74	83.6768293159414	Hakoneyama	25	136.501702638163	223.321595108166
Organization of Volcanic Disaster Mitigation	121482481	Tokyo	Japan	35.6821936	139.762221	0	83.6768293159414	Hakoneyama	74	83.6768293159414	Hakoneyama	25	136.501702638163	223.321595108166
Rissho University	60010081	Tokyo	Japan	35.5892152	139.707928	1	73.7856283738119	Hakoneyama	74	73.7856283738119	Hakoneyama	25	137.779808084181	234.460094263067
Sabo Technical Center	100461355	Tokyo	Japan	35.6821936	139.762221	0	83.6768293159414	Hakoneyama	74	83.6768293159414	Hakoneyama	25	136.501702638163	223.321595108166
Sumiko Consultants Co., Ltd.	100524449	Tokyo	Japan	35.6821936	139.762221	0	83.6768293159414	Hakoneyama	74	83.6768293159414	Hakoneyama	25	136.501702638163	223.321595108166
Takamizawa Cybernetics	116342583	Tokyo	Japan	35.6821936	139.762221	0	83.6768293159414	Hakoneyama	74	83.6768293159414	Hakoneyama	25	136.501702638163	223.321595108166
Technical Department Itochu Oil Exploration Co. Ltd.	112656550	Tokyo	Japan	35.6821936	139.762221	0	83.6768293159414	Hakoneyama	74	83.6768293159414	Hakoneyama	25	136.501702638163	223.321595108166
The National Museum of Western Art, Tokyo	100813250	Tokyo	Japan	35.6821936	139.762221	0	83.6768293159414	Hakoneyama	74	83.6768293159414	Hakoneyama	25	136.501702638163	223.321595108166
The University of Tokyo	60025272	Tokyo	Japan	35.74722905	139.802156989294	1	90.9461032667435	Hakoneyama	74	90.9461032667435	Hakoneyama	25	136.311836009415	215.514659716163
Toho University	60018642	Tokyo	Japan	35.6821936	139.762221	0	83.6768293159414	Hakoneyama	74	83.6768293159414	Hakoneyama	25	136.501702638163	223.321595108166
Toho University School of Medicine	60008461	Tokyo	Japan	35.6821936	139.762221	0	83.6768293159414	Hakoneyama	74	83.6768293159414	Hakoneyama	25	136.501702638163	223.321595108166
Tokai University	60009885	Tokyo	Japan	35.66455455	139.684533600801	1	76.9108291064174	Hakoneyama	74	76.9108291064174	Hakoneyama	25	132.508689071104	226.766713936659
Tokyo Electric Power Company Holdings, Incorporated	60027313	Tokyo	Japan	35.6821936	139.762221	0	83.6768293159414	Hakoneyama	74	83.6768293159414	Hakoneyama	25	136.501702638163	223.321595108166
Tokyo Institute of Technology	60031126	Tokyo	Japan	35.60503805	139.68274065147	1	72.8498357919653	Hakoneyama	74	72.8498357919653	Hakoneyama	25	135.585150913784	233.246269642702
Tokyo Metropolitan Government	60272934	Tokyo	Japan	35.68949565	139.691709362688	1	79.1614853471168	Hakoneyama	74	79.1614853471168	Hakoneyama	25	131.860300278367	223.918682161448
Tokyo University of Science	60025141	Tokyo	Japan	35.6995942	139.7426558	1	83.4453123209173	Hakoneyama	74	83.4453123209173	Hakoneyama	25	134.875426951324	221.799069008482
Toyo University	60015123	Tokyo	Japan	35.723417	139.7505853	1	85.6626576500176	Hakoneyama	74	85.6626576500176	Hakoneyama	25	133.923149750644	219.05832420568
Waseda University	60023462	Tokyo	Japan	35.70917975	139.719721288951	1	82.5057924256547	Hakoneyama	74	82.5057924256547	Hakoneyama	25	132.573841515076	221.211634138093
Tottori University	60010414	Tottori	Japan	35.3555075	133.8678525	0	115.619978884174	Sanbesan	72	331.889245132026	Ontakesan	23	361.198750070037	471.283341501195
Tateyama Caldera Sabo Museum	100850799	Toyama	Japan	36.5822382	137.4458673	1	12.9310348578195	Midagahara	76	41.4709040003583	Yakedake	26	98.2600086070298	279.119666792139
University of Toyama	60021895	Toyama	Japan	36.6945671	137.18658	1	38.5307479598083	Midagahara	77	63.1298578595017	Yakedake	26	123.61387867193	296.181455645491
Aichi University	60032108	Toyohashi	Japan	34.74180805	137.387477919635	1	128.281642650787	Ontakesan	74	128.281642650787	Ontakesan	26	174.809764195902	414.408089391212
Central Region Agricultural Research Center NARO	60010185	Tsukuba	Japan	36.0279415	140.0990684	1	98.3814170048635	Nantaisan	75	131.553381904804	Hakoneyama	24	147.504749467115	226.692890045859
Forestry and Forest Products Research Institute	60007819	Tsukuba	Japan	36.00854115	140.131521084068	1	101.796671583916	Nantaisan	75	132.333516499849	Hakoneyama	24	150.932163534603	229.839584535202
Geological Survey of Japan	60026857	Tsukuba	Japan	36.0833265	140.077279	0	92.1788532359152	Nantaisan	75	134.338187790884	Hakoneyama	24	145.900574110102	226.817269377902
Geology Department	100514261	Tsukuba	Japan	36.0833265	140.077279	0	92.1788532359152	Nantaisan	75	134.338187790884	Hakoneyama	24	145.900574110102	226.817269377902
Geospatial Information Authority of Japan	60032915	Tsukuba	Japan	36.1030128	140.0851006	1	90.7913988145102	Nantaisan	76	136.376532651016	Hakoneyama	24	147.68943876345	229.108146538257
Geothermal Research Department	100615051	Tsukuba	Japan	36.0833265	140.077279	0	92.1788532359152	Nantaisan	75	134.338187790884	Hakoneyama	24	145.900574110102	226.817269377902
Masanobu Shimada	106006420	Tsukuba	Japan	36.0833265	140.077279	0	92.1788532359152	Nantaisan	75	134.338187790884	Hakoneyama	24	145.900574110102	226.817269377902
Meteorological Research Institute	60024168	Tsukuba	Japan	36.05644665	140.124754679865	1	97.0760178266718	Nantaisan	75	135.391478235476	Hakoneyama	24	148.830784326809	228.662947228677
National Institute of Advanced Industrial Science and Technology	60024621	Tsukuba	Japan	36.0523404	140.118563637794	1	97.1264313926366	Nantaisan	75	134.672502471145	Hakoneyama	24	148.418786113742	228.153311806331
National Research Institute for Earth Science and Disaster Resilience	60027170	Tsukuba	Japan	36.1244141	140.092144473472	1	89.2467776074299	Nantaisan	75	138.509387097087	Hakoneyama	24	149.541229933004	231.56920765841
Natl. Res. Inst. Earth Sci. D.	100314242	Tsukuba	Japan	36.0833265	140.077279	0	92.1788532359152	Nantaisan	75	134.338187790884	Hakoneyama	24	145.900574110102	226.817269377902
University of Tsukuba	60014256	Tsukuba	Japan	36.1070526	140.10066020404	1	91.2517968964201	Nantaisan	75	137.685776848045	Hakoneyama	24	149.103136709467	229.863595223985
Disaster Prevention Research Institute	60119342	Uji	Japan	34.8933744	135.8059219	0	165.249293611156	Hakusan	76	188.097059540089	Ontakesan	26	297.574024834097	465.65507086002
Utsunomiya University	60010742	Utsunomiya	Japan	36.54875535	139.913086640549	1	40.8965130928667	Takaharayama	75	123.910618684832	Kusatsu-Shiranesan	23	123.910618684832	230.11180681396
Fukui Prefectural Varve Museum	123524252	Wakasa	Japan	35.5432385	135.9051269	0	103.526102871161	Hakusan	76	147.399338953982	Ontakesan	25	256.487044584718	455.260351963279
RIKEN (The Institute of Physical and Chemical Research)	60021116	Wako	Japan	35.7817053	139.6058692	0	80.7791781849813	Hakoneyama	74	80.7791781849813	Hakoneyama	25	120.644548813464	215.963164588142
Yakushima Chigaku Club	119607234	Yakushima	Japan	30.347925	130.524483244475	0	31.3288157905511	Kuchinoerabujima	41	31.3288157905511	Kuchinoerabujima	15	227.067745349939	925.889384257833
Yamagata University	60016074	Yamagata	Japan	38.2462459	140.349743932266	1	13.8372805030083	Zaozan [Zaosan]	76	57.5982703652473	Azumayama	21	157.97568082319	365.059176029025
Yamaguchi University	60020739	Yamaguchi	Japan	34.1480761	131.46867762851	1	37.5352089334301	Abu	61	119.836445155665	Kujusan	21	295.700910425182	601.999340391618
Japan Agency for Marine-Earth Science and Technology	60004283	Yokosuka	Japan	35.2730564	139.6653829	0	58.6810812357682	Hakoneyama	72	58.6810812357682	Hakoneyama	25	152.661123134956	269.64854581079
National Defense Academy of Japan	60004176	Yokosuka	Japan	35.2589208	139.723562490291	1	63.8652850683436	Hakoneyama	72	63.8652850683436	Hakoneyama	25	156.609390314201	270.180389281746
The University of Jordan	60064180	Amman	Jordan	32.0144522	35.8716405	1	164.918949077403	Ash Shaam, Harrat	6	1927.485077461	Tair, Jebel at	0	1142.23552473833	2263.86852413811
Yarmouk University	60044065	Irbid	Jordan	32.5372076	35.8554896936663	1	163.704664067913	Ash Shaam, Harrat	6	1978.04301485591	Etna	0	1119.91135788781	2320.66317118059
Kenya Electricity Generating Company	60070593	Nairobi	Kenya	-1.30261485	36.8288420181373	0	60.6531494534825	Longonot	22	191.677715759613	Lengai, Ol Doinyo	3	367.693665127371	1717.66025552753
Ministry of Education and Human Resource Development	100645358	Nairobi	Kenya	-1.30261485	36.8288420181373	0	60.6531494534825	Longonot	22	191.677715759613	Lengai, Ol Doinyo	3	367.693665127371	1717.66025552753
University of Nairobi	60048717	Nairobi	Kenya	-1.27815965	36.8129899739363	1	57.4829543113663	Longonot	22	193.071472064668	Lengai, Ol Doinyo	3	364.784453311008	1715.62346933717
World Agroforestry Centre	60035240	Nairobi	Kenya	-1.30261485	36.8288420181373	0	60.6531494534825	Longonot	22	191.677715759613	Lengai, Ol Doinyo	3	367.693665127371	1717.66025552753
Olkaria	119060626	Naivasha	Kenya	-0.8859869	36.2695525	1	3.20009471672456	Olkaria	22	212.531038590932	Lengai, Ol Doinyo	3	319.182060861592	1694.46656748042
Dedan Kimathi University of Technology	60107191	Nyeri	Kenya	-0.39742845	36.9615039629828	1	81.1459326741744	Longonot	21	287.755073591371	Lengai, Ol Doinyo	3	305.282645548706	1626.73187295564
Kuwait University	60038812	Kuwait City	Kuwait	29.3224027	47.9717189311571	1	832.441178392133	Damavand	2	1655.51941728145	Tair, Jebel at	0	1201.66099499678	3175.9926324479
Ministry of Energy and Mines	109487650	Vientiane	Laos	17.9670862	102.6185138	1	828.837756967686	Hainan Volcanic Field	3	1132.92124813483	Barren Island	0	1708.60639476955	2191.57126572683
American University of Beirut	60068761	Beirut	Lebanon	33.9000264	35.4823837775209	1	261.96965736354	Ash Shaam, Harrat	7	1890.45640590694	Stromboli	0	1048.67693202752	2476.10558928612
University of Benghazi	60072597	Benghazi	Libya	32.05790735	20.050418827822	1	654.440440773992	Milos	12	782.336925340403	Etna	2	903.424144605752	3064.60727524683
Industrial Research Centre	115015809	Tripoli	Libya	32.896672	13.1777923	0	443.45665570393	Pantelleria	11	564.143578179382	Etna	2	885.931170021952	3532.27938260659
Luxembourg Institute of Science and Technology	60105942	Esch-sur-Alzette	Luxembourg	49.5065024	5.94371110897106	1	98.3214454222398	West Eifel Volcanic Field	2	1400.17788657316	Stromboli	0	1422.04965531217	2882.75650733174
National Museum of Natural History	106718504	Luxembourg	Luxembourg	49.6112768	6.129799	0	80.7558736521203	West Eifel Volcanic Field	2	1402.10398108937	Stromboli	0	1430.18106084197	2898.28640663353
National Museum of Natural History	116476911	Luxembourg	Luxembourg	49.6112768	6.129799	0	80.7558736521203	West Eifel Volcanic Field	2	1402.10398108937	Stromboli	0	1430.18106084197	2898.28640663353
National Museum of Natural History	100528651	Luxembourg	Luxembourg	49.6112768	6.129799	0	80.7558736521203	West Eifel Volcanic Field	2	1402.10398108937	Stromboli	0	1430.18106084197	2898.28640663353
European Center for Geodynamics and Seismology	60122130	Walferdange	Luxembourg	49.6584806	6.1306387	0	76.7338882970882	West Eifel Volcanic Field	2	1406.40859461713	Stromboli	0	1434.56722296733	2899.42918862891
National Museum of Natural History	128947736	Walferdange	Luxembourg	49.6584806	6.1306387	0	76.7338882970882	West Eifel Volcanic Field	2	1406.40859461713	Stromboli	0	1434.56722296733	2899.42918862891
Macau University of Science and Technology	60072902	Taipa	Macao	22.15264535	113.568040969533	1	427.245184717818	Hainan Volcanic Field	9	961.217532540993	Didicas	1	1058.04064161145	1989.07752262982
Chancellor College Malawi	60072661	Zomba	Malawi	-15.38857055	35.3374568230779	1	705.169481285475	Kyejo	4	958.674645173209	Karthala	1	1440.32857369202	3273.49734432468
Universiti Kebangsaan Malaysia	60001821	Bangi	Malaysia	2.92408085	101.781221576938	1	352.172679344703	Sorikmarapi	14	352.172679344703	Sorikmarapi	8	647.771024910749	1256.62185179477
Universiti Kuala Lumpur	60031886	Kuala Lumpur	Malaysia	3.1593343	101.7013095	1	354.112446653386	Singkut	14	365.203372533121	Sorikmarapi	8	630.841933471961	1283.63623511725
Universiti Sains Malaysia	60000906	Minden	Malaysia	5.3624194	100.303652455654	0	308.607229406633	Singkut	11	323.048376443569	Sinabung	6	792.185285763422	1395.61763409873
L-Università ta' Malta	60072651	Msida	Malta	35.90210545	14.4834058083808	1	207.724993741747	Campi Flegrei del Mar di Sicilia	14	210.320798453164	Etna	2	546.978978597742	3601.63258030298
UNAM	126303774	Cd. de Mexico	Mexico	19.32160295	-99.1849301826063	1	20.4725314424185	Chichinautzin	21	67.8084277992946	Popocatepetl	5	214.255838207121	1335.26277422477
Universidad de las Américas Puebla	60031120	Cholula	Mexico	19.0544632	-98.2849680320975	1	33.0375531578393	Malinche, La	25	35.5985557187177	Popocatepetl	7	174.968299855407	1332.28430501781
Instituto de Geología	100366078	Ciudad Universitaria	Mexico	19.3274054	-99.1761522	1	21.018246561312	Chichinautzin	22	67.3272652950029	Popocatepetl	5	213.278762437523	1334.74780176322
Centro Universitario de Estudios e Investigaciones en Vulcanología	110635237	Colima	Mexico	19.166667	-104	0	55.5086506486288	Colima	19	55.5086506486288	Colima	3	565.30640597187	1794.61977384119
Consejo Estatal De Protección Civil De	101915148	Colima	Mexico	19.166667	-104	0	55.5086506486288	Colima	19	55.5086506486288	Colima	3	565.30640597187	1794.61977384119
Universidad de Colima	60024551	Colima	Mexico	19.13083225	-104.348308700314	1	87.4966312057634	Colima	19	87.4966312057634	Colima	3	601.859885760752	1828.14584540039
Volcano Observatory	102076354	Colima	Mexico	19.166667	-104	0	55.5086506486288	Colima	19	55.5086506486288	Colima	3	565.30640597187	1794.61977384119
CENAPRED	101530643	Coyoacan	Mexico	19.31478395	-99.1748212741515	1	19.6081289105857	Chichinautzin	22	66.5126310222486	Popocatepetl	5	213.272984144492	1333.97107954103
Centro Nacional de Prevencion de Disastres	101921483	Coyoacan	Mexico	19.349885	-99.1623599	0	23.4506508021462	Chichinautzin	22	67.3904382224269	Popocatepetl	5	211.621853983252	1334.6346024699
Centro Nacional de Prevención de Desastres	116582603	Coyoacan	Mexico	19.31489855	-99.1748219130579	1	19.6208369601897	Chichinautzin	22	66.5188888590782	Popocatepetl	5	213.271799506972	1333.97706416846
Centro Nacional de Prevención de Desastres	100647247	Coyoacan	Mexico	19.31489855	-99.1748219130579	1	19.6208369601897	Chichinautzin	22	66.5188888590782	Popocatepetl	5	213.271799506972	1333.97706416846
Centro Nacional de Prevención de Desastres	100836108	Coyoacan	Mexico	19.31489855	-99.1748219130579	1	19.6208369601897	Chichinautzin	22	66.5188888590782	Popocatepetl	5	213.271799506972	1333.97706416846
División Fuentes de Energía	105840278	Cuernavaca	Mexico	18.9218274	-99.2342282	0	25.3777767296718	Chichinautzin	22	65.3539216197388	Popocatepetl	5	227.851127608162	1319.83234861119
Instituto Nacional de Electricidad y Energías Limpias	117400585	Cuernavaca	Mexico	18.8779196	-99.2180838136696	1	29.6660882484824	Chichinautzin	22	64.7314043976693	Popocatepetl	5	227.667359882585	1316.17611501227
Instituto de Investigaciones Electricas	60009430	Cuernavaca	Mexico	18.8751251	-99.2197045	1	30.0054272429246	Chichinautzin	22	64.9749335147768	Popocatepetl	5	227.924798968743	1316.19469922554
Universidad Nacional Autónoma de México Campus Morelos	60172289	Cuernavaca	Mexico	18.9218274	-99.2342282	0	25.3777767296718	Chichinautzin	22	65.3539216197388	Popocatepetl	5	227.851127608162	1319.83234861119
Centro Mexicano de Innovación en Energía Geotérmica (CeMIE-Geo)	117974957	Ensenada	Mexico	31.8658887	-116.602983	0	174.551597498333	Salton Buttes	11	1498.97207059889	North Gorda Ridge Segment	0	862.868474897275	3277.99669868552
Centro de Investigacion Cientifica y de Educacion Superior de Ensenada	60032563	Ensenada	Mexico	31.8658887	-116.602983	0	174.551597498333	Salton Buttes	11	1498.97207059889	North Gorda Ridge Segment	0	862.868474897275	3277.99669868552
Centro de Investigación Científicia y de Educación Superior de Ensenada	101664721	Ensenada	Mexico	31.8658887	-116.602983	0	174.551597498333	Salton Buttes	11	1498.97207059889	North Gorda Ridge Segment	0	862.868474897275	3277.99669868552
Departamento de Sismología	107070379	Ensenada	Mexico	31.8658887	-116.602983	0	174.551597498333	Salton Buttes	11	1498.97207059889	North Gorda Ridge Segment	0	862.868474897275	3277.99669868552
Geoquest	121872732	Granada	Mexico	25.6408702	-103.2679227	0	517.834231860861	Ceboruco	15	682.233859496347	Colima	2	892.811713031142	2073.24857676576
Universidad de Guadalajara	60008943	Guadalajara	Mexico	20.681101	-103.35878	1	129.178505825058	Ceboruco	19	132.611350747666	Colima	3	579.582549510187	1793.5468713639
Universidad de Sonora	60032897	Hermosillo	Mexico	29.0773991	-110.932962452208	1	608.581386034369	Red Hill	7	1145.0198413696	Socorro	0	1095.11682659969	2653.01793047981
Universidad Autónoma del Estado de Guerrero	118579610	Iguala de la Independencia	Mexico	18.3466358	-99.5376944	0	87.7810580856911	Toluca, Nevado de	22	122.309112356782	Popocatepetl	5	281.595210890387	1322.6128664039
Universidad Autónoma Metropolitana -Unidad Iztapalapa	60028381	Iztapalapa	Mexico	19.36207685	-99.0728976407736	1	26.4366702308542	Chichinautzin	22	60.5281403646445	Popocatepetl	5	202.158750897794	1326.98598255727
Centro de Geociencias de la UNAM	60016593	Juriquilla	Mexico	20.7125923	-100.458387	0	131.445765084102	Jocotitlan	18	268.650504156913	Popocatepetl	3	371.155971505515	1526.54372839233
UNAM campus Juriquilla	60172283	Juriquilla	Mexico	20.7021944	-100.44561463721	1	129.745996460555	Jocotitlan	18	266.891830035848	Popocatepetl	3	369.503196768611	1524.81470909401
Universidad Autónoma de Baja California	60005618	Mexicali	Mexico	32.63280215	-115.439778736804	1	64.8566055335494	Salton Buttes	12	1494.67417389961	North Gorda Ridge Segment	0	728.860808459069	3229.7405614509
Centro de Investigacion y de Estudios Avanzados del Instituto Politécnico Nacional	60017323	Mexico	Mexico	19.4326296	-99.1331785	0	32.7712516913588	Chichinautzin	21	70.3925083981168	Popocatepetl	5	208.022710642041	1336.26695942131
Centro de Investigación en Ciencias de Información Geoespacial	60094757	Mexico	Mexico	19.29177805	-99.2214189262487	1	18.1710338025004	Chichinautzin	21	69.6944393428528	Popocatepetl	5	218.400786940996	1337.11912783628
Comisión Federal de Electricidad	60027569	Mexico	Mexico	19.5545269	-99.1807281523065	1	46.2556332446276	Chichinautzin	21	83.257534823648	Popocatepetl	5	212.936391046777	1347.11338525097
Consejo Nacional de Humanidades, Ciencias y Tecnologías	60027998	Mexico	Mexico	19.4326296	-99.1331785	0	32.7712516913588	Chichinautzin	21	70.3925083981168	Popocatepetl	5	208.022710642041	1336.26695942131
Facultad de Filosofía y Letras	115362795	Mexico	Mexico	19.33423565	-99.1873487478014	1	21.8982652227925	Chichinautzin	21	68.724566003847	Popocatepetl	5	214.380727393234	1336.14114324237
Instituto Politécnico Nacional	60019176	Mexico	Mexico	19.4904434	-99.1326814	1	39.1837290892282	Chichinautzin	21	74.6688993359679	Popocatepetl	5	207.828810231994	1339.28056845809
Instituto de Investigaciones en Matemáticas Aplicadas y en Sistemas	60174685	Mexico	Mexico	19.32993515	-99.1804390457982	1	21.3391865434718	Chichinautzin	21	67.8574890283833	Popocatepetl	5	213.701131835048	1335.27685724818
PEMEX, Mexico	60003905	Mexico	Mexico	19.30665775	-99.2175897994746	1	19.59877455069	Chichinautzin	21	70.0579205550555	Popocatepetl	5	217.828661955702	1337.52774676859
Universidad Autónoma Metropolitana	60014923	Mexico	Mexico	19.36207685	-99.0728976407736	1	26.4366702308542	Chichinautzin	22	60.5281403646445	Popocatepetl	5	202.158750897794	1326.98598255727
Universidad Nacional Autónoma de México	60032442	Mexico	Mexico	19.32160295	-99.1849301826063	1	20.4725314424182	Chichinautzin	21	67.8084277992923	Popocatepetl	5	214.255838207118	1335.26277422477
Centro Nacional de Prevención de Desastres	114132502	Mexico City	Mexico	19.31489855	-99.1748219130579	1	19.6208369601897	Chichinautzin	22	66.5188888590782	Popocatepetl	5	213.271799506972	1333.97706416846
Centro Nacional de Prevención de Desastres (CENAPRED)	113046493	Mexico City	Mexico	19.4326296	-99.1331785	0	32.7712516913588	Chichinautzin	21	70.3925083981168	Popocatepetl	5	208.022710642041	1336.26695942131
Centro de Ciencias de Información Geoespacial	125759400	Mexico City	Mexico	19.4326296	-99.1331785	0	32.7712516913588	Chichinautzin	21	70.3925083981168	Popocatepetl	5	208.022710642041	1336.26695942131
Centro de Investigación en Ciencias de Información Geo-espacial (CentroGeo)	125555130	Mexico City	Mexico	19.4326296	-99.1331785	0	32.7712516913588	Chichinautzin	21	70.3925083981168	Popocatepetl	5	208.022710642041	1336.26695942131
Instituto Mexicano Del Petroleo	60019271	Mexico City	Mexico	19.489554	-99.1477810033262	1	39.0009095306647	Chichinautzin	21	75.747244055013	Popocatepetl	5	209.412243754002	1340.62409519269
Instituto de Educación Media Superior de la	100944624	Mexico City	Mexico	19.4326296	-99.1331785	0	32.7712516913588	Chichinautzin	21	70.3925083981168	Popocatepetl	5	208.022710642041	1336.26695942131
S.A. de C.V.	117739017	Mexico City	Mexico	19.4326296	-99.1331785	1	32.7712516913588	Chichinautzin	21	70.3925083981168	Popocatepetl	5	208.022710642041	1336.26695942131
UNAM	127209522	Michoacan	Mexico	19.7021106	-101.1811823	1	61.7492246812779	Michoacan-Guanajuato	18	256.310849786034	Colima	3	390.62706511648	1541.60556444653
CFE	101447724	Morelia	Mexico	19.6730908	-101.210495612359	1	59.7860685890473	Michoacan-Guanajuato	18	253.027492914797	Colima	3	393.724459930682	1543.03660134162
Comn. Federal de Electricidad	112888284	Morelia	Mexico	19.7027116	-101.1923818	0	60.6022691525191	Michoacan-Guanajuato	18	255.146712471506	Colima	3	391.799165158901	1542.69720964771
Depto. de Perforación	105845102	Morelia	Mexico	19.7027116	-101.1923818	0	60.6022691525191	Michoacan-Guanajuato	18	255.146712471506	Colima	3	391.799165158901	1542.69720964771
GEA Alianza para la Exploración Geotérmica	118507558	Morelia	Mexico	19.7027116	-101.1923818	0	60.6022691525191	Michoacan-Guanajuato	18	255.146712471506	Colima	3	391.799165158901	1542.69720964771
UNAM Campus Morelia	60172563	Morelia	Mexico	19.7027116	-101.1923818	0	60.6022691525191	Michoacan-Guanajuato	18	255.146712471506	Colima	3	391.799165158901	1542.69720964771
Universidad Michoacana de San Nicolás de Hidalgo	60032816	Morelia	Mexico	19.69000595	-101.249652311178	1	55.2967892253624	Michoacan-Guanajuato	18	249.063580706881	Colima	3	397.803790654829	1547.54713031125
Universidad Nicolaita de San Miguel Hidalgo	106639750	Morelia	Mexico	19.7027116	-101.1923818	0	60.6022691525191	Michoacan-Guanajuato	18	255.146712471506	Colima	3	391.799165158901	1542.69720964771
Dirección General de Protección Civil del Estado de México	105464731	Pachuca	Mexico	20.1165413	-98.7413535	0	114.641927221006	Jocotitlan	21	122.237522193744	Popocatepetl	5	195.854343647785	1339.0674690717
CFE	106444358	Puebla	Mexico	18.9615742	-97.9081865	1	32.6616506110805	Malinche, La	26	75.3616976718067	Popocatepetl	7	212.049955172272	1357.64044068618
C.A. Sismología y Volcanología de Occidente (SisVOc)	130408192	Puerto Vallarta	Mexico	20.6407176	-105.220306	0	91.5206348252569	Ceboruco	18	208.873349563401	Colima	3	634.406598523096	1970.39550269914
Centro de Ingenieria y Desarollo Industrial	60069648	Queretaro	Mexico	20.5927744	-100.3902245	0	116.441565425918	Jocotitlan	18	254.330551220812	Popocatepetl	3	359.916472754319	1513.74822900898
Instituto Potosino de Investigación Científica y Tecnológica, A.C.	60002151	San Luis Potosi	Mexico	22.5000001	-100.4949145	0	317.350725946026	Jocotitlan	18	432.878044072833	Popocatepetl	3	464.154089317556	1638.08505109994
Instituto de Geología/Facultad de Ingeniería-UASLP	127297544	San Luis Potosí	Mexico	22.5000001	-100.4949145	0	317.350725946026	Jocotitlan	18	432.878044072833	Popocatepetl	3	464.154089317556	1638.08505109994
Universidad Autónoma de San Luis Potosí	60031335	San Luis Potosí	Mexico	22.1443382	-101.015573182761	1	266.265424674072	Michoacan-Guanajuato	18	398.482260855639	Colima	3	460.669687251189	1659.56626640525
Universidad Autónoma de Nuevo León	60025417	San Nicolas de los Garza	Mexico	25.7263663	-100.312310647173	1	666.989176142719	Ceboruco	15	765.341258806799	Popocatepetl	2	765.360623748455	1857.71292354387
UNAM - Campus Sisal	60172562	Sisal	Mexico	21.1651801	-90.0311303	0	539.980139344882	Chichon, El	26	539.980139344882	Chichon, El	9	749.534659624196	1010.35370908616
Instituto de Energías Renovables de la UNAM	60003209	Temixco	Mexico	18.8449428	-99.2236369	0	33.3752250722186	Chichinautzin	22	66.304309087448	Popocatepetl	5	229.368080086597	1315.11361307561
Facultad de Estudios Superiores Iztacala	60005058	Tlalnepantla	Mexico	19.5254887	-99.1882632448514	1	43.0777785235741	Chichinautzin	21	81.5755493847722	Popocatepetl	5	213.664181818758	1346.26013366539
Universidad Autónoma del Estado de México	60002281	Toluca	Mexico	19.2757382	-99.6572963730888	1	21.4411392757438	Toluca, Nevado de	21	112.322017512915	Popocatepetl	5	252.243552436129	1377.08598176771
Universidad de Ciencias y Artes de Chiapas	60013281	Tuxtla Gutierrez	Mexico	16.753801	-93.115959	0	68.4504112482747	Chichon, El	38	68.4504112482747	Chichon, El	14	409.52939078864	817.419701927257
Universidad Veracruzana	60007909	Xalapa	Mexico	19.52893315	-96.9229116600181	1	23.9609067996149	Naolinco Volcanic Field	26	186.999878322119	Popocatepetl	7	297.763693197143	1302.73547680547
Universidad Autónoma de Zacatecas	60014481	Zacatecas	Mexico	22.7618308	-103.578939716765	1	205.688250967025	Ceboruco	19	361.167404449256	Colima	3	714.348354844906	1919.65908524329
Calzada de los Fresnos 7027	127058332	Zapopan	Mexico	20.6771525	-103.4511253	1	120.551775602718	Ceboruco	19	130.533301033494	Colima	3	578.040547531077	1802.12852507831
Montserrat Volcano Observatory	60073041	Flemings	Montserrat	16.7487867840336	-62.2126743034551	0	4.72778136678684	Soufriere Hills	12	4.72778136678684	Soufriere Hills	5	347.682796563923	2446.34021832748
Ecole Nationale des Sciences Appliquées d'Al Hoceima	60239687	Al Hoceima	Morocco	35.245114	-3.930186	0	403.14764693384	Calatrava Volcanic Field	1	1505.26307884066	La Palma	0	1574.1227033465	3392.72003061888
Université Mohammed Premier Oujda	60013094	Oujda	Morocco	34.65186045	-1.89867075367303	1	505.629253436031	Calatrava Volcanic Field	1	1552.47288112542	Etna	0	1552.47288112542	3496.06578861446
BlackGold Geosciences	113015272	Windhoek	Namibia	-22.5776104	17.0772739	0	2316.00053851703	Rungwe	0	2685.52961473943	Nyiragongo	0	2996.66717148968	4649.85715252026
Geological Survey of Namibia	60072698	Windhoek	Namibia	-22.5776104	17.0772739	0	2316.00053851703	Rungwe	0	2685.52961473943	Nyiragongo	0	2996.66717148968	4649.85715252026
Institute for Biodiversity and Ecosystem Dynamics - Amsterdam	60028596	Amsterdam	Netherlands	52.3730796	4.8924534	0	280.253461508414	West Eifel Volcanic Field	2	1706.83473175969	Stromboli	0	1727.37238664894	2895.69082069959
Van 't Hoff Institute for Molecular Sciences	60001109	Amsterdam	Netherlands	52.3730796	4.8924534	0	280.253461508414	West Eifel Volcanic Field	2	1706.83473175969	Stromboli	0	1727.37238664894	2895.69082069959
Vrije Universiteit Amsterdam	60008734	Amsterdam	Netherlands	52.33396225	4.86519650073731	1	277.427759366912	West Eifel Volcanic Field	2	1704.12110872615	Stromboli	0	1724.57777826574	2892.5439949583
Onderzoek & Beleving	114826567	Bussum	Netherlands	52.2773656	5.1630646	0	262.109229544717	West Eifel Volcanic Field	2	1688.13948245197	Stromboli	0	1708.89461481622	2909.76834309105
Royal Netherlands Meteorological Institute	60000203	De Bilt	Netherlands	52.1015489	5.17820676974601	1	244.393040640982	West Eifel Volcanic Field	2	1670.92141276284	Stromboli	0	1691.48166413735	2904.70323621126
Delft University of Technology	60006288	Delft	Netherlands	51.99882735	4.37396036815404	1	266.92468894557	West Eifel Volcanic Field	2	1691.09603227289	Stromboli	0	1710.52200778684	2848.89311607597
Deltares	60084916	Delft	Netherlands	51.9857621	4.3806002	1	265.534430036798	West Eifel Volcanic Field	2	1689.63719202956	Stromboli	0	1709.05410677579	2848.86135374234
Department of Geoscience & Remote Sensing, TU Delft	60118024	Delft	Netherlands	52.0114017	4.35839	0	268.678448797032	West Eifel Volcanic Field	2	1692.8511439347	Stromboli	0	1712.27449757263	2848.32927355579
Faculty of Geo-Information Science and Earth Observation – ITC	60017915	Enschede	Netherlands	52.2378557	6.8544216	1	229.935269097114	West Eifel Volcanic Field	2	1628.5332516361	Stromboli	0	1661.2452320079	3018.4509536522
Universiteit Twente	60020599	Enschede	Netherlands	52.24332675	6.85091573920386	1	230.543424697571	West Eifel Volcanic Field	2	1629.18407384642	Stromboli	0	1661.897183038	3018.39122750485
Groningen Institute of Archaeology	60020851	Groningen	Netherlands	53.2190652	6.5680077	0	339.596471713115	West Eifel Volcanic Field	2	1734.93572015923	Stromboli	0	1768.26744190831	3032.38666796777
Rijksuniversiteit Groningen	60010023	Groningen	Netherlands	53.21944155	6.56298632917486	1	339.658200513043	West Eifel Volcanic Field	2	1735.11905044443	Stromboli	0	1768.44507970325	3032.08247138796
Naturalis Biodiversity Center	60032678	Leiden	Netherlands	52.1518157	4.48110886662043	0	275.37794906468	West Eifel Volcanic Field	2	1701.1936872449	Stromboli	0	1720.95106455106	2861.27775112654
Rijksmuseum voor Volkenkunde	100785260	Leiden	Netherlands	52.1518157	4.48110886662043	0	275.37794906468	West Eifel Volcanic Field	2	1701.1936872449	Stromboli	0	1720.95106455106	2861.27775112654
Fugro	60084383	Leidschendam	Netherlands	52.0958214	4.4050631	1	273.756604199557	West Eifel Volcanic Field	2	1698.8712548711	Stromboli	0	1718.46279304855	2854.36011882574
Radboud Universiteit	60016529	Nijmegen	Netherlands	51.82151725	5.86340344254104	1	196.186542890684	West Eifel Volcanic Field	2	1620.08944975507	Stromboli	0	1641.18879342521	2940.36705301626
Nederlandse Organisatie voor toegepast natuurwetenschappelijk onderzoek- TNO	60019984	The Hague	Netherlands	52.0799838	4.3113461	0	276.540939929174	West Eifel Volcanic Field	2	1700.97306895307	Stromboli	0	1720.42886555952	2847.73097765983
Shell Global	60030496	The Hague	Netherlands	52.0799838	4.3113461	0	276.540939929174	West Eifel Volcanic Field	2	1700.97306895307	Stromboli	0	1720.42886555952	2847.73097765983
Institute for Marine and Atmospheric Research Utrecht	60070766	Utrecht	Netherlands	52.0907006	5.1215634	0	245.258603841023	West Eifel Volcanic Field	2	1671.92686018356	Stromboli	0	1692.40251203313	2900.65036747691
Institute for Risk Assessment Sciences	60117216	Utrecht	Netherlands	52.0907006	5.1215634	0	245.258603841023	West Eifel Volcanic Field	2	1671.92686018356	Stromboli	0	1692.40251203313	2900.65036747691
Universiteit Utrecht	60007989	Utrecht	Netherlands	52.0905682	5.1232736	1	245.187238796722	West Eifel Volcanic Field	2	1671.85283550522	Stromboli	0	1692.33047329514	2900.75704306958
Vening Meinesz Research School of Geodynamics	60014508	Utrecht	Netherlands	52.0907006	5.1215634	0	245.258603841023	West Eifel Volcanic Field	2	1671.92686018356	Stromboli	0	1692.40251203313	2900.65036747691
Institut de Recherche pour le Developpement Noumea	60072706	Noumea	New Caledonia	-22.2745264	166.442419	0	408.366730866617	Gemini-Oscostar	12	408.366730866617	Gemini-Oscostar	8	779.514219948623	1708.31233753151
Universite de la Nouvelle-Caledonie	60072709	Noumea	New Caledonia	-22.2633801	166.402644969449	1	411.782147392653	Gemini-Oscostar	12	411.782147392653	Gemini-Oscostar	8	779.095737326541	1712.58869165103
Te Kura Kaupapa Maori o Ngati Rangi	116497112	Aotearoa	New Zealand	-39.4141786166961	175.390454368181	0	21.470157625082	Ruapehu	11	21.470157625082	Ruapehu	5	490.317634582294	2237.27816216973
Auckland Institute and Museum	112683273	Auckland	New Zealand	-36.852095	174.7631803	0	5.92542790835224	Auckland Volcanic Field	13	208.224639731753	Okataina	6	354.909910309805	1994.15490296271
Faculty of Science	60211381	Auckland	New Zealand	-36.8508	174.763532	0	6.0071587927501	Auckland Volcanic Field	13	208.300305729443	Okataina	6	354.833052934414	1994.02569245616
Geohazard Assessment Services	128080031	Auckland	New Zealand	-36.852095	174.7631803	0	5.92542790835224	Auckland Volcanic Field	13	208.224639731753	Okataina	6	354.909910309805	1994.15490296271
Geothermal Scientific Investigations Ltd	119025544	Auckland	New Zealand	-36.852095	174.7631803	0	5.92542790835224	Auckland Volcanic Field	13	208.224639731753	Okataina	6	354.909910309805	1994.15490296271
Infrastructure Decisions Limited	116605056	Auckland	New Zealand	-36.852095	174.7631803	0	5.92542790835224	Auckland Volcanic Field	13	208.224639731753	Okataina	6	354.909910309805	1994.15490296271
Institute of Earth Sciences and Engineering	112865758	Auckland	New Zealand	-36.852095	174.7631803	0	5.92542790835224	Auckland Volcanic Field	13	208.224639731753	Okataina	6	354.909910309805	1994.15490296271
KRTA Ltd	60101721	Auckland	New Zealand	-36.852095	174.7631803	0	5.92542790835224	Auckland Volcanic Field	13	208.224639731753	Okataina	6	354.909910309805	1994.15490296271
Kestrel Group, New Zealand	60093421	Auckland	New Zealand	-36.852095	174.7631803	0	5.92542790835224	Auckland Volcanic Field	13	208.224639731753	Okataina	6	354.909910309805	1994.15490296271
Market Economics Ltd	100573078	Auckland	New Zealand	-36.852095	174.7631803	0	5.92542790835224	Auckland Volcanic Field	13	208.224639731753	Okataina	6	354.909910309805	1994.15490296271
Marketing Association	119212013	Auckland	New Zealand	-36.852095	174.7631803	0	5.92542790835224	Auckland Volcanic Field	13	208.224639731753	Okataina	6	354.909910309805	1994.15490296271
Mighty River Power Limited	60101736	Auckland	New Zealand	-36.852095	174.7631803	0	5.92542790835224	Auckland Volcanic Field	13	208.224639731753	Okataina	6	354.909910309805	1994.15490296271
Mighty River Power Ltd.	113351117	Auckland	New Zealand	-36.852095	174.7631803	0	5.92542790835224	Auckland Volcanic Field	13	208.224639731753	Okataina	6	354.909910309805	1994.15490296271
National Institute of Water and Atmospheric Research	60024594	Auckland	New Zealand	-36.844097	174.761761	1	6.66843026965841	Auckland Volcanic Field	13	208.9256637333	Okataina	6	354.738009184445	1993.2662642218
The University of Auckland	60005686	Auckland	New Zealand	-36.853381	174.768333	1	5.50614527273354	Auckland Volcanic Field	13	207.792423104592	Okataina	6	354.524028681228	1994.42209125126
Vector Limited	106221610	Auckland	New Zealand	-36.852095	174.7631803	0	5.92542790835224	Auckland Volcanic Field	13	208.224639731753	Okataina	6	354.909910309805	1994.15490296271
Woodward-Clyde (NZ) Ltd.	100576524	Auckland	New Zealand	-36.852095	174.7631803	0	5.92542790835224	Auckland Volcanic Field	13	208.224639731753	Okataina	6	354.909910309805	1994.15490296271
CRL Energy Ltd	100423142	Christchurch	New Zealand	-43.530955	172.6364343	0	485.388378221889	Taranaki	10	532.15963906776	Ruapehu	5	999.242238201493	2685.09264807254
Canterbury Health Laboratories	60022607	Christchurch	New Zealand	-43.5356467	172.626032404483	1	486.106712678233	Taranaki	9	533.017180352146	Ruapehu	4	1000.12858395211	2685.50275503615
MARS Bioimaging Ltd	113227368	Christchurch	New Zealand	-43.530955	172.6364343	0	485.388378221889	Taranaki	10	532.15963906776	Ruapehu	5	999.242238201493	2685.09264807254
Palaecol Research Ltd	60100544	Christchurch	New Zealand	-43.530955	172.6364343	0	485.388378221889	Taranaki	10	532.15963906776	Ruapehu	5	999.242238201493	2685.09264807254
Pattle Delamore Partners Ltd	60100545	Christchurch	New Zealand	-43.530955	172.6364343	0	485.388378221889	Taranaki	10	532.15963906776	Ruapehu	5	999.242238201493	2685.09264807254
University of Canterbury	60020585	Christchurch	New Zealand	-43.5240894	172.580305756344	1	485.824056766775	Taranaki	9	533.655509586588	Ruapehu	4	1000.99776451353	2683.76036319418
Otago Medical School	60100347	Dunedin	New Zealand	-45.8740984	170.5035755	0	786.940526296864	Taranaki	5	842.019403776214	Ruapehu	3	1309.53374986424	2930.70913764335
University of Otago	60017311	Dunedin	New Zealand	-45.8649793	170.514614873508	1	785.673305648746	Taranaki	5	840.709170886844	Ruapehu	3	1308.21650952249	2929.72956335864
Volcanic Solutions Limited	60078753	Dunedin	New Zealand	-45.8740984	170.5035755	0	786.940526296864	Taranaki	5	842.019403776214	Ruapehu	3	1309.53374986424	2930.70913764335
The University of Waikato	60004424	Hamilton	New Zealand	-37.7878809	175.281788	0	102.361004138321	Mayor Island	12	113.013173996104	Okataina	6	364.181428280486	2079.61739685518
Tonkin & Taylor, Hamilton	60078747	Hamilton	New Zealand	-37.7878809	175.281788	0	102.361004138321	Mayor Island	12	113.013173996104	Okataina	6	364.181428280486	2079.61739685518
Waikato Regional Council	60114789	Hamilton	New Zealand	-37.7926726	175.292568921103	1	101.864472710319	Mayor Island	12	111.942646207908	Okataina	6	363.757720192281	2079.64970946952
Environment Southland	108157105	Invercargill	New Zealand	-46.4118465	168.3470632	0	917.550400507075	Taranaki	2	986.827415190073	Ruapehu	1	1456.11510602882	2990.58935446299
Callaghan Innovation	60105105	Lower Hutt	New Zealand	-41.23265225	174.918840428585	1	224.043937193407	Ruapehu	11	224.043937193407	Ruapehu	5	684.16222006643	2437.52570742931
GNS Science	60019354	Lower Hutt	New Zealand	-41.19587425	174.932914379923	1	219.78997641535	Ruapehu	11	219.78997641535	Ruapehu	5	679.999824226671	2433.31608427157
New Zealand Inst. Indust. R. and D.	119535338	Lower Hutt	New Zealand	-41.2125751	174.9057626	0	222.162144386015	Ruapehu	11	222.162144386015	Ruapehu	5	682.709089039844	2435.9482376786
J Begg Geo Ltd	128091287	Masterton	New Zealand	-40.9495524	175.6594413	0	185.801459929395	Ruapehu	11	185.801459929395	Ruapehu	5	646.736736825269	2383.71873120631
GNS Science Contract	128983506	New Plymouth	New Zealand	-39.0579941	174.0806474	0	26.9254737736291	Taranaki	11	130.743933893036	Ruapehu	5	535.206486893781	2216.33377894921
Powerco.	106221209	New Plymouth	New Zealand	-39.0774993	174.097665645179	1	24.8555739075573	Taranaki	11	128.889780265851	Ruapehu	5	535.578236028872	2218.77628569835
Taranaki Civil Defence and Emergency Management	128091072	New Plymouth	New Zealand	-39.0579941	174.0806474	0	26.9254737736291	Taranaki	11	130.743933893036	Ruapehu	5	535.206486893781	2216.33377894921
U.S. Geological Survey Contractor	121850386	New Plymouth	New Zealand	-39.0579941	174.0806474	0	26.9254737736291	Taranaki	11	130.743933893036	Ruapehu	5	535.206486893781	2216.33377894921
Kingston Morrison Ltd.	128497812	Newmarket	New Zealand	-36.8674453	174.7780755	0	3.78852542051995	Auckland Volcanic Field	13	206.090842174568	Okataina	6	354.225359634726	1996.16771918119
Horizons Regional Council	101712817	Palmerston North	New Zealand	-40.3495601	175.618427716724	1	119.001556036349	Ruapehu	11	119.001556036349	Ruapehu	5	581.38152603079	2323.8413834678
Massey University	60008221	Palmerston North	New Zealand	-40.3844693	175.6164996	1	122.875545174039	Ruapehu	11	122.875545174039	Ruapehu	5	585.078007638262	2327.46138797112
Volcanic Risk Solutions	106348540	Palmerston North	New Zealand	-40.356317	175.6112388	0	119.732799077689	Ruapehu	11	119.732799077689	Ruapehu	5	581.942213977829	2324.77430443202
Berryman Research & Consulting Ltd.	128080275	Porirua	New Zealand	-41.1354217	174.8397824	0	214.2974702976	Taranaki	11	215.428588012813	Ruapehu	5	677.822574376381	2430.45513679362
Geological Investigations	114532119	Rotorua	New Zealand	-38.1381493	176.252922	0	21.7055217086769	Okataina	12	21.7055217086769	Okataina	6	378.881852497728	2077.09523814784
Mighty River Power	112817784	Rotorua	New Zealand	-38.1381493	176.252922	0	21.7055217086769	Okataina	12	21.7055217086769	Okataina	6	378.881852497728	2077.09523814784
Mighty River Power Ltd.	113751149	Rotorua	New Zealand	-38.1381493	176.252922	0	21.7055217086769	Okataina	12	21.7055217086769	Okataina	6	378.881852497728	2077.09523814784
Western Heights High School	100973867	Rotorua	New Zealand	-38.12038105	176.222189958861	1	24.3025720663313	Okataina	12	24.3025720663313	Okataina	6	375.736410587756	2076.41987470395
Ngāti Tūwharetoa	123801449	Turangi	New Zealand	-38.9887347	175.8089539	0	24.1540566252041	Tongariro	12	24.1540566252041	Tongariro	6	443.665724070042	2179.15512568086
8 Talavera Tce	128080225	Wellington	New Zealand	-41.2826644	174.771886	1	228.355848187354	Taranaki	11	232.747184841186	Ruapehu	5	694.900566229907	2447.70090402482
Civil Aviation Authority of New Zealand	113155829	Wellington	New Zealand	-41.2887953	174.7772114	0	229.131136978915	Taranaki	11	233.268032368075	Ruapehu	5	695.283840416719	2448.13346166451
Contact Energy Ltd.	60093405	Wellington	New Zealand	-41.2887953	174.7772114	0	229.131136978915	Taranaki	11	233.268032368075	Ruapehu	5	695.283840416719	2448.13346166451
EDS (NZ)	101818524	Wellington	New Zealand	-41.2887953	174.7772114	0	229.131136978915	Taranaki	11	233.268032368075	Ruapehu	5	695.283840416719	2448.13346166451
Kiwi Well Evaluation Ltd	112936318	Wellington	New Zealand	-41.2887953	174.7772114	0	229.131136978915	Taranaki	11	233.268032368075	Ruapehu	5	695.283840416719	2448.13346166451
Massey University Wellington	60121472	Wellington	New Zealand	-41.3014823	174.775996624734	1	230.464714429484	Taranaki	11	234.646932964488	Ruapehu	5	696.569724693343	2449.45703503745
MetService	113889544	Wellington	New Zealand	-41.2818347	174.7775928	1	228.393547769616	Taranaki	11	232.518675959596	Ruapehu	5	694.590023630835	2447.41731006384
Ministry of Civil Defence and Emergency Management	101003532	Wellington	New Zealand	-41.2887953	174.7772114	0	229.131136978915	Taranaki	11	233.268032368075	Ruapehu	5	695.283840416719	2448.13346166451
National Emergency Management Agency	125807751	Wellington	New Zealand	-41.281716	174.7762812	1	228.351627799809	Taranaki	11	232.538238033721	Ruapehu	5	694.63122514282	2447.45124415632
New Zealand Met Service	112612001	Wellington	New Zealand	-41.2887953	174.7772114	0	229.131136978915	Taranaki	11	233.268032368075	Ruapehu	5	695.283840416719	2448.13346166451
New Zealand's National Meteorological Service	60094382	Wellington	New Zealand	-41.2887953	174.7772114	0	229.131136978915	Taranaki	11	233.268032368075	Ruapehu	5	695.283840416719	2448.13346166451
Permaculture	120313672	Wellington	New Zealand	-41.2887953	174.7772114	0	229.131136978915	Taranaki	11	233.268032368075	Ruapehu	5	695.283840416719	2448.13346166451
Private Consultant	106013738	Wellington	New Zealand	-41.2887953	174.7772114	0	229.131136978915	Taranaki	11	233.268032368075	Ruapehu	5	695.283840416719	2448.13346166451
Te Papa Atawhai	60023958	Wellington	New Zealand	-41.2887953	174.7772114	0	229.131136978915	Taranaki	11	233.268032368075	Ruapehu	5	695.283840416719	2448.13346166451
Victoria University of Wellington	60002316	Wellington	New Zealand	-41.2888731	174.7692657	1	228.964060105039	Taranaki	11	233.47142551179	Ruapehu	5	695.611003784529	2448.41947678732
Centro de Investigaciones Geocientíficas (CIGEO)	105878839	Managua	Nicaragua	12.1544035	-86.2737642	0	6.31646650032877	Nejapa-Miraflores	33	22.0819142846891	Masaya	18	167.983655841704	311.096897771869
Frente a Hospital Solidaridad	119117402	Managua	Nicaragua	12.1544035	-86.2737642	0	6.31646650032877	Nejapa-Miraflores	33	22.0819142846891	Masaya	18	167.983655841704	311.096897771869
INETER	100603568	Managua	Nicaragua	12.1485652	-86.2479256	1	8.45458700619641	Nejapa-Miraflores	33	20.1804137857893	Masaya	18	170.691105274367	308.631942236896
Instituto Nacional de Estudios Territoriales (INETER)	105153476	Managua	Nicaragua	12.1544035	-86.2737642	0	6.31646650032877	Nejapa-Miraflores	33	22.0819142846891	Masaya	18	167.983655841704	311.096897771869
Instituto Nicaragüense de Estudios Territoriales	100434057	Managua	Nicaragua	12.1544035	-86.2737642	0	6.31646650032877	Nejapa-Miraflores	33	22.0819142846891	Masaya	18	167.983655841704	311.096897771869
MARENA	102014711	Managua	Nicaragua	12.1502761	-86.1574504438272	1	17.9886279897539	Nejapa-Miraflores	33	18.4858222749082	Masaya	18	172.627086306041	301.819550751819
Polaris Energy Nicaragua S.A.	122814032	Managua	Nicaragua	12.1544035	-86.2737642	0	6.31646650032877	Nejapa-Miraflores	33	22.0819142846891	Masaya	18	167.983655841704	311.096897771869
Universidad Centro Americana	113401687	Managua	Nicaragua	12.1544035	-86.2737642	0	6.31646650032877	Nejapa-Miraflores	33	22.0819142846891	Masaya	18	167.983655841704	311.096897771869
Universidad Nacional Autónoma de Nicaragua, Managua	60257195	Managua	Nicaragua	12.1082961	-86.2700925578356	1	5.57976790240317	Nejapa-Miraflores	33	17.6388662470417	Masaya	18	171.178018926162	307.260730817713
University of Ilorin	60010382	Ilorin	Nigeria	8.48427395	4.67308058700605	1	688.106553975087	Cameroon	2	688.106553975087	Cameroon	1	2964.06893912715	3931.98190093865
Federal University of Technology, Minna	60012086	Minna	Nigeria	9.6558647	6.5233307	1	672.992735566783	Cameroon	2	672.992735566783	Cameroon	1	2985.15037390469	3706.18681599936
Université de Niamey	100730602	Niamey	Nigeria	10.5260238	7.4672711	0	727.704624376751	Cameroon	2	727.704624376751	Cameroon	1	2853.84195787739	3586.72906168402
Emergency Management Office Saipan	60073032	Saipan	Northern Mariana Islands	15.1909825	145.746743003024	0	49.7021003561125	Ruby	14	49.7021003561125	Ruby	8	499.464218729676	1105.11483301216
Geologisk Institutt	100320229	Bergen	Norway	60.3943055	5.3259192	0	1140.90178924307	West Eifel Volcanic Field	0	1240.77661812051	Grimsvotn	0	1254.79503991848	3304.45642726929
NORCE Norwegian Research Centre AS	60114851	Bergen	Norway	60.3943055	5.3259192	0	1140.90178924307	West Eifel Volcanic Field	0	1240.77661812051	Grimsvotn	0	1254.79503991848	3304.45642726929
Universitetet i Bergen	60029622	Bergen	Norway	60.26958	5.222626	1	1127.6672022957	West Eifel Volcanic Field	0	1243.06848561084	Grimsvotn	0	1257.34628715025	3292.30365627416
Nicarnica Aviation AS	60116388	Kjeller	Norway	59.9738693	11.0475937	0	1121.85203567892	West Eifel Volcanic Field	0	1504.70577981921	Jan Mayen	0	1545.27218406275	3561.86298356104
Store Norske AS	115118608	Longyearbyen	Norway	78.2231558	15.6463656	0	1043.56214495081	Jan Mayen	0	1043.56214495081	Jan Mayen	0	1858.35029757345	4500.73308234474
The University Centre in Svalbard	60080454	Longyearbyen	Norway	78.2231558	15.6463656	0	1043.56214495081	Jan Mayen	0	1043.56214495081	Jan Mayen	0	1858.35029757345	4500.73308234474
Centre for Earth Evolution and Dynamics	115414042	Oslo	Norway	59.9133301	10.7389701	0	1110.8977681049	West Eifel Volcanic Field	0	1502.93189916097	Jan Mayen	0	1535.62705725027	3543.4265354497
Mineralogisk-Geologisk Museum	60071308	Oslo	Norway	59.9133301	10.7389701	0	1110.8977681049	West Eifel Volcanic Field	0	1502.93189916097	Jan Mayen	0	1535.62705725027	3543.4265354497
Norges Geotekniske Institutt	60016961	Oslo	Norway	59.9522975	10.7668044098135	1	1115.48115810073	West Eifel Volcanic Field	0	1499.76015869294	Jan Mayen	0	1534.24272446331	3546.62753685389
StatoilHydro	118156109	Oslo	Norway	59.9133301	10.7389701	0	1110.8977681049	West Eifel Volcanic Field	0	1502.93189916097	Jan Mayen	0	1535.62705725027	3543.4265354497
Universitetet i Oslo	60010348	Oslo	Norway	59.9414173	10.7227683407509	1	1113.69678989506	West Eifel Volcanic Field	0	1499.73624658807	Jan Mayen	0	1533.01896284828	3543.89453514398
Volcanic Basin Petroleum Research AS	60170180	Oslo	Norway	59.9133301	10.7389701	0	1110.8977681049	West Eifel Volcanic Field	0	1502.93189916097	Jan Mayen	0	1535.62705725027	3543.4265354497
Norsar	60023470	Skedsmokorset	Norway	60.0045847	11.0327923	0	1124.92400692108	West Eifel Volcanic Field	0	1501.29083846976	Jan Mayen	0	1542.56277875335	3562.50733231578
Norsk institutt for luftforskning	60012050	Skedsmokorset	Norway	60.0045847	11.0327923	0	1124.92400692108	West Eifel Volcanic Field	0	1501.29083846976	Jan Mayen	0	1542.56277875335	3562.50733231578
Equinor ASA	60083053	Stavanger	Norway	58.892775	5.719	1	972.632946309792	West Eifel Volcanic Field	1	1351.97412116691	Grimsvotn	0	1374.41536976034	3238.72779011175
Norwegian Petroleum Directorate	60069107	Stavanger	Norway	58.9699675	5.7318101	0	981.126729701607	West Eifel Volcanic Field	1	1347.45885590745	Grimsvotn	0	1369.13755379013	3243.55042157544
Norsk Polarinstitutt	60013137	Tromso	Norway	69.6516345	18.9558585	0	1016.38988075825	Jan Mayen	0	1016.38988075825	Jan Mayen	0	1641.52254827867	4367.33295631193
TJ Roberts Research	112827384	Tromso	Norway	69.6516345	18.9558585	0	1016.38988075825	Jan Mayen	0	1016.38988075825	Jan Mayen	0	1641.52254827867	4367.33295631193
UiT Norges Arktiske Universitet	60021255	Tromso	Norway	69.6819069	18.9724906340799	1	1015.75598794689	Jan Mayen	0	1015.75598794689	Jan Mayen	0	1642.28405136371	4369.43689975213
Geological Survey of Norway	60007049	Trondheim	Norway	63.4547805	10.4464585	1	1156.00476336869	Jan Mayen	0	1156.00476336869	Jan Mayen	0	1349.69312163645	3708.74495996338
Norges Teknisk-Naturvitenskapelige Universitet	60013141	Trondheim	Norway	63.4103583	10.4087418620805	1	1158.98448265085	Jan Mayen	0	1158.98448265085	Jan Mayen	0	1349.34606391361	3704.67105925591
SINTEF Petroleum AS	60108222	Trondheim	Norway	63.4304475	10.3952118	0	1156.76613973749	Jan Mayen	0	1156.76613973749	Jan Mayen	0	1348.04669652182	3705.19185236869
Timelapsegeo	122685574	Trondheim	Norway	63.4304475	10.3952118	0	1156.76613973749	Jan Mayen	0	1156.76613973749	Jan Mayen	0	1348.04669652182	3705.19185236869
Sultan Qaboos University	60071768	Muscat	Oman	23.5908857	58.1718541986969	1	1492.86505353349	Damavand	0	1925.79430999056	Zubair Group	0	2049.71588080906	3794.05929918852
University of Lahore	60070610	Lahore	Pakistan	31.470326	74.4097439313104	1	821.00407229928	Ashikule Volcanic Field	1	2918.92626597805	Barren Island	0	2856.56830729944	4025.29511286088
University of Engineering and Technology, Peshawar	60104814	Peshawar	Pakistan	33.98865935	71.4353434872524	1	951.271431094697	Ashikule Volcanic Field	1	3313.03673343631	Barren Island	0	2655.76859235024	3933.48458225355
Papua New Guinea University of Technology	60071762	Lae	Papua New Guinea	-6.7301976	147.0008109	0	153.149531821146	Long Island	26	153.149531821146	Long Island	11	390.592217586879	637.668847794674
Geophysical Observatory	106050595	Port Moresby	Papua New Guinea	-9.4712893	147.1610601	1	123.054150431428	Lamington	26	451.877558505103	Ritter Island	11	569.636933131821	803.783760366216
NCD	108445593	Port Moresby	Papua New Guinea	-9.40997445	147.173439711062	1	118.774081049787	Lamington	26	444.931229353574	Ritter Island	11	563.593806783156	797.947961455764
National Capital District	100408209	Port Moresby	Papua New Guinea	-9.40997445	147.173439711062	1	118.774081049787	Lamington	26	444.931229353574	Ritter Island	11	563.593806783156	797.947961455764
Port Moresby Geophysical Observatory	101620007	Port Moresby	Papua New Guinea	-9.4712893	147.1610601	1	123.054150431428	Lamington	26	451.877558505103	Ritter Island	11	569.636933131821	803.783760366216
Rabaul Volcano Observatory	100438263	Rabaul	Papua New Guinea	-4.1984592	152.1728287	0	5.76058343282386	Rabaul	28	5.76058343282386	Rabaul	12	273.604348166982	791.505062578009
Dirección de Geología Ambiental y Riesgo Geológico	114105251	Arequipa	Peru	-16	-72.25	0	30.4790880666908	Huambo	17	48.2430979674685	Sabancaya	5	255.422932123462	1892.89381033552
INGEMMET	109530123	Arequipa	Peru	-16	-72.25	0	30.4790880666908	Huambo	17	48.2430979674685	Sabancaya	5	255.422932123462	1892.89381033552
Instituto Geológico Minero y Metalúrgico-INGEMMET	117303886	Arequipa	Peru	-16	-72.25	0	30.4790880666908	Huambo	17	48.2430979674685	Sabancaya	5	255.422932123462	1892.89381033552
Observatorio Vulcanológico del Ingemmet (OVI)	115476429	Arequipa	Peru	-16	-72.25	0	30.4790880666908	Huambo	17	48.2430979674685	Sabancaya	5	255.422932123462	1892.89381033552
Universidad Nacional de San Agustin de Arequipa	60089535	Arequipa	Peru	-16.3970913	-71.5371829819539	1	17.8457703814938	Misti, El	19	17.8457703814938	Misti, El	5	252.669573954638	1934.76638460968
Universidad Tecnológica del Perú	60112566	Arequipa	Peru	-16.40092975	-71.5385340966344	1	18.2318304754812	Misti, El	19	18.2318304754812	Misti, El	5	253.105950118709	1935.11381443412
Instituto Geofisico del Peru	60071233	Lima	Peru	-12.0551564	-76.9445253	1	623.16533153235	Andahua-Orcopampa	10	688.154629370451	Sabancaya	3	923.044194223222	1476.87780225165
Instituto Geológico Minero y Metalúrgico, Lima	60105298	Lima	Peru	-12.0621065	-77.0365256	0	630.674986258931	Andahua-Orcopampa	10	695.632528516548	Sabancaya	3	930.361737142815	1477.36200082847
Instituto Nacional de Defensa Civil, Lima	60105319	Lima	Peru	-12.09709175	-77.0142401905523	1	626.405578442087	Andahua-Orcopampa	10	691.354230616497	Sabancaya	3	926.043464394537	1481.31417390388
Museo de Historia Natural, Lima	60071232	Lima	Peru	-12.077446	-77.0371169634615	1	629.705396738075	Andahua-Orcopampa	10	694.655452930364	Sabancaya	3	929.349901853852	1479.06550439126
Pontificia Universidad Catolica del Peru	60071236	Lima	Peru	-12.0691658	-77.0799348336088	1	633.991352313673	Andahua-Orcopampa	10	698.929964616764	Sabancaya	3	933.570128364948	1478.03502647273
Minero Y Metalúrgico del Perú	130170355	Yanahuara, Arequipa	Peru	-16.38818185	-71.5420539447547	0	17.6418940541705	Misti, El	19	17.6418940541705	Misti, El	5	251.720968360376	1933.65556454035
Caraga State University	114488272	Butuan	Philippines	8.9552072	125.597024112194	1	105.134182319838	Camiguin	30	315.023199965211	Kanlaon	17	456.231235854425	849.455159897336
University of the Philippines Open University	60105179	Laguna	Philippines	14.1696476	121.3336526	0	6.60628003767017	San Pablo Volcanic Field	21	40.3374890582931	Taal	6	521.2350578024	1474.44826267645
Unocal Philippines, Inc	60071442	Makati	Philippines	14.5567949	121.0211226	0	57.1104965500713	San Pablo Volcanic Field	19	60.7874221674586	Taal	6	514.686664279655	1524.99180083595
Earthprobe Incorporated	101804824	Manila	Philippines	14.5906346	120.9799964	0	62.6653949203451	San Pablo Volcanic Field	19	64.524473598488	Taal	6	515.525330083573	1529.83799013172
Philippine Inst. Volcanology S.	100860667	Manila	Philippines	14.5906346	120.9799964	0	62.6653949203451	San Pablo Volcanic Field	19	64.524473598488	Taal	6	515.525330083573	1529.83799013172
Philippine National Oil Company	60078186	Manila	Philippines	14.5541519	121.056033795925	1	54.9664540633227	San Pablo Volcanic Field	19	60.7684415613073	Taal	6	512.747674777591	1523.67173149965
Energy Development Corporation	101574833	Pasig	Philippines	14.583975	121.0632473	1	57.5513260282297	San Pablo Volcanic Field	19	64.1487698556188	Taal	6	514.083134370851	1526.64749425516
Ateneo de Manila University	60071457	Quezon City	Philippines	14.63989835	121.078195189384	1	62.552150430136	San Pablo Volcanic Field	19	70.5127886050621	Taal	6	510.153074250582	1532.19092573604
College of Science, University of the Philippines, Diliman	60278468	Quezon City	Philippines	14.6510546	121.0486254	0	64.9617576766927	San Pablo Volcanic Field	19	71.4279834354815	Taal	6	513.340551554363	1534.25213184762
National Institute of Geological Sciences, College of Science, University of the Philippines, Diliman	60278479	Quezon City	Philippines	14.6510546	121.0486254	0	64.9617576766927	San Pablo Volcanic Field	19	71.4279834354815	Taal	6	513.340551554363	1534.25213184762
PHIVOLCS	102045535	Quezon City	Philippines	14.6520057	121.05854183084	1	64.6206815280753	San Pablo Volcanic Field	19	71.6236063244952	Taal	6	512.622520718719	1534.06227997463
Philippine Inst. Volcanology/Seismol	100861808	Quezon City	Philippines	14.6510546	121.0486254	0	64.9617576766927	San Pablo Volcanic Field	19	71.4279834354815	Taal	6	513.340551554363	1534.25213184762
Philippine Institute of Volcanology and Seismology	60071444	Quezon City	Philippines	14.6520057	121.05854183084	1	64.6206815280753	San Pablo Volcanic Field	19	71.6236063244952	Taal	6	512.622520718719	1534.06227997463
Philippines Institute of Volcanology and Seismology (PHIVOLCS)	113880757	Quezon City	Philippines	14.6510546	121.0486254	0	64.9617576766927	San Pablo Volcanic Field	19	71.4279834354815	Taal	6	513.340551554363	1534.25213184762
University of the Philippines Diliman	60071491	Quezon City	Philippines	14.65037605	121.067642634541	1	64.0656385353512	San Pablo Volcanic Field	19	71.5400808337214	Taal	6	511.777010413471	1533.62096411673
Mirisbiris Garden and Nature Center	114934768	Santo Domingo	Philippines	13.2371495	123.7774835	0	10.2505265954906	Mayon	21	10.2505265954906	Mayon	6	459.082803922101	1325.61432012565
Mirisbiris Garden and Nature Center	127347032	Sto Domingo Albay	Philippines	13.2371495	123.7774835	0	10.2505265954906	Mayon	21	10.2505265954906	Mayon	6	459.082803922101	1325.61432012565
PNOC Energy Development Corporation	60071481	Taguig	Philippines	14.5270538	121.0744942	0	51.3707271877756	San Pablo Volcanic Field	19	58.0233481902926	Taal	6	509.166211757804	1520.2287570022
Uniwersytet Gdanski	60026000	Gdańsk	Poland	54.39640495	18.5740099757913	1	923.997763238378	West Eifel Volcanic Field	1	1753.85214625128	Stromboli	0	1799.11218904044	3828.84857816264
Uniwersytet Śląski w Katowicach	60006225	Katowice	Poland	50.26083925	19.0290244421095	1	865.679349091326	West Eifel Volcanic Field	1	1310.52912026395	Stromboli	0	1356.98336622009	3822.47019213048
AGH University of Krakow	60017351	Krakow	Poland	50.0657033	19.9189586670586	1	930.688437043261	West Eifel Volcanic Field	1	1307.72689342374	Stromboli	0	1354.7424820764	3885.49685841028
Uniwersytet im. Adama Mickiewicza w Poznaniu	60014168	Poznan	Poland	52.4082663	16.9335199	0	743.311543755592	West Eifel Volcanic Field	1	1520.18249068426	Stromboli	0	1564.63606205384	3693.46300251387
Institute of Geophysics of the Polish Academy of Sciences	60003988	Warsaw	Poland	52.2337172	21.0714322356365	0	1015.26390815783	West Eifel Volcanic Field	0	1561.83688470787	Stromboli	0	1608.83826411332	3972.28445590483
Space Research Center of the Polish Academy of Sciences	60021642	Warsaw	Poland	52.2319581	21.0067249	0	1010.86910311971	West Eifel Volcanic Field	0	1560.21463253004	Stromboli	0	1607.18980671158	3967.87343486534
University of Wroclaw	60016147	Wroclaw	Poland	51.1068045	17.0600813420991	1	726.915795297762	West Eifel Volcanic Field	1	1377.25074054548	Stromboli	0	1422.01252036538	3688.62677516276
Instituto Geológico e Mineiro	60056446	Alfragide	Portugal	38.7318267	-9.2156966	0	450.446308592417	Calatrava Volcanic Field	2	1381.40922752532	La Palma	0	1438.67571296472	2930.72300854983
Laboratório Nacional de Energia e Geologia	60096039	Amadora	Portugal	38.7316971	-9.21130886807046	1	450.067355122834	Calatrava Volcanic Field	2	1381.63058415199	La Palma	0	1439.05649497154	2930.79031233264
GeoSurveys Portugal	119026608	Aveiro	Portugal	40.640496	-8.6537841	0	442.260124073695	Calatrava Volcanic Field	1	1581.11422455119	La Palma	0	1541.45498321863	2733.00146321249
Marine Department	119159276	Aveiro	Portugal	40.640496	-8.6537841	0	442.260124073695	Calatrava Volcanic Field	1	1581.11422455119	La Palma	0	1541.45498321863	2733.00146321249
Universidade de Aveiro	60024825	Aveiro	Portugal	40.6320191	-8.65979398011175	1	442.323977388705	Calatrava Volcanic Field	1	1580.05071799924	La Palma	0	1540.3852226769	2733.7882829544
Centro de Informação e Vigilância Sismovulcânica dos Açores (CIVISA)	129484442	Azores	Portugal	37.80855645	-25.4731373912453	0	4.29613681420261	Agua de Pau	13	191.026370645567	Terceira	1	266.314981841246	3154.09098673115
Centro de Investigação em Materiais	60024410	Caparica	Portugal	38.65374105	-9.20896367953577	0	450.489119081859	Calatrava Volcanic Field	2	1374.90819183325	La Palma	0	1439.42715419887	2939.40256188688
Escola Superior Agrária de Coimbra	60058635	Coimbra	Portugal	40.2085206	-8.45112497256364	1	408.028435305565	Calatrava Volcanic Field	1	1552.02611276854	La Palma	0	1524.31124313414	2783.791091499
Universidade de Coimbra	60020985	Coimbra	Portugal	40.207422	-8.4260033	1	405.982190427149	Calatrava Volcanic Field	1	1553.19485775433	La Palma	0	1525.33842551725	2784.43922169633
Universidade da Beira Interior	60001002	Covilha	Portugal	40.27814415	-7.50840892677749	1	337.470320510697	Calatrava Volcanic Field	1	1607.13154501927	La Palma	0	1590.2432887724	2796.78168227375
University of Évora	60029257	Evora	Portugal	38.5683402	-7.9102649	1	339.142651468158	Calatrava Volcanic Field	1	1440.50734277463	La Palma	0	1535.30339630843	2971.99910682379
Centro de Investigacao Marinha e Ambiental	60013052	Faro	Portugal	37.0162727	-7.9351771	0	400.390997458133	Calatrava Volcanic Field	2	1316.59056603881	La Palma	0	1549.07461271208	3135.78436257457
Universidade do Algarve	60002144	Faro	Portugal	37.14354005	-8.53635370241505	1	439.735445755849	Calatrava Volcanic Field	2	1287.93302939287	La Palma	0	1494.27925052758	3113.33103205473
Laboratório Regional de Engenharia Civil	100469395	Funchal	Portugal	32.6518988	-16.9416558	1	9.08049942509512	Madeira	11	461.77263066916	La Palma	2	980.84827712592	3532.1008196236
Empresa de Desenvolvimento Mineiro (EDM), S.A.	114284213	Lisbon	Portugal	38.7077507	-9.1365919	0	443.77361039636	Calatrava Volcanic Field	2	1383.5079681627	La Palma	0	1445.58447278297	2934.33382862065
Faculdade de Ciências, Universidade de Lisboa	60002769	Lisbon	Portugal	38.74024315	-9.15148859781177	1	444.830161046383	Calatrava Volcanic Field	2	1385.56160463143	La Palma	0	1444.22891455071	2930.57516206764
Instituto Hidrográfico	60038846	Lisbon	Portugal	38.70854265	-9.15797501843026	1	445.618647005739	Calatrava Volcanic Field	2	1382.43519649109	La Palma	0	1443.72773533824	2933.98633366759
Instituto Português do Mar e da Atmosfera	60104763	Lisbon	Portugal	38.766134	-9.12836564720958	1	442.663567861501	Calatrava Volcanic Field	2	1389.06505368129	La Palma	0	1446.18946058255	2928.00683011167
Instituto Superior Técnico	60004956	Lisbon	Portugal	38.73674085	-9.13839231551663	1	443.720101488718	Calatrava Volcanic Field	2	1385.95241945102	La Palma	0	1445.37105259446	2931.12030816114
Instituto Superior de Engenharia de Lisboa	60019813	Lisbon	Portugal	38.7564142	-9.11631703165862	1	441.680158769028	Calatrava Volcanic Field	2	1388.85477556381	La Palma	0	1447.25019708816	2929.22408708466
Instituto de Investigaciones Científicas Tropicales de Lisboa	113558331	Lisbon	Portugal	38.7077507	-9.1365919	0	443.77361039636	Calatrava Volcanic Field	2	1383.5079681627	La Palma	0	1445.58447278297	2934.33382862065
LATTEX	101967415	Lisbon	Portugal	38.7077507	-9.1365919	0	443.77361039636	Calatrava Volcanic Field	2	1383.5079681627	La Palma	0	1445.58447278297	2934.33382862065
Ministéro da Agricultura, do Desenvolvimento Rural e das Pescas, Portugal	60094385	Lisbon	Portugal	38.7077507	-9.1365919	0	443.77361039636	Calatrava Volcanic Field	2	1383.5079681627	La Palma	0	1445.58447278297	2934.33382862065
Universidade de Lisboa	60106051	Lisbon	Portugal	38.7525379	-9.15684559463638	1	445.213377682167	Calatrava Volcanic Field	2	1386.35573255063	La Palma	0	1443.74283558716	2929.1563707785
EMEPC	115403443	Paco de Arcos	Portugal	38.70158605	-9.29044206107711	0	457.139287108077	Calatrava Volcanic Field	2	1374.78790066755	La Palma	0	1432.24906373489	2933.15413689055
Estrutura de Missão para a Extensão da Plataforma Continental	117740041	Paco de Arcos	Portugal	38.69406025	-9.29486300306034	1	457.581080350384	Calatrava Volcanic Field	2	1373.89052824117	La Palma	0	1431.88060190482	2933.93006503183
Paço de Arcos	130054079	Paco de Arcos	Portugal	38.70158605	-9.29044206107711	1	457.139287108077	Calatrava Volcanic Field	2	1374.78790066755	La Palma	0	1432.24906373489	2933.15413689055
CIVISA - CENTRO DE INFORMACAO E VIGILANCIA SISMOVULCANICA DOS ACORES	118459755	Ponta Delgada	Portugal	37.74757445	-25.6726782661464	0	3.61323491738079	Picos Fissural Volcanic System	13	180.639431131823	Terceira	1	251.766717968	3163.14292314322
Centro de Informação e Vigilância Sismovulcânica dos Açores	114673179	Ponta Delgada	Portugal	37.74757445	-25.6726782661464	0	3.61323491738079	Picos Fissural Volcanic System	13	180.639431131823	Terceira	1	251.766717968	3163.14292314322
Centro de Informação e Vigilância Sismovulcânica dos Açores	116570301	Ponta Delgada	Portugal	37.74757445	-25.6726782661464	0	3.61323491738079	Picos Fissural Volcanic System	13	180.639431131823	Terceira	1	251.766717968	3163.14292314322
IVAR Instituto de Investigação em Vulcanologia e Avaliação de Riscos	125242772	Ponta Delgada	Portugal	37.74757445	-25.6726782661464	0	3.61323491738079	Picos Fissural Volcanic System	13	180.639431131823	Terceira	1	251.766717968	3163.14292314322
Universidade dos Açores	60032971	Ponta Delgada	Portugal	37.7465146	-25.6629537152144	1	3.77457505060977	Picos Fissural Volcanic System	13	181.388375401714	Terceira	1	252.612258587931	3163.1449890331
Universidade do Porto	60007249	Porto	Portugal	41.17854255	-8.60222365398031	1	466.940787796704	Calatrava Volcanic Field	1	1615.24364286745	Terceira	0	1556.99632650061	2676.19142450859
Instituto Tecnológico E Nuclear	60022331	Sacavem	Portugal	38.7943867	-9.10856385772029	0	440.790781139821	Calatrava Volcanic Field	2	1392.59848339491	La Palma	0	1447.8631416014	2925.13892599034
Astronomical Observatory	101198322	Vila Nova de Gaia	Portugal	41.1300103	-8.6058415	0	464.374539185	Calatrava Volcanic Field	1	1614.61523588524	Terceira	0	1561.03977233641	2681.33323824324
Recinto Universitario de Mayagüez	60071533	Mayaguez	Puerto Rico	18.2138235	-67.1425680241705	1	418.997017309378	Saba	12	551.922965963666	Soufriere Hills	5	813.216216978585	2035.20032766704
Universidad de Puerto Rico	60071503	San Juan	Puerto Rico	18.40463505	-66.0478485543328	1	310.160259650659	Saba	12	450.77702143363	Soufriere Hills	5	737.285023056872	2133.49053730589
Academia Româna	60002823	Bucharest	Romania	44.44643545	26.0900878324785	1	793.839056604482	Methana	4	1099.99411721818	Stromboli	0	1099.99411721818	3603.77949523178
Geological Institute of Romania	60023315	Bucharest	Romania	44.4361414	26.1027202	0	793.057718063829	Methana	4	1100.26237840885	Stromboli	0	1100.26237840885	3602.28701712571
Institute of Geodynamics	60038839	Bucharest	Romania	44.4361414	26.1027202	0	793.057718063829	Methana	4	1100.26237840885	Stromboli	0	1100.26237840885	3602.28701712571
National Institute for Earth Physics	60045886	Bucharest	Romania	44.4361414	26.1027202	0	793.057718063829	Methana	4	1100.26237840885	Stromboli	0	1100.26237840885	3602.28701712571
Natl. Agency for Mineral Resources	100440681	Bucharest	Romania	44.4361414	26.1027202	0	793.057718063829	Methana	4	1100.26237840885	Stromboli	0	1100.26237840885	3602.28701712571
Universitatea din Bucuresti	60001478	Bucharest	Romania	44.43564445	26.1009262522349	1	792.961291380239	Methana	4	1100.11184144194	Stromboli	0	1100.11184144194	3602.31023702204
Institutul Geologic al Romaniei	100540651	Bucuresti	Romania	44.4361414	26.1027202	0	793.057718063829	Methana	4	1100.26237840885	Stromboli	0	1100.26237840885	3602.28701712571
Sapientia Erdélyi Magyar Tudományegyetem	60078586	Cluj Napoca	Romania	46.76681235	23.5974609978992	1	988.2466088889	Vesuvius	1	1118.98202656101	Stromboli	0	1161.87197851059	3859.16089561379
Universitatea Babeș-Bolyai	60024417	Cluj Napoca	Romania	46.7677836	23.5919765523239	1	987.988039533022	Vesuvius	1	1118.79243062711	Stromboli	0	1162.0371870581	3859.47367808919
Institute of Experimental Mineralogy, Russian Academy of Sciences	60032230	Chernogolovka	Russian Federation	56.0061165	38.3835224	0	1436.53177331177	Elbrus	0	2565.09211653531	Stromboli	0	1955.29211089993	4508.0717430159
A. P. Vinogradov Institute of Geochemistry of the Siberian Branch of the RAS	60103873	Irkutsk	Russian Federation	56.6370122	104.719221	0	569.356669150417	Jom-Bolok	3	2987.98370839131	Toya	0	2872.37016094432	3261.00526825394
Institute of the Earth’s Crust SB RAS	60103875	Irkutsk	Russian Federation	56.6370122	104.719221	0	569.356669150417	Jom-Bolok	3	2987.98370839131	Toya	0	2872.37016094432	3261.00526825394
Kronotsky Federal Nature Biosphere Reserve	115922493	Kamchatka Region, Yelizovo	Russian Federation	53.16960185	158.423626301265	0	25.5260087320119	Koryaksky	80	25.5260087320119	Koryaksky	21	81.8123691611383	320.486854942821
North-East Interdisciplinary Scientific Research Institute of Far East Branch of the Russian Academy of Sciences	60109458	Magadan	Russian Federation	63.5515028	154.014726	0	692.621815016669	Severny	22	867.158581984934	Sheveluch	4	787.012241193792	1177.9408523423
A.M. Obukhov Institute of Atmospheric Physics, Russian Academy of Sciences	60109732	Moscow	Russian Federation	55.7505412	37.6174782	0	1421.14617035839	Elbrus	0	2510.0594315338	Stromboli	0	1931.64391783915	4484.53479112713
Fersman Mineralogical Museum of the Russian Academy of Sciences	60031022	Moscow	Russian Federation	55.7505412	37.6174782	0	1421.14617035839	Elbrus	0	2510.0594315338	Stromboli	0	1931.64391783915	4484.53479112713
Geological Institute, Russian Academy of Sciences	60104186	Moscow	Russian Federation	55.7505412	37.6174782	0	1421.14617035839	Elbrus	0	2510.0594315338	Stromboli	0	1931.64391783915	4484.53479112713
Geophysical Center of the Russian Academy of Sciences	60109180	Moscow	Russian Federation	55.7505412	37.6174782	0	1421.14617035839	Elbrus	0	2510.0594315338	Stromboli	0	1931.64391783915	4484.53479112713
Institute for Dynamics of Geospheres, Russian Academy of Sciences	60023066	Moscow	Russian Federation	55.7505412	37.6174782	0	1421.14617035839	Elbrus	0	2510.0594315338	Stromboli	0	1931.64391783915	4484.53479112713
Institute of Geology	113019093	Moscow	Russian Federation	55.7505412	37.6174782	0	1421.14617035839	Elbrus	0	2510.0594315338	Stromboli	0	1931.64391783915	4484.53479112713
Institute of Geology of Ore Deposits, Petrography, Mineralogy and Geochemistry, RAS	60018984	Moscow	Russian Federation	55.7505412	37.6174782	0	1421.14617035839	Elbrus	0	2510.0594315338	Stromboli	0	1931.64391783915	4484.53479112713
Institute of Water Problems of the Russian Academy of Sciences	60110245	Moscow	Russian Federation	55.7505412	37.6174782	0	1421.14617035839	Elbrus	0	2510.0594315338	Stromboli	0	1931.64391783915	4484.53479112713
Lomonosov Moscow State University	60007457	Moscow	Russian Federation	55.70229715	37.5317977274793	1	1417.4933988051	Elbrus	0	2502.50958691205	Stromboli	0	1927.54179723752	4479.79602886348
P.P.Shirshov Institute of Oceanology, Russian Academy of Sciences	60075230	Moscow	Russian Federation	55.7505412	37.6174782	0	1421.14617035839	Elbrus	0	2510.0594315338	Stromboli	0	1931.64391783915	4484.53479112713
Russian Academy of Natural Sciences	60109924	Moscow	Russian Federation	55.7505412	37.6174782	0	1421.14617035839	Elbrus	0	2510.0594315338	Stromboli	0	1931.64391783915	4484.53479112713
Russian Academy of Sciences	60021331	Moscow	Russian Federation	55.71080885	37.5789699198425	1	1417.57220693803	Elbrus	0	2505.3957396988	Stromboli	0	1927.83533292761	4480.40845429867
Schmidt Institute of Physics of the Earth of the Russian Academy of Sciences	60069620	Moscow	Russian Federation	55.7505412	37.6174782	0	1421.14617035839	Elbrus	0	2510.0594315338	Stromboli	0	1931.64391783915	4484.53479112713
Skolkovo Institute of Science and Technology	60107405	Moscow	Russian Federation	55.7505412	37.6174782	0	1421.14617035839	Elbrus	0	2510.0594315338	Stromboli	0	1931.64391783915	4484.53479112713
Vavilova str	125660384	Moscow	Russian Federation	55.7505412	37.6174782	0	1421.14617035839	Elbrus	0	2510.0594315338	Stromboli	0	1931.64391783915	4484.53479112713
Vernadsky Institute of Geochemistry and Analytical Chemistry of Russian Academу of Sciences	60084533	Moscow	Russian Federation	55.7505412	37.6174782	0	1421.14617035839	Elbrus	0	2510.0594315338	Stromboli	0	1931.64391783915	4484.53479112713
Novosibirsk State University	60002049	Novosibirsk	Russian Federation	54.84614165	83.0942130731877	1	1070.47268007549	Jom-Bolok	0	4315.49552226914	Toya	0	3202.28671649295	4495.52456619169
Trofimuk Institute of Petroleum Geology and Geophysics of Siberian Branch of Russian Academy of Sciences	60103859	Novosibirsk	Russian Federation	55.0288307	82.9226887	0	1083.71797235167	Jom-Bolok	0	4324.20772794341	Toya	0	3197.1896705413	4505.39550068695
V.S. Sobolev Institute of Geology and Mineralogy of the Siberian Branch of the RAS	60073372	Novosibirsk	Russian Federation	55.0288307	82.9226887	0	1083.71797235167	Jom-Bolok	0	4324.20772794341	Toya	0	3197.1896705413	4505.39550068695
Geophysical Survey, Kamchatka Branch	122181768	Petropavlovsk-Kamchatskiy	Russian Federation	53.0199838	158.6471356	0	29.1109769184996	Avachinsky	80	29.1109769184996	Avachinsky	21	98.627573032272	316.277744351742
Geotechnological Scientific Research Center FEB RAS	60105056	Petropavlovsk-Kamchatsky	Russian Federation	53.0199838	158.6471356	0	29.1109769184996	Avachinsky	80	29.1109769184996	Avachinsky	21	98.627573032272	316.277744351742
Institute of Volcanology and Seismology FEB RAS	60084793	Petropavlovsk-Kamchatsky	Russian Federation	53.0199838	158.6471356	0	29.1109769184996	Avachinsky	80	29.1109769184996	Avachinsky	21	98.627573032272	316.277744351742
Kamchatka State University	60075948	Petropavlovsk-Kamchatsky	Russian Federation	53.0199838	158.6471356	0	29.1109769184996	Avachinsky	80	29.1109769184996	Avachinsky	21	98.627573032272	316.277744351742
Kamchatsk branch of Geophysical Survey of RAS	60109995	Petropavlovsk-Kamchatsky	Russian Federation	53.0199838	158.6471356	0	29.1109769184996	Avachinsky	80	29.1109769184996	Avachinsky	21	98.627573032272	316.277744351742
A.P.Karpinsky Russian Geological Research Institute	60085393	Saint Petersburg	Russian Federation	59.9606739	30.1586551	0	1824.6484836273	West Eifel Volcanic Field	0	2098.02496340293	Jan Mayen	0	2407.47923333327	4589.4814351347
EPAM	128263463	Saint Petersburg	Russian Federation	59.9606739	30.1586551	0	1824.6484836273	West Eifel Volcanic Field	0	2098.02496340293	Jan Mayen	0	2407.47923333327	4589.4814351347
Institute for the History of Material Culture RAS	60110113	Saint Petersburg	Russian Federation	59.9606739	30.1586551	0	1824.6484836273	West Eifel Volcanic Field	0	2098.02496340293	Jan Mayen	0	2407.47923333327	4589.4814351347
Saint Petersburg National Research University of Information Technologies, Mechanics and Optics University ITMO	60072485	Saint Petersburg	Russian Federation	59.9606739	30.1586551	0	1824.6484836273	West Eifel Volcanic Field	0	2098.02496340293	Jan Mayen	0	2407.47923333327	4589.4814351347
Saint Petersburg State University	60031888	Saint Petersburg	Russian Federation	59.9406782	30.2964999384288	1	1830.56529590458	West Eifel Volcanic Field	0	2104.53737560507	Jan Mayen	0	2410.56246173653	4596.97025512335
Geological Mapping Division	105945892	Saint Petersburg (ex Leningrad)	Russian Federation	59.974080513459	30.4438925903343	1	1839.56885639756	West Eifel Volcanic Field	0	2106.73581999003	Jan Mayen	0	2413.70137297789	4605.42216473983
Samara Polytechnical Institute	100468987	Samara	Russian Federation	53.198627	50.113987	0	1231.80704298672	Elbrus	0	3091.4988738891	Stromboli	0	1924.15449904682	4248.74778988604
Tomsk State University	60016896	Tomsk	Russian Federation	56.4695875	84.9467715347286	1	995.945835213808	Jom-Bolok	1	4185.53892710533	Toya	0	3337.40683221774	4375.10386557168
Far East Geological Institute	60011295	Vladivostok	Russian Federation	43.19216075	131.920804852496	1	267.588891743963	Jingpohu	55	726.943499627896	Hokkaido-Komagatake	14	742.515634963164	928.688408311771
V.I. Il'ichev Pacific Oceanological Institute	60019512	Vladivostok	Russian Federation	43.1150678	131.8855768	0	268.411562468253	Jingpohu	55	728.797752279277	Hokkaido-Komagatake	14	741.320508245352	925.705249691809
A.N. Zavaritsky Institute of Geology and Geochemistry of the Ural Branch of the Russian Academy of Sciences	60109699	Yekaterinburg	Russian Federation	56.839104	60.60825	0	1941.54123894165	Kazbek	0	3459.53003062427	Jan Mayen	0	2427.85696119821	4855.78084487057
Institute of Marine Geology and Geophysics of the Far East Branch of the Russian Academy of Sciences	60109327	Yuzhno-Sakhalinsk	Russian Federation	46.9574273	142.727438	0	228.546728827118	Rishirizan	58	393.579739375861	Tokachidake	15	405.6602767793	793.655383778685
King Fahd University of Petroleum and Minerals	60009506	Dhahran	Saudi Arabia	26.3053184	50.1506448609083	1	1018.98217645525	Khaybar, Harrat	0	1474.36161686329	Tair, Jebel at	0	1476.03326056586	3524.34372346727
Direclorate General of Mineral Resources	122325178	Jeddah	Saudi Arabia	21.5810088	39.1653612	0	178.265632220534	Rahat, Harrat	15	726.993717477877	Tair, Jebel at	6	878.350987173162	2730.05626424849
Directorate General of Mineral Resources Jeddah	60033422	Jeddah	Saudi Arabia	21.5810088	39.1653612	0	178.265632220534	Rahat, Harrat	15	726.993717477877	Tair, Jebel at	6	878.350987173162	2730.05626424849
King Abdulaziz University	60004582	Jeddah	Saudi Arabia	21.49341465	39.2485448796604	1	184.699150984651	Rahat, Harrat	16	714.667223494982	Tair, Jebel at	7	867.310700096611	2721.59956019463
Saudi Arabian Deputy Ministry for Mineral Resources	100414025	Jeddah	Saudi Arabia	21.5810088	39.1653612	0	178.265632220534	Rahat, Harrat	15	726.993717477877	Tair, Jebel at	6	878.350987173162	2730.05626424849
Saudi Geological Survey	60005277	Jeddah	Saudi Arabia	21.5810088	39.1653612	0	178.265632220534	Rahat, Harrat	15	726.993717477877	Tair, Jebel at	6	878.350987173162	2730.05626424849
College of Sciences	60005353	Riyadh	Saudi Arabia	24.7229572	46.6198205605075	1	672.020349290595	Khaybar, Harrat	4	1135.62888172803	Tair, Jebel at	0	1240.1473499634	3267.70473835618
King Abdulaziz City for Science and Technology	60033126	Riyadh	Saudi Arabia	24.7167865	46.64404	1	674.542828133559	Khaybar, Harrat	4	1136.13022317965	Tair, Jebel at	0	1239.57175639283	3267.99565304389
King Saud University	60013183	Riyadh	Saudi Arabia	24.72468015	46.623335471093	1	672.341982850746	Khaybar, Harrat	4	1135.96070772858	Tair, Jebel at	0	1240.35436437529	3268.0163500351
King Abdullah University of Science and Technology	60092945	Thuwal	Saudi Arabia	22.32237535	39.1173835183798	1	108.245498497519	Rahat, Harrat	12	805.207517192279	Tair, Jebel at	5	960.460681609428	2811.09402224022
Geological Survey of Serbia	105349964	Belgrade	Serbia	44.77998085	20.5014736239906	1	662.594461267423	Vesuvius	11	797.113957687885	Stromboli	2	906.625093594362	3816.6160970819
University of Belgrade	60068815	Belgrade	Serbia	44.8179654	20.4507764967552	1	662.222664557106	Vesuvius	11	798.286599094489	Stromboli	2	908.075214891711	3813.84882021365
Asian School of the Environment	60118475	Singapore City	Singapore	1.2899175	103.8519072	0	418.975548601399	Marapi	18	418.975548601399	Marapi	10	641.638526261994	988.041056765522
Earth Observatory of Singapore	60118622	Singapore City	Singapore	1.2899175	103.8519072	0	418.975548601399	Marapi	18	418.975548601399	Marapi	10	641.638526261994	988.041056765522
Nanyang Technological University	60005510	Singapore City	Singapore	1.2904696	103.8574599	1	419.556238294011	Marapi	18	419.556238294011	Marapi	10	642.201755394208	987.837522248675
National University of Singapore	60017161	Singapore City	Singapore	1.2899175	103.8519072	0	418.975548601399	Marapi	18	418.975548601399	Marapi	10	641.638526261994	988.041056765522
SCIENCE CENTRE BOARD	129203048	Singapore City	Singapore	1.2899175	103.8519072	0	418.975548601399	Marapi	18	418.975548601399	Marapi	10	641.638526261994	988.041056765522
School of Art, Design and Media	60118482	Singapore City	Singapore	1.2899175	103.8519072	0	418.975548601399	Marapi	18	418.975548601399	Marapi	10	641.638526261994	988.041056765522
School of Materials Science and Engineering	60118453	Singapore City	Singapore	1.2899175	103.8519072	0	418.975548601399	Marapi	18	418.975548601399	Marapi	10	641.638526261994	988.041056765522
Verisk	130584132	Singapore City	Singapore	1.2899175	103.8519072	0	418.975548601399	Marapi	18	418.975548601399	Marapi	10	641.638526261994	988.041056765522
Geological Survey of Slovak Republic	60018504	Bratislava	Slovakia	48.15926025	17.1396586914217	0	780.108759320062	West Eifel Volcanic Field	5	1053.36505104781	Stromboli	0	1104.45290257581	3682.78364525061
Slovak Academy of Sciences	60010330	Bratislava	Slovakia	48.14726605	17.1046944753112	1	778.148576910788	West Eifel Volcanic Field	5	1051.63852431242	Stromboli	0	1101.68997906865	3680.19603834412
Slovak University of Technology in Bratislava	60006861	Bratislava	Slovakia	48.15926025	17.1396586914217	0	780.108759320062	West Eifel Volcanic Field	5	1053.36505104781	Stromboli	0	1104.45290257581	3682.78364525061
Univerzita Komenského v Bratislave	60001987	Bratislava	Slovakia	48.1411574	17.1161962	1	779.186623129926	West Eifel Volcanic Field	5	1051.10177684178	Stromboli	0	1102.43361922436	3681.05257758874
Geological Survey of Slovenia	60029147	Ljubljana	Slovenia	46.0500268	14.5069289	0	581.477875346985	Vesuvius	11	809.457243225072	Stromboli	2	891.312943981719	3420.6243131861
University of the Free State	60015706	Bloemfontein	South Africa	-29.1106677	26.1864764	1	2216.86272629446	Marion Island	0	2216.86272629446	Marion Island	0	3085.09954806933	4595.43613427463
University of Cape Town	60000356	Cape Town	South Africa	-33.95675585	18.467577702003	1	2165.289613414	Marion Island	0	2165.289613414	Marion Island	0	3531.50300258557	4264.87938887976
University of KwaZulu-Natal	60010499	Durban	South Africa	-29.86644265	30.9813099109778	1	1981.89223270908	Marion Island	0	1981.89223270908	Marion Island	0	3022.02268986277	4288.3099787169
Rhodes University	60026548	Grahamstown	South Africa	-33.31401505	26.5160333793129	1	1783.35610147744	Marion Island	0	1783.35610147744	Marion Island	0	3210.13303237075	4293.24284749027
Anglo Platinum, South Africa	60098730	Johannesburg	South Africa	-26.205	28.049722	0	1982.31459654474	Kyejo	0	2271.92051422917	Karthala	0	2738.37011810121	4481.59248054895
University of the Witwatersrand, Johannesburg	60016218	Johannesburg	South Africa	-26.1888766	28.0247912030713	1	1981.42238132828	Kyejo	0	2272.56408193194	Karthala	0	2737.49401156911	4480.87131403353
National Physical Research Laboratory	60024332	Pretoria	South Africa	-25.7459277	28.1879101	0	1929.5420091393	Kyejo	0	2227.58685161421	Karthala	0	2685.61706682201	4429.10640750457
University of Pretoria	60021902	Pretoria	South Africa	-25.73118225	28.2018403735483	1	1927.53964377117	Kyejo	0	2225.45539646789	Karthala	0	2683.61049455682	4427.06160467497
Sasol Mining (Pty) Ltd	60079245	Secunda	South Africa	-26.516111	29.202778	0	1974.76636441274	Itasy Volcanic Field	0	2212.70627823825	Karthala	0	2736.3709136759	4472.15952340436
De Beers Diamond Research Laboratory	60008292	Southdale	South Africa	-26.24129415	28.0231608621682	0	1986.9897350357	Kyejo	0	2276.59313275451	Karthala	0	2743.05193527279	4486.32961943946
Stellenbosch University	60001565	Stellenbosch	South Africa	-33.93152195	18.8676655920625	1	2142.50760641365	Marion Island	0	2142.50760641365	Marion Island	0	3500.93884242753	4290.79732044266
Korea Ocean Research and Development Institute	60068705	Asan	South Korea	36.7899498	127.0026769	0	351.725157550212	Ulreung	30	539.672009067141	Unzendake	11	584.471962325882	947.556843425479
Pukyong National University	60011883	Busan	South Korea	35.1342725	129.105246649133	1	231.746953188976	Abu	50	285.940236478777	Unzendake	17	391.316613661696	775.395980644897
Pusan National University	60008783	Busan	South Korea	35.2343498	129.078406808011	1	237.625127773777	Abu	50	297.144477320128	Unzendake	17	402.4370298823	775.654749644033
Kangwon National University	60000872	Chuncheon	South Korea	37.8672582	127.744748663613	1	278.02194218119	Ulreung	32	613.192888911466	Unzendake	13	619.019463330832	914.739211182279
Chungnam National University	60022417	Daejeon	South Korea	36.3702471	127.344809187717	1	337.53510744089	Ulreung	32	483.9159962605	Unzendake	12	589.870591310817	917.580029189326
Korea Atomic Energy Research Institute	60009754	Daejeon	South Korea	36.424106	127.371638395149	1	333.0247401701	Ulreung	33	487.490980978526	Unzendake	13	593.492208968157	914.986216041672
Korea Institute of Energy Research	60087822	Daejeon	South Korea	36.3497007	127.3849016	0	335.134547768693	Ulreung	33	479.993318769253	Unzendake	13	585.963682338677	914.076392088537
Korea Institute of Geoscience and Mineral Resources	60031430	Daejeon	South Korea	36.37895715	127.360502566133	1	335.864154471044	Ulreung	33	483.911686342315	Unzendake	13	589.882342744647	916.141870464467
University of Science and Technology (UST)	60104012	Daejeon	South Korea	36.3497007	127.3849016	0	335.134547768693	Ulreung	33	479.993318769253	Unzendake	13	585.963682338677	914.076392088537
Korea Polar Research Institute	60080743	Incheon	South Korea	37.456	126.7052	0	367.516406876992	Ulreung	27	615.837605182038	Unzendake	10	637.21229972741	977.38720109118
Jeju National University	60117634	Jeju	South Korea	33.5133962	126.5535108	1	17.0855364544542	Halla	23	358.616062673083	Unzendake	8	455.27330945915	1050.12608615644
Water Resources Development Office	101908218	Jeju	South Korea	33.3939924	126.5626653	0	4.76008683081548	Halla	23	355.151063680921	Unzendake	8	448.577713685496	1053.90028117508
World Heritage Office	121157596	Jeju	South Korea	33.3939924	126.5626653	0	4.76008683081548	Halla	23	355.151063680921	Unzendake	8	448.577713685496	1053.90028117508
Gyeongsang National University	60023075	Jinju	South Korea	35.15546905	128.096256267342	1	246.028734738302	Halla	36	334.885737855673	Unzendake	14	440.420188493841	864.983806237934
National Institute of Meteorological Research	60094940	Seogwipo	South Korea	33.2572971	126.515299	0	11.6118786535146	Halla	23	357.084481726893	Unzendake	8	450.187027810307	1063.41941686388
Ewha Womans University	60001018	Seoul	South Korea	37.5643371	126.946892536894	1	345.983927327883	Ulreung	29	614.801012226336	Unzendake	11	632.522964092807	957.253378504971
Hyundai Engineering Co Ltd.	60094955	Seoul	South Korea	37.5666791	126.9782914	0	343.216541890106	Ulreung	29	613.618168471697	Unzendake	11	630.974036040996	954.525745379512
Korea University	60005273	Seoul	South Korea	37.5879631	127.032345943443	1	338.464080150645	Ulreung	29	613.270257007396	Unzendake	11	629.826852174684	950.028612618521
Seoul National University	60013682	Seoul	South Korea	37.46691	126.94771	1	346.083301588038	Ulreung	29	605.472350661262	Unzendake	11	624.137416588786	956.164676600469
U.S. Army Corps of Engineers	101214483	Seoul	South Korea	37.5666791	126.9782914	0	343.216541890106	Ulreung	29	613.618168471697	Unzendake	11	630.974036040996	954.525745379512
University of Seoul	60027652	Seoul	South Korea	37.58302005	127.059175379297	1	336.095750241084	Ulreung	29	611.617936098258	Unzendake	11	627.923803151102	947.620228905056
Yonsei University	60016912	Seoul	South Korea	37.56777675	126.939402882076	1	346.644178288349	Ulreung	29	615.466943622042	Unzendake	11	633.237368165125	957.94830353098
Universidad de Alcalá	60027800	Alcala de Henares	Spain	40.4823302	-3.36306420274379	1	187.890080648785	Calatrava Volcanic Field	2	1598.82187784182	Stromboli	0	1518.82521447829	2878.86283943453
Indra	60117347	Alcobendas	Spain	40.52917035	-3.64143498254506	1	187.311999752178	Calatrava Volcanic Field	2	1622.42150739453	Stromboli	0	1542.29241110261	2866.29534724216
[truncated: 872 more rows]
