# Supplementary material for: How far are volcanologists from volcanoes?
Source: Bull Volcanol. 2025 Jul 3;87(8):60. doi: 10.1007/s00445-025-01849-6 (PMC12226685; doi:10.1007/s00445-025-01849-6)
Supplement: Supplementary file 1 — (zip 1378 KB) [file 445_2025_1849_MOESM1_ESM.zip › 25_most_studied_volcanoes.csv]

volc_name	country	n_articles
Etna	Italy	270
Stromboli	Italy	192
Kilauea	United States	129
Vesuvius	Italy	107
Campi Flegrei	Italy	90
Merapi	Indonesia	90
Colima	Mexico	85
Taupo	New Zealand	74
Vulcano	Italy	67
Tenerife	Spain	54
Popocatepetl	Mexico	52
Fournaise, Piton de la	France	49
Ruapehu	New Zealand	42
St. Helens	United States	41
Soufriere Hills	United Kingdom	40
Tungurahua	Ecuador	34
Redoubt	United States	32
Erebus	Antarctica	30
Ischia	Italy	30
Santorini	Greece	30
Masaya	Nicaragua	29
Galeras	Colombia	27
Chichon, El	Mexico	25
Okataina	New Zealand	24
Tolbachik	Russia	24
