# Supplementary material for: How far are volcanologists from volcanoes?
Source: Bull Volcanol. 2025 Jul 3;87(8):60. doi: 10.1007/s00445-025-01849-6 (PMC12226685; doi:10.1007/s00445-025-01849-6)
Supplement: Supplementary file 1 — (zip 1378 KB) [file 445_2025_1849_MOESM1_ESM.zip › 1974-2024_volcano_list.csv]

Volcano Number	Volcano Name	Country	Primary Volcano Type	Activity Evidence	Last Known Eruption	Region	Subregion	Latitude	Longitude	Elevation (m)	Dominant Rock Type	Tectonic Setting
211040	Stromboli	Italy	Stratovolcano	Eruption Observed	2023	Mediterranean and Western Asia	Italy	38.789	15.213	924	Trachyandesite / Basaltic Trachyandesite	Subduction zone / Continental crust (>25 km)
211060	Etna	Italy	Stratovolcano(es)	Eruption Observed	2023	Mediterranean and Western Asia	Italy	37.748	14.999	3357	Trachybasalt / Tephrite Basanite	Subduction zone / Continental crust (>25 km)
221010	Tair, Jebel at	Yemen	Stratovolcano	Eruption Observed	2008	Africa and Red Sea	Africa (northeastern) and Red Sea	15.55	41.83	244	Trachybasalt / Tephrite Basanite	Rift zone / Oceanic crust (< 15 km)
221020	Zubair Group	Yemen	Shield	Eruption Observed	2013	Africa and Red Sea	Africa (northeastern) and Red Sea	15.05	42.18	191	Basalt / Picro-Basalt	Rift zone / Oceanic crust (< 15 km)
221041	Dallol	Ethiopia	Explosion crater(s)	Eruption Observed	2011	Africa and Red Sea	Africa (northeastern) and Red Sea	14.242	40.3	-48	No Data (checked)	Rift zone / Intermediate crust (15-25 km)
221060	Alu-Dalafilla	Ethiopia	Fissure vent(s)	Eruption Observed	2008	Africa and Red Sea	Africa (northeastern) and Red Sea	13.793	40.553	578	Basalt / Picro-Basalt	Rift zone / Intermediate crust (15-25 km)
221080	Erta Ale	Ethiopia	Shield	Eruption Observed	2023	Africa and Red Sea	Africa (northeastern) and Red Sea	13.601	40.666	585	Basalt / Picro-Basalt	Rift zone / Intermediate crust (15-25 km)
221101	Nabro	Eritrea	Stratovolcano	Eruption Observed	2012	Africa and Red Sea	Africa (northeastern) and Red Sea	13.37	41.7	2218	Trachyte / Trachydacite	Rift zone / Intermediate crust (15-25 km)
221113	Dabbahu	Ethiopia	Stratovolcano	Eruption Observed	2005	Africa and Red Sea	Africa (northeastern) and Red Sea	12.595	40.48	1401	Basalt / Picro-Basalt	Rift zone / Intermediate crust (15-25 km)
221115	Manda Hararo	Ethiopia	Shield(s)	Eruption Observed	2009	Africa and Red Sea	Africa (northeastern) and Red Sea	12.17	40.82	600	Basalt / Picro-Basalt	Rift zone / Intermediate crust (15-25 km)
221126	Ardoukoba	Djibouti	Fissure vent(s)	Eruption Observed	1978	Africa and Red Sea	Africa (northeastern) and Red Sea	11.58	42.47	298	Basalt / Picro-Basalt	Rift zone / Intermediate crust (15-25 km)
222120	Lengai, Ol Doinyo	Tanzania	Stratovolcano	Eruption Observed	2023	Africa and Red Sea	Africa (eastern)	-2.764	35.914	2962	Foidite	Rift zone / Continental crust (>25 km)
223020	Nyamulagira	DR Congo	Shield	Eruption Observed	2023	Africa and Red Sea	Africa (central)	-1.408	29.2	3058	Trachybasalt / Tephrite Basanite	Rift zone / Continental crust (>25 km)
223030	Nyiragongo	DR Congo	Stratovolcano	Eruption Observed	2023	Africa and Red Sea	Africa (central)	-1.52	29.25	3470	Foidite	Rift zone / Continental crust (>25 km)
224010	Cameroon	Cameroon	Stratovolcano	Eruption Observed	2000	Africa and Red Sea	Africa (western)	4.203	9.17	4095	Trachybasalt / Tephrite Basanite	Intraplate / Continental crust (>25 km)
233005	Mayotte	France	Shield	Eruption Observed	2019	Middle East and Indian Ocean	Indian Ocean (western)	-12.83	45.17	660	Basalt / Picro-Basalt	Intraplate / Oceanic crust (< 15 km)
233010	Karthala	Comoros	Shield	Eruption Observed	2007	Middle East and Indian Ocean	Indian Ocean (western)	-11.75	43.38	2361	Basalt / Picro-Basalt	Intraplate / Oceanic crust (< 15 km)
233020	Fournaise, Piton de la	France	Shield	Eruption Observed	2023	Middle East and Indian Ocean	Indian Ocean (western)	-21.244	55.708	2632	Basalt / Picro-Basalt	Intraplate / Oceanic crust (< 15 km)
234000	Boomerang Seamount	France	Caldera	Eruption Dated	1995	Middle East and Indian Ocean	Indian Ocean (southern)	-37.7216	77.8221	-650	Basalt / Picro-Basalt	Rift zone / Oceanic crust (< 15 km)
234010	Heard	Australia	Stratovolcano	Eruption Observed	2008	Middle East and Indian Ocean	Indian Ocean (southern)	-53.106	73.513	2745	Trachybasalt / Tephrite Basanite	Intraplate / Oceanic crust (< 15 km)
234011	McDonald Islands	Australia	Complex	Eruption Observed	2005	Middle East and Indian Ocean	Indian Ocean (southern)	-53.03	72.6	230	Phonolite	Intraplate / Oceanic crust (< 15 km)
234070	Marion Island	South Africa	Shield(s)	Eruption Observed	2004	Middle East and Indian Ocean	Indian Ocean (southern)	-46.9	37.75	1230	Basalt / Picro-Basalt	Rift zone / Oceanic crust (< 15 km)
241040	Whakaari/White Island	New Zealand	Stratovolcano(es)	Eruption Observed	2019	New Zealand to Fiji	New Zealand	-37.52	177.18	294	Andesite / Basaltic Andesite	Subduction zone / Continental crust (>25 km)
241050	Okataina	New Zealand	Lava dome(s)	Eruption Observed	1981	New Zealand to Fiji	New Zealand	-38.12	176.5	1111	Rhyolite	Subduction zone / Continental crust (>25 km)
241080	Tongariro	New Zealand	Stratovolcano(es)	Eruption Observed	2012	New Zealand to Fiji	New Zealand	-39.157	175.632	1978	Andesite / Basaltic Andesite	Subduction zone / Continental crust (>25 km)
241100	Ruapehu	New Zealand	Stratovolcano	Eruption Observed	2007	New Zealand to Fiji	New Zealand	-39.28	175.57	2797	Andesite / Basaltic Andesite	Subduction zone / Continental crust (>25 km)
241130	Rumble III	New Zealand	Stratovolcano	Eruption Observed	2008	New Zealand to Fiji	New Zealand	-35.745	178.478	-220	Andesite / Basaltic Andesite	Subduction zone / Oceanic crust (< 15 km)
242005	Havre Seamount	New Zealand	Stratovolcano	Eruption Observed	2012	New Zealand to Fiji	Kermadec Islands	-31.08	-179.033	-897		Subduction zone / Oceanic crust (< 15 km)
242030	Raoul Island	New Zealand	Stratovolcano	Eruption Observed	2006	New Zealand to Fiji	Kermadec Islands	-29.27	-177.92	516	Andesite / Basaltic Andesite	Subduction zone / Oceanic crust (< 15 km)
242050	Monowai	New Zealand	Stratovolcano	Eruption Observed	2014	New Zealand to Fiji	Kermadec Islands	-25.887	-177.188	-132	Basalt / Picro-Basalt	Subduction zone / Oceanic crust (< 15 km)
243030	Unnamed	Tonga	Stratovolcano	Eruption Observed	2017	New Zealand to Fiji	Tonga Islands	-20.852	-175.55	-296	No Data (checked)	Subduction zone / Oceanic crust (< 15 km)
243040	Hunga Tonga-Hunga Ha'apai	Tonga	Caldera	Eruption Observed	2022	New Zealand to Fiji	Tonga Islands	-20.5532	-175.3841	114	Andesite / Basaltic Andesite	Subduction zone / Oceanic crust (< 15 km)
243060	Tofua	Tonga	Caldera	Eruption Observed	2014	New Zealand to Fiji	Tonga Islands	-19.75	-175.07	515	Andesite / Basaltic Andesite	Subduction zone / Oceanic crust (< 15 km)
243070	Lateiki	Tonga	Stratovolcano	Eruption Observed	2019	New Zealand to Fiji	Tonga Islands	-19.18	-174.87	43	Dacite	Subduction zone / Oceanic crust (< 15 km)
243080	Home Reef	Tonga	Stratovolcano	Eruption Observed	2023	New Zealand to Fiji	Tonga Islands	-18.992	-174.775	-10	Dacite	Subduction zone / Oceanic crust (< 15 km)
243091	Unnamed	Tonga	Stratovolcano	Eruption Observed	2019	New Zealand to Fiji	Tonga Islands	-18.325	-174.365	-40	Dacite	Subduction zone / Oceanic crust (< 15 km)
243102	Curacoa	Tonga	Complex	Eruption Observed	1979	New Zealand to Fiji	Tonga Islands	-15.62	-173.67	-33	Dacite	Subduction zone / Oceanic crust (< 15 km)
243120	Tafu-Maka	Tonga	Fissure vent	Eruption Observed	2008	New Zealand to Fiji	Tonga Islands	-15.37	-174.23	-1400	Basalt / Picro-Basalt	Rift zone / Oceanic crust (< 15 km)
243130	West Mata	Tonga	Fissure vent(s)	Eruption Observed	2009	New Zealand to Fiji	Tonga Islands	-15.1	-173.75	-1174	Andesite / Basaltic Andesite	Subduction zone / Oceanic crust (< 15 km)
244000	Vailulu'u	United States	Shield	Eruption Observed	2003	New Zealand to Fiji	Samoan and Wallis Islands	-14.215	-169.058	-592	Basalt / Picro-Basalt	Subduction zone / Oceanic crust (< 15 km)
251002	Kadovar	Papua New Guinea	Stratovolcano	Evidence Credible	2023	Melanesia and Australia	Northeast of New Guinea	-3.608	144.588	365	Andesite / Basaltic Andesite	Subduction zone / Continental crust (>25 km)
251020	Manam	Papua New Guinea	Stratovolcano	Eruption Observed	2023	Melanesia and Australia	Northeast of New Guinea	-4.08	145.037	1807	Basalt / Picro-Basalt	Subduction zone / Continental crust (>25 km)
251030	Karkar	Papua New Guinea	Stratovolcano	Eruption Observed	1979	Melanesia and Australia	Northeast of New Guinea	-4.647	145.976	1839	Andesite / Basaltic Andesite	Subduction zone / Continental crust (>25 km)
251050	Long Island	Papua New Guinea	Complex	Eruption Observed	1993	Melanesia and Australia	Northeast of New Guinea	-5.358	147.12	1280	Andesite / Basaltic Andesite	Subduction zone / Continental crust (>25 km)
251070	Ritter Island	Papua New Guinea	Stratovolcano	Eruption Observed	2007	Melanesia and Australia	Northeast of New Guinea	-5.519	148.115	75	Basalt / Picro-Basalt	Subduction zone / Continental crust (>25 km)
252010	Langila	Papua New Guinea	Complex	Eruption Observed	2023	Melanesia and Australia	New Britain	-5.525	148.42	1330	Basalt / Picro-Basalt	Subduction zone / Continental crust (>25 km)
252070	Krummel-Garbuna-Welcker	Papua New Guinea	Stratovolcano(es)	Eruption Observed	2008	Melanesia and Australia	New Britain	-5.416	150.027	564	Andesite / Basaltic Andesite	Subduction zone / Continental crust (>25 km)
252080	Witori	Papua New Guinea	Caldera	Eruption Observed	2012	Melanesia and Australia	New Britain	-5.5745	150.5161	724	Dacite	Subduction zone / Continental crust (>25 km)
252120	Ulawun	Papua New Guinea	Stratovolcano	Eruption Observed	2023	Melanesia and Australia	New Britain	-5.05	151.33	2334	Basalt / Picro-Basalt	Subduction zone / Continental crust (>25 km)
252140	Rabaul	Papua New Guinea	Caldera	Eruption Observed	2014	Melanesia and Australia	New Britain	-4.2459	152.1937	688	Dacite	Subduction zone / Continental crust (>25 km)
255020	Bagana	Papua New Guinea	Lava cone	Eruption Observed	2023	Melanesia and Australia	Bougainville and Solomon Islands	-6.137	155.196	1855	Andesite / Basaltic Andesite	Subduction zone / Crustal thickness unknown
255060	Kavachi	Solomon Islands	Stratovolcano	Eruption Observed	2023	Melanesia and Australia	Bougainville and Solomon Islands	-8.991	157.979	-20	Andesite / Basaltic Andesite	Subduction zone / Crustal thickness unknown
256010	Tinakula	Solomon Islands	Stratovolcano	Eruption Observed	2023	Melanesia and Australia	Santa Cruz Islands	-10.386	165.804	796	Andesite / Basaltic Andesite	Subduction zone / Crustal thickness unknown
257020	Gaua	Vanuatu	Stratovolcano	Eruption Observed	2022	Melanesia and Australia	Vanuatu	-14.281	167.514	729	Andesite / Basaltic Andesite	Subduction zone / Intermediate crust (15-25 km)
257030	Ambae	Vanuatu	Shield	Eruption Observed	2023	Melanesia and Australia	Vanuatu	-15.389	167.835	1496	Basalt / Picro-Basalt	Subduction zone / Intermediate crust (15-25 km)
257040	Ambrym	Vanuatu	Shield(pyroclastic)	Eruption Observed	2022	Melanesia and Australia	Vanuatu	-16.25	168.12	1334	Basalt / Picro-Basalt	Subduction zone / Intermediate crust (15-25 km)
257050	Lopevi	Vanuatu	Stratovolcano	Eruption Observed	2007	Melanesia and Australia	Vanuatu	-16.507	168.346	1413	Basalt / Picro-Basalt	Subduction zone / Intermediate crust (15-25 km)
257060	East Epi	Vanuatu	Stratovolcano(es)	Eruption Observed	2023	Melanesia and Australia	Vanuatu	-16.6797	168.3893	833	Basalt / Picro-Basalt	Subduction zone / Intermediate crust (15-25 km)
257070	Kuwae	Vanuatu	Caldera	Eruption Observed	1974	Melanesia and Australia	Vanuatu	-16.8304	168.5227	-2	Basalt / Picro-Basalt	Subduction zone / Intermediate crust (15-25 km)
257100	Yasur	Vanuatu	Stratovolcano	Eruption Observed	2023	Melanesia and Australia	Vanuatu	-19.532	169.447	361	Andesite / Basaltic Andesite	Subduction zone / Intermediate crust (15-25 km)
258001	Gemini-Oscostar	Vanuatu	Stratovolcano	Eruption Observed	1996	Melanesia and Australia	Pacific Ocean (southwestern)	-20.957	170.13	-33	Basalt / Picro-Basalt	Rift zone / Oceanic crust (< 15 km)
260010	Barren Island	India	Stratovolcano	Eruption Observed	2023	Indonesia	Andaman Islands	12.278	93.858	354	Basalt / Picro-Basalt	Subduction zone / Continental crust (>25 km)
261030	Peuet Sague	Indonesia	Complex	Eruption Observed	2000	Indonesia	Sumatra	4.903	96.289	2785	Andesite / Basaltic Andesite	Subduction zone / Continental crust (>25 km)
261080	Sinabung	Indonesia	Stratovolcano	Eruption Observed	2021	Indonesia	Sumatra	3.17	98.392	2460	Andesite / Basaltic Andesite	Subduction zone / Continental crust (>25 km)
261120	Sorikmarapi	Indonesia	Stratovolcano	Eruption Observed	1986	Indonesia	Sumatra	0.686	99.539	2145	Andesite / Basaltic Andesite	Subduction zone / Continental crust (>25 km)
261140	Marapi	Indonesia	Complex	Eruption Observed	2023	Indonesia	Sumatra	-0.38	100.474	2885	Andesite / Basaltic Andesite	Subduction zone / Continental crust (>25 km)
261160	Talang	Indonesia	Stratovolcano	Eruption Observed	2007	Indonesia	Sumatra	-0.979	100.681	2575	Andesite / Basaltic Andesite	Subduction zone / Continental crust (>25 km)
261170	Kerinci	Indonesia	Stratovolcano	Eruption Observed	2023	Indonesia	Sumatra	-1.697	101.264	3800	Andesite / Basaltic Andesite	Subduction zone / Continental crust (>25 km)
261220	Kaba	Indonesia	Stratovolcano	Eruption Observed	2000	Indonesia	Sumatra	-3.522	102.615	1940	Andesite / Basaltic Andesite	Subduction zone / Continental crust (>25 km)
261230	Dempo	Indonesia	Stratovolcano(es)	Eruption Observed	2023	Indonesia	Sumatra	-4.016	103.121	3142	Andesite / Basaltic Andesite	Subduction zone / Continental crust (>25 km)
262000	Krakatau	Indonesia	Caldera	Eruption Observed	2023	Indonesia	Krakatau	-6.1009	105.4233	285	Andesite / Basaltic Andesite	Subduction zone / Continental crust (>25 km)
263090	Tangkuban Parahu	Indonesia	Stratovolcano	Eruption Observed	2019	Indonesia	Java	-6.77	107.6	2084	Andesite / Basaltic Andesite	Subduction zone / Continental crust (>25 km)
263100	Papandayan	Indonesia	Stratovolcano(es)	Eruption Observed	2002	Indonesia	Java	-7.32	107.73	2665	Andesite / Basaltic Andesite	Subduction zone / Continental crust (>25 km)
263140	Galunggung	Indonesia	Stratovolcano	Eruption Observed	1984	Indonesia	Java	-7.25	108.058	2168	Basalt / Picro-Basalt	Subduction zone / Continental crust (>25 km)
263180	Slamet	Indonesia	Stratovolcano	Eruption Observed	2014	Indonesia	Java	-7.242	109.208	3428	Basalt / Picro-Basalt	Subduction zone / Continental crust (>25 km)
263200	Dieng Volcanic Complex	Indonesia	Complex	Eruption Observed	2021	Indonesia	Java	-7.2	109.879	2565	Andesite / Basaltic Andesite	Subduction zone / Continental crust (>25 km)
263250	Merapi	Indonesia	Stratovolcano	Eruption Observed	2023	Indonesia	Java	-7.54	110.446	2910	Andesite / Basaltic Andesite	Subduction zone / Continental crust (>25 km)
263280	Kelud	Indonesia	Stratovolcano	Eruption Observed	2014	Indonesia	Java	-7.935	112.314	1730	Andesite / Basaltic Andesite	Subduction zone / Continental crust (>25 km)
263300	Semeru	Indonesia	Stratovolcano	Eruption Observed	2023	Indonesia	Java	-8.108	112.922	3657	Andesite / Basaltic Andesite	Subduction zone / Continental crust (>25 km)
263310	Tengger Caldera	Indonesia	Stratovolcano(es)	Eruption Observed	2020	Indonesia	Java	-7.942	112.95	2329	Trachyandesite / Basaltic Trachyandesite	Subduction zone / Continental crust (>25 km)
263340	Raung	Indonesia	Stratovolcano	Eruption Observed	2022	Indonesia	Java	-8.119	114.056	3260	Andesite / Basaltic Andesite	Subduction zone / Continental crust (>25 km)
263350	Ijen	Indonesia	Stratovolcano(es)	Eruption Observed	1999	Indonesia	Java	-8.058	114.242	2769	Andesite / Basaltic Andesite	Subduction zone / Continental crust (>25 km)
264010	Batur	Indonesia	Caldera	Eruption Observed	2000	Indonesia	Lesser Sunda Islands	-8.2403	115.3775	1711	Andesite / Basaltic Andesite	Subduction zone / Continental crust (>25 km)
264020	Agung	Indonesia	Stratovolcano	Eruption Observed	2019	Indonesia	Lesser Sunda Islands	-8.343	115.508	2997	Andesite / Basaltic Andesite	Subduction zone / Continental crust (>25 km)
264030	Rinjani	Indonesia	Stratovolcano	Eruption Observed	2016	Indonesia	Lesser Sunda Islands	-8.42	116.47	3726	Andesite / Basaltic Andesite	Subduction zone / Continental crust (>25 km)
264050	Sangeang Api	Indonesia	Complex	Eruption Observed	2022	Indonesia	Lesser Sunda Islands	-8.2	119.07	1912	Trachybasalt / Tephrite Basanite	Subduction zone / Continental crust (>25 km)
264071	Ranakah	Indonesia	Lava dome(s)	Eruption Observed	1991	Indonesia	Lesser Sunda Islands	-8.637	120.5302	2288	Andesite / Basaltic Andesite	Subduction zone / Continental crust (>25 km)
264090	Inielika	Indonesia	Complex	Eruption Observed	2001	Indonesia	Lesser Sunda Islands	-8.73	120.98	1559	Andesite / Basaltic Andesite	Subduction zone / Crustal thickness unknown
264150	Paluweh	Indonesia	Stratovolcano	Eruption Observed	2013	Indonesia	Lesser Sunda Islands	-8.32	121.708	875	Andesite / Basaltic Andesite	Subduction zone / Crustal thickness unknown
264160	Egon	Indonesia	Stratovolcano	Eruption Observed	2008	Indonesia	Lesser Sunda Islands	-8.676	122.455	1661	Andesite / Basaltic Andesite	Subduction zone / Crustal thickness unknown
264180	Lewotobi	Indonesia	Stratovolcano(es)	Eruption Observed	2003	Indonesia	Lesser Sunda Islands	-8.542	122.775	1703	Andesite / Basaltic Andesite	Subduction zone / Crustal thickness unknown
264200	Leroboleng	Indonesia	Complex	Eruption Observed	2003	Indonesia	Lesser Sunda Islands	-8.365	122.833	1095	Andesite / Basaltic Andesite	Subduction zone / Crustal thickness unknown
264220	Iliboleng	Indonesia	Stratovolcano	Eruption Observed	1993	Indonesia	Lesser Sunda Islands	-8.342	123.258	1659	Basalt / Picro-Basalt	Subduction zone / Crustal thickness unknown
264230	Lewotolok	Indonesia	Stratovolcano	Eruption Observed	2023	Indonesia	Lesser Sunda Islands	-8.274	123.508	1431	Andesite / Basaltic Andesite	Subduction zone / Crustal thickness unknown
264250	Iliwerung	Indonesia	Complex	Eruption Observed	2021	Indonesia	Lesser Sunda Islands	-8.532	123.573	583	Basalt / Picro-Basalt	Subduction zone / Crustal thickness unknown
264260	Tara, Batu	Indonesia	Stratovolcano	Eruption Observed	2015	Indonesia	Lesser Sunda Islands	-7.791	123.585	633	Trachybasalt / Tephrite Basanite	Subduction zone / Oceanic crust (< 15 km)
264270	Sirung	Indonesia	Complex	Eruption Observed	2015	Indonesia	Lesser Sunda Islands	-8.508	124.13	862	Andesite / Basaltic Andesite	Subduction zone / Crustal thickness unknown
265090	Banda Api	Indonesia	Caldera	Eruption Observed	1988	Indonesia	Banda Sea	-4.523	129.881	596	Dacite	Subduction zone / Oceanic crust (< 15 km)
266010	Colo	Indonesia	Stratovolcano	Eruption Observed	1983	Indonesia	Sulawesi	-0.162	121.601	404	Trachyandesite / Basaltic Trachyandesite	Subduction zone / Continental crust (>25 km)
266020	Ambang	Indonesia	Complex	Eruption Observed	2005	Indonesia	Sulawesi	0.75	124.42	1795	Andesite / Basaltic Andesite	Subduction zone / Continental crust (>25 km)
266030	Soputan	Indonesia	Stratovolcano	Eruption Observed	2020	Indonesia	Sulawesi	1.112	124.737	1785	Andesite / Basaltic Andesite	Subduction zone / Continental crust (>25 km)
266100	Lokon-Empung	Indonesia	Stratovolcano(es)	Eruption Observed	2015	Indonesia	Sulawesi	1.358	124.792	1580	Basalt / Picro-Basalt	Subduction zone / Continental crust (>25 km)
266110	Mahawu	Indonesia	Stratovolcano	Eruption Observed	1977	Indonesia	Sulawesi	1.352	124.865	1299	Andesite / Basaltic Andesite	Subduction zone / Continental crust (>25 km)
267010	Ruang	Indonesia	Stratovolcano	Eruption Observed	2002	Indonesia	Sangihe Islands	2.3	125.37	725	Andesite / Basaltic Andesite	Subduction zone / Oceanic crust (< 15 km)
267020	Karangetang	Indonesia	Stratovolcano	Eruption Observed	2023	Indonesia	Sangihe Islands	2.781	125.407	1797	Andesite / Basaltic Andesite	Subduction zone / Oceanic crust (< 15 km)
267040	Awu	Indonesia	Stratovolcano	Eruption Observed	2004	Indonesia	Sangihe Islands	3.689	125.447	1318	Andesite / Basaltic Andesite	Subduction zone / Oceanic crust (< 15 km)
268010	Dukono	Indonesia	Complex	Eruption Observed	2023	Indonesia	Halmahera	1.6992	127.8783	1273	Andesite / Basaltic Andesite	Subduction zone / Oceanic crust (< 15 km)
268030	Ibu	Indonesia	Stratovolcano	Eruption Observed	2023	Indonesia	Halmahera	1.488	127.63	1325	Andesite / Basaltic Andesite	Subduction zone / Oceanic crust (< 15 km)
268040	Gamkonora	Indonesia	Stratovolcano	Eruption Observed	2007	Indonesia	Halmahera	1.38	127.53	1635	Andesite / Basaltic Andesite	Subduction zone / Oceanic crust (< 15 km)
268060	Gamalama	Indonesia	Stratovolcano(es)	Eruption Observed	2018	Indonesia	Halmahera	0.81	127.3322	1714	Andesite / Basaltic Andesite	Subduction zone / Oceanic crust (< 15 km)
268070	Kie Besi	Indonesia	Stratovolcano	Eruption Observed	1988	Indonesia	Halmahera	0.32	127.4	1357	Andesite / Basaltic Andesite	Subduction zone / Oceanic crust (< 15 km)
272020	Kanlaon	Philippines	Stratovolcano	Eruption Observed	2017	Philippines and SE Asia	Central Philippines	10.412	123.132	2435	Andesite / Basaltic Andesite	Subduction zone / Continental crust (>25 km)
273010	Bulusan	Philippines	Stratovolcano(es)	Eruption Observed	2022	Philippines and SE Asia	Luzon	12.769	124.056	1535	Andesite / Basaltic Andesite	Subduction zone / Continental crust (>25 km)
273030	Mayon	Philippines	Stratovolcano	Eruption Observed	2023	Philippines and SE Asia	Luzon	13.257	123.685	2462	Andesite / Basaltic Andesite	Subduction zone / Continental crust (>25 km)
273070	Taal	Philippines	Caldera	Eruption Observed	2022	Philippines and SE Asia	Luzon	14.0106	120.9975	311	Andesite / Basaltic Andesite	Subduction zone / Continental crust (>25 km)
273083	Pinatubo	Philippines	Stratovolcano	Eruption Observed	1993	Philippines and SE Asia	Luzon	15.13	120.35	1486	Dacite	Subduction zone / Continental crust (>25 km)
274020	Didicas	Philippines	Compound	Eruption Observed	1978	Philippines and SE Asia	North of Luzon	19.077	122.202	228	Andesite / Basaltic Andesite	Subduction zone / Crustal thickness unknown
282030	Suwanosejima	Japan	Stratovolcano(es)	Eruption Observed	2023	Japan, Taiwan, Marianas	Ryukyu Islands and Kyushu	29.638	129.714	796	Andesite / Basaltic Andesite	Subduction zone / Oceanic crust (< 15 km)
282050	Kuchinoerabujima	Japan	Stratovolcano(es)	Eruption Observed	2020	Japan, Taiwan, Marianas	Ryukyu Islands and Kyushu	30.443	130.217	657	Andesite / Basaltic Andesite	Subduction zone / Oceanic crust (< 15 km)
282060	Kikai	Japan	Caldera	Eruption Observed	2023	Japan, Taiwan, Marianas	Ryukyu Islands and Kyushu	30.793	130.305	704	Rhyolite	Subduction zone / Oceanic crust (< 15 km)
282080	Aira	Japan	Caldera	Eruption Observed	2023	Japan, Taiwan, Marianas	Ryukyu Islands and Kyushu	31.5772	130.6589	1117	Andesite / Basaltic Andesite	Subduction zone / Continental crust (>25 km)
282090	Kirishimayama	Japan	Shield	Eruption Observed	2018	Japan, Taiwan, Marianas	Ryukyu Islands and Kyushu	31.934	130.862	1700	Andesite / Basaltic Andesite	Subduction zone / Continental crust (>25 km)
282100	Unzendake	Japan	Complex	Eruption Observed	1996	Japan, Taiwan, Marianas	Ryukyu Islands and Kyushu	32.761	130.299	1483	Andesite / Basaltic Andesite	Subduction zone / Continental crust (>25 km)
282110	Asosan	Japan	Caldera	Eruption Observed	2021	Japan, Taiwan, Marianas	Ryukyu Islands and Kyushu	32.8849	131.085	1592	Andesite / Basaltic Andesite	Subduction zone / Continental crust (>25 km)
282120	Kujusan	Japan	Stratovolcano(es)	Eruption Observed	1996	Japan, Taiwan, Marianas	Ryukyu Islands and Kyushu	33.086	131.249	1791	Andesite / Basaltic Andesite	Subduction zone / Continental crust (>25 km)
283010	Izu-Tobu	Japan	Pyroclastic cone(s)	Eruption Observed	1989	Japan, Taiwan, Marianas	Honshu	34.9	139.098	1406	Basalt / Picro-Basalt	Subduction zone / Continental crust (>25 km)
283020	Hakoneyama	Japan	Complex	Eruption Dated	2015	Japan, Taiwan, Marianas	Honshu	35.233	139.021	1438	Andesite / Basaltic Andesite	Subduction zone / Continental crust (>25 km)
283040	Ontakesan	Japan	Complex	Eruption Observed	2014	Japan, Taiwan, Marianas	Honshu	35.893	137.48	3067	Andesite / Basaltic Andesite	Subduction zone / Continental crust (>25 km)
283070	Yakedake	Japan	Stratovolcano(es)	Eruption Observed	1995	Japan, Taiwan, Marianas	Honshu	36.227	137.587	2455	Andesite / Basaltic Andesite	Subduction zone / Continental crust (>25 km)
283090	Niigata-Yakeyama	Japan	Lava dome	Eruption Observed	1998	Japan, Taiwan, Marianas	Honshu	36.921	138.036	2400	Andesite / Basaltic Andesite	Subduction zone / Continental crust (>25 km)
283110	Asamayama	Japan	Complex	Eruption Observed	2019	Japan, Taiwan, Marianas	Honshu	36.406	138.523	2568	Andesite / Basaltic Andesite	Subduction zone / Continental crust (>25 km)
283120	Kusatsu-Shiranesan	Japan	Stratovolcano(es)	Eruption Observed	2018	Japan, Taiwan, Marianas	Honshu	36.618	138.528	2165	Andesite / Basaltic Andesite	Subduction zone / Continental crust (>25 km)
283170	Adatarayama	Japan	Stratovolcano(es)	Eruption Observed	1996	Japan, Taiwan, Marianas	Honshu	37.647	140.281	1728	Andesite / Basaltic Andesite	Subduction zone / Continental crust (>25 km)
283180	Azumayama	Japan	Stratovolcano(es)	Eruption Observed	1977	Japan, Taiwan, Marianas	Honshu	37.735	140.244	1949	Andesite / Basaltic Andesite	Subduction zone / Continental crust (>25 km)
283220	Chokaisan	Japan	Stratovolcano(es)	Eruption Observed	1974	Japan, Taiwan, Marianas	Honshu	39.099	140.049	2236	Andesite / Basaltic Andesite	Subduction zone / Continental crust (>25 km)
283260	Akita-Yakeyama	Japan	Stratovolcano	Eruption Observed	1997	Japan, Taiwan, Marianas	Honshu	39.964	140.757	1366	Andesite / Basaltic Andesite	Subduction zone / Continental crust (>25 km)
284010	Izu-Oshima	Japan	Stratovolcano	Eruption Observed	1990	Japan, Taiwan, Marianas	Izu, Volcano, and Mariana Islands	34.724	139.394	746	Basalt / Picro-Basalt	Subduction zone / Oceanic crust (< 15 km)
284040	Miyakejima	Japan	Stratovolcano	Eruption Observed	2010	Japan, Taiwan, Marianas	Izu, Volcano, and Mariana Islands	34.094	139.526	775	Basalt / Picro-Basalt	Subduction zone / Oceanic crust (< 15 km)
284090	Izu-Torishima	Japan	Stratovolcano	Eruption Observed	2002	Japan, Taiwan, Marianas	Izu, Volcano, and Mariana Islands	30.484	140.303	394	Basalt / Picro-Basalt	Subduction zone / Oceanic crust (< 15 km)
284096	Nishinoshima	Japan	Caldera	Eruption Observed	2023	Japan, Taiwan, Marianas	Izu, Volcano, and Mariana Islands	27.247	140.874	100	Andesite / Basaltic Andesite	Subduction zone / Crustal thickness unknown
284100	Kaitoku Seamount	Japan	Stratovolcano	Eruption Observed	2023	Japan, Taiwan, Marianas	Izu, Volcano, and Mariana Islands	26.1217	141.0955	-95	Basalt / Picro-Basalt	Subduction zone / Crustal thickness unknown
284110	Kita-Ioto	Japan	Stratovolcano	Eruption Observed	2022	Japan, Taiwan, Marianas	Izu, Volcano, and Mariana Islands	25.424	141.284	792	Basalt / Picro-Basalt	Subduction zone / Crustal thickness unknown
284120	Ioto	Japan	Caldera	Eruption Observed	2023	Japan, Taiwan, Marianas	Izu, Volcano, and Mariana Islands	24.751	141.289	169	Trachyandesite / Basaltic Trachyandesite	Subduction zone / Crustal thickness unknown
284130	Fukutoku-Oka-no-Ba	Japan	Pyroclastic cone	Eruption Observed	2021	Japan, Taiwan, Marianas	Izu, Volcano, and Mariana Islands	24.285	141.481	-29	Trachyandesite / Basaltic Trachyandesite	Subduction zone / Crustal thickness unknown
284131	Minami-Hiyoshi	Japan	Stratovolcano	Eruption Observed	1975	Japan, Taiwan, Marianas	Izu, Volcano, and Mariana Islands	23.5	141.935	-107	Trachyandesite / Basaltic Trachyandesite	Subduction zone / Crustal thickness unknown
284133	Fukujin	United States	Stratovolcano	Eruption Observed	1974	Japan, Taiwan, Marianas	Izu, Volcano, and Mariana Islands	21.93	143.47	-217	Andesite / Basaltic Andesite	Subduction zone / Crustal thickness unknown
284141	Ahyi	United States	Stratovolcano	Eruption Dated	2023	Japan, Taiwan, Marianas	Izu, Volcano, and Mariana Islands	20.42	145.03	-75	Andesite / Basaltic Andesite	Subduction zone / Crustal thickness unknown
284170	Pagan	United States	Stratovolcano(es)	Eruption Observed	2021	Japan, Taiwan, Marianas	Izu, Volcano, and Mariana Islands	18.13	145.8	570	Basalt / Picro-Basalt	Subduction zone / Crustal thickness unknown
284193	South Sarigan Seamount	United States	Stratovolcano	Eruption Observed	2010	Japan, Taiwan, Marianas	Izu, Volcano, and Mariana Islands	16.58	145.78	-184	No Data (checked)	Subduction zone / Crustal thickness unknown
284200	Anatahan	United States	Stratovolcano	Eruption Observed	2008	Japan, Taiwan, Marianas	Izu, Volcano, and Mariana Islands	16.35	145.67	790	Andesite / Basaltic Andesite	Subduction zone / Crustal thickness unknown
284202	Ruby	United States	Stratovolcano	Eruption Observed	2023	Japan, Taiwan, Marianas	Izu, Volcano, and Mariana Islands	15.605	145.572	174	Basalt / Picro-Basalt	Subduction zone / Crustal thickness unknown
284211	NW Rota-1	United States	Stratovolcano	Eruption Observed	2010	Japan, Taiwan, Marianas	Izu, Volcano, and Mariana Islands	14.601	144.775	-517	Basalt / Picro-Basalt	Subduction zone / Crustal thickness unknown
284305	Mariana Back-Arc Segment at 15.5°N	United States	Fissure vent	Eruption Dated	2015	Japan, Taiwan, Marianas	Izu, Volcano, and Mariana Islands	15.406	144.506	-4100		Subduction zone / Oceanic crust (< 15 km)
285020	Hokkaido-Komagatake	Japan	Stratovolcano	Eruption Observed	2000	Japan, Taiwan, Marianas	Hokkaido	42.063	140.677	1131	Andesite / Basaltic Andesite	Subduction zone / Continental crust (>25 km)
285030	Toya	Japan	Stratovolcano	Eruption Observed	2001	Japan, Taiwan, Marianas	Hokkaido	42.544	140.839	733	Basalt / Picro-Basalt	Subduction zone / Continental crust (>25 km)
285040	Shikotsu	Japan	Caldera	Eruption Observed	1979	Japan, Taiwan, Marianas	Hokkaido	42.688	141.38	1320	Andesite / Basaltic Andesite	Subduction zone / Continental crust (>25 km)
285050	Tokachidake	Japan	Stratovolcano(es)	Eruption Observed	2004	Japan, Taiwan, Marianas	Hokkaido	43.418	142.686	2077	Andesite / Basaltic Andesite	Subduction zone / Continental crust (>25 km)
285070	Akan	Japan	Caldera	Eruption Observed	2008	Japan, Taiwan, Marianas	Hokkaido	43.384	144.013	1499	Andesite / Basaltic Andesite	Subduction zone / Continental crust (>25 km)
290030	Chachadake [Tiatia]	Japan - administered by Russia	Stratovolcano	Eruption Observed	1981	Kuril Islands	Kuril Islands	44.353	146.252	1822	Basalt / Picro-Basalt	Subduction zone / Intermediate crust (15-25 km)
290070	Etorofu-Yakeyama [Grozny Group]	Japan - administered by Russia	Complex	Eruption Observed	2013	Kuril Islands	Kuril Islands	45.012	147.871	1158	Andesite / Basaltic Andesite	Subduction zone / Intermediate crust (15-25 km)
290100	Moyorodake [Medvezhia]	Japan - administered by Russia	Stratovolcano	Eruption Observed	1999	Kuril Islands	Kuril Islands	45.389	148.838	1124	Andesite / Basaltic Andesite	Subduction zone / Intermediate crust (15-25 km)
290150	Chirpoi	Russia	Caldera	Eruption Observed	2016	Kuril Islands	Kuril Islands	46.532	150.871	742	Andesite / Basaltic Andesite	Subduction zone / Oceanic crust (< 15 km)
290240	Sarychev Peak	Russia	Stratovolcano	Eruption Observed	2021	Kuril Islands	Kuril Islands	48.092	153.2	1496	Andesite / Basaltic Andesite	Subduction zone / Intermediate crust (15-25 km)
290250	Raikoke	Russia	Stratovolcano	Eruption Observed	2019	Kuril Islands	Kuril Islands	48.292	153.25	551	Basalt / Picro-Basalt	Subduction zone / Intermediate crust (15-25 km)
290260	Chirinkotan	Russia	Stratovolcano	Eruption Observed	2022	Kuril Islands	Kuril Islands	48.98	153.48	724	Andesite / Basaltic Andesite	Subduction zone / Intermediate crust (15-25 km)
290270	Ekarma	Russia	Stratovolcano	Eruption Observed	2010	Kuril Islands	Kuril Islands	48.958	153.93	1170	Andesite / Basaltic Andesite	Subduction zone / Intermediate crust (15-25 km)
290360	Chikurachki	Russia	Stratovolcano(es)	Eruption Observed	2023	Kuril Islands	Kuril Islands	50.324	155.461	1781	Basalt / Picro-Basalt	Subduction zone / Continental crust (>25 km)
290380	Ebeko	Russia	Stratovolcano	Eruption Observed	2023	Kuril Islands	Kuril Islands	50.686	156.014	1103	Andesite / Basaltic Andesite	Subduction zone / Continental crust (>25 km)
290390	Alaid	Russia	Stratovolcano	Eruption Observed	2022	Kuril Islands	Kuril Islands	50.861	155.565	2285	Basalt / Picro-Basalt	Subduction zone / Continental crust (>25 km)
300010	Kambalny	Russia	Stratovolcano	Eruption Dated	2017	Kamchatka and Mainland Asia	Kamchatka Peninsula	51.306	156.875	2116	Basalt / Picro-Basalt	Subduction zone / Continental crust (>25 km)
300060	Mutnovsky	Russia	Complex	Eruption Observed	2000	Kamchatka and Mainland Asia	Kamchatka Peninsula	52.449	158.196	2288	Basalt / Picro-Basalt	Subduction zone / Continental crust (>25 km)
300070	Gorely	Russia	Caldera	Eruption Observed	2010	Kamchatka and Mainland Asia	Kamchatka Peninsula	52.5549	158.0358	1799	Basalt / Picro-Basalt	Subduction zone / Continental crust (>25 km)
300090	Koryaksky	Russia	Stratovolcano	Eruption Observed	2009	Kamchatka and Mainland Asia	Kamchatka Peninsula	53.321	158.712	3430	Andesite / Basaltic Andesite	Subduction zone / Continental crust (>25 km)
300100	Avachinsky	Russia	Stratovolcano	Eruption Observed	2001	Kamchatka and Mainland Asia	Kamchatka Peninsula	53.256	158.836	2717	Andesite / Basaltic Andesite	Subduction zone / Continental crust (>25 km)
300120	Zhupanovsky	Russia	Compound	Eruption Observed	2016	Kamchatka and Mainland Asia	Kamchatka Peninsula	53.589	159.15	2899	Andesite / Basaltic Andesite	Subduction zone / Continental crust (>25 km)
300125	Akademia Nauk	Russia	Stratovolcano(es)	Eruption Observed	1996	Kamchatka and Mainland Asia	Kamchatka Peninsula	53.98	159.45	1180	Andesite / Basaltic Andesite	Subduction zone / Continental crust (>25 km)
300130	Karymsky	Russia	Stratovolcano	Eruption Observed	2022	Kamchatka and Mainland Asia	Kamchatka Peninsula	54.049	159.443	1513	Andesite / Basaltic Andesite	Subduction zone / Continental crust (>25 km)
300230	Kizimen	Russia	Stratovolcano	Eruption Observed	2013	Kamchatka and Mainland Asia	Kamchatka Peninsula	55.131	160.32	2334	Andesite / Basaltic Andesite	Subduction zone / Continental crust (>25 km)
300240	Tolbachik	Russia	Shield	Eruption Observed	2013	Kamchatka and Mainland Asia	Kamchatka Peninsula	55.832	160.326	3611	Basalt / Picro-Basalt	Subduction zone / Continental crust (>25 km)
300250	Bezymianny	Russia	Stratovolcano	Eruption Observed	2023	Kamchatka and Mainland Asia	Kamchatka Peninsula	55.972	160.595	2882	Andesite / Basaltic Andesite	Subduction zone / Continental crust (>25 km)
300260	Klyuchevskoy	Russia	Stratovolcano	Eruption Observed	2023	Kamchatka and Mainland Asia	Kamchatka Peninsula	56.056	160.642	4754	Basalt / Picro-Basalt	Subduction zone / Continental crust (>25 km)
300270	Sheveluch	Russia	Stratovolcano	Eruption Observed	2023	Kamchatka and Mainland Asia	Kamchatka Peninsula	56.653	161.36	3283	Andesite / Basaltic Andesite	Subduction zone / Continental crust (>25 km)
311020	Kiska	United States	Stratovolcano	Eruption Observed	1990	Alaska	Aleutian Islands	52.103	177.602	1220	Andesite / Basaltic Andesite	Subduction zone / Intermediate crust (15-25 km)
311060	Semisopochnoi	United States	Stratovolcano	Eruption Observed	2023	Alaska	Aleutian Islands	51.93	179.58	1221	Basalt / Picro-Basalt	Subduction zone / Intermediate crust (15-25 km)
311070	Gareloi	United States	Stratovolcano	Eruption Observed	1989	Alaska	Aleutian Islands	51.79	-178.794	1573	Basalt / Picro-Basalt	Subduction zone / Intermediate crust (15-25 km)
311110	Kanaga	United States	Stratovolcano	Eruption Observed	2012	Alaska	Aleutian Islands	51.923	-177.168	1307	Andesite / Basaltic Andesite	Subduction zone / Intermediate crust (15-25 km)
311120	Great Sitkin	United States	Stratovolcano	Eruption Observed	2023	Alaska	Aleutian Islands	52.076	-176.13	1740	Andesite / Basaltic Andesite	Subduction zone / Intermediate crust (15-25 km)
311130	Kasatochi	United States	Stratovolcano	Eruption Observed	2008	Alaska	Aleutian Islands	52.177	-175.508	314	Basalt / Picro-Basalt	Subduction zone / Intermediate crust (15-25 km)
311160	Atka Volcanic Complex	United States	Stratovolcano(es)	Eruption Observed	2007	Alaska	Aleutian Islands	52.331	-174.139	1518	Basalt / Picro-Basalt	Subduction zone / Intermediate crust (15-25 km)
311180	Seguam	United States	Stratovolcano(es)	Eruption Observed	1993	Alaska	Aleutian Islands	52.315	-172.51	1054	Andesite / Basaltic Andesite	Subduction zone / Intermediate crust (15-25 km)
311190	Amukta	United States	Stratovolcano	Eruption Observed	1997	Alaska	Aleutian Islands	52.5	-171.252	1066	Andesite / Basaltic Andesite	Subduction zone / Intermediate crust (15-25 km)
311240	Cleveland	United States	Stratovolcano	Eruption Observed	2020	Alaska	Aleutian Islands	52.825	-169.944	1730	Andesite / Basaltic Andesite	Subduction zone / Intermediate crust (15-25 km)
311290	Okmok	United States	Shield	Eruption Observed	2008	Alaska	Aleutian Islands	53.43	-168.13	1073	Basalt / Picro-Basalt	Subduction zone / Intermediate crust (15-25 km)
311300	Bogoslof	United States	Stratovolcano	Eruption Observed	2017	Alaska	Aleutian Islands	53.93	-168.03	150	Trachyandesite / Basaltic Trachyandesite	Subduction zone / Intermediate crust (15-25 km)
311310	Makushin	United States	Stratovolcano	Eruption Observed	1995	Alaska	Aleutian Islands	53.891	-166.923	1800	Andesite / Basaltic Andesite	Subduction zone / Intermediate crust (15-25 km)
311320	Akutan	United States	Stratovolcano	Eruption Observed	1992	Alaska	Aleutian Islands	54.134	-165.986	1303	Basalt / Picro-Basalt	Subduction zone / Intermediate crust (15-25 km)
311340	Westdahl	United States	Stratovolcano?	Eruption Observed	1992	Alaska	Aleutian Islands	54.516	-164.65	1563	Basalt / Picro-Basalt	Subduction zone / Continental crust (>25 km)
311360	Shishaldin	United States	Stratovolcano	Eruption Observed	2023	Alaska	Aleutian Islands	54.756	-163.97	2857	Basalt / Picro-Basalt	Subduction zone / Continental crust (>25 km)
312030	Pavlof	United States	Stratovolcano	Eruption Observed	2022	Alaska	Alaska Peninsula	55.417	-161.894	2493	Andesite / Basaltic Andesite	Subduction zone / Continental crust (>25 km)
312070	Veniaminof	United States	Stratovolcano	Eruption Observed	2021	Alaska	Alaska Peninsula	56.17	-159.38	2507	Andesite / Basaltic Andesite	Subduction zone / Continental crust (>25 km)
312110	Chiginagak	United States	Stratovolcano	Eruption Observed	1998	Alaska	Alaska Peninsula	57.135	-156.99	2221	Andesite / Basaltic Andesite	Subduction zone / Continental crust (>25 km)
312131	Ukinrek Maars	United States	Maar(s)	Eruption Observed	1977	Alaska	Alaska Peninsula	57.832	-156.51	91	Basalt / Picro-Basalt	Subduction zone / Continental crust (>25 km)
312160	Trident	United States	Stratovolcano	Eruption Observed	1974	Alaska	Alaska Peninsula	58.236	-155.1	1864	Andesite / Basaltic Andesite	Subduction zone / Continental crust (>25 km)
312260	Fourpeaked	United States	Stratovolcano	Eruption Observed	2006	Alaska	Alaska Peninsula	58.77	-153.672	2105	Andesite / Basaltic Andesite	Subduction zone / Continental crust (>25 km)
313010	Augustine	United States	Lava dome(s)	Eruption Observed	2006	Alaska	Alaska (southwestern)	59.363	-153.43	1252	Andesite / Basaltic Andesite	Subduction zone / Continental crust (>25 km)
313030	Redoubt	United States	Stratovolcano	Eruption Observed	2009	Alaska	Alaska (southwestern)	60.485	-152.742	3108	Andesite / Basaltic Andesite	Subduction zone / Continental crust (>25 km)
313040	Spurr	United States	Stratovolcano	Eruption Observed	1992	Alaska	Alaska (southwestern)	61.299	-152.251	3374	Andesite / Basaltic Andesite	Subduction zone / Continental crust (>25 km)
321050	St. Helens	United States	Stratovolcano	Eruption Observed	2008	Canada and Western USA	USA (Washington)	46.2	-122.18	2549	Dacite	Subduction zone / Continental crust (>25 km)
331031	North Gorda Ridge Segment	United States	Fissure vent(s)	Eruption Observed	1996	Hawaii and Pacific Ocean	Pacific Ocean (northern)	42.67	-126.78	-3000	Basalt / Picro-Basalt	Rift zone / Oceanic crust (< 15 km)
332000	Kama'ehuakanaloa	United States	Shield	Eruption Observed	1996	Hawaii and Pacific Ocean	Hawaiian Islands	18.92	-155.27	-975	Basalt / Picro-Basalt	Intraplate / Oceanic crust (< 15 km)
332010	Kilauea	United States	Shield	Eruption Observed	2023	Hawaii and Pacific Ocean	Hawaiian Islands	19.421	-155.287	1222	Basalt / Picro-Basalt	Intraplate / Oceanic crust (< 15 km)
332020	Mauna Loa	United States	Shield	Eruption Observed	2022	Hawaii and Pacific Ocean	Hawaiian Islands	19.475	-155.608	4170	Basalt / Picro-Basalt	Intraplate / Oceanic crust (< 15 km)
333010	Teahitia	France	Shield	Eruption Dated	1985	Hawaii and Pacific Ocean	Pacific Ocean (central)	-17.564	-148.821	-1743	Trachybasalt / Tephrite Basanite	Intraplate / Oceanic crust (< 15 km)
333060	Macdonald	France	Shield	Eruption Observed	1989	Hawaii and Pacific Ocean	Pacific Ocean (central)	-28.98	-140.25	-39	Basalt / Picro-Basalt	Intraplate / Oceanic crust (< 15 km)
334070	Galapagos Rift	Ecuador	Fissure vent(s)	Eruption Observed	1996	Hawaii and Pacific Ocean	Pacific Ocean (eastern)	0.792	-86.15	-2430	Basalt / Picro-Basalt	Rift zone / Oceanic crust (< 15 km)
341021	Socorro	Mexico	Shield	Eruption Observed	1994	México and Central America	Mexico	18.78	-110.95	1050	Trachyte / Trachydacite	Rift zone / Oceanic crust (< 15 km)
341040	Colima	Mexico	Stratovolcano(es)	Eruption Observed	2019	México and Central America	Mexico	19.514	-103.62	3850	Andesite / Basaltic Andesite	Subduction zone / Continental crust (>25 km)
341090	Popocatepetl	Mexico	Stratovolcano(es)	Eruption Observed	2023	México and Central America	Mexico	19.023	-98.622	5393	Andesite / Basaltic Andesite	Subduction zone / Continental crust (>25 km)
341120	Chichon, El	Mexico	Lava dome(s)	Eruption Observed	1982	México and Central America	Mexico	17.36	-93.228	1150	Trachyandesite / Basaltic Trachyandesite	Subduction zone / Continental crust (>25 km)
341130	Tacana	Mexico-Guatemala	Stratovolcano	Eruption Observed	1986	México and Central America	Mexico	15.132	-92.109	4064	Andesite / Basaltic Andesite	Subduction zone / Continental crust (>25 km)
342030	Santa Maria	Guatemala	Stratovolcano	Eruption Observed	2023	México and Central America	Guatemala	14.757	-91.552	3745	Dacite	Subduction zone / Continental crust (>25 km)
342090	Fuego	Guatemala	Stratovolcano(es)	Eruption Observed	2023	México and Central America	Guatemala	14.473	-90.88	3763	Basalt / Picro-Basalt	Subduction zone / Continental crust (>25 km)
342110	Pacaya	Guatemala	Complex	Eruption Observed	2021	México and Central America	Guatemala	14.382	-90.601	2569	Basalt / Picro-Basalt	Subduction zone / Continental crust (>25 km)
343020	Santa Ana	El Salvador	Stratovolcano	Eruption Observed	2005	México and Central America	El Salvador and Honduras	13.853	-89.63	2381	Andesite / Basaltic Andesite	Subduction zone / Continental crust (>25 km)
343100	San Miguel	El Salvador	Stratovolcano	Eruption Observed	2023	México and Central America	El Salvador and Honduras	13.434	-88.269	2130	Andesite / Basaltic Andesite	Subduction zone / Continental crust (>25 km)
344020	San Cristobal	Nicaragua	Stratovolcano	Eruption Observed	2023	México and Central America	Nicaragua	12.702	-87.004	1745	Basalt / Picro-Basalt	Subduction zone / Continental crust (>25 km)
344040	Telica	Nicaragua	Stratovolcano(es)	Eruption Observed	2022	México and Central America	Nicaragua	12.606	-86.84	1036	Basalt / Picro-Basalt	Subduction zone / Continental crust (>25 km)
344070	Negro, Cerro	Nicaragua	Pyroclastic cone(s)	Eruption Observed	1999	México and Central America	Nicaragua	12.506	-86.702	728	Basalt / Picro-Basalt	Subduction zone / Continental crust (>25 km)
344090	Momotombo	Nicaragua	Stratovolcano	Eruption Observed	2016	México and Central America	Nicaragua	12.423	-86.539	1270	Basalt / Picro-Basalt	Subduction zone / Continental crust (>25 km)
344100	Masaya	Nicaragua	Caldera	Eruption Observed	2012	México and Central America	Nicaragua	11.9844	-86.1688	594	Basalt / Picro-Basalt	Subduction zone / Continental crust (>25 km)
344120	Concepcion	Nicaragua	Stratovolcano	Eruption Observed	2011	México and Central America	Nicaragua	11.538	-85.622	1700	Andesite / Basaltic Andesite	Subduction zone / Continental crust (>25 km)
345020	Rincon de la Vieja	Costa Rica	Complex	Eruption Observed	2023	México and Central America	Costa Rica	10.83	-85.324	1916	Andesite / Basaltic Andesite	Subduction zone / Continental crust (>25 km)
345033	Arenal	Costa Rica	Stratovolcano	Eruption Observed	2010	México and Central America	Costa Rica	10.463	-84.703	1670	Andesite / Basaltic Andesite	Subduction zone / Continental crust (>25 km)
345040	Poas	Costa Rica	Stratovolcano	Eruption Observed	2023	México and Central America	Costa Rica	10.2	-84.233	2697	Andesite / Basaltic Andesite	Subduction zone / Continental crust (>25 km)
345060	Irazu	Costa Rica	Stratovolcano	Eruption Observed	1977	México and Central America	Costa Rica	9.979	-83.852	3436	Andesite / Basaltic Andesite	Subduction zone / Continental crust (>25 km)
345070	Turrialba	Costa Rica	Stratovolcano	Eruption Observed	2022	México and Central America	Costa Rica	10.025	-83.767	3340	Andesite / Basaltic Andesite	Subduction zone / Continental crust (>25 km)
351020	Ruiz, Nevado del	Colombia	Stratovolcano	Eruption Observed	2023	South America	Colombia	4.892	-75.324	5279	Andesite / Basaltic Andesite	Subduction zone / Continental crust (>25 km)
351050	Huila, Nevado del	Colombia	Stratovolcano	Eruption Observed	2012	South America	Colombia	2.93	-76.03	5364	Andesite / Basaltic Andesite	Subduction zone / Continental crust (>25 km)
351060	Purace	Colombia	Stratovolcano(es)	Eruption Observed	2023	South America	Colombia	2.32	-76.4	4650	Andesite / Basaltic Andesite	Subduction zone / Continental crust (>25 km)
351080	Galeras	Colombia	Complex	Eruption Observed	2014	South America	Colombia	1.22	-77.37	4276	Andesite / Basaltic Andesite	Subduction zone / Continental crust (>25 km)
352010	Reventador	Ecuador	Stratovolcano	Eruption Observed	2023	South America	Ecuador	-0.077	-77.656	3562	Andesite / Basaltic Andesite	Subduction zone / Continental crust (>25 km)
352020	Guagua Pichincha	Ecuador	Stratovolcano	Eruption Observed	2002	South America	Ecuador	-0.171	-78.598	4784	Andesite / Basaltic Andesite	Subduction zone / Continental crust (>25 km)
352050	Cotopaxi	Ecuador	Stratovolcano	Eruption Observed	2023	South America	Ecuador	-0.677	-78.436	5911	Andesite / Basaltic Andesite	Subduction zone / Continental crust (>25 km)
352080	Tungurahua	Ecuador	Stratovolcano	Eruption Observed	2016	South America	Ecuador	-1.467	-78.442	5023	Andesite / Basaltic Andesite	Subduction zone / Continental crust (>25 km)
352090	Sangay	Ecuador	Stratovolcano	Eruption Observed	2023	South America	Ecuador	-2.005	-78.341	5286	Andesite / Basaltic Andesite	Subduction zone / Continental crust (>25 km)
353010	Fernandina	Ecuador	Shield	Eruption Observed	2020	South America	Galapagos Islands	-0.37	-91.55	1476	Basalt / Picro-Basalt	Rift zone / Oceanic crust (< 15 km)
353020	Wolf	Ecuador	Shield	Eruption Observed	2022	South America	Galapagos Islands	0.02	-91.35	1710	Basalt / Picro-Basalt	Rift zone / Oceanic crust (< 15 km)
353040	Alcedo	Ecuador	Shield	Eruption Observed	1993	South America	Galapagos Islands	-0.43	-91.12	1130	Basalt / Picro-Basalt	Rift zone / Oceanic crust (< 15 km)
353050	Negra, Sierra	Ecuador	Shield	Eruption Observed	2018	South America	Galapagos Islands	-0.83	-91.17	1124	Basalt / Picro-Basalt	Rift zone / Oceanic crust (< 15 km)
353060	Azul, Cerro	Ecuador	Shield	Eruption Observed	2008	South America	Galapagos Islands	-0.92	-91.408	1640	Basalt / Picro-Basalt	Rift zone / Oceanic crust (< 15 km)
353080	Marchena	Ecuador	Shield	Eruption Observed	1991	South America	Galapagos Islands	0.33	-90.47	343	Basalt / Picro-Basalt	Rift zone / Oceanic crust (< 15 km)
354006	Sabancaya	Peru	Stratovolcano(es)	Eruption Observed	2023	South America	Peru	-15.787	-71.857	5960	Andesite / Basaltic Andesite	Subduction zone / Continental crust (>25 km)
354010	Misti, El	Peru	Stratovolcano	Eruption Observed	1985	South America	Peru	-16.294	-71.409	5822	Andesite / Basaltic Andesite	Subduction zone / Continental crust (>25 km)
354020	Ubinas	Peru	Stratovolcano	Eruption Observed	2023	South America	Peru	-16.355	-70.903	5672	Andesite / Basaltic Andesite	Subduction zone / Continental crust (>25 km)
355040	Irruputuncu	Chile-Bolivia	Stratovolcano	Eruption Observed	1995	South America	Northern Chile, Bolivia and Argentina	-20.73	-68.55	5163	Andesite / Basaltic Andesite	Subduction zone / Continental crust (>25 km)
355100	Lascar	Chile	Stratovolcano(es)	Eruption Observed	2023	South America	Northern Chile, Bolivia and Argentina	-23.37	-67.73	5592	Andesite / Basaltic Andesite	Subduction zone / Continental crust (>25 km)
357010	Tupungatito	Chile-Argentina	Stratovolcano	Eruption Observed	1987	South America	Central Chile and Argentina	-33.425	-69.797	5660	Andesite / Basaltic Andesite	Subduction zone / Continental crust (>25 km)
357040	Planchon-Peteroa	Chile	Stratovolcano(es)	Eruption Observed	2019	South America	Central Chile and Argentina	-35.223	-70.568	3977	Andesite / Basaltic Andesite	Subduction zone / Continental crust (>25 km)
357070	Chillan, Nevados de	Chile	Stratovolcano	Eruption Observed	2022	South America	Central Chile and Argentina	-36.868	-71.378	3180	Andesite / Basaltic Andesite	Subduction zone / Continental crust (>25 km)
357090	Copahue	Chile-Argentina	Stratovolcano	Eruption Observed	2021	South America	Central Chile and Argentina	-37.856	-71.183	2953	Trachybasalt / Tephrite Basanite	Subduction zone / Continental crust (>25 km)
357091	Callaqui	Chile	Stratovolcano	Eruption Observed	1980	South America	Central Chile and Argentina	-37.92	-71.45	3164	Andesite / Basaltic Andesite	Subduction zone / Continental crust (>25 km)
357100	Lonquimay	Chile	Stratovolcano	Eruption Observed	1990	South America	Central Chile and Argentina	-38.379	-71.586	2832	Andesite / Basaltic Andesite	Subduction zone / Continental crust (>25 km)
357110	Llaima	Chile	Stratovolcano	Eruption Observed	2009	South America	Central Chile and Argentina	-38.692	-71.729	3125	Basalt / Picro-Basalt	Subduction zone / Continental crust (>25 km)
357120	Villarrica	Chile	Stratovolcano	Eruption Observed	2023	South America	Central Chile and Argentina	-39.42	-71.93	2847	Basalt / Picro-Basalt	Subduction zone / Continental crust (>25 km)
357140	Carran-Los Venados	Chile	Pyroclastic cone(s)	Eruption Observed	1979	South America	Central Chile and Argentina	-40.35	-72.07	1114	Basalt / Picro-Basalt	Subduction zone / Continental crust (>25 km)
357150	Puyehue-Cordon Caulle	Chile	Stratovolcano	Eruption Observed	2012	South America	Central Chile and Argentina	-40.59	-72.117	2236	Andesite / Basaltic Andesite	Subduction zone / Continental crust (>25 km)
358020	Calbuco	Chile	Stratovolcano	Eruption Observed	2015	South America	Southern Chile and Argentina	-41.33	-72.618	1974	Andesite / Basaltic Andesite	Subduction zone / Continental crust (>25 km)
358041	Chaiten	Chile	Caldera	Eruption Observed	2011	South America	Southern Chile and Argentina	-42.8349	-72.6514	1122	Rhyolite	Subduction zone / Continental crust (>25 km)
358057	Hudson, Cerro	Chile	Stratovolcano	Eruption Observed	2011	South America	Southern Chile and Argentina	-45.9	-72.97	1905	Basalt / Picro-Basalt	Subduction zone / Continental crust (>25 km)
358060	Lautaro	Chile	Stratovolcano	Eruption Observed	1979	South America	Southern Chile and Argentina	-49.019	-73.504	3542	Dacite	Subduction zone / Continental crust (>25 km)
360050	Soufriere Hills	United Kingdom	Stratovolcano	Eruption Observed	2013	West Indies	West Indies	16.72	-62.18	915	Andesite / Basaltic Andesite	Subduction zone / Oceanic crust (< 15 km)
360060	Soufriere Guadeloupe	France	Stratovolcano	Eruption Observed	1977	West Indies	West Indies	16.044	-61.664	1467	Andesite / Basaltic Andesite	Subduction zone / Oceanic crust (< 15 km)
360101	Watt, Morne	Dominica	Stratovolcano(es)	Eruption Observed	1997	West Indies	West Indies	15.307	-61.305	1224	Andesite / Basaltic Andesite	Subduction zone / Oceanic crust (< 15 km)
360150	Soufriere St. Vincent	Saint Vincent and the Grenadines	Stratovolcano	Eruption Observed	2021	West Indies	West Indies	13.33	-61.18	1220	Andesite / Basaltic Andesite	Subduction zone / Oceanic crust (< 15 km)
360160	Kick 'em Jenny	Grenada	Complex	Eruption Observed	2017	West Indies	West Indies	12.3	-61.64	-185	Basalt / Picro-Basalt	Subduction zone / Oceanic crust (< 15 km)
371032	Fagradalsfjall	Iceland	Fissure vent	Eruption Observed	2023	Iceland and Arctic Ocean	Iceland (southwestern)	63.895	-22.258	250		Rift zone / Oceanic crust (< 15 km)
372020	Eyjafjallajokull	Iceland	Stratovolcano	Eruption Observed	2010	Iceland and Arctic Ocean	Iceland (southern)	63.633	-19.633	1651	Basalt / Picro-Basalt	Rift zone / Oceanic crust (< 15 km)
372070	Hekla	Iceland	Stratovolcano	Eruption Observed	2000	Iceland and Arctic Ocean	Iceland (southern)	63.983	-19.666	1490	Andesite / Basaltic Andesite	Rift zone / Oceanic crust (< 15 km)
373010	Grimsvotn	Iceland	Caldera	Eruption Observed	2011	Iceland and Arctic Ocean	Iceland (northeastern)	64.416	-17.316	1719	Basalt / Picro-Basalt	Rift zone / Oceanic crust (< 15 km)
373030	Bardarbunga	Iceland	Stratovolcano	Eruption Observed	2015	Iceland and Arctic Ocean	Iceland (northeastern)	64.633	-17.516	2000	Basalt / Picro-Basalt	Rift zone / Oceanic crust (< 15 km)
373080	Krafla	Iceland	Caldera	Eruption Observed	1984	Iceland and Arctic Ocean	Iceland (northeastern)	65.715	-16.728	800	Basalt / Picro-Basalt	Rift zone / Oceanic crust (< 15 km)
376010	Jan Mayen	Norway	Stratovolcano	Eruption Observed	1985	Iceland and Arctic Ocean	Atlantic Ocean (Jan Mayen)	71.082	-8.155	2197	Basalt / Picro-Basalt	Rift zone / Oceanic crust (< 15 km)
382050	Terceira	Portugal	Stratovolcano(es)	Eruption Observed	2000	Atlantic Ocean	Azores	38.73	-27.32	1023	Basalt / Picro-Basalt	Rift zone / Oceanic crust (< 15 km)
383010	La Palma	Spain	Stratovolcano(es)	Eruption Observed	2021	Atlantic Ocean	Canary Islands	28.57	-17.83	2426	Trachybasalt / Tephrite Basanite	Intraplate / Oceanic crust (< 15 km)
383020	Hierro	Spain	Shield	Eruption Observed	2012	Atlantic Ocean	Canary Islands	27.73	-18.03	1500	Trachybasalt / Tephrite Basanite	Intraplate / Oceanic crust (< 15 km)
384010	Fogo	Cabo Verde	Stratovolcano	Eruption Observed	2015	Atlantic Ocean	Cape Verde Islands	14.95	-24.35	2829	Foidite	Intraplate / Intermediate crust (15-25 km)
386011	Nightingale Island	United Kingdom	Stratovolcano	Eruption Observed	2004	Atlantic Ocean	Atlantic Ocean (southern)	-37.42	-12.48	365	Trachyte / Trachydacite	Rift zone / Oceanic crust (< 15 km)
390020	Erebus	Antarctica	Stratovolcano	Eruption Observed	2023	Antarctica	Antarctica and South Sandwich Islands	-77.53	167.17	3794	Phonolite	Intraplate / Continental crust (>25 km)
390070	Southern Thule	United Kingdom	Stratovolcano(es)	Eruption Observed	1975	Antarctica	Antarctica and South Sandwich Islands	-59.442	-27.225	1075	Andesite / Basaltic Andesite	Subduction zone / Oceanic crust (< 15 km)
390080	Bristol Island	United Kingdom	Stratovolcano	Eruption Observed	2016	Antarctica	Antarctica and South Sandwich Islands	-59.017	-26.533	1100	Basalt / Picro-Basalt	Subduction zone / Oceanic crust (< 15 km)
390081	Montagu Island	United Kingdom	Shield	Eruption Observed	2007	Antarctica	Antarctica and South Sandwich Islands	-58.445	-26.374	1370	Basalt / Picro-Basalt	Subduction zone / Oceanic crust (< 15 km)
390090	Saunders	United Kingdom	Stratovolcano	Eruption Observed	2013	Antarctica	Antarctica and South Sandwich Islands	-57.8	-26.483	843	Basalt / Picro-Basalt	Subduction zone / Oceanic crust (< 15 km)
390130	Zavodovski	United Kingdom	Stratovolcano	Eruption Observed	2016	Antarctica	Antarctica and South Sandwich Islands	-56.3	-27.57	551	Basalt / Picro-Basalt	Subduction zone / Oceanic crust (< 15 km)
